# Supplementary material for: ADAR and hnRNPC deficiency synergize in activating endogenous dsRNA-induced type I IFN responses
Source: J Exp Med. 2021 Jul 23;218(9):e20201833. doi: 10.1084/jem.20201833 (PMC8313407; doi:10.1084/jem.20201833)
Supplement: Data S1 — lists differential gene expression analyses. [file JEM_20201833_DataS1.xlsx]

## Sheet: key
gene	ENSEMBL annotation of gene (gencode v19)
logFC	estimate of the log2-fold-change (topTable output)
CI.L	left limit of confidence interval for logFC (topTable output)
CI.R	right limit of confidence interval for logFC (topTable output)
AveExpr	average log2-expression over all samples (topTable output)
t	moderated t-statistic (topTable output)
P.Value	raw p-value (topTable output)
adj.P.Val	FDR-adjusted P-value (topTable output)
B	log-odds that the gene is differentially expressed (topTable output)
sign.reg	significant regulation of the gene estimated from the topTable output (TRUE: abs(logFC) ≥ 1 & adj.P.Val ≤ 0.05)
reg.IFNa	significant regulation of the gene in IFNa2b treated cells (Up: logFC ≥ 1 & adj.P.Val ≤ 0.05; Down: logFC ≤ -1 & adj.P.Val ≤ 0.05, Not: -1 < logFC < 1 or adj.P.Val > 0.05)

## Sheet: Fig_2B_CTRLvsADAR_D3
gene	logFC	CI.L	CI.R	AveExpr	t	P.Value	adj.P.Val	B	sign.reg	reg.IFNa
ENSG00000167216.12	-0.456049	-0.654206	-0.257893	2.97709	-4.66145	3.91105e-05	0.51618	-1.85531	FALSE	Not
ENSG00000175567.4	-0.323015	-0.477347	-0.168683	4.63466	-4.23921	0.000141062	0.669801	-0.760957	FALSE	Not
ENSG00000178464.6	-0.584117	-0.864884	-0.30335	1.56318	-4.21377	0.000152251	0.669801	-2.88144	FALSE	Not
ENSG00000188177.9	-0.480662	-0.726592	-0.234732	4.63365	-3.95864	0.000324974	0.998826	-1.44127	FALSE	Not
ENSG00000228956.4	-0.277259	-0.425663	-0.128855	5.01924	-3.78406	0.000541296	0.998826	-1.43946	FALSE	Not
ENSG00000167996.11	0.430896	0.193638	0.668153	3.36464	3.67849	0.000734127	0.998826	-2.40868	FALSE	Not
ENSG00000101084.12	0.530989	0.228912	0.833066	2.78189	3.56029	0.00102877	0.998826	-2.71606	FALSE	Not
ENSG00000120837.3	-0.23869	-0.37589	-0.10149	5.44852	-3.52369	0.00114112	0.998826	-1.68823	FALSE	Not
ENSG00000254470.2	0.276443	0.109855	0.443031	4.31556	3.36107	0.0017992	0.998826	-2.19763	FALSE	Not
ENSG00000188985.5	-0.645954	-1.03952	-0.25239	0.684588	-3.32432	0.00199179	0.998826	-3.88269	FALSE	Not
ENSG00000198134.2	0.456957	0.178141	0.735772	0.897749	3.31952	0.00201834	0.998826	-3.73089	FALSE	Not
ENSG00000163623.5	0.452041	0.175322	0.728761	2.74564	3.30869	0.00207955	0.998826	-2.98637	FALSE	Not
ENSG00000260063.1	-0.580741	-0.942041	-0.219442	1.02219	-3.25561	0.00240582	0.998826	-3.76409	FALSE	Not
ENSG00000123411.10	-0.670261	-1.09569	-0.244833	0.60533	-3.19106	0.00286839	0.998826	-3.87318	FALSE	Not
ENSG00000139626.11	0.333071	0.12006	0.546082	3.44506	3.16703	0.00306127	0.998826	-2.6499	FALSE	Not
ENSG00000119669.3	0.47029	0.162177	0.778402	2.47403	3.09153	0.0037505	0.998826	-3.25868	FALSE	Not
ENSG00000005175.5	-0.193607	-0.320458	-0.0667565	6.49344	-3.09133	0.00375242	0.998826	-2.27109	FALSE	Not
ENSG00000271335.1	0.561829	0.193151	0.930508	0.560549	3.08655	0.0038007	0.998826	-4.04723	FALSE	Not
ENSG00000180767.5	0.568365	0.193284	0.943445	1.65102	3.06916	0.00398131	0.998826	-3.55926	FALSE	Not
ENSG00000108474.12	0.390355	0.132427	0.648283	1.36652	3.06534	0.00402205	0.998826	-3.73978	FALSE	Not
ENSG00000165644.6	0.494083	0.167098	0.821067	1.72997	3.06048	0.00407449	0.998826	-3.49447	FALSE	Not
ENSG00000181218.4	0.77129	0.260777	1.2818	4.26074	3.06004	0.00407919	0.998826	-2.67945	FALSE	Not
ENSG00000235174.1	-0.514267	-0.857762	-0.170772	0.977482	-3.0324	0.0043901	0.998826	-3.89926	FALSE	Not
ENSG00000122566.16	-0.273444	-0.45641	-0.0904774	9.18817	-3.02701	0.00445322	0.998826	-2.34567	FALSE	Not
ENSG00000249936.2	0.470375	0.154152	0.786597	1.55559	3.01279	0.00462403	0.998826	-3.76328	FALSE	Not
ENSG00000184221.8	0.334712	0.108092	0.561332	3.52947	2.99151	0.0048911	0.998826	-3.08231	FALSE	Not
ENSG00000094841.9	-0.199493	-0.334833	-0.0641528	4.42248	-2.98551	0.00496899	0.998826	-2.7519	FALSE	Not
ENSG00000130203.5	0.398615	0.123898	0.673331	2.06005	2.93891	0.00561489	0.998826	-3.5413	FALSE	Not
ENSG00000167136.6	0.772232	0.239182	1.30528	1.17999	2.93425	0.00568362	0.998826	-3.80752	FALSE	Down
ENSG00000059122.12	0.329453	0.101001	0.557906	4.48114	2.92089	0.0058851	0.998826	-2.79785	FALSE	Not
ENSG00000241043.1	-0.492002	-0.835666	-0.148337	0.6569	-2.89967	0.00621894	0.998826	-3.95457	FALSE	Not
ENSG00000259674.1	0.48542	0.145416	0.825424	0.988145	2.89168	0.00634925	0.998826	-3.97903	FALSE	Not
ENSG00000205927.4	0.320168	0.0956641	0.544671	3.73935	2.88849	0.00640191	0.998826	-3.06842	FALSE	Not
ENSG00000137770.9	-0.170918	-0.290778	-0.051058	7.49938	-2.88822	0.00640641	0.998826	-2.56404	FALSE	Not
ENSG00000183520.7	-0.171279	-0.291753	-0.0508048	5.7685	-2.87957	0.00655157	0.998826	-2.6389	FALSE	Not
ENSG00000149679.7	-0.203571	-0.34694	-0.0602014	4.13852	-2.87592	0.00661378	0.998826	-2.93748	FALSE	Not
ENSG00000229944.2	-0.50109	-0.854011	-0.148169	1.17075	-2.87578	0.00661611	0.998826	-3.91381	FALSE	Not
ENSG00000189403.10	-0.172176	-0.293989	-0.050363	9.55482	-2.86284	0.00684105	0.998826	-2.61459	FALSE	Not
ENSG00000165102.10	-0.199247	-0.340488	-0.058007	6.25834	-2.85727	0.00694	0.998826	-2.63604	FALSE	Not
ENSG00000220008.2	0.565132	0.162036	0.968228	2.69651	2.83961	0.00726269	0.998826	-3.33969	FALSE	Down
ENSG00000182372.6	0.198398	0.0568288	0.339967	3.75091	2.83848	0.00728384	0.998826	-3.05592	FALSE	Not
ENSG00000168246.5	-0.185385	-0.317723	-0.053048	5.87592	-2.83733	0.00730531	0.998826	-2.70987	FALSE	Not
ENSG00000123473.11	-0.131683	-0.226018	-0.0373485	7.06546	-2.82733	0.00749538	0.998826	-2.66318	FALSE	Not
ENSG00000185862.5	-0.258104	-0.44331	-0.0728983	4.57627	-2.82265	0.00758569	0.998826	-2.9495	FALSE	Not
ENSG00000196550.6	-0.754252	-1.29833	-0.210171	3.14854	-2.80782	0.0078791	0.998826	-3.36483	FALSE	Not
ENSG00000129007.10	-0.147184	-0.253466	-0.0409014	4.47025	-2.80489	0.00793835	0.998826	-2.96295	FALSE	Not
ENSG00000175182.9	0.329943	0.0907842	0.569102	2.46212	2.79428	0.00815631	0.998826	-3.53933	FALSE	Not
ENSG00000130024.10	-0.134064	-0.231326	-0.0368018	7.14808	-2.79181	0.00820788	0.998826	-2.71798	FALSE	Not
ENSG00000033800.9	-0.150569	-0.26025	-0.0408871	5.84425	-2.78047	0.00844826	0.998826	-2.79847	FALSE	Not
ENSG00000119953.8	-0.231402	-0.400092	-0.062711	4.74918	-2.77839	0.00849314	0.998826	-2.96913	FALSE	Not
ENSG00000184897.4	0.400844	0.107289	0.694399	5.492	2.76569	0.00877148	0.998826	-2.86931	FALSE	Not
ENSG00000245848.2	0.845343	0.22476	1.46593	2.03987	2.75899	0.00892173	0.998826	-3.69641	FALSE	Down
ENSG00000175376.4	-0.15912	-0.276196	-0.0420438	4.94172	-2.75279	0.00906286	0.998826	-2.92594	FALSE	Not
ENSG00000007545.11	0.194201	0.0500762	0.338326	3.82995	2.72917	0.00962011	0.998826	-3.18664	FALSE	Not
ENSG00000138398.11	-0.162651	-0.283448	-0.0418538	6.91418	-2.7272	0.00966781	0.998826	-2.82659	FALSE	Not
ENSG00000198315.6	-0.259039	-0.452248	-0.0658303	3.81586	-2.71554	0.00995584	0.998826	-3.22214	FALSE	Not
ENSG00000164897.8	0.35221	0.0892724	0.615148	4.06192	2.7131	0.0100169	0.998826	-3.12055	FALSE	Not
ENSG00000105963.9	0.441765	0.111721	0.771809	4.19053	2.71104	0.0100689	0.998826	-3.09378	FALSE	Not
ENSG00000232434.1	0.689697	0.174166	1.20523	1.14324	2.7097	0.010103	0.998826	-3.91234	FALSE	Down
ENSG00000143149.8	-0.139877	-0.244464	-0.0352886	6.66223	-2.70882	0.0101252	0.998826	-2.85848	FALSE	Not
ENSG00000179832.13	0.174779	0.044092	0.305466	4.85552	2.70878	0.0101263	0.998826	-2.96519	FALSE	Not
ENSG00000206633.1	1.30417	0.326725	2.28162	1.77311	2.70246	0.0102882	0.998826	-3.88521	FALSE	Not
ENSG00000254685.2	-0.172855	-0.302673	-0.0430375	4.91001	-2.69691	0.0104324	0.998826	-3.00251	FALSE	Not
ENSG00000152944.4	-0.162671	-0.285083	-0.0402581	5.42411	-2.69154	0.0105735	0.998826	-2.95037	FALSE	Not
ENSG00000147274.10	-0.105067	-0.184167	-0.0259656	8.76218	-2.6903	0.0106064	0.998826	-2.87765	FALSE	Not
ENSG00000083812.7	0.207962	0.0510519	0.364873	4.07938	2.68442	0.0107635	0.998826	-3.17566	FALSE	Not
ENSG00000171827.6	-0.298566	-0.523963	-0.0731679	2.75263	-2.68292	0.0108039	0.998826	-3.59313	FALSE	Not
ENSG00000200959.1	1.10547	0.270318	1.94062	2.00628	2.68101	0.0108554	0.998826	-3.80992	FALSE	Not
ENSG00000100519.7	-0.141303	-0.248216	-0.0343901	7.00162	-2.67694	0.0109664	0.998826	-2.9019	FALSE	Not
ENSG00000170085.13	-0.187328	-0.329178	-0.0454786	5.28832	-2.67481	0.0110249	0.998826	-3.0036	FALSE	Not
ENSG00000186318.12	-0.175777	-0.309248	-0.042306	6.49037	-2.66743	0.0112297	0.998826	-2.93026	FALSE	Not
ENSG00000185112.4	0.278149	0.0668492	0.48945	4.27268	2.66622	0.0112635	0.998826	-3.11141	FALSE	Not
ENSG00000103024.3	0.344786	0.0822486	0.607324	4.74361	2.65996	0.0114403	0.998826	-3.04486	FALSE	Not
ENSG00000133275.11	0.240213	0.0568168	0.42361	6.49505	2.65291	0.0116425	0.998826	-2.94717	FALSE	Not
ENSG00000176842.10	0.260241	0.0614367	0.459046	4.74953	2.65135	0.0116878	0.998826	-3.11932	FALSE	Not
ENSG00000110429.9	-0.128894	-0.227402	-0.0303864	5.54192	-2.65021	0.011721	0.998826	-3.0109	FALSE	Not
ENSG00000189190.7	-0.171978	-0.303757	-0.0401983	4.10504	-2.64327	0.0119245	0.998826	-3.21909	FALSE	Not
ENSG00000120685.15	-0.29946	-0.529871	-0.0690491	3.71245	-2.63241	0.0122498	0.998826	-3.29683	FALSE	Not
ENSG00000145936.4	0.192381	0.0443238	0.340439	3.89293	2.63178	0.0122688	0.998826	-3.20747	FALSE	Not
ENSG00000187808.3	0.306113	0.0688914	0.543335	3.45999	2.61363	0.0128312	0.998826	-3.44576	FALSE	Not
ENSG00000166337.5	0.175739	0.0393418	0.312137	5.5101	2.60963	0.0129583	0.998826	-3.07068	FALSE	Not
ENSG00000075785.8	-0.179404	-0.318664	-0.0401447	6.24322	-2.60931	0.0129688	0.998826	-3.02265	FALSE	Not
ENSG00000164985.10	-0.157396	-0.279622	-0.0351695	7.26376	-2.60823	0.0130032	0.998826	-3.00114	FALSE	Not
ENSG00000111142.9	-0.159691	-0.283737	-0.0356441	7.01798	-2.60743	0.013029	0.998826	-3.00524	FALSE	Not
ENSG00000180448.6	0.288565	0.0642394	0.51289	7.76315	2.60545	0.0130926	0.998826	-3.00394	FALSE	Not
ENSG00000141279.11	-0.172047	-0.305811	-0.0382825	5.81369	-2.60509	0.0131039	0.998826	-3.05215	FALSE	Not
ENSG00000166394.10	0.313567	0.0693712	0.557762	1.86581	2.60082	0.0132426	0.998826	-3.82866	FALSE	Not
ENSG00000102871.11	0.272292	0.0602372	0.484346	3.27861	2.60078	0.0132437	0.998826	-3.45054	FALSE	Not
ENSG00000134184.8	-0.194241	-0.34568	-0.0428017	4.28449	-2.59788	0.0133385	0.998826	-3.2133	FALSE	Not
ENSG00000161677.7	0.426581	0.0939733	0.759188	3.42914	2.59768	0.013345	0.998826	-3.397	FALSE	Not
ENSG00000152193.7	-0.155627	-0.277489	-0.0337661	5.32482	-2.58665	0.0137115	0.998826	-3.12753	FALSE	Not
ENSG00000132664.7	-0.202283	-0.361035	-0.0435304	3.44846	-2.58081	0.0139091	0.998826	-3.46599	FALSE	Not
ENSG00000125652.3	0.312178	0.0667057	0.557651	3.80119	2.57583	0.0140798	0.998826	-3.34086	FALSE	Not
ENSG00000121068.9	0.355823	0.0758155	0.63583	2.15751	2.57384	0.0141484	0.998826	-3.84305	FALSE	Not
ENSG00000197766.3	0.45992	0.0978627	0.821978	7.2247	2.5729	0.0141812	0.998826	-3.05559	FALSE	Not
ENSG00000165389.6	-0.176333	-0.315268	-0.0373971	5.14815	-2.57061	0.0142605	0.998826	-3.15188	FALSE	Not
ENSG00000201998.1	0.797818	0.168865	1.42677	1.91898	2.56923	0.0143088	0.998826	-3.94482	FALSE	Not
ENSG00000006534.11	0.191965	0.0405651	0.343365	5.9819	2.56811	0.014348	0.998826	-3.08678	FALSE	Not
ENSG00000196284.9	-0.22361	-0.400174	-0.0470458	2.31647	-2.56511	0.0144536	0.998826	-3.76596	FALSE	Not
ENSG00000180998.7	-0.507179	-0.907678	-0.106681	0.625551	-2.56494	0.0144594	0.998826	-4.16553	FALSE	Not
ENSG00000116717.7	0.230089	0.0480743	0.412104	4.42805	2.56039	0.0146209	0.998826	-3.38471	FALSE	Not
ENSG00000214013.5	-0.137491	-0.246374	-0.0286067	5.66735	-2.55756	0.0147221	0.998826	-3.11659	FALSE	Not
ENSG00000233901.1	0.507667	0.105144	0.910189	0.603772	2.5545	0.0148325	0.998826	-4.18029	FALSE	Not
ENSG00000207181.1	0.439344	0.0901862	0.788502	0.654605	2.54859	0.0150474	0.998826	-4.10151	FALSE	Not
ENSG00000135213.8	-0.362966	-0.652346	-0.0735865	2.19011	-2.54048	0.0153472	0.998826	-3.80243	FALSE	Not
ENSG00000181467.2	0.168602	0.0338337	0.30337	5.32987	2.53392	0.0155936	0.998826	-3.18816	FALSE	Not
ENSG00000110697.8	0.245516	0.0492566	0.441775	5.31153	2.53377	0.0155993	0.998826	-3.17276	FALSE	Not
ENSG00000227097.4	0.315893	0.0631316	0.568655	2.67406	2.53132	0.0156923	0.998826	-3.67033	FALSE	Not
ENSG00000166340.10	-0.264022	-0.475943	-0.0521006	5.75057	-2.52338	0.0159971	0.998826	-3.16444	FALSE	Not
ENSG00000233098.4	-0.167271	-0.301577	-0.032965	5.77268	-2.52257	0.0160286	0.998826	-3.17635	FALSE	Not
ENSG00000007080.6	0.284852	0.0561023	0.513601	3.37811	2.52218	0.0160436	0.998826	-3.48288	FALSE	Not
ENSG00000154582.12	-0.190648	-0.343825	-0.0374705	6.91729	-2.52089	0.0160936	0.998826	-3.13837	FALSE	Not
ENSG00000160710.11	-0.197491	-0.356545	-0.0384365	8.85011	-2.51489	0.016329	0.998826	-3.14173	FALSE	Up
ENSG00000203813.4	0.254014	0.0490774	0.45895	7.50824	2.51047	0.0165041	0.998826	-3.14704	FALSE	Not
ENSG00000143344.11	-0.532068	-0.961582	-0.102554	1.48212	-2.50904	0.0165614	0.998826	-4.05333	FALSE	Not
ENSG00000115423.14	0.498099	0.0959375	0.900261	1.82597	2.50861	0.0165787	0.998826	-4.0019	FALSE	Not
ENSG00000149761.4	0.286894	0.055036	0.518753	4.37169	2.5062	0.016675	0.998826	-3.31298	FALSE	Not
ENSG00000067533.5	-0.164709	-0.297845	-0.0315727	5.79203	-2.50575	0.0166932	0.998826	-3.19183	FALSE	Not
ENSG00000157350.8	0.232219	0.0444256	0.420012	4.33587	2.50458	0.0167405	0.998826	-3.35042	FALSE	Not
ENSG00000000460.12	-0.132148	-0.239027	-0.0252684	5.16742	-2.50428	0.0167526	0.998826	-3.22255	FALSE	Not
ENSG00000143162.7	-0.166991	-0.302395	-0.0315875	7.00793	-2.49793	0.0170109	0.998826	-3.16953	FALSE	Not
ENSG00000064932.11	0.261723	0.0494898	0.473956	6.33989	2.49773	0.017019	0.998826	-3.18213	FALSE	Not
ENSG00000092094.6	-0.207354	-0.375635	-0.0390737	5.82575	-2.49572	0.0171016	0.998826	-3.20808	FALSE	Not
ENSG00000101335.5	0.320868	0.0604034	0.581332	2.47915	2.49514	0.0171256	0.998826	-3.68005	FALSE	Not
ENSG00000259781.1	-0.329429	-0.597072	-0.0617864	3.99263	-2.49301	0.0172136	0.998826	-3.41754	FALSE	Not
ENSG00000183474.11	-0.28234	-0.511838	-0.0528428	3.47889	-2.49179	0.017264	0.998826	-3.49322	FALSE	Not
ENSG00000188706.8	-0.218432	-0.396394	-0.0404707	3.64159	-2.48604	0.0175045	0.998826	-3.46091	FALSE	Not
ENSG00000184083.7	-0.449659	-0.816404	-0.0829145	0.829579	-2.48334	0.0176181	0.998826	-4.14881	FALSE	Not
ENSG00000212556.1	-0.34194	-0.620844	-0.0630364	1.65185	-2.48321	0.0176239	0.998826	-3.97583	FALSE	Not
ENSG00000171813.10	0.39566	0.0728804	0.718439	4.01753	2.48275	0.0176432	0.998826	-3.42977	FALSE	Not
ENSG00000102390.6	-0.234526	-0.426172	-0.0428815	3.11377	-2.47863	0.0178186	0.998826	-3.63328	FALSE	Not
ENSG00000100167.15	-0.258254	-0.469365	-0.0471428	3.10041	-2.47773	0.0178572	0.998826	-3.56476	FALSE	Not
ENSG00000153560.7	-0.101087	-0.1839	-0.0182745	6.60965	-2.47239	0.0180871	0.998826	-3.21126	FALSE	Not
ENSG00000130881.9	0.3064	0.0551823	0.557619	5.24482	2.47033	0.0181763	0.998826	-3.26019	FALSE	Not
ENSG00000124380.6	-0.155744	-0.283591	-0.0278964	4.63533	-2.46738	0.0183053	0.998826	-3.37007	FALSE	Not
ENSG00000062485.14	-0.191127	-0.348141	-0.0341137	7.22632	-2.46549	0.0183884	0.998826	-3.21419	FALSE	Not
ENSG00000103254.5	0.3674	0.0652635	0.669536	3.36997	2.46294	0.0185008	0.998826	-3.55562	FALSE	Not
ENSG00000047644.13	-0.375009	-0.683491	-0.0665264	2.59832	-2.46223	0.0185322	0.998826	-3.77906	FALSE	Not
ENSG00000125089.12	0.331808	0.0587231	0.604892	4.32277	2.46097	0.018588	0.998826	-3.46826	FALSE	Not
ENSG00000259673.1	0.244718	0.0432219	0.446214	2.96181	2.45989	0.0186359	0.998826	-3.68039	FALSE	Not
ENSG00000182557.3	0.233634	0.0412043	0.426064	4.78353	2.45913	0.01867	0.998826	-3.32039	FALSE	Not
ENSG00000204387.8	1.21951	0.213672	2.22536	6.68739	2.45569	0.0188237	0.998826	-3.26357	FALSE	Not
ENSG00000114784.3	-0.179395	-0.327446	-0.0313444	4.29355	-2.45424	0.018889	0.998826	-3.43922	FALSE	Not
ENSG00000205246.4	-0.415015	-0.758158	-0.0718722	2.19767	-2.44966	0.0190965	0.998826	-3.8866	FALSE	Not
ENSG00000196890.3	0.297403	0.0513458	0.54346	5.49473	2.44809	0.0191684	0.998826	-3.26528	FALSE	Not
ENSG00000188483.6	0.626312	0.106938	1.14569	1.42728	2.44246	0.0194268	0.998826	-4.08464	FALSE	Not
ENSG00000134146.7	-0.20094	-0.367593	-0.0342879	3.36028	-2.44215	0.0194411	0.998826	-3.61749	FALSE	Not
ENSG00000169635.5	0.163326	0.0277287	0.298924	5.02794	2.43962	0.0195588	0.998826	-3.34125	FALSE	Not
ENSG00000103671.5	-0.176723	-0.323512	-0.0299343	3.64764	-2.43847	0.0196121	0.998826	-3.58524	FALSE	Not
ENSG00000198624.8	0.17427	0.0294408	0.3191	4.36249	2.43716	0.0196735	0.998826	-3.44992	FALSE	Not
ENSG00000143476.13	-0.149795	-0.274323	-0.0252675	7.6341	-2.4364	0.0197087	0.998826	-3.25527	FALSE	Not
ENSG00000004142.7	-0.155888	-0.285635	-0.026142	5.25636	-2.43353	0.0198439	0.998826	-3.31505	FALSE	Not
ENSG00000142544.6	0.399197	0.0665491	0.731844	1.32806	2.43063	0.0199806	0.998826	-4.05312	FALSE	Not
ENSG00000119986.6	0.400006	0.0665721	0.733439	0.960153	2.42982	0.0200193	0.998826	-4.12308	FALSE	Not
ENSG00000213638.4	0.658742	0.109492	1.20799	0.9084	2.4292	0.020049	0.998826	-4.13695	FALSE	Not
ENSG00000212402.1	0.981592	0.16217	1.80101	1.44046	2.42628	0.0201882	0.998826	-4.09074	FALSE	Not
ENSG00000158717.6	0.220217	0.0363565	0.404077	5.52395	2.42594	0.0202045	0.998826	-3.30615	FALSE	Not
ENSG00000185024.11	0.165261	0.0270944	0.303428	5.71709	2.42261	0.0203643	0.998826	-3.30231	FALSE	Not
ENSG00000188735.8	0.245559	0.0402189	0.450898	3.01777	2.42214	0.0203872	0.998826	-3.66453	FALSE	Not
ENSG00000107872.8	0.500839	0.0819887	0.919689	2.62912	2.4219	0.0203987	0.998826	-3.77596	FALSE	Not
ENSG00000197111.11	-0.257367	-0.472929	-0.041806	5.95675	-2.41824	0.0205763	0.998826	-3.31106	FALSE	Not
ENSG00000202538.1	1.19745	0.193313	2.20159	4.40632	2.41536	0.0207172	0.998826	-3.51217	FALSE	Not
ENSG00000158417.6	-0.22846	-0.420231	-0.0366892	5.80797	-2.41293	0.0208365	0.998826	-3.32578	FALSE	Not
ENSG00000118046.10	0.231798	0.0371696	0.426427	6.12279	2.41224	0.0208705	0.998826	-3.3053	FALSE	Not
ENSG00000170653.14	-0.386408	-0.710877	-0.0619379	2.64581	-2.41206	0.0208792	0.998826	-3.79091	FALSE	Not
ENSG00000100241.16	0.205993	0.0329398	0.379046	6.79057	2.41096	0.0209338	0.998826	-3.29612	FALSE	Not
ENSG00000141526.10	0.220539	0.0352651	0.405814	7.36188	2.41095	0.0209343	0.998826	-3.29233	FALSE	Not
ENSG00000137478.10	-0.166932	-0.307426	-0.0264381	5.61138	-2.40657	0.0211518	0.998826	-3.33674	FALSE	Not
ENSG00000243449.2	0.719866	0.113557	1.32617	1.56705	2.40478	0.0212417	0.998826	-4.01448	FALSE	Down
ENSG00000165655.14	0.323031	0.0507886	0.595272	3.50068	2.40329	0.0213165	0.998826	-3.61897	FALSE	Not
ENSG00000200795.1	1.17278	0.18439	2.16117	2.89698	2.40328	0.0213167	0.998826	-3.819	FALSE	Not
ENSG00000169122.7	0.495361	0.0774117	0.913309	0.878475	2.40058	0.0214533	0.998826	-4.15247	FALSE	Not
ENSG00000164040.12	-0.191698	-0.353637	-0.0297593	4.54286	-2.39764	0.0216023	0.998826	-3.46013	FALSE	Not
ENSG00000182158.10	-0.242619	-0.447959	-0.0372785	5.08541	-2.39314	0.0218327	0.998826	-3.37759	FALSE	Not
ENSG00000111581.5	-0.11165	-0.206336	-0.0169647	7.11703	-2.38832	0.0220813	0.998826	-3.32716	FALSE	Not
ENSG00000242114.1	0.415793	0.0624305	0.769156	1.26677	2.38327	0.022345	0.998826	-4.09115	FALSE	Not
ENSG00000141076.13	-0.212488	-0.393361	-0.0316154	4.10013	-2.37946	0.0225459	0.998826	-3.54094	FALSE	Not
ENSG00000197785.9	0.220959	0.0327828	0.409136	5.63192	2.37829	0.0226082	0.998826	-3.37285	FALSE	Not
ENSG00000130935.5	-0.146604	-0.271476	-0.0217329	6.78838	-2.37794	0.0226264	0.998826	-3.34497	FALSE	Not
ENSG00000105373.14	0.225241	0.0332169	0.417265	6.53301	2.37579	0.0227407	0.998826	-3.35179	FALSE	Not
ENSG00000134809.4	-0.199517	-0.370175	-0.0288585	4.32945	-2.36793	0.0231634	0.998826	-3.48295	FALSE	Not
ENSG00000110321.11	-0.12967	-0.240598	-0.0187421	9.67889	-2.36764	0.0231792	0.998826	-3.3603	FALSE	Not
ENSG00000060069.12	0.207732	0.0297179	0.385746	5.28409	2.36356	0.0234017	0.998826	-3.41332	FALSE	Not
ENSG00000130748.6	0.525925	0.0751669	0.976683	2.09314	2.36318	0.0234222	0.998826	-3.89647	FALSE	Not
ENSG00000198876.8	-0.128256	-0.238238	-0.0182733	8.28037	-2.36195	0.0234899	0.998826	-3.3631	FALSE	Not
ENSG00000141933.8	0.578665	0.0815183	1.07581	0.955622	2.35754	0.0237329	0.998826	-4.15649	FALSE	Not
ENSG00000198756.6	-0.306461	-0.570611	-0.0423107	2.27304	-2.34986	0.0241625	0.998826	-3.95301	FALSE	Not
ENSG00000130429.8	0.187731	0.0258304	0.349631	7.88914	2.34858	0.0242346	0.998826	-3.38158	FALSE	Not
ENSG00000184348.2	0.245441	0.0332162	0.457666	4.43053	2.34244	0.0245836	0.998826	-3.50886	FALSE	Not
ENSG00000072609.13	0.148073	0.0198332	0.276314	6.4237	2.33868	0.0247997	0.998826	-3.40877	FALSE	Not
ENSG00000142409.4	0.257536	0.0343377	0.480735	5.13923	2.33703	0.0248948	0.998826	-3.46399	FALSE	Not
ENSG00000117625.9	-0.130252	-0.243362	-0.0171428	5.74294	-2.3324	0.0251638	0.998826	-3.44228	FALSE	Not
ENSG00000188486.3	0.404947	0.0532799	0.756614	7.25175	2.3323	0.0251701	0.998826	-3.40599	FALSE	Not
ENSG00000204536.9	0.472193	0.0620702	0.882315	3.41485	2.33197	0.0251892	0.998826	-3.69647	FALSE	Not
ENSG00000167965.13	0.219186	0.0285684	0.409804	4.83121	2.32899	0.0253642	0.998826	-3.49583	FALSE	Not
ENSG00000170627.5	-0.142393	-0.266265	-0.0185211	7.27414	-2.32827	0.0254065	0.998826	-3.41126	FALSE	Not
ENSG00000225684.3	0.460493	0.059354	0.861632	0.450436	2.32512	0.0255926	0.998826	-4.22688	FALSE	Not
ENSG00000166428.8	0.229301	0.0295515	0.42905	7.82126	2.32508	0.0255951	0.998826	-3.41551	FALSE	Not
ENSG00000272767.1	0.264384	0.0340376	0.49473	2.80457	2.32472	0.0256162	0.998826	-3.87516	FALSE	Not
ENSG00000165175.11	0.263737	0.0337667	0.493707	6.25605	2.32283	0.0257291	0.998826	-3.43725	FALSE	Not
ENSG00000243335.4	0.233245	0.0298616	0.436629	2.56657	2.32281	0.0257299	0.998826	-3.85842	FALSE	Not
ENSG00000124613.4	-0.335165	-0.627753	-0.0425763	1.5615	-2.32016	0.0258883	0.998826	-4.07151	FALSE	Not
ENSG00000168040.4	0.293723	0.0371857	0.550261	2.20442	2.31902	0.0259568	0.998826	-3.9402	FALSE	Not
ENSG00000142655.8	0.188037	0.023796	0.352278	4.07585	2.31888	0.025965	0.998826	-3.5949	FALSE	Not
ENSG00000139178.6	0.181455	0.0227362	0.340173	3.60703	2.31557	0.0261648	0.998826	-3.64316	FALSE	Not
ENSG00000010017.9	-0.146733	-0.275178	-0.018288	5.7838	-2.31381	0.0262715	0.998826	-3.46219	FALSE	Not
ENSG00000168803.10	-0.146063	-0.27395	-0.0181758	4.37499	-2.31329	0.026303	0.998826	-3.58882	FALSE	Not
ENSG00000161618.5	0.291807	0.0362322	0.547381	5.87231	2.31257	0.0263469	0.998826	-3.44868	FALSE	Not
ENSG00000166974.8	-0.156275	-0.293252	-0.0192975	5.75474	-2.31077	0.0264565	0.998826	-3.46588	FALSE	Not
ENSG00000128309.12	0.182629	0.0223714	0.342887	5.41136	2.30817	0.026616	0.998826	-3.47626	FALSE	Not
ENSG00000272667.1	0.433515	0.0524936	0.814537	1.04899	2.30447	0.0268441	0.998826	-4.19579	FALSE	Not
ENSG00000182934.7	-0.122142	-0.229523	-0.0147603	7.35158	-2.30384	0.0268835	0.998826	-3.44516	FALSE	Not
ENSG00000197409.6	0.227605	0.0275004	0.42771	6.69367	2.30378	0.0268869	0.998826	-3.44994	FALSE	Not
ENSG00000123965.12	-0.486136	-0.914897	-0.0573748	0.608935	-2.29646	0.0273443	0.998826	-4.24207	FALSE	Not
ENSG00000100603.9	-0.105509	-0.198623	-0.0123956	6.8431	-2.29506	0.0274327	0.998826	-3.46228	FALSE	Not
ENSG00000135525.14	0.257914	0.0297609	0.486067	2.10923	2.28963	0.0277775	0.998826	-4.05343	FALSE	Not
ENSG00000141977.5	0.435997	0.0501359	0.821858	0.449168	2.2886	0.0278435	0.998826	-4.2511	FALSE	Not
ENSG00000124275.10	-0.11133	-0.209898	-0.0127625	5.53299	-2.28768	0.0279022	0.998826	-3.50534	FALSE	Not
ENSG00000171262.7	-0.379585	-0.715737	-0.0434322	3.47854	-2.28712	0.0279381	0.998826	-3.71926	FALSE	Not
ENSG00000223799.1	0.28758	0.032781	0.542378	2.08871	2.28601	0.0280096	0.998826	-4.03826	FALSE	Not
ENSG00000161970.8	-0.187546	-0.35374	-0.0213513	6.91847	-2.28564	0.0280334	0.998826	-3.47293	FALSE	Not
ENSG00000187475.4	0.456341	0.0518405	0.860842	2.35236	2.28501	0.0280742	0.998826	-4.08653	FALSE	Not
ENSG00000222626.1	1.74076	0.197317	3.28421	2.85706	2.28436	0.0281157	0.998826	-3.99036	FALSE	Not
ENSG00000106144.15	-0.166139	-0.313665	-0.018613	5.3008	-2.28097	0.0283354	0.998826	-3.51962	FALSE	Not
ENSG00000186660.14	-0.120782	-0.228197	-0.013368	7.3274	-2.2775	0.028562	0.998826	-3.48235	FALSE	Not
ENSG00000125726.6	0.167998	0.0185582	0.317438	6.79357	2.27696	0.0285975	0.998826	-3.48788	FALSE	Not
ENSG00000270066.2	0.473877	0.0516228	0.896132	7.8219	2.27305	0.0288547	0.998826	-3.48766	FALSE	Not
ENSG00000032444.11	0.230508	0.0250853	0.43593	5.86134	2.27277	0.0288733	0.998826	-3.50577	FALSE	Not
ENSG00000143569.14	-0.109774	-0.207603	-0.011946	7.62839	-2.27276	0.0288739	0.998826	-3.48802	FALSE	Not
ENSG00000175756.9	0.211117	0.0229101	0.399324	5.93869	2.27198	0.0289253	0.998826	-3.50957	FALSE	Not
ENSG00000174177.8	0.211113	0.0228424	0.399383	3.95756	2.27117	0.028979	0.998826	-3.63181	FALSE	Not
ENSG00000161091.8	0.230159	0.0248487	0.43547	5.21334	2.27057	0.0290191	0.998826	-3.54068	FALSE	Not
ENSG00000084092.6	0.154095	0.0166091	0.291581	5.08767	2.27011	0.0290492	0.998826	-3.56114	FALSE	Not
ENSG00000137075.13	-0.197929	-0.374576	-0.0212821	5.78503	-2.26945	0.0290933	0.998826	-3.52677	FALSE	Not
ENSG00000221869.4	0.364253	0.0388562	0.68965	5.12	2.26729	0.0292374	0.998826	-3.56357	FALSE	Not
ENSG00000139410.10	0.182494	0.0194061	0.345582	3.90582	2.26644	0.0292943	0.998826	-3.70655	FALSE	Not
ENSG00000152601.13	-0.131869	-0.24985	-0.0138883	9.78223	-2.26386	0.0294678	0.998826	-3.50501	FALSE	Not
ENSG00000141012.8	0.184133	0.0192363	0.34903	4.92355	2.26171	0.0296126	0.998826	-3.58818	FALSE	Not
ENSG00000062822.8	0.20909	0.0217088	0.396472	7.1539	2.26008	0.0297228	0.998826	-3.50596	FALSE	Not
ENSG00000115207.9	-0.106733	-0.20239	-0.0110751	6.24263	-2.25993	0.029733	0.998826	-3.51531	FALSE	Not
ENSG00000124688.9	-0.141122	-0.267764	-0.0144794	5.41178	-2.257	0.0299324	0.998826	-3.55936	FALSE	Not
ENSG00000181588.15	0.25434	0.0255275	0.483152	4.22527	2.2514	0.0303173	0.998826	-3.64785	FALSE	Not
ENSG00000234753.1	0.318635	0.0318609	0.605408	1.27493	2.25046	0.0303823	0.998826	-4.15555	FALSE	Not
ENSG00000040608.9	0.541853	0.0529519	1.03075	1.78783	2.2448	0.030776	0.998826	-4.09649	FALSE	Not
ENSG00000136286.10	0.258903	0.0252905	0.492516	5.98123	2.2447	0.0307831	0.998826	-3.54164	FALSE	Not
ENSG00000089050.10	-0.251851	-0.479345	-0.024357	2.18902	-2.24229	0.0309524	0.998826	-3.94228	FALSE	Not
ENSG00000139055.2	-0.362534	-0.69001	-0.0350585	0.816929	-2.24227	0.0309538	0.998826	-4.20956	FALSE	Not
ENSG00000124383.4	-0.149116	-0.283862	-0.0143708	5.6107	-2.24144	0.0310117	0.998826	-3.56584	FALSE	Not
ENSG00000161547.10	-0.114192	-0.21742	-0.0109645	8.0407	-2.24056	0.0310737	0.998826	-3.5327	FALSE	Not
ENSG00000075618.13	0.245754	0.0234498	0.468059	6.99796	2.23908	0.0311785	0.998826	-3.53538	FALSE	Not
ENSG00000229956.5	0.436716	0.04129	0.832141	0.636829	2.23692	0.0313317	0.998826	-4.26473	FALSE	Not
ENSG00000069011.11	0.473219	0.0446476	0.90179	1.20128	2.23643	0.0313665	0.998826	-4.15895	FALSE	Not
ENSG00000179965.7	0.378427	0.0356262	0.721229	1.44881	2.23593	0.0314027	0.998826	-4.15255	FALSE	Not
ENSG00000166889.13	-0.224106	-0.427423	-0.020789	4.99142	-2.23253	0.0316457	0.998826	-3.63037	FALSE	Not
ENSG00000173614.9	0.168212	0.0155492	0.320875	4.56019	2.23173	0.0317032	0.998826	-3.64567	FALSE	Not
ENSG00000198113.2	0.227201	0.0209593	0.433443	6.22844	2.23126	0.0317365	0.998826	-3.55815	FALSE	Not
ENSG00000154839.5	-0.167524	-0.319871	-0.0151776	4.17168	-2.22721	0.032029	0.998826	-3.71185	FALSE	Not
ENSG00000224051.2	0.269963	0.0244407	0.515486	3.83849	2.22705	0.0320408	0.998826	-3.71712	FALSE	Not
ENSG00000198468.3	0.39724	0.0358427	0.758637	1.1284	2.22631	0.0320948	0.998826	-4.17503	FALSE	Not
ENSG00000136877.10	0.131468	0.0118274	0.251108	5.65189	2.22566	0.032142	0.998826	-3.57402	FALSE	Not
ENSG00000082898.12	-0.0955168	-0.182444	-0.00858929	9.20129	-2.22556	0.0321491	0.998826	-3.55537	FALSE	Not
ENSG00000225492.2	2.06027	0.184388	3.93615	-2.0955	2.22452	0.0322252	0.998826	-4.51419	FALSE	Up
ENSG00000238186.1	0.210559	0.0180804	0.403039	3.04855	2.21569	0.0328748	0.998826	-3.91729	FALSE	Not
ENSG00000171443.6	0.29391	0.0248619	0.562958	2.98709	2.21259	0.0331052	0.998826	-3.86281	FALSE	Not
ENSG00000172086.7	-0.176417	-0.338179	-0.0146556	6.12362	-2.20893	0.0333796	0.998826	-3.59703	FALSE	Not
ENSG00000121964.10	-0.145295	-0.278642	-0.0119479	4.64562	-2.20691	0.0335324	0.998826	-3.66846	FALSE	Not
ENSG00000066557.5	-0.13288	-0.254928	-0.0108319	5.50199	-2.20519	0.0336624	0.998826	-3.61164	FALSE	Not
ENSG00000124191.13	0.312173	0.0252083	0.599137	1.22094	2.20335	0.0338019	0.998826	-4.14853	FALSE	Not
ENSG00000129951.14	0.30375	0.0244164	0.583084	7.13087	2.20247	0.0338691	0.998826	-3.58502	FALSE	Not
ENSG00000130511.11	0.308273	0.0247654	0.59178	5.27408	2.20236	0.0338776	0.998826	-3.61594	FALSE	Not
ENSG00000268521.1	0.361642	0.0286879	0.694597	0.666053	2.19994	0.0340622	0.998826	-4.21725	FALSE	Not
ENSG00000115239.17	0.272889	0.0214708	0.524306	1.6844	2.1984	0.0341807	0.998826	-4.14447	FALSE	Not
ENSG00000130177.10	-0.133055	-0.255752	-0.0103579	5.19166	-2.19641	0.0343336	0.998826	-3.64689	FALSE	Not
ENSG00000177051.5	0.272547	0.0211699	0.523925	4.11345	2.196	0.0343653	0.998826	-3.71393	FALSE	Not
ENSG00000135540.7	-0.250369	-0.481353	-0.0193858	1.98427	-2.19542	0.0344104	0.998826	-4.08139	FALSE	Not
ENSG00000109705.7	0.249033	0.0190389	0.479028	3.71815	2.19309	0.0345906	0.998826	-3.81055	FALSE	Not
ENSG00000112667.8	0.232749	0.0177374	0.447761	5.62211	2.19252	0.0346354	0.998826	-3.61501	FALSE	Not
ENSG00000133678.9	-0.215347	-0.414407	-0.016286	3.4862	-2.19114	0.0347427	0.998826	-3.82088	FALSE	Not
ENSG00000078804.8	-0.315819	-0.60787	-0.0237687	2.37336	-2.19027	0.0348105	0.998826	-4.05579	FALSE	Not
ENSG00000244300.2	0.19393	0.0144774	0.373382	3.98369	2.18883	0.034923	0.998826	-3.7335	FALSE	Not
ENSG00000043591.4	0.173467	0.0129353	0.334	4.93379	2.18863	0.0349386	0.998826	-3.67311	FALSE	Not
ENSG00000104903.4	0.278141	0.0205716	0.535709	5.76167	2.1872	0.0350513	0.998826	-3.62294	FALSE	Not
ENSG00000165501.12	-0.14138	-0.272305	-0.0104546	6.16847	-2.18716	0.035054	0.998826	-3.62509	FALSE	Not
ENSG00000175602.2	0.547084	0.0398967	1.05427	3.26662	2.18476	0.0352437	0.998826	-3.82518	FALSE	Not
ENSG00000188620.9	0.378873	0.0272049	0.730541	2.35049	2.18212	0.0354526	0.998826	-4.00318	FALSE	Not
ENSG00000171222.6	0.401818	0.0288179	0.774818	4.43158	2.18191	0.0354687	0.998826	-3.71008	FALSE	Not
ENSG00000143067.4	0.207049	0.0148117	0.399286	3.64469	2.18149	0.0355026	0.998826	-3.81937	FALSE	Not
ENSG00000197562.5	0.245189	0.0175256	0.472853	4.4619	2.18135	0.0355137	0.998826	-3.70152	FALSE	Not
ENSG00000198887.7	-0.120912	-0.233199	-0.00862525	6.36553	-2.18101	0.0355404	0.998826	-3.61838	FALSE	Not
ENSG00000103335.15	0.21429	0.0152729	0.413306	8.36352	2.18087	0.0355521	0.998826	-3.61477	FALSE	Not
ENSG00000196711.4	0.389758	0.0277775	0.751737	0.780123	2.18086	0.0355527	0.998826	-4.27425	FALSE	Not
ENSG00000011426.6	-0.115618	-0.223006	-0.00822961	7.80403	-2.18065	0.0355694	0.998826	-3.61426	FALSE	Not
ENSG00000056277.11	-0.163101	-0.314614	-0.0115869	4.40251	-2.18032	0.0355953	0.998826	-3.71937	FALSE	Not
ENSG00000115255.6	0.239587	0.0166887	0.462486	2.43337	2.17708	0.0358547	0.998826	-3.94048	FALSE	Not
ENSG00000130810.15	0.305639	0.0209428	0.590335	2.70685	2.17442	0.036068	0.998826	-3.92328	FALSE	Not
ENSG00000122257.14	-0.141293	-0.27291	-0.00967542	6.33584	-2.17432	0.0360761	0.998826	-3.63186	FALSE	Not
ENSG00000099364.12	0.207219	0.0141677	0.400271	5.83995	2.17407	0.0360963	0.998826	-3.63737	FALSE	Not
ENSG00000164976.8	0.320348	0.0218773	0.618819	2.12709	2.17389	0.0361111	0.998826	-4.12672	FALSE	Not
ENSG00000175262.10	0.379993	0.0258676	0.734119	2.61841	2.17338	0.0361522	0.998826	-4.10224	FALSE	Not
ENSG00000160255.12	0.18745	0.0127344	0.362165	8.44144	2.17306	0.0361783	0.998826	-3.62532	FALSE	Not
ENSG00000089280.14	-0.168008	-0.324603	-0.011413	5.77569	-2.17305	0.036179	0.998826	-3.64041	FALSE	Not
ENSG00000135698.5	-0.156421	-0.302334	-0.0105076	4.51892	-2.17129	0.0363217	0.998826	-3.72752	FALSE	Not
ENSG00000173436.9	-0.192149	-0.371683	-0.0126162	3.76772	-2.16776	0.0366086	0.998826	-3.79638	FALSE	Not
ENSG00000245573.3	-0.391565	-0.757471	-0.025659	0.575416	-2.16746	0.036633	0.998826	-4.30254	FALSE	Not
ENSG00000205047.3	0.367872	0.0239593	0.711785	1.03872	2.16653	0.0367089	0.998826	-4.22854	FALSE	Not
ENSG00000076067.7	-0.396256	-0.766872	-0.0256407	1.67761	-2.16556	0.036789	0.998826	-4.13592	FALSE	Not
ENSG00000115368.5	-0.131813	-0.25519	-0.00843552	6.40241	-2.16391	0.0369242	0.998826	-3.64391	FALSE	Not
ENSG00000180573.8	0.212561	0.0135552	0.411567	6.76212	2.16339	0.0369671	0.998826	-3.64012	FALSE	Not
ENSG00000102962.4	-0.348912	-0.67575	-0.0220735	1.76	-2.16222	0.0370637	0.998826	-4.14007	FALSE	Not
ENSG00000143933.12	-0.140822	-0.27276	-0.00888474	8.83099	-2.16182	0.0370965	0.998826	-3.64088	FALSE	Not
ENSG00000116786.7	0.146099	0.00918378	0.283014	6.57558	2.16129	0.0371407	0.998826	-3.64535	FALSE	Not
ENSG00000074855.6	0.432982	0.0272075	0.838757	0.828001	2.16124	0.037145	0.998826	-4.23513	FALSE	Not
ENSG00000132881.7	0.361144	0.0226272	0.69966	1.68008	2.16081	0.03718	0.998826	-4.10791	FALSE	Not
ENSG00000167657.7	0.173189	0.0106986	0.33568	4.55427	2.15879	0.0373482	0.998826	-3.72361	FALSE	Not
ENSG00000103005.7	-0.260955	-0.506364	-0.0155468	2.91605	-2.15374	0.0377697	0.998826	-3.92529	FALSE	Not
ENSG00000182572.2	0.255763	0.0150786	0.496447	6.07494	2.15232	0.0378892	0.998826	-3.66624	FALSE	Not
ENSG00000081154.7	-0.138058	-0.267978	-0.00813807	6.93593	-2.1523	0.0378908	0.998826	-3.65432	FALSE	Not
ENSG00000129810.10	-0.166789	-0.323809	-0.00976835	4.71647	-2.15143	0.037964	0.998826	-3.7379	FALSE	Not
ENSG00000145349.12	-0.107127	-0.208041	-0.00621376	6.98053	-2.15015	0.0380727	0.998826	-3.65686	FALSE	Not
ENSG00000081870.7	-0.134695	-0.261648	-0.007742	6.42587	-2.14895	0.0381742	0.998826	-3.66495	FALSE	Not
ENSG00000138750.10	-0.125469	-0.243732	-0.00720583	6.75651	-2.14884	0.0381832	0.998826	-3.66184	FALSE	Not
ENSG00000166135.9	-0.117526	-0.228366	-0.00668493	6.00992	-2.14759	0.0382897	0.998826	-3.67121	FALSE	Not
ENSG00000140368.8	0.188755	0.0105416	0.366968	4.78181	2.14524	0.0384898	0.998826	-3.71155	FALSE	Not
ENSG00000226419.2	0.387423	0.0216191	0.753228	0.456405	2.14513	0.0384987	0.998826	-4.26075	FALSE	Not
ENSG00000107281.5	0.237795	0.0132193	0.462371	4.72298	2.14465	0.0385397	0.998826	-3.71134	FALSE	Not
ENSG00000148400.9	0.298759	0.0161145	0.581403	6.57171	2.14091	0.0388611	0.998826	-3.6716	FALSE	Not
ENSG00000171680.16	0.367058	0.0195398	0.714576	0.871664	2.13931	0.0389985	0.998826	-4.23173	FALSE	Not
ENSG00000175711.4	0.152802	0.00799222	0.297612	4.31022	2.13722	0.0391801	0.998826	-3.7563	FALSE	Not
ENSG00000120992.13	-0.125333	-0.24414	-0.00652655	7.76881	-2.1367	0.0392253	0.998826	-3.67313	FALSE	Not
ENSG00000050393.7	-0.173173	-0.337426	-0.00891932	4.6966	-2.13542	0.0393366	0.998826	-3.75179	FALSE	Not
ENSG00000103021.5	-0.36744	-0.716027	-0.0188525	1.07481	-2.13497	0.0393753	0.998826	-4.14115	FALSE	Not
ENSG00000183092.11	0.251	0.0128253	0.489176	3.37877	2.1345	0.0394167	0.998826	-3.84732	FALSE	Not
ENSG00000204227.4	0.297796	0.0149095	0.580682	4.89775	2.13218	0.039619	0.998826	-3.73052	FALSE	Not
ENSG00000125901.5	0.225886	0.0112601	0.440512	3.35473	2.13169	0.0396618	0.998826	-3.86502	FALSE	Not
ENSG00000156170.8	-0.145744	-0.284277	-0.00721154	4.13022	-2.13087	0.0397342	0.998826	-3.79052	FALSE	Not
ENSG00000176619.6	0.165087	0.00811528	0.322059	7.80032	2.13014	0.0397978	0.998826	-3.68197	FALSE	Not
ENSG00000025423.7	0.341859	0.0167795	0.666939	1.91181	2.12998	0.0398125	0.998826	-4.16309	FALSE	Not
ENSG00000213445.4	0.222346	0.0106836	0.434008	6.71224	2.12766	0.0400165	0.998826	-3.68778	FALSE	Not
ENSG00000149476.10	0.160334	0.00767632	0.312992	4.7547	2.12728	0.0400505	0.998826	-3.7305	FALSE	Not
ENSG00000184916.4	0.265651	0.0124935	0.518808	4.35224	2.12539	0.0402181	0.998826	-3.76681	FALSE	Not
ENSG00000167182.11	-0.359347	-0.701813	-0.0168804	1.45831	-2.12526	0.0402289	0.998826	-4.20631	FALSE	Not
ENSG00000183484.7	0.195553	0.0090532	0.382054	4.75452	2.12375	0.0403636	0.998826	-3.76999	FALSE	Not
ENSG00000188021.7	-0.150902	-0.294824	-0.00698004	4.76041	-2.12366	0.0403715	0.998826	-3.75224	FALSE	Not
ENSG00000102030.11	-0.209004	-0.408446	-0.00956241	3.64223	-2.12254	0.0404713	0.998826	-3.83648	FALSE	Not
ENSG00000104412.3	-0.129707	-0.253542	-0.00587157	5.64475	-2.12146	0.0405675	0.998826	-3.71603	FALSE	Not
ENSG00000025796.9	-0.262999	-0.514271	-0.011727	6.75093	-2.11996	0.0407024	0.998826	-3.70072	FALSE	Not
ENSG00000005844.13	0.206683	0.00917633	0.404189	6.52165	2.11953	0.0407406	0.998826	-3.7032	FALSE	Not
ENSG00000197912.9	0.136279	0.00604498	0.266513	5.82046	2.11944	0.0407487	0.998826	-3.70617	FALSE	Not
ENSG00000101307.11	-0.179199	-0.350479	-0.00791993	4.4041	-2.11909	0.0407808	0.998826	-3.78352	FALSE	Not
ENSG00000169131.6	-0.150853	-0.295051	-0.00665594	4.35364	-2.11892	0.0407956	0.998826	-3.80466	FALSE	Not
ENSG00000240875.1	-0.330685	-0.646809	-0.0145604	0.537243	-2.11872	0.0408137	0.998826	-4.2997	FALSE	Not
ENSG00000244026.2	-0.143861	-0.281561	-0.0061602	3.26439	-2.11604	0.0410552	0.998826	-3.88642	FALSE	Not
ENSG00000106415.8	-0.114063	-0.223281	-0.0048455	5.88079	-2.11529	0.0411231	0.998826	-3.71686	FALSE	Not
ENSG00000145990.6	0.15327	0.00650354	0.300036	3.37031	2.11518	0.0411329	0.998826	-3.93555	FALSE	Not
ENSG00000227706.3	-0.224137	-0.438839	-0.00943414	5.3007	-2.11443	0.0412011	0.998826	-3.72094	FALSE	Not
ENSG00000222293.1	1.61752	0.067506	3.16753	1.58802	2.11364	0.0412726	0.998826	-4.2576	FALSE	Not
ENSG00000126214.16	0.222676	0.00916948	0.436183	4.16006	2.11242	0.0413839	0.998826	-3.80398	FALSE	Not
ENSG00000012174.7	-0.360443	-0.706151	-0.0147343	3.01038	-2.11175	0.0414442	0.998826	-3.96227	FALSE	Not
ENSG00000236552.1	-0.231136	-0.452892	-0.00937937	3.78868	-2.1111	0.0415041	0.998826	-3.86789	FALSE	Not
ENSG00000161513.7	0.228556	0.00927002	0.447842	3.81096	2.11105	0.0415082	0.998826	-3.87053	FALSE	Not
ENSG00000165626.12	-0.23739	-0.46517	-0.00961049	2.4867	-2.11089	0.0415233	0.998826	-4.04494	FALSE	Not
ENSG00000131876.12	-0.113958	-0.223416	-0.00449941	5.24798	-2.10869	0.0417246	0.998826	-3.7392	FALSE	Not
ENSG00000198945.3	-0.186683	-0.366071	-0.00729527	4.09141	-2.1078	0.0418061	0.998826	-3.83638	FALSE	Not
ENSG00000149781.8	0.212885	0.00826938	0.417501	6.79714	2.10729	0.0418532	0.998826	-3.71644	FALSE	Not
ENSG00000254667.1	0.302588	0.0117507	0.593425	2.38679	2.10726	0.0418553	0.998826	-4.0854	FALSE	Not
ENSG00000173890.12	-0.125551	-0.246298	-0.00480293	9.12262	-2.10599	0.0419721	0.998826	-3.71562	FALSE	Not
ENSG00000198189.6	-0.133615	-0.262204	-0.00502513	7.13342	-2.10458	0.0421025	0.998826	-3.71713	FALSE	Not
ENSG00000160214.8	0.134267	0.00499288	0.263541	5.44743	2.10366	0.042188	0.998826	-3.73349	FALSE	Not
ENSG00000171566.7	-0.115564	-0.226851	-0.00427824	6.42927	-2.10329	0.0422216	0.998826	-3.72391	FALSE	Not
ENSG00000058453.12	0.325334	0.0120026	0.638665	3.36219	2.10302	0.0422473	0.998826	-3.87624	FALSE	Not
ENSG00000018869.12	0.30651	0.0111072	0.601913	1.49095	2.10159	0.0423801	0.998826	-4.23423	FALSE	Not
ENSG00000241255.1	0.524108	0.0187988	1.02942	0.624919	2.10078	0.042455	0.998826	-4.35224	FALSE	Not
ENSG00000205746.5	0.518507	0.0184921	1.01852	1.79029	2.10034	0.0424964	0.998826	-4.13569	FALSE	Not
ENSG00000128513.10	-0.115929	-0.227754	-0.00410457	5.55318	-2.09977	0.0425488	0.998826	-3.73775	FALSE	Not
ENSG00000170035.11	-0.143444	-0.281814	-0.00507358	5.39398	-2.0997	0.0425561	0.998826	-3.75813	FALSE	Not
ENSG00000165119.14	-0.0907015	-0.178249	-0.0031538	9.73113	-2.09839	0.0426778	0.998826	-3.72664	FALSE	Not
ENSG00000213123.6	-0.293156	-0.576136	-0.0101761	1.17071	-2.09827	0.0426898	0.998826	-4.24367	FALSE	Not
ENSG00000235609.4	-0.291397	-0.572899	-0.00989536	2.66761	-2.09663	0.0428432	0.998826	-4.08923	FALSE	Not
ENSG00000007376.3	0.213934	0.00701299	0.420854	5.24449	2.09408	0.0430833	0.998826	-3.75308	FALSE	Not
ENSG00000166002.2	0.183235	0.00587592	0.360594	3.95535	2.09253	0.043229	0.998826	-3.85693	FALSE	Not
ENSG00000152620.8	-0.132373	-0.260512	-0.00423476	6.23975	-2.09237	0.0432447	0.998826	-3.73748	FALSE	Not
ENSG00000197362.9	0.230898	0.00712667	0.45467	1.93022	2.08994	0.0434753	0.998826	-4.13568	FALSE	Not
ENSG00000031691.6	-0.184331	-0.363062	-0.00559961	5.43177	-2.08889	0.0435752	0.998826	-3.76882	FALSE	Not
ENSG00000155463.8	-0.116199	-0.228904	-0.00349387	6.40748	-2.08822	0.0436388	0.998826	-3.74181	FALSE	Not
ENSG00000158691.10	-0.162166	-0.319481	-0.00485073	3.39752	-2.08788	0.0436708	0.998826	-3.97289	FALSE	Not
ENSG00000197582.5	0.704568	0.0204839	1.38865	5.39913	2.08608	0.0438433	0.998826	-3.75828	FALSE	Down
ENSG00000228672.2	0.317589	0.00899365	0.626185	2.88614	2.08446	0.0439987	0.998826	-4.00947	FALSE	Not
ENSG00000168807.12	-0.341508	-0.673421	-0.00959393	2.18618	-2.08397	0.0440452	0.998826	-4.14815	FALSE	Not
ENSG00000144580.9	-0.0925888	-0.182659	-0.00251882	6.80783	-2.08207	0.0442285	0.998826	-3.7474	FALSE	Not
ENSG00000165731.13	0.111773	0.00290236	0.220643	8.79695	2.07943	0.0444845	0.998826	-3.74952	FALSE	Not
ENSG00000180900.12	0.25462	0.00652869	0.502711	6.8597	2.07873	0.044552	0.998826	-3.75041	FALSE	Not
ENSG00000174720.11	-0.114121	-0.225354	-0.00288818	6.24016	-2.07802	0.044621	0.998826	-3.75991	FALSE	Not
ENSG00000115266.7	0.255271	0.00637695	0.504164	2.9439	2.07732	0.0446888	0.998826	-3.9998	FALSE	Not
ENSG00000186193.7	0.19741	0.00488306	0.389937	6.07307	2.0768	0.0447398	0.998826	-3.75634	FALSE	Not
ENSG00000085117.7	0.12936	0.00308021	0.25564	6.03707	2.07483	0.0449318	0.998826	-3.77033	FALSE	Not
ENSG00000225377.1	0.268502	0.00636622	0.530638	2.03154	2.07462	0.0449529	0.998826	-4.14401	FALSE	Not
ENSG00000154310.12	0.240798	0.00558657	0.476009	3.0051	2.07354	0.045059	0.998826	-4.00272	FALSE	Not
ENSG00000221923.4	0.281362	0.00649722	0.556227	2.38866	2.07331	0.0450815	0.998826	-4.07606	FALSE	Not
ENSG00000138069.12	-0.130664	-0.258333	-0.00299378	6.62088	-2.07293	0.045119	0.998826	-3.76095	FALSE	Not
ENSG00000227827.3	0.334715	0.0076618	0.661769	1.17458	2.07288	0.0451235	0.998826	-4.24144	FALSE	Not
ENSG00000207008.1	1.11248	0.0247316	2.20022	0.857885	2.07148	0.045261	0.998826	-4.29118	FALSE	Not
ENSG00000272269.1	0.44039	0.00968995	0.87109	0.945795	2.071	0.0453085	0.998826	-4.28533	FALSE	Not
ENSG00000162390.13	0.135825	0.00298837	0.268661	4.75985	2.071	0.0453089	0.998826	-3.80174	FALSE	Not
ENSG00000141959.12	0.155113	0.00332752	0.306899	7.85621	2.06983	0.0454236	0.998826	-3.76129	FALSE	Not
ENSG00000205981.2	-0.115268	-0.228119	-0.00241814	4.51293	-2.06883	0.0455227	0.998826	-3.83459	FALSE	Not
ENSG00000118939.13	-0.217916	-0.431361	-0.00447071	2.80517	-2.06785	0.0456195	0.998826	-4.02277	FALSE	Not
ENSG00000198019.8	-1.09881	-2.17564	-0.0219764	3.17319	-2.06677	0.0457274	0.998826	-4.09487	FALSE	Not
ENSG00000151923.13	-0.16652	-0.329754	-0.00328496	5.43994	-2.06619	0.0457847	0.998826	-3.79177	FALSE	Not
ENSG00000132612.14	0.0924554	0.00180206	0.183109	5.49286	2.06569	0.0458342	0.998826	-3.78429	FALSE	Not
ENSG00000084444.9	-0.233117	-0.461736	-0.00449739	2.40935	-2.06527	0.0458759	0.998826	-4.08288	FALSE	Not
ENSG00000147687.12	-0.139777	-0.276904	-0.00264959	5.08958	-2.06457	0.0459465	0.998826	-3.81032	FALSE	Not
ENSG00000145781.4	-0.165577	-0.328116	-0.00303881	4.9521	-2.0633	0.0460732	0.998826	-3.81959	FALSE	Not
ENSG00000257365.3	-0.161779	-0.320648	-0.00291095	3.03455	-2.06254	0.0461488	0.998826	-3.99653	FALSE	Not
ENSG00000115073.6	0.12282	0.00218662	0.243454	6.01451	2.06214	0.0461888	0.998826	-3.7795	FALSE	Not
ENSG00000182095.10	0.26938	0.00465197	0.534108	7.35554	2.06102	0.0463013	0.998826	-3.77289	FALSE	Not
ENSG00000158467.12	-0.157739	-0.312757	-0.00272122	2.96745	-2.06098	0.046305	0.998826	-3.96015	FALSE	Not
ENSG00000174780.11	-0.157646	-0.312594	-0.00269825	7.1369	-2.0607	0.0463336	0.998826	-3.77379	FALSE	Not
ENSG00000119820.6	0.128392	0.00219341	0.25459	6.16944	2.06063	0.0463404	0.998826	-3.7846	FALSE	Not
ENSG00000137760.10	-0.165938	-0.329109	-0.0027674	4.3613	-2.05978	0.0464261	0.998826	-3.86173	FALSE	Not
ENSG00000213341.6	-0.102989	-0.204276	-0.00170293	6.13327	-2.05948	0.0464561	0.998826	-3.7842	FALSE	Not
ENSG00000144485.6	0.180016	0.00287361	0.357159	4.52597	2.05829	0.0465768	0.998826	-3.83536	FALSE	Not
ENSG00000182400.10	-0.131956	-0.26184	-0.00207095	4.90378	-2.05772	0.0466336	0.998826	-3.82882	FALSE	Not
ENSG00000206149.6	0.200032	0.00293765	0.397127	3.72046	2.05562	0.0468469	0.998826	-3.93602	FALSE	Not
ENSG00000047188.11	-0.117987	-0.234241	-0.00173197	5.57103	-2.0556	0.0468483	0.998826	-3.79899	FALSE	Not
ENSG00000136636.8	-0.121409	-0.24104	-0.0017786	6.88695	-2.05554	0.0468546	0.998826	-3.78203	FALSE	Not
ENSG00000118197.9	-0.112396	-0.223151	-0.00164044	5.43311	-2.05543	0.0468661	0.998826	-3.80767	FALSE	Not
ENSG00000183161.3	-0.102885	-0.204271	-0.00149954	4.67041	-2.05539	0.0468704	0.998826	-3.83856	FALSE	Not
ENSG00000143207.15	-0.100801	-0.200168	-0.00143468	7.31376	-2.05467	0.0469429	0.998826	-3.78114	FALSE	Not
ENSG00000171049.8	0.454775	0.00642083	0.903128	0.304248	2.05444	0.0469671	0.998826	-4.40175	FALSE	Not
ENSG00000105298.9	0.224629	0.00317063	0.446087	4.64589	2.05443	0.0469679	0.998826	-3.8334	FALSE	Not
ENSG00000029993.10	-0.139901	-0.277842	-0.00195952	5.16985	-2.0542	0.0469909	0.998826	-3.80898	FALSE	Not
ENSG00000231607.4	-0.144623	-0.287284	-0.00196272	5.46446	-2.0533	0.0470832	0.998826	-3.80054	FALSE	Not
ENSG00000198374.3	0.277862	0.00375589	0.551968	6.6003	2.05318	0.0470947	0.998826	-3.78803	FALSE	Not
ENSG00000161654.5	-0.131133	-0.26053	-0.00173539	4.54506	-2.05259	0.0471548	0.998826	-3.84715	FALSE	Not
ENSG00000001167.10	-0.176346	-0.350449	-0.00224314	5.71434	-2.05153	0.047264	0.998826	-3.79668	FALSE	Not
ENSG00000101493.6	0.146288	0.00184911	0.290726	6.99179	2.05136	0.0472809	0.998826	-3.78639	FALSE	Not
ENSG00000060339.9	-0.108632	-0.215969	-0.001295	7.49433	-2.04987	0.047434	0.998826	-3.78713	FALSE	Not
ENSG00000138592.9	-0.124331	-0.247254	-0.00140701	6.44447	-2.04861	0.0475627	0.998826	-3.79104	FALSE	Not
ENSG00000172922.4	0.163483	0.00176184	0.325205	5.4271	2.0475	0.0476778	0.998826	-3.80449	FALSE	Not
ENSG00000100263.9	0.224237	0.00233111	0.446143	4.58136	2.04671	0.0477591	0.998826	-3.84168	FALSE	Not
ENSG00000141504.7	-0.233166	-0.463948	-0.0023833	2.34253	-2.04635	0.0477963	0.998826	-4.1055	FALSE	Not
ENSG00000083535.11	-0.122638	-0.244063	-0.00121392	5.16101	-2.04568	0.0478653	0.998826	-3.82727	FALSE	Not
ENSG00000237181.1	0.237303	0.0022587	0.472348	2.40091	2.04489	0.0479466	0.998826	-4.13753	FALSE	Not
ENSG00000177508.11	0.176659	0.00165916	0.351659	6.86322	2.04463	0.0479736	0.998826	-3.79508	FALSE	Not
ENSG00000172766.14	-0.122744	-0.244375	-0.00111276	5.47112	-2.04396	0.0480434	0.998826	-3.8204	FALSE	Not
ENSG00000163510.9	-0.133072	-0.264977	-0.00116695	6.04908	-2.04335	0.0481069	0.998826	-3.80662	FALSE	Not
ENSG00000181409.7	0.274555	0.00232816	0.546782	2.83198	2.04275	0.0481689	0.998826	-4.02707	FALSE	Not
ENSG00000142235.4	0.392315	0.00328854	0.781341	1.66978	2.04255	0.0481897	0.998826	-4.19963	FALSE	Not
ENSG00000170604.3	0.243168	0.00197908	0.484358	4.58502	2.04205	0.048242	0.998826	-3.85381	FALSE	Not
ENSG00000163792.5	0.358278	0.002912	0.713644	2.54346	2.04203	0.0482443	0.998826	-4.04005	FALSE	Not
ENSG00000182362.9	0.303171	0.00235753	0.603985	1.90004	2.0413	0.0483197	0.998826	-4.20143	FALSE	Not
ENSG00000135535.10	-0.118599	-0.236372	-0.000824908	8.76676	-2.03962	0.0484959	0.998826	-3.8009	FALSE	Not
ENSG00000170122.4	0.195271	0.00116616	0.389375	3.8053	2.0376	0.0487074	0.998826	-3.92546	FALSE	Not
ENSG00000085231.9	-0.279625	-0.557589	-0.0016608	5.45259	-2.03753	0.0487145	0.998826	-3.82389	FALSE	Not
ENSG00000078618.15	-0.0924013	-0.184262	-0.000540745	8.77251	-2.03735	0.0487332	0.998826	-3.80385	FALSE	Not
ENSG00000182584.4	0.366559	0.00207826	0.73104	1.11755	2.03698	0.0487725	0.998826	-4.23328	FALSE	Not
ENSG00000132388.8	-0.141672	-0.282589	-0.000755939	5.12322	-2.0363	0.0488445	0.998826	-3.83771	FALSE	Not
ENSG00000243554.1	0.316894	0.00158902	0.632199	1.31317	2.03564	0.0489138	0.998826	-4.2387	FALSE	Not
ENSG00000155034.14	0.218979	0.00106394	0.436894	2.77408	2.03532	0.0489473	0.998826	-4.01349	FALSE	Not
ENSG00000020426.6	-0.139842	-0.279251	-0.00043421	4.98336	-2.03174	0.0493262	0.998826	-3.8529	FALSE	Not
ENSG00000127580.11	0.251974	0.000716633	0.503231	3.32631	2.03121	0.0493827	0.998826	-3.95789	FALSE	Not
ENSG00000138668.14	-0.196964	-0.393387	-0.000539566	6.05068	-2.03099	0.0494053	0.998826	-3.81965	FALSE	Not
ENSG00000113391.12	-0.11691	-0.233617	-0.00020248	4.67664	-2.02894	0.0496237	0.998826	-3.86102	FALSE	Not
ENSG00000068137.10	0.274305	0.00045598	0.548154	3.62141	2.0288	0.0496388	0.998826	-3.97395	FALSE	Not
ENSG00000139154.10	-0.169055	-0.338061	-4.96217e-05	4.01995	-2.02602	0.0499361	0.998826	-3.9208	FALSE	Not
ENSG00000110057.3	0.226035	-2.67809e-05	0.452098	6.98894	2.02519	0.0500258	0.998826	-3.81982	FALSE	Not
ENSG00000142444.6	0.144598	-0.000128897	0.289324	4.3878	2.02363	0.0501941	0.998826	-3.88896	FALSE	Not
ENSG00000117751.13	-0.104661	-0.209417	9.49602e-05	6.40443	-2.02359	0.0501976	0.998826	-3.82533	FALSE	Not
ENSG00000117650.8	-0.131023	-0.2622	0.000154888	6.12372	-2.02304	0.0502575	0.998826	-3.82729	FALSE	Not
ENSG00000121851.8	-0.135683	-0.271566	0.000200661	4.45952	-2.02244	0.0503223	0.998826	-3.8883	FALSE	Not
ENSG00000242715.3	-0.342223	-0.685003	0.000558033	0.459578	-2.02213	0.0503554	0.998826	-4.31682	FALSE	Not
ENSG00000205628.2	-0.349706	-0.700072	0.000661041	1.94457	-2.02161	0.050412	0.998826	-4.19283	FALSE	Not
ENSG00000158402.14	-0.13202	-0.264352	0.000312605	4.72631	-2.02065	0.0505164	0.998826	-3.87119	FALSE	Not
ENSG00000168916.11	0.460168	-0.00116809	0.921504	0.622663	2.0203	0.0505536	0.998826	-4.3417	FALSE	Not
ENSG00000213203.2	0.246682	-0.000753968	0.494117	2.13263	2.01926	0.0506669	0.998826	-4.17976	FALSE	Not
ENSG00000135338.9	-0.261767	-0.524552	0.00101816	2.54947	-2.01758	0.0508494	0.998826	-4.1335	FALSE	Not
ENSG00000159556.5	0.257336	-0.0011436	0.515815	2.13877	2.01647	0.0509709	0.998826	-4.14163	FALSE	Not
ENSG00000119048.3	-0.163733	-0.328263	0.000796816	4.86173	-2.01562	0.0510636	0.998826	-3.88483	FALSE	Not
ENSG00000269982.1	0.376466	-0.00185237	0.754784	0.474514	2.01551	0.0510754	0.998826	-4.36532	FALSE	Not
ENSG00000088305.14	-0.146746	-0.294216	0.000723974	3.3041	-2.01549	0.0510783	0.998826	-3.98394	FALSE	Not
ENSG00000059769.15	-0.250782	-0.502991	0.0014264	2.75168	-2.01397	0.051244	0.998826	-4.10679	FALSE	Not
ENSG00000251432.2	-0.279437	-0.560471	0.00159769	1.99739	-2.01392	0.0512505	0.998826	-4.20883	FALSE	Not
ENSG00000226981.2	0.580342	-0.0036131	1.1643	0.522384	2.0129	0.0513623	0.998826	-4.3491	FALSE	Down
ENSG00000159239.7	0.274539	-0.00192822	0.551006	1.50592	2.0113	0.051538	0.998826	-4.20444	FALSE	Not
ENSG00000198960.6	-0.224609	-0.450924	0.00170561	2.75453	-2.01017	0.0516637	0.998826	-4.04374	FALSE	Not
ENSG00000014824.9	-0.101916	-0.204645	0.000812321	7.20468	-2.00941	0.0517468	0.998826	-3.83938	FALSE	Not
ENSG00000156970.8	-0.111324	-0.223542	0.00089263	6.90073	-2.00932	0.0517573	0.998826	-3.83954	FALSE	Not
ENSG00000176261.11	-0.128739	-0.258522	0.00104412	4.69081	-2.00914	0.0517777	0.998826	-3.88196	FALSE	Not
ENSG00000148362.6	0.227109	-0.00197281	0.456192	5.77325	2.00799	0.0519049	0.998826	-3.84805	FALSE	Not
ENSG00000115761.11	-0.115025	-0.231113	0.00106366	5.47426	-2.00687	0.0520289	0.998826	-3.85591	FALSE	Not
ENSG00000238078.1	-0.2874	-0.577459	0.00266018	1.13601	-2.00685	0.0520308	0.998826	-4.267	FALSE	Not
ENSG00000159314.7	0.206158	-0.00191031	0.414227	4.59519	2.00683	0.0520331	0.998826	-3.90264	FALSE	Not
ENSG00000115947.9	-0.121903	-0.244948	0.0011419	4.98102	-2.00663	0.0520554	0.998826	-3.88314	FALSE	Not
ENSG00000100299.13	0.234989	-0.00224837	0.472226	4.2926	2.00623	0.0520998	0.998826	-3.89561	FALSE	Not
ENSG00000151092.12	-0.0965873	-0.194113	0.000938315	5.83833	-2.00594	0.0521323	0.998826	-3.85175	FALSE	Not
ENSG00000104880.13	0.182521	-0.00188882	0.366931	5.34028	2.00468	0.0522727	0.998826	-3.86219	FALSE	Not
ENSG00000130312.2	0.260481	-0.00288395	0.523846	4.0045	2.00325	0.052433	0.998826	-3.93151	FALSE	Not
ENSG00000169871.8	0.221074	-0.00256136	0.444709	4.99137	2.00223	0.0525472	0.998826	-3.88204	FALSE	Not
ENSG00000084090.9	-0.10134	-0.203873	0.00119233	8.2303	-2.00188	0.052587	0.998826	-3.84863	FALSE	Not
ENSG00000159069.9	0.229359	-0.00277888	0.461497	7.52866	2.00118	0.0526649	0.998826	-3.8494	FALSE	Not
ENSG00000219626.4	-0.175128	-0.352395	0.00213802	2.69007	-2.001	0.0526854	0.998826	-4.09201	FALSE	Not
ENSG00000099910.12	0.126547	-0.00157469	0.254669	5.03974	2.00054	0.0527377	0.998826	-3.87757	FALSE	Not
ENSG00000169413.2	0.479328	-0.00627092	0.964927	0.738609	1.99927	0.05288	0.998826	-4.36197	FALSE	Not
ENSG00000170310.10	-0.164116	-0.330398	0.00216477	3.59851	-1.99906	0.0529039	0.998826	-3.97473	FALSE	Not
ENSG00000201428.1	1.15741	-0.0154716	2.33028	4.33644	1.99871	0.0529434	0.998826	-3.96099	FALSE	Not
ENSG00000171604.7	0.145142	-0.00210435	0.292389	6.50651	1.99648	0.0531955	0.998826	-3.85818	FALSE	Not
ENSG00000170684.4	0.412322	-0.00649332	0.831138	1.44647	1.99403	0.0534747	0.998826	-4.25399	FALSE	Not
ENSG00000149823.3	0.203878	-0.00324184	0.410997	5.54052	1.99373	0.0535088	0.998826	-3.87142	FALSE	Not
ENSG00000113597.13	-0.138238	-0.278683	0.00220624	4.8464	-1.99361	0.053522	0.998826	-3.90113	FALSE	Not
ENSG00000131037.10	0.239002	-0.00385377	0.481857	3.0439	1.99329	0.0535588	0.998826	-4.02684	FALSE	Not
ENSG00000103152.7	0.222732	-0.0036673	0.44913	4.9838	1.99262	0.0536351	0.998826	-3.88602	FALSE	Not
ENSG00000117984.8	0.228216	-0.00380337	0.460235	6.57575	1.99223	0.05368	0.998826	-3.86248	FALSE	Not
ENSG00000131668.9	0.237591	-0.00398997	0.479172	6.51714	1.99198	0.0537086	0.998826	-3.86333	FALSE	Not
ENSG00000141582.10	0.222532	-0.00379219	0.448857	5.18507	1.99149	0.0537641	0.998826	-3.89227	FALSE	Not
ENSG00000146574.11	-0.161247	-0.325278	0.00278339	4.84102	-1.99106	0.0538135	0.998826	-3.89864	FALSE	Not
ENSG00000133739.11	-0.132243	-0.266817	0.00233062	6.94727	-1.99035	0.0538947	0.998826	-3.86395	FALSE	Not
ENSG00000104689.5	0.233431	-0.00418096	0.471044	2.88966	1.98979	0.0539592	0.998826	-4.05721	FALSE	Not
ENSG00000143158.6	-0.141793	-0.286154	0.00256808	5.91215	-1.9894	0.0540042	0.998826	-3.87314	FALSE	Not
ENSG00000099875.10	0.159437	-0.00292462	0.321799	6.20746	1.98895	0.0540563	0.998826	-3.86974	FALSE	Not
ENSG00000196581.6	0.282769	-0.00526488	0.570802	1.28712	1.98841	0.0541182	0.998826	-4.29458	FALSE	Not
ENSG00000137259.2	0.208786	-0.00394744	0.421519	6.3674	1.98785	0.0541828	0.998826	-3.86967	FALSE	Not
ENSG00000008710.13	0.249362	-0.00473927	0.503462	6.45481	1.98765	0.0542051	0.998826	-3.8691	FALSE	Not
ENSG00000198598.2	0.287612	-0.00557603	0.5808	4.29917	1.98691	0.0542909	0.998826	-3.92982	FALSE	Not
ENSG00000156381.4	0.273389	-0.00533974	0.552118	2.93223	1.98663	0.0543234	0.998826	-4.06937	FALSE	Not
ENSG00000145217.9	0.321946	-0.00630108	0.650194	3.06535	1.98655	0.0543324	0.998826	-4.04905	FALSE	Not
ENSG00000211450.5	0.266844	-0.00535085	0.539039	5.66817	1.98561	0.0544406	0.998826	-3.87809	FALSE	Not
ENSG00000168282.4	0.818324	-0.0165882	1.65324	1.54479	1.98519	0.0544898	0.998826	-4.24247	FALSE	Down
ENSG00000140521.7	0.113224	-0.00230384	0.228751	6.85791	1.98504	0.0545071	0.998826	-3.87083	FALSE	Not
ENSG00000185049.8	0.159595	-0.0032802	0.32247	4.72778	1.98464	0.0545535	0.998826	-3.90397	FALSE	Not
ENSG00000146918.15	-0.0976027	-0.197224	0.00201811	7.11479	-1.9844	0.0545813	0.998826	-3.87122	FALSE	Not
ENSG00000169228.9	0.47622	-0.0101633	0.962604	1.33151	1.98311	0.0547313	0.998826	-4.29099	FALSE	Not
ENSG00000130479.6	0.302679	-0.00648612	0.611844	4.1216	1.98294	0.054751	0.998826	-3.93647	FALSE	Not
ENSG00000213563.2	0.183468	-0.00398554	0.370921	4.8397	1.98237	0.0548174	0.998826	-3.90871	FALSE	Not
ENSG00000162062.10	0.197548	-0.00429711	0.399393	4.14264	1.98231	0.054824	0.998826	-3.93972	FALSE	Not
ENSG00000233922.1	0.264317	-0.00576053	0.534395	1.62482	1.98223	0.0548334	0.998826	-4.21405	FALSE	Not
ENSG00000163875.11	-0.100957	-0.204164	0.00224937	5.62355	-1.98129	0.0549433	0.998826	-3.88718	FALSE	Not
ENSG00000151287.12	-0.156346	-0.316187	0.00349401	6.58778	-1.98116	0.0549585	0.998826	-3.87788	FALSE	Not
ENSG00000169020.5	-0.153718	-0.310882	0.00344616	5.48981	-1.98102	0.0549746	0.998826	-3.8879	FALSE	Not
ENSG00000165527.5	0.145139	-0.00330842	0.293586	6.35454	1.98029	0.0550596	0.998826	-3.87911	FALSE	Not
ENSG00000129968.11	0.269753	-0.00621361	0.545719	5.6786	1.97983	0.0551138	0.998826	-3.88511	FALSE	Not
ENSG00000088298.8	0.135338	-0.00314055	0.273817	5.77269	1.9795	0.0551525	0.998826	-3.88362	FALSE	Not
ENSG00000100784.5	-0.190307	-0.38517	0.00455517	3.15679	-1.97808	0.055318	0.998826	-4.0644	FALSE	Not
ENSG00000167543.11	0.203456	-0.00488857	0.4118	5.56689	1.97791	0.0553388	0.998826	-3.89044	FALSE	Not
ENSG00000187244.6	0.331288	-0.00796995	0.670545	1.31576	1.97785	0.0553455	0.998826	-4.24713	FALSE	Not
ENSG00000126934.9	0.168186	-0.00404851	0.34042	6.32082	1.97782	0.0553487	0.998826	-3.88157	FALSE	Not
ENSG00000041880.10	0.23047	-0.00561228	0.466552	2.49657	1.97728	0.0554122	0.998826	-4.10422	FALSE	Not
ENSG00000125817.7	0.151831	-0.00372767	0.30739	6.35544	1.97689	0.0554575	0.998826	-3.88199	FALSE	Not
ENSG00000139645.9	-0.164832	-0.333796	0.00413278	4.98965	-1.97589	0.0555758	0.998826	-3.90089	FALSE	Not
ENSG00000181904.8	-0.106159	-0.215002	0.00268395	5.68058	-1.97549	0.0556234	0.998826	-3.89395	FALSE	Not
ENSG00000142459.4	0.179976	-0.00456747	0.364519	4.23507	1.9753	0.0556452	0.998826	-3.94636	FALSE	Not
ENSG00000126432.9	0.130294	-0.00337204	0.26396	5.92227	1.97433	0.0557593	0.998826	-3.88867	FALSE	Not
ENSG00000249992.1	0.234184	-0.00613699	0.474505	1.37745	1.97371	0.0558333	0.998826	-4.24105	FALSE	Not
ENSG00000138433.11	-0.128405	-0.260246	0.00343521	4.8826	-1.97266	0.0559578	0.998826	-3.92594	FALSE	Not
ENSG00000204860.4	0.231482	-0.00621729	0.469182	4.0831	1.97245	0.0559819	0.998826	-3.96149	FALSE	Not
ENSG00000179195.11	-0.114148	-0.23137	0.00307437	5.9441	-1.97231	0.0559989	0.998826	-3.89012	FALSE	Not
ENSG00000029725.12	-0.110314	-0.22369	0.00306175	5.8686	-1.97073	0.0561861	0.998826	-3.89573	FALSE	Not
ENSG00000069943.5	-0.127787	-0.259127	0.00355354	5.5565	-1.97063	0.0561983	0.998826	-3.89856	FALSE	Not
ENSG00000232533.1	0.283089	-0.00793538	0.574114	2.53658	1.9702	0.0562491	0.998826	-4.17115	FALSE	Not
ENSG00000153904.14	-0.167246	-0.339181	0.004689	4.50986	-1.97019	0.0562503	0.998826	-3.93264	FALSE	Not
ENSG00000167881.10	-0.121031	-0.245478	0.0034153	5.54594	-1.96984	0.0562918	0.998826	-3.90329	FALSE	Not
ENSG00000142856.12	-0.1512	-0.306712	0.00431191	4.86664	-1.96927	0.0563602	0.998826	-3.92862	FALSE	Not
ENSG00000143376.8	-0.125144	-0.253908	0.00362079	5.95264	-1.96848	0.0564549	0.998826	-3.89618	FALSE	Not
ENSG00000142765.13	0.362184	-0.0106352	0.735004	3.5311	1.96765	0.0565534	0.998826	-4.04262	FALSE	Not
ENSG00000204516.5	-2.7868	-5.65713	0.0835351	0.104811	-1.96648	0.0566932	0.998826	-4.40886	FALSE	Not
ENSG00000167703.10	0.290745	-0.00872644	0.590216	2.8707	1.96641	0.0567021	0.998826	-4.118	FALSE	Not
ENSG00000083896.8	-0.094537	-0.191927	0.00285333	5.71597	-1.96609	0.0567405	0.998826	-3.90415	FALSE	Not
ENSG00000135316.13	-0.143515	-0.29144	0.00441057	8.79159	-1.96504	0.0568666	0.998826	-3.89542	FALSE	Not
ENSG00000186222.3	0.185117	-0.00581422	0.376047	3.9716	1.96375	0.0570215	0.998826	-3.99326	FALSE	Not
ENSG00000111596.7	-0.0854708	-0.17372	0.00277853	6.94354	-1.96166	0.0572739	0.998826	-3.9004	FALSE	Not
ENSG00000101557.10	-0.315651	-0.641665	0.0103636	4.51382	-1.96104	0.0573483	0.998826	-3.94389	FALSE	Not
ENSG00000139438.5	0.299	-0.00994421	0.607944	1.85419	1.96024	0.0574462	0.998826	-4.22615	FALSE	Not
ENSG00000204977.5	-0.11904	-0.242053	0.00397178	6.71938	-1.96003	0.0574708	0.998826	-3.90282	FALSE	Not
ENSG00000198618.4	-0.156754	-0.318758	0.00524929	3.23925	-1.9598	0.0574989	0.998826	-4.04832	FALSE	Not
ENSG00000197647.7	-0.191524	-0.389563	0.00651442	3.22682	-1.9588	0.05762	0.998826	-4.09723	FALSE	Not
ENSG00000149231.7	-0.185008	-0.37635	0.00633393	4.37867	-1.95838	0.0576712	0.998826	-3.97702	FALSE	Not
ENSG00000071894.10	0.181851	-0.00625645	0.369959	6.74575	1.95806	0.05771	0.998826	-3.90406	FALSE	Not
ENSG00000157240.2	0.185175	-0.0064096	0.37676	4.08585	1.95767	0.0577582	0.998826	-3.97421	FALSE	Not
ENSG00000167107.8	0.178453	-0.00627036	0.363177	4.09421	1.95668	0.0578789	0.998826	-3.98125	FALSE	Not
ENSG00000074590.9	-0.307168	-0.625194	0.010857	0.963911	-1.95628	0.057927	0.998826	-4.32163	FALSE	Not
ENSG00000051523.6	0.253686	-0.00931823	0.516691	8.51199	1.95367	0.058247	0.998826	-3.90941	FALSE	Not
ENSG00000065243.14	-0.107111	-0.218166	0.00394418	6.13435	-1.9535	0.0582683	0.998826	-3.91583	FALSE	Not
ENSG00000184575.7	-0.122146	-0.248799	0.00450754	8.39147	-1.95335	0.0582867	0.998826	-3.90967	FALSE	Not
ENSG00000229638.1	0.447725	-0.0166771	0.912127	3.57164	1.95269	0.0583666	0.998826	-4.04411	FALSE	Not
ENSG00000118518.11	-0.0982234	-0.20015	0.0037028	6.21664	-1.95185	0.0584705	0.998826	-3.91707	FALSE	Not
ENSG00000185896.9	0.0918063	-0.00348762	0.1871	7.89851	1.9513	0.058538	0.998826	-3.91212	FALSE	Not
ENSG00000136536.10	-0.0944475	-0.192485	0.00358977	8.05066	-1.95127	0.0585424	0.998826	-3.91214	FALSE	Not
ENSG00000241361.4	-0.234976	-0.47894	0.00898732	2.709	-1.95082	0.0585979	0.998826	-4.15164	FALSE	Not
ENSG00000228300.9	0.215591	-0.00824887	0.43943	4.4397	1.95079	0.0586012	0.998826	-3.95621	FALSE	Not
ENSG00000130227.12	-0.147983	-0.301639	0.00567409	6.86776	-1.95064	0.05862	0.998826	-3.91386	FALSE	Not
ENSG00000259806.2	0.287959	-0.0111997	0.587118	0.696261	1.9496	0.0587476	0.998826	-4.3209	FALSE	Not
ENSG00000100075.5	0.146868	-0.00571838	0.299455	6.71702	1.94952	0.0587573	0.998826	-3.91543	FALSE	Not
ENSG00000214189.4	-0.371285	-0.757106	0.0145361	1.00878	-1.94912	0.0588073	0.998826	-4.3682	FALSE	Not
ENSG00000146021.10	0.273234	-0.0107507	0.557219	1.24013	1.94875	0.0588526	0.998826	-4.24401	FALSE	Not
ENSG00000129534.9	-0.11203	-0.228473	0.0044135	7.8381	-1.94866	0.0588641	0.998826	-3.91538	FALSE	Not
ENSG00000134419.11	-0.171174	-0.349109	0.00676132	8.39861	-1.94847	0.0588883	0.998826	-3.91583	FALSE	Not
ENSG00000133226.12	-0.176127	-0.359267	0.00701429	6.12537	-1.94786	0.0589639	0.998826	-3.92073	FALSE	Not
ENSG00000119446.9	-0.109716	-0.223883	0.00445117	5.54343	-1.94646	0.0591369	0.998826	-3.93303	FALSE	Not
ENSG00000168259.10	-0.105408	-0.215129	0.00431184	6.66561	-1.94583	0.0592151	0.998826	-3.9208	FALSE	Not
ENSG00000131116.7	0.303631	-0.0126104	0.619872	3.08733	1.94466	0.0593607	0.998826	-4.06778	FALSE	Not
ENSG00000134463.10	0.2927	-0.0124338	0.597834	1.09762	1.9429	0.0595815	0.998826	-4.30083	FALSE	Not
ENSG00000268466.1	-0.452216	-0.92376	0.0193284	0.57589	-1.94241	0.0596425	0.998826	-4.3676	FALSE	Not
ENSG00000218891.2	0.314759	-0.0135227	0.643041	1.76438	1.942	0.059694	0.998826	-4.23902	FALSE	Not
ENSG00000178966.11	-0.208669	-0.426336	0.00899796	5.23989	-1.9417	0.059731	0.998826	-3.94504	FALSE	Not
ENSG00000171311.8	-0.110504	-0.225796	0.00478867	4.98998	-1.9413	0.059781	0.998826	-3.94575	FALSE	Not
ENSG00000176978.9	0.180193	-0.00783299	0.36822	8.28983	1.94105	0.0598125	0.998826	-3.92503	FALSE	Not
ENSG00000125912.6	0.18073	-0.00792168	0.369382	6.07801	1.94038	0.059897	0.998826	-3.927	FALSE	Not
ENSG00000185187.8	0.196253	-0.00865237	0.401158	4.1522	1.9399	0.0599569	0.998826	-3.98308	FALSE	Not
ENSG00000070423.13	0.257983	-0.0113999	0.527365	4.85039	1.93972	0.0599804	0.998826	-3.94839	FALSE	Not
ENSG00000179886.4	0.217862	-0.00982549	0.44555	4.34599	1.93803	0.0601935	0.998826	-3.9712	FALSE	Not
ENSG00000108840.11	0.154188	-0.00697035	0.315346	6.91846	1.93783	0.0602186	0.998826	-3.9296	FALSE	Not
ENSG00000248712.3	-0.282544	-0.577878	0.0127911	1.38996	-1.93771	0.0602336	0.998826	-4.30919	FALSE	Not
ENSG00000110435.7	-0.102591	-0.209838	0.00465627	5.7687	-1.93749	0.0602607	0.998826	-3.93856	FALSE	Not
ENSG00000144040.8	0.16459	-0.00753629	0.336717	4.07219	1.93675	0.0603547	0.998826	-3.99836	FALSE	Not
ENSG00000141971.8	0.145965	-0.00669274	0.298623	4.23767	1.93663	0.0603695	0.998826	-3.97428	FALSE	Not
ENSG00000236537.1	-0.20885	-0.42733	0.00962891	2.08631	-1.93616	0.0604288	0.998826	-4.21086	FALSE	Not
ENSG00000124641.10	-0.113863	-0.233	0.00527375	4.86933	-1.93577	0.0604785	0.998826	-3.96024	FALSE	Not
ENSG00000006015.13	0.262449	-0.0122885	0.537186	4.27107	1.93484	0.0605972	0.998826	-3.98184	FALSE	Not
ENSG00000125657.3	0.211669	-0.00996988	0.433308	3.66648	1.93432	0.0606626	0.998826	-4.07874	FALSE	Not
ENSG00000183283.11	-0.111364	-0.227977	0.00524948	8.38063	-1.93425	0.0606712	0.998826	-3.93339	FALSE	Not
ENSG00000182923.12	-0.111828	-0.228943	0.00528724	5.21858	-1.93399	0.0607046	0.998826	-3.95472	FALSE	Not
ENSG00000165659.12	-0.210452	-0.430885	0.00998199	6.36411	-1.93371	0.0607401	0.998826	-3.9358	FALSE	Not
ENSG00000106266.4	0.133052	-0.00637838	0.272483	4.89626	1.93277	0.0608593	0.998826	-3.9573	FALSE	Not
ENSG00000180370.6	-0.187063	-0.383206	0.0090796	7.18996	-1.93167	0.061	0.998826	-3.93679	FALSE	Not
ENSG00000072849.6	-0.169905	-0.348156	0.0083451	4.54571	-1.93061	0.0611361	0.998826	-3.97855	FALSE	Not
ENSG00000199831.1	1.27702	-0.0628109	2.61684	3.24091	1.93048	0.0611525	0.998826	-4.12998	FALSE	Not
ENSG00000198918.7	-0.176774	-0.36232	0.00877146	7.89135	-1.92968	0.0612547	0.998826	-3.9389	FALSE	Not
ENSG00000232431.3	-0.155912	-0.319585	0.00776004	3.73249	-1.9294	0.0612905	0.998826	-4.04394	FALSE	Not
ENSG00000188013.5	0.315492	-0.0157421	0.646726	2.1973	1.92917	0.0613201	0.998826	-4.21455	FALSE	Not
ENSG00000144224.12	-0.0980233	-0.200984	0.00493744	6.59571	-1.9283	0.0614315	0.998826	-3.94212	FALSE	Not
ENSG00000198719.7	0.424074	-0.0215023	0.869649	1.69362	1.92769	0.0615104	0.998826	-4.3142	FALSE	Not
ENSG00000197045.8	-0.119448	-0.245004	0.00610748	7.72891	-1.92691	0.061611	0.998826	-3.94232	FALSE	Not
ENSG00000164414.12	-0.174333	-0.357585	0.00891986	4.49498	-1.92684	0.0616192	0.998826	-3.99412	FALSE	Not
ENSG00000253738.1	-0.137149	-0.281322	0.00702294	5.87259	-1.92677	0.0616289	0.998826	-3.94826	FALSE	Not
ENSG00000142599.13	-0.264809	-0.543213	0.0135946	2.86584	-1.92653	0.0616598	0.998826	-4.12992	FALSE	Not
ENSG00000173153.9	0.1876	-0.00976911	0.384969	5.80591	1.92518	0.0618338	0.998826	-3.94979	FALSE	Not
ENSG00000159335.11	0.212334	-0.0111607	0.435829	2.63976	1.92429	0.0619492	0.998826	-4.11239	FALSE	Not
ENSG00000136213.7	0.238729	-0.012712	0.490169	3.85701	1.92303	0.0621116	0.998826	-4.0273	FALSE	Not
ENSG00000198157.6	-0.312044	-0.640771	0.0166818	1.77351	-1.92265	0.0621616	0.998826	-4.27643	FALSE	Not
ENSG00000129925.6	0.173543	-0.00932722	0.356412	5.98045	1.92212	0.0622294	0.998826	-3.95131	FALSE	Not
ENSG00000196950.9	-0.127842	-0.262589	0.00690642	5.79721	-1.92162	0.0622951	0.998826	-3.95294	FALSE	Not
ENSG00000118961.10	-0.110585	-0.227206	0.00603732	5.60728	-1.92058	0.0624305	0.998826	-3.96102	FALSE	Not
ENSG00000163935.9	-0.0906899	-0.186383	0.00500326	5.22824	-1.91953	0.0625668	0.998826	-3.96884	FALSE	Not
ENSG00000249565.2	0.704935	-0.0392604	1.44913	1.07839	1.91858	0.0626914	0.998826	-4.31864	FALSE	Not
ENSG00000173272.9	0.275983	-0.0154261	0.567392	5.21879	1.91821	0.0627393	0.998826	-3.96256	FALSE	Not
ENSG00000017260.15	-0.104223	-0.214286	0.00584076	5.88642	-1.91795	0.062774	0.998826	-3.95792	FALSE	Not
ENSG00000224307.1	0.319563	-0.0180052	0.657132	1.00528	1.9174	0.0628458	0.998826	-4.31436	FALSE	Not
ENSG00000101166.11	-0.112014	-0.230339	0.0063117	7.03396	-1.91739	0.0628468	0.998826	-3.95446	FALSE	Not
ENSG00000245205.3	1.03664	-0.0587283	2.13202	2.54166	1.91684	0.0629193	0.998826	-4.19323	FALSE	Down
ENSG00000197697.3	0.178275	-0.0101588	0.366709	7.56326	1.91624	0.0629981	0.998826	-3.95548	FALSE	Not
ENSG00000172660.7	-0.228183	-0.469374	0.0130072	2.87334	-1.9162	0.0630028	0.998826	-4.13296	FALSE	Not
ENSG00000269430.1	-0.359622	-0.739934	0.0206907	0.523086	-1.91524	0.0631292	0.998826	-4.33466	FALSE	Not
ENSG00000256060.2	-0.215418	-0.443233	0.0123971	2.75493	-1.91521	0.0631327	0.998826	-4.17334	FALSE	Not
ENSG00000254184.3	0.298853	-0.0172191	0.614925	1.44052	1.91509	0.0631489	0.998826	-4.30682	FALSE	Not
ENSG00000116030.12	-0.122875	-0.252897	0.00714669	6.71044	-1.9141	0.0632787	0.998826	-3.95896	FALSE	Not
ENSG00000237520.1	0.397501	-0.0232152	0.818216	0.50874	1.91367	0.0633361	0.998826	-4.36454	FALSE	Not
ENSG00000096070.15	-0.156335	-0.321814	0.00914327	4.6774	-1.91352	0.0633557	0.998826	-3.99201	FALSE	Not
ENSG00000155508.9	-0.122042	-0.251229	0.00714394	6.54874	-1.91342	0.063368	0.998826	-3.96039	FALSE	Not
ENSG00000116698.16	-0.261945	-0.539359	0.0154689	5.20317	-1.91249	0.0634914	0.998826	-3.97773	FALSE	Not
ENSG00000100290.2	0.17472	-0.0103259	0.359767	5.72347	1.91241	0.0635023	0.998826	-3.96606	FALSE	Not
ENSG00000126653.11	-0.149823	-0.30851	0.00886435	4.92582	-1.91229	0.063518	0.998826	-3.9835	FALSE	Not
ENSG00000230155.2	-0.328616	-0.67676	0.0195279	0.619807	-1.91182	0.0635798	0.998826	-4.37425	FALSE	Not
ENSG00000213593.5	-0.0996076	-0.205202	0.00598667	6.65393	-1.9106	0.0637418	0.998826	-3.96347	FALSE	Not
ENSG00000205730.5	0.127886	-0.00770354	0.263475	4.39752	1.91035	0.0637741	0.998826	-4.00664	FALSE	Not
ENSG00000036257.8	-0.103001	-0.212285	0.00628272	6.85491	-1.90899	0.0639555	0.998826	-3.96502	FALSE	Not
ENSG00000047346.8	-0.226436	-0.466898	0.0140264	2.84658	-1.90728	0.0641823	0.998826	-4.20087	FALSE	Not
ENSG00000142347.12	0.116597	-0.00749708	0.240691	8.34748	1.90306	0.0647473	0.998826	-3.97172	FALSE	Not
ENSG00000256625.1	0.333881	-0.0214708	0.689232	0.700723	1.90305	0.0647492	0.998826	-4.39361	FALSE	Not
ENSG00000142173.10	0.236325	-0.015272	0.487922	3.94114	1.90249	0.0648251	0.998826	-4.02859	FALSE	Not
ENSG00000108557.13	0.193536	-0.012529	0.399601	3.59512	1.90228	0.0648527	0.998826	-4.05522	FALSE	Not
ENSG00000173674.6	-0.114396	-0.236281	0.00748947	6.82931	-1.90097	0.0650288	0.998826	-3.97472	FALSE	Not
ENSG00000164244.16	-0.163214	-0.337134	0.010706	6.50491	-1.90075	0.065059	0.998826	-3.9753	FALSE	Not
ENSG00000103485.13	0.135343	-0.00887955	0.279566	7.32356	1.90073	0.065062	0.998826	-3.97458	FALSE	Not
ENSG00000196544.6	0.266383	-0.0175547	0.550321	2.33712	1.90021	0.0651324	0.998826	-4.21492	FALSE	Not
ENSG00000101624.6	-0.112398	-0.232203	0.00740726	4.68436	-1.9002	0.0651329	0.998826	-4.00846	FALSE	Not
ENSG00000167562.7	-0.119469	-0.246841	0.00790205	4.49945	-1.89977	0.0651909	0.998826	-4.02715	FALSE	Not
ENSG00000264350.1	-0.252084	-0.520962	0.0167941	2.31387	-1.89892	0.0653061	0.998826	-4.2002	FALSE	Not
ENSG00000125505.12	0.236488	-0.0158241	0.4888	3.00737	1.8984	0.0653764	0.998826	-4.11418	FALSE	Not
ENSG00000122545.13	-0.112979	-0.233618	0.0076596	7.81967	-1.89683	0.0655895	0.998826	-3.9792	FALSE	Not
ENSG00000100092.16	0.133843	-0.00913185	0.276817	5.23153	1.89606	0.0656938	0.998826	-3.99136	FALSE	Not
ENSG00000204922.4	0.239088	-0.0163912	0.494566	3.33772	1.89548	0.0657733	0.998826	-4.08736	FALSE	Not
ENSG00000101367.8	-0.113616	-0.235078	0.00784572	7.19863	-1.8946	0.0658935	0.998826	-3.9821	FALSE	Not
ENSG00000183242.7	0.170824	-0.0118587	0.353506	3.79373	1.89395	0.065982	0.998826	-4.08273	FALSE	Not
ENSG00000172794.15	0.297847	-0.0208346	0.616528	3.13453	1.89301	0.0661102	0.998826	-4.19035	FALSE	Not
ENSG00000166483.6	-0.0783679	-0.16223	0.00549404	6.4896	-1.89274	0.0661477	0.998826	-3.98537	FALSE	Not
ENSG00000157423.13	0.578369	-0.0412872	1.19803	0.736635	1.89048	0.0664578	0.998826	-4.38578	FALSE	Not
ENSG00000132823.6	-0.096983	-0.200935	0.0069687	4.87351	-1.88965	0.0665716	0.998826	-4.00857	FALSE	Not
ENSG00000166401.9	-0.163674	-0.339116	0.0117684	5.95176	-1.88957	0.0665829	0.998826	-3.98919	FALSE	Not
ENSG00000213020.4	-0.147634	-0.305908	0.01064	4.7661	-1.88927	0.0666239	0.998826	-4.0168	FALSE	Not
ENSG00000172889.11	0.207929	-0.0150109	0.430868	5.73227	1.88905	0.0666536	0.998826	-3.99276	FALSE	Not
ENSG00000205356.5	0.200812	-0.0145944	0.416219	4.93256	1.8882	0.0667711	0.998826	-4.00737	FALSE	Not
ENSG00000239440.1	-0.162855	-0.337589	0.0118795	3.08543	-1.88773	0.0668364	0.998826	-4.14968	FALSE	Not
ENSG00000178700.3	0.170902	-0.0125301	0.354334	3.0705	1.88707	0.0669269	0.998826	-4.11661	FALSE	Not
ENSG00000254986.3	0.11173	-0.00820382	0.231663	6.12982	1.88688	0.0669531	0.998826	-3.99257	FALSE	Not
ENSG00000188242.4	0.21518	-0.0158677	0.446227	2.39815	1.88633	0.06703	0.998826	-4.19178	FALSE	Not
ENSG00000108854.11	-0.111585	-0.231482	0.00831082	4.55901	-1.88503	0.0672094	0.998826	-4.02556	FALSE	Not
ENSG00000224078.8	-0.0985503	-0.20445	0.00734925	5.68341	-1.88487	0.0672323	0.998826	-3.9991	FALSE	Not
ENSG00000163602.9	-0.157407	-0.326593	0.0117782	5.24907	-1.88443	0.0672939	0.998826	-4.00891	FALSE	Not
ENSG00000161179.9	0.203828	-0.0152939	0.42295	5.1481	1.88406	0.0673443	0.998826	-4.00344	FALSE	Not
ENSG00000167930.11	0.175053	-0.0131458	0.363252	3.89368	1.88395	0.0673596	0.998826	-4.04113	FALSE	Not
ENSG00000253106.1	-0.320645	-0.665588	0.0242994	1.593	-1.88275	0.067527	0.998826	-4.26889	FALSE	Not
ENSG00000132274.11	0.575983	-0.0437607	1.19573	2.95244	1.88241	0.0675739	0.998826	-4.31585	FALSE	Up
ENSG00000103253.13	0.274212	-0.0210152	0.569439	4.16141	1.88125	0.0677357	0.998826	-4.03188	FALSE	Not
ENSG00000160326.9	0.484077	-0.0371459	1.0053	2.52739	1.88108	0.0677593	0.998826	-4.27153	FALSE	Not
ENSG00000067048.12	-0.0783423	-0.162725	0.00604086	7.87742	-1.88043	0.0678504	0.998826	-3.99912	FALSE	Not
ENSG00000152082.9	0.304604	-0.0235676	0.632775	5.43219	1.87997	0.0679146	0.998826	-4.00494	FALSE	Not
ENSG00000135945.5	-0.0855223	-0.177665	0.00662054	5.91677	-1.8799	0.0679248	0.998826	-4.00374	FALSE	Not
ENSG00000186577.7	0.1708	-0.0133248	0.354925	4.08062	1.87885	0.0680715	0.998826	-4.05943	FALSE	Not
ENSG00000185130.4	0.180936	-0.0142559	0.376128	6.21842	1.8775	0.0682614	0.998826	-4.00362	FALSE	Not
ENSG00000111711.5	-0.132741	-0.275966	0.0104851	6.11068	-1.87715	0.0683102	0.998826	-4.00482	FALSE	Not
ENSG00000200792.1	0.957774	-0.0769276	1.99248	1.52244	1.87484	0.0686359	0.998826	-4.31788	FALSE	Not
ENSG00000156172.5	0.180442	-0.0145302	0.375415	2.56016	1.87449	0.0686865	0.998826	-4.20227	FALSE	Not
ENSG00000105472.8	0.22092	-0.0178616	0.459701	9.46817	1.87392	0.0687664	0.998826	-4.00737	FALSE	Not
ENSG00000219607.2	0.237135	-0.0191994	0.493469	4.0961	1.87373	0.0687942	0.998826	-4.0601	FALSE	Not
ENSG00000149930.13	0.129321	-0.0104983	0.269141	6.7181	1.87335	0.0688471	0.998826	-4.00805	FALSE	Not
ENSG00000101132.5	-0.163301	-0.339879	0.0132779	4.3911	-1.87313	0.0688788	0.998826	-4.04548	FALSE	Not
ENSG00000099804.4	0.179126	-0.0146452	0.372898	4.7673	1.87235	0.0689892	0.998826	-4.02646	FALSE	Not
ENSG00000188033.5	-0.199523	-0.415425	0.0163787	2.67059	-1.87178	0.0690704	0.998826	-4.1962	FALSE	Not
ENSG00000221914.4	-0.185187	-0.385577	0.0152021	5.49722	-1.87177	0.0690706	0.998826	-4.01858	FALSE	Not
ENSG00000130305.12	0.151907	-0.0124793	0.316293	5.2526	1.87167	0.0690855	0.998826	-4.01769	FALSE	Not
ENSG00000143815.10	-0.110557	-0.230217	0.0091026	7.84442	-1.87135	0.0691304	0.998826	-4.01009	FALSE	Not
ENSG00000170638.5	0.2349	-0.0194472	0.489248	5.93362	1.87057	0.0692423	0.998826	-4.01249	FALSE	Not
ENSG00000138078.11	-0.137849	-0.287148	0.0114504	5.70691	-1.87009	0.0693102	0.998826	-4.01569	FALSE	Not
ENSG00000152242.6	-0.10545	-0.219683	0.00878255	5.46734	-1.86971	0.0693646	0.998826	-4.02155	FALSE	Not
ENSG00000184990.8	0.178169	-0.0150611	0.371399	6.42723	1.86756	0.0696715	0.998826	-4.01512	FALSE	Not
ENSG00000171044.6	0.220832	-0.0187945	0.460458	2.01044	1.86657	0.0698132	0.998826	-4.26684	FALSE	Not
ENSG00000166925.4	0.185017	-0.015757	0.38579	5.91674	1.86647	0.0698274	0.998826	-4.01866	FALSE	Not
ENSG00000162607.8	-0.1112	-0.231874	0.00947467	7.8751	-1.8664	0.069837	0.998826	-4.01605	FALSE	Not
ENSG00000130119.11	-0.145468	-0.303402	0.012466	5.03369	-1.86556	0.0699582	0.998826	-4.02656	FALSE	Not
ENSG00000255302.3	-0.122299	-0.255099	0.0105002	6.99601	-1.86528	0.0699979	0.998826	-4.01753	FALSE	Not
ENSG00000106665.11	0.368837	-0.0318722	0.769547	1.01932	1.86433	0.0701352	0.998826	-4.32965	FALSE	Not
ENSG00000187801.10	-0.129857	-0.270975	0.0112619	4.77345	-1.86379	0.0702125	0.998826	-4.04642	FALSE	Not
ENSG00000181220.11	0.117044	-0.0101773	0.244265	4.94472	1.8634	0.0702687	0.998826	-4.03388	FALSE	Not
ENSG00000175416.8	0.138957	-0.0121502	0.290063	5.95594	1.86257	0.0703886	0.998826	-4.02243	FALSE	Not
ENSG00000221491.2	0.666487	-0.0583115	1.39129	0.880803	1.86248	0.0704016	0.998826	-4.37309	FALSE	Not
ENSG00000105879.7	-0.0992729	-0.207274	0.00872802	5.45882	-1.86175	0.0705076	0.998826	-4.02969	FALSE	Not
ENSG00000223529.1	1.02964	-0.0906356	2.14991	0.954633	1.86156	0.0705341	0.998826	-4.37451	FALSE	Down
ENSG00000131795.8	-2.32458	-4.85408	0.204922	2.47322	-1.86134	0.0705657	0.998826	-4.22588	FALSE	Up
ENSG00000113810.11	-0.122048	-0.254861	0.010764	8.93068	-1.86128	0.0705757	0.998826	-4.0223	FALSE	Not
ENSG00000181481.9	-0.135571	-0.283173	0.0120308	3.91313	-1.86034	0.070711	0.998826	-4.09405	FALSE	Not
ENSG00000103269.9	0.253732	-0.022529	0.529994	3.39121	1.86026	0.0707231	0.998826	-4.09287	FALSE	Not
ENSG00000122958.10	-0.168033	-0.351	0.0149337	5.9372	-1.86011	0.0707437	0.998826	-4.02683	FALSE	Not
ENSG00000071626.12	0.0936444	-0.00834533	0.195634	7.50416	1.8597	0.0708041	0.998826	-4.02411	FALSE	Not
ENSG00000166313.14	0.316849	-0.0282588	0.661956	1.52416	1.85958	0.0708213	0.998826	-4.31582	FALSE	Not
ENSG00000114395.6	0.130609	-0.0116869	0.272905	4.06864	1.85908	0.070894	0.998826	-4.07297	FALSE	Not
ENSG00000113522.9	-0.122633	-0.256259	0.0109944	6.42617	-1.85878	0.0709368	0.998826	-4.02576	FALSE	Not
ENSG00000198160.10	-0.0979739	-0.204739	0.00879097	7.06587	-1.85866	0.0709553	0.998826	-4.02548	FALSE	Not
ENSG00000019485.8	0.306691	-0.0276272	0.641009	0.720508	1.85805	0.071043	0.998826	-4.38273	FALSE	Not
ENSG00000200243.1	1.06156	-0.0956832	2.2188	2.8235	1.85796	0.0710562	0.998826	-4.21409	FALSE	Not
ENSG00000202512.1	1.1441	-0.103513	2.39171	3.79401	1.85738	0.0711407	0.998826	-4.12552	FALSE	Not
ENSG00000253508.1	0.303838	-0.027505	0.635182	1.29387	1.8573	0.071153	0.998826	-4.32976	FALSE	Not
ENSG00000200783.1	1.1946	-0.108599	2.49779	1.30443	1.85664	0.0712482	0.998826	-4.36009	FALSE	Not
ENSG00000167962.8	0.20722	-0.018865	0.433305	5.55195	1.85642	0.0712804	0.998826	-4.03128	FALSE	Not
ENSG00000158156.7	0.166904	-0.0152782	0.349087	2.93203	1.85557	0.0714047	0.998826	-4.16073	FALSE	Not
ENSG00000259953.1	0.240563	-0.022163	0.503289	1.8619	1.85457	0.0715515	0.998826	-4.2517	FALSE	Not
ENSG00000141447.12	-0.112244	-0.234835	0.0103474	5.87123	-1.85447	0.0715657	0.998826	-4.03183	FALSE	Not
ENSG00000125538.7	0.694913	-0.0643647	1.45419	-0.118729	1.85373	0.0716741	0.998826	-4.47112	FALSE	Not
ENSG00000234589.3	1.21252	-0.11257	2.5376	1.5432	1.85336	0.0717281	0.998826	-4.32822	FALSE	Down
ENSG00000117013.10	0.26257	-0.0243909	0.549531	2.5548	1.85327	0.0717413	0.998826	-4.18721	FALSE	Not
ENSG00000108055.9	-0.104143	-0.218002	0.00971574	7.7402	-1.8526	0.0718407	0.998826	-4.03262	FALSE	Not
ENSG00000270141.2	0.414355	-0.0387408	0.867451	5.50969	1.85225	0.0718915	0.998826	-4.03812	FALSE	Down
ENSG00000100300.13	0.263018	-0.0246661	0.550701	7.66656	1.85177	0.0719624	0.998826	-4.03361	FALSE	Not
ENSG00000103522.11	0.342533	-0.0324352	0.7175	2.21144	1.85023	0.0721893	0.998826	-4.25102	FALSE	Not
ENSG00000140543.9	0.198814	-0.0188264	0.416455	2.80606	1.85023	0.0721896	0.998826	-4.20035	FALSE	Not
ENSG00000138621.7	0.143498	-0.0136611	0.300656	3.74963	1.84937	0.0723162	0.998826	-4.09935	FALSE	Not
ENSG00000236199.1	-0.235401	-0.493262	0.0224608	3.24	-1.84901	0.0723696	0.998826	-4.16336	FALSE	Not
ENSG00000129680.11	-0.109651	-0.229873	0.0105716	5.17867	-1.84733	0.0726184	0.998826	-4.04343	FALSE	Not
ENSG00000197062.7	-0.210351	-0.441027	0.0203248	2.86294	-1.84697	0.0726711	0.998826	-4.19903	FALSE	Not
ENSG00000133119.8	-0.112421	-0.235742	0.0109	6.36252	-1.84641	0.0727545	0.998826	-4.04048	FALSE	Not
ENSG00000121281.8	0.19104	-0.0186894	0.400769	5.74519	1.84494	0.0729728	0.998826	-4.04354	FALSE	Not
ENSG00000164934.9	-0.11099	-0.232897	0.0109165	6.69484	-1.84406	0.0731042	0.998826	-4.04291	FALSE	Not
ENSG00000165630.9	-0.142098	-0.298219	0.0140221	4.08584	-1.84351	0.0731853	0.998826	-4.09123	FALSE	Not
ENSG00000087095.8	-0.10857	-0.227892	0.0107523	5.09356	-1.84292	0.0732746	0.998826	-4.05616	FALSE	Not
ENSG00000123159.11	0.189721	-0.018865	0.398307	4.88616	1.84224	0.0733748	0.998826	-4.05444	FALSE	Not
ENSG00000124593.10	0.324995	-0.0323595	0.682349	2.02308	1.84202	0.0734083	0.998826	-4.28888	FALSE	Not
ENSG00000213763.4	1.00625	-0.100316	2.11282	1.77946	1.84181	0.0734392	0.998826	-4.29515	FALSE	Not
ENSG00000145736.10	-0.191501	-0.402247	0.0192443	3.3107	-1.84048	0.0736396	0.998826	-4.12843	FALSE	Not
ENSG00000117592.8	-0.11362	-0.238675	0.0114348	8.06272	-1.84023	0.0736768	0.998826	-4.04738	FALSE	Not
ENSG00000166165.8	0.222336	-0.0223956	0.467068	3.45989	1.84008	0.073699	0.998826	-4.15186	FALSE	Not
ENSG00000257557.1	0.418074	-0.0423679	0.878515	0.505263	1.83906	0.0738526	0.998826	-4.42127	FALSE	Not
ENSG00000141994.11	0.171636	-0.017479	0.360752	5.42102	1.83823	0.0739773	0.998826	-4.05319	FALSE	Not
ENSG00000145041.11	-0.16164	-0.339848	0.0165675	4.22058	-1.83713	0.0741429	0.998826	-4.08533	FALSE	Not
ENSG00000240342.2	0.401559	-0.0413834	0.844501	3.40883	1.8362	0.0742839	0.998826	-4.13601	FALSE	Not
ENSG00000114354.8	-0.096349	-0.202655	0.00995703	6.56045	-1.83572	0.074356	0.998826	-4.05286	FALSE	Not
ENSG00000182010.6	-0.156292	-0.328737	0.0161522	3.67578	-1.83572	0.0743567	0.998826	-4.11839	FALSE	Not
ENSG00000165525.13	-0.0822738	-0.173112	0.00856409	6.81263	-1.83447	0.0745446	0.998826	-4.05424	FALSE	Not
ENSG00000112290.8	-0.158782	-0.334093	0.0165288	4.36703	-1.83447	0.0745459	0.998826	-4.08534	FALSE	Not
ENSG00000171793.9	-0.09359	-0.196987	0.00980652	8.78538	-1.83333	0.0747182	0.998826	-4.05556	FALSE	Not
ENSG00000176531.6	0.242647	-0.0255658	0.51086	2.64174	1.83237	0.0748645	0.998826	-4.21759	FALSE	Not
ENSG00000175581.9	-0.1456	-0.306566	0.0153665	4.52542	-1.83207	0.0749092	0.998826	-4.07501	FALSE	Not
ENSG00000133065.6	-0.126373	-0.266102	0.0133568	4.66369	-1.83182	0.0749481	0.998826	-4.07754	FALSE	Not
ENSG00000104825.12	0.20369	-0.0215327	0.428912	3.31427	1.83179	0.074953	0.998826	-4.15668	FALSE	Not
ENSG00000116299.12	0.306515	-0.0324252	0.645456	1.36401	1.83166	0.0749716	0.998826	-4.37762	FALSE	Not
ENSG00000188816.3	0.330861	-0.0350622	0.696783	0.670575	1.83136	0.0750185	0.998826	-4.37653	FALSE	Not
ENSG00000100372.10	-0.15056	-0.317118	0.0159983	3.91639	-1.83088	0.0750907	0.998826	-4.10746	FALSE	Not
ENSG00000134905.12	0.105435	-0.0112766	0.222147	5.97056	1.82973	0.075266	0.998826	-4.06009	FALSE	Not
ENSG00000171100.10	-0.136397	-0.287384	0.0145911	5.24686	-1.8297	0.0752716	0.998826	-4.06682	FALSE	Not
ENSG00000187164.13	-0.136361	-0.287365	0.0146438	3.82557	-1.82901	0.0753764	0.998826	-4.10898	FALSE	Not
ENSG00000149782.7	0.132239	-0.0142394	0.278717	6.42363	1.82853	0.0754496	0.998826	-4.06123	FALSE	Not
ENSG00000114030.8	-0.102995	-0.217201	0.0112105	5.40876	-1.82661	0.0757443	0.998826	-4.06912	FALSE	Not
ENSG00000168067.7	0.118794	-0.0129362	0.250524	5.53891	1.82653	0.0757574	0.998826	-4.06539	FALSE	Not
ENSG00000237476.1	0.311201	-0.0339388	0.656341	2.56465	1.82626	0.0757981	0.998826	-4.22779	FALSE	Not
ENSG00000162341.11	0.137615	-0.0150202	0.29025	4.68175	1.82612	0.0758206	0.998826	-4.07812	FALSE	Not
ENSG00000198680.3	0.196035	-0.0214292	0.4135	3.78765	1.82584	0.0758628	0.998826	-4.12088	FALSE	Not
ENSG00000101336.8	0.176028	-0.0192544	0.37131	5.86318	1.82573	0.0758806	0.998826	-4.06613	FALSE	Not
ENSG00000196923.9	0.172462	-0.0189604	0.363885	4.99839	1.82481	0.0760215	0.998826	-4.07158	FALSE	Not
ENSG00000167674.10	0.164825	-0.0181962	0.347847	6.10199	1.82406	0.0761374	0.998826	-4.06675	FALSE	Not
ENSG00000066651.13	-0.0996644	-0.21038	0.0110508	5.05564	-1.82327	0.0762599	0.998826	-4.07877	FALSE	Not
ENSG00000137210.9	-0.151379	-0.319645	0.016888	4.93121	-1.82215	0.0764328	0.998826	-4.07591	FALSE	Not
ENSG00000172216.4	0.23356	-0.0261907	0.49331	4.04109	1.82121	0.0765789	0.998826	-4.13028	FALSE	Not
ENSG00000105339.6	0.126793	-0.0143135	0.267899	6.7973	1.81997	0.07677	0.998826	-4.07128	FALSE	Not
ENSG00000131584.14	0.244175	-0.0275898	0.515939	5.08438	1.81981	0.0767961	0.998826	-4.07608	FALSE	Not
ENSG00000242951.1	1.05767	-0.120032	2.23536	1.61338	1.819	0.076922	0.998826	-4.33643	FALSE	Not
ENSG00000107938.13	-0.10065	-0.212734	0.0114335	5.71375	-1.81882	0.0769497	0.998826	-4.0746	FALSE	Not
ENSG00000091164.8	-0.127895	-0.270337	0.0145456	6.19587	-1.8186	0.0769839	0.998826	-4.07315	FALSE	Not
ENSG00000138346.10	-0.086624	-0.183115	0.00986732	5.75587	-1.81831	0.0770295	0.998826	-4.07376	FALSE	Not
ENSG00000088035.11	-0.114844	-0.24282	0.0131319	4.40898	-1.8176	0.0771404	0.998826	-4.09412	FALSE	Not
ENSG00000163714.13	-0.09758	-0.206332	0.0111722	8.40841	-1.81736	0.0771778	0.998826	-4.07444	FALSE	Not
ENSG00000182871.10	0.254706	-0.0293132	0.538725	4.54417	1.81639	0.0773289	0.998826	-4.08301	FALSE	Not
ENSG00000156256.10	-0.0921231	-0.194851	0.0106052	6.90965	-1.81633	0.0773375	0.998826	-4.0755	FALSE	Not
ENSG00000107949.12	-0.126606	-0.267836	0.0146249	5.91004	-1.81569	0.0774382	0.998826	-4.07675	FALSE	Not
ENSG00000144744.12	-0.0999919	-0.211547	0.0115632	5.96731	-1.81548	0.0774704	0.998826	-4.07724	FALSE	Not
ENSG00000120318.11	0.291751	-0.0337521	0.617253	1.39424	1.81541	0.0774822	0.998826	-4.34049	FALSE	Not
ENSG00000143442.17	-0.19266	-0.407642	0.0223221	5.4748	-1.81512	0.0775267	0.998826	-4.08018	FALSE	Not
ENSG00000223247.1	1.25308	-0.145337	2.6515	3.05965	1.81493	0.0775576	0.998826	-4.22938	FALSE	Not
ENSG00000008282.3	-0.171165	-0.362219	0.0198893	5.81702	-1.81458	0.0776126	0.998826	-4.07823	FALSE	Not
ENSG00000162430.12	-0.15292	-0.323633	0.017792	5.24069	-1.81434	0.0776505	0.998826	-4.08003	FALSE	Not
ENSG00000100296.9	-0.0888566	-0.188088	0.0103753	5.55312	-1.81366	0.0777568	0.998826	-4.07995	FALSE	Not
ENSG00000015171.14	-0.0986294	-0.208828	0.0115687	6.67378	-1.8128	0.0778919	0.998826	-4.07965	FALSE	Not
ENSG00000118816.5	-0.13116	-0.277719	0.0153982	7.17973	-1.81263	0.0779189	0.998826	-4.07998	FALSE	Not
ENSG00000088205.8	-0.103128	-0.218415	0.0121584	7.35098	-1.81182	0.0780455	0.998826	-4.08095	FALSE	Not
ENSG00000148925.6	-0.110505	-0.234045	0.0130344	5.3851	-1.81173	0.0780601	0.998826	-4.08481	FALSE	Not
ENSG00000104866.6	0.20023	-0.0236483	0.424109	4.54269	1.81148	0.078099	0.998826	-4.09937	FALSE	Not
ENSG00000107816.13	0.147986	-0.0175048	0.313476	7.07528	1.81119	0.0781455	0.998826	-4.08158	FALSE	Not
ENSG00000008277.10	-0.202908	-0.429854	0.0240374	2.7302	-1.8109	0.0781907	0.998826	-4.2	FALSE	Not
ENSG00000067836.8	0.136507	-0.0162148	0.28923	5.34131	1.81039	0.0782722	0.998826	-4.08377	FALSE	Not
ENSG00000197150.8	0.134354	-0.0159612	0.284669	4.05947	1.81036	0.0782764	0.998826	-4.11029	FALSE	Not
ENSG00000107736.15	0.183606	-0.0218384	0.389051	3.62963	1.81013	0.0783127	0.998826	-4.14431	FALSE	Not
ENSG00000042832.7	0.262056	-0.0312415	0.555354	1.2675	1.80969	0.0783831	0.998826	-4.36671	FALSE	Not
ENSG00000181690.3	-0.287218	-0.608684	0.034248	1.16593	-1.80965	0.0783891	0.998826	-4.36959	FALSE	Not
ENSG00000103326.6	0.248843	-0.0297305	0.527416	6.10356	1.80927	0.0784491	0.998826	-4.08369	FALSE	Not
ENSG00000181404.13	-0.21238	-0.450234	0.0254737	2.45998	-1.80851	0.078569	0.998826	-4.25491	FALSE	Not
ENSG00000172785.14	-0.125207	-0.265445	0.0150313	7.01164	-1.80834	0.0785967	0.998826	-4.085	FALSE	Not
ENSG00000196781.9	0.140596	-0.0170124	0.298205	5.81374	1.8068	0.07884	0.998826	-4.0871	FALSE	Not
ENSG00000102032.8	0.149091	-0.0180564	0.316239	4.0953	1.80663	0.0788676	0.998826	-4.11724	FALSE	Not
ENSG00000100348.5	-0.105759	-0.224339	0.0128215	5.12781	-1.80643	0.0788993	0.998826	-4.09138	FALSE	Not
ENSG00000059588.5	-0.109094	-0.231439	0.0132524	6.95893	-1.80604	0.0789617	0.998826	-4.0877	FALSE	Not
ENSG00000102858.8	0.150706	-0.0183575	0.319769	5.13845	1.8055	0.0790472	0.998826	-4.09212	FALSE	Not
ENSG00000151332.14	-0.180874	-0.383807	0.0220601	3.05332	-1.80525	0.0790865	0.998826	-4.20019	FALSE	Not
ENSG00000197429.6	-0.15494	-0.328788	0.0189075	2.84017	-1.80515	0.0791038	0.998826	-4.20333	FALSE	Not
ENSG00000129566.8	0.113852	-0.0139172	0.241621	6.12446	1.80481	0.0791572	0.998826	-4.08882	FALSE	Not
ENSG00000115816.9	-0.109353	-0.232078	0.0133717	6.8126	-1.80475	0.0791675	0.998826	-4.089	FALSE	Not
ENSG00000217130.1	0.715782	-0.0875795	1.51914	0.751838	1.80463	0.0791868	0.998826	-4.39038	FALSE	Not
ENSG00000139636.11	0.247205	-0.0303381	0.524748	2.87642	1.80403	0.0792817	0.998826	-4.21314	FALSE	Not
ENSG00000122390.13	-0.284447	-0.603883	0.0349881	1.54879	-1.80358	0.0793533	0.998826	-4.31893	FALSE	Not
ENSG00000077514.4	-0.0806428	-0.171268	0.00998232	6.59135	-1.80233	0.0795537	0.998826	-4.09182	FALSE	Not
ENSG00000141030.8	-0.113849	-0.24191	0.0142121	6.2321	-1.80065	0.0798232	0.998826	-4.09363	FALSE	Not
ENSG00000116871.11	0.126237	-0.0157618	0.268237	5.78928	1.80061	0.0798298	0.998826	-4.09429	FALSE	Not
ENSG00000075884.8	-0.104534	-0.22216	0.0130914	7.08251	-1.8	0.0799268	0.998826	-4.09464	FALSE	Not
ENSG00000153048.6	0.111801	-0.0140098	0.237613	5.32549	1.79989	0.0799458	0.998826	-4.09683	FALSE	Not
ENSG00000239636.1	0.278716	-0.0353679	0.592801	2.33054	1.79735	0.080354	0.998826	-4.25373	FALSE	Not
ENSG00000106344.4	-0.101548	-0.21602	0.0129247	5.57604	-1.79675	0.0804523	0.998826	-4.09877	FALSE	Not
ENSG00000170515.9	-0.108334	-0.230462	0.0137936	7.14245	-1.79667	0.0804646	0.998826	-4.09867	FALSE	Not
ENSG00000101846.6	-0.217802	-0.463371	0.0277675	3.10844	-1.79641	0.0805072	0.998826	-4.1948	FALSE	Not
ENSG00000152291.9	-0.116778	-0.248461	0.0149041	7.33587	-1.79619	0.0805426	0.998826	-4.09927	FALSE	Not
ENSG00000223001.1	1.51428	-0.193372	3.22194	0.712374	1.79607	0.0805609	0.998826	-4.42708	FALSE	Not
ENSG00000243199.1	0.369947	-0.0473595	0.787254	2.57295	1.79557	0.080643	0.998826	-4.22893	FALSE	Not
ENSG00000268001.1	-0.147129	-0.3131	0.0188415	4.24701	-1.7955	0.0806544	0.998826	-4.14026	FALSE	Not
ENSG00000143228.8	-0.123255	-0.262336	0.0158266	6.87428	-1.79495	0.0807433	0.998826	-4.10041	FALSE	Not
ENSG00000179833.4	-0.189631	-0.403707	0.0244453	4.86407	-1.79415	0.0808734	0.998826	-4.11261	FALSE	Not
ENSG00000162735.14	-0.087923	-0.187266	0.0114197	5.57068	-1.7926	0.0811245	0.998826	-4.10322	FALSE	Not
ENSG00000163528.8	-0.128692	-0.274145	0.0167616	4.5779	-1.79202	0.0812186	0.998826	-4.11907	FALSE	Not
ENSG00000110046.8	0.185059	-0.024154	0.394271	4.88257	1.79159	0.0812895	0.998826	-4.10879	FALSE	Not
ENSG00000248049.2	-0.182983	-0.3899	0.0239346	2.91933	-1.79114	0.0813622	0.998826	-4.22072	FALSE	Not
ENSG00000173621.8	0.326185	-0.0427103	0.695081	4.31651	1.79093	0.0813975	0.998826	-4.11819	FALSE	Not
ENSG00000005007.8	0.116473	-0.0152565	0.248203	7.25445	1.79085	0.0814101	0.998826	-4.1055	FALSE	Not
ENSG00000168434.8	0.108005	-0.0141569	0.230166	4.32786	1.79071	0.0814334	0.998826	-4.12117	FALSE	Not
ENSG00000260686.1	0.247833	-0.0325202	0.528187	1.25399	1.79049	0.0814698	0.998826	-4.38302	FALSE	Not
ENSG00000100726.10	0.230186	-0.0302626	0.490634	6.02356	1.79009	0.081535	0.998826	-4.10572	FALSE	Not
ENSG00000160570.9	0.197481	-0.0260146	0.420977	4.49614	1.78967	0.0816027	0.998826	-4.13077	FALSE	Not
ENSG00000167969.8	0.149489	-0.019708	0.318687	5.07284	1.78951	0.0816295	0.998826	-4.11028	FALSE	Not
ENSG00000127947.11	-0.224096	-0.47776	0.0295677	5.60602	-1.78934	0.081657	0.998826	-4.10767	FALSE	Not
ENSG00000246596.2	-0.228919	-0.488167	0.0303289	2.43852	-1.78848	0.0817983	0.998826	-4.26272	FALSE	Not
ENSG00000100567.8	-0.105777	-0.225618	0.0140647	6.81228	-1.78772	0.0819222	0.998826	-4.1088	FALSE	Not
ENSG00000032742.13	-0.141952	-0.302826	0.0189218	4.42853	-1.7872	0.082008	0.998826	-4.12879	FALSE	Not
ENSG00000169692.8	0.188733	-0.0252127	0.40268	6.65051	1.78674	0.0820837	0.998826	-4.1098	FALSE	Not
ENSG00000137449.11	-0.142981	-0.30507	0.019108	5.47904	-1.78666	0.082097	0.998826	-4.11191	FALSE	Not
ENSG00000165178.8	0.413428	-0.0553395	0.882196	0.818229	1.78632	0.0821526	0.998826	-4.42878	FALSE	Not
ENSG00000255836.1	0.293159	-0.0392627	0.625581	0.657775	1.7862	0.0821719	0.998826	-4.40796	FALSE	Not
ENSG00000101266.12	-0.072995	-0.155792	0.00980173	6.96578	-1.78565	0.0822626	0.998826	-4.11123	FALSE	Not
ENSG00000151883.12	-0.105587	-0.2254	0.0142255	8.45012	-1.78495	0.0823787	0.998826	-4.11233	FALSE	Not
ENSG00000139289.9	-0.400168	-0.854583	0.0542484	0.887723	-1.78363	0.082596	0.998826	-4.41073	FALSE	Not
ENSG00000177733.4	0.141926	-0.0192667	0.303119	6.57031	1.78334	0.0826446	0.998826	-4.11383	FALSE	Not
ENSG00000070081.11	-0.124531	-0.266096	0.0170327	9.3618	-1.78173	0.0829105	0.998826	-4.11578	FALSE	Not
ENSG00000099821.9	0.185039	-0.0253356	0.395414	5.23127	1.78151	0.0829484	0.998826	-4.1163	FALSE	Not
ENSG00000150593.11	-0.0864199	-0.184674	0.0118342	7.35881	-1.78148	0.0829532	0.998826	-4.11632	FALSE	Not
ENSG00000118246.9	-0.116081	-0.248069	0.0159074	5.93675	-1.78132	0.0829789	0.998826	-4.11556	FALSE	Not
ENSG00000162441.7	-0.102029	-0.218132	0.0140733	5.29628	-1.77992	0.0832119	0.998826	-4.11898	FALSE	Not
ENSG00000215795.2	0.288976	-0.0398926	0.617845	1.26111	1.77974	0.0832417	0.998826	-4.37387	FALSE	Not
ENSG00000165502.6	-0.111067	-0.237558	0.0154245	7.10039	-1.77845	0.0834572	0.998826	-4.1197	FALSE	Not
ENSG00000070950.5	-0.113005	-0.241711	0.0157004	5.07188	-1.77835	0.0834728	0.998826	-4.12178	FALSE	Not
ENSG00000164024.7	-0.102852	-0.219997	0.0142928	6.31393	-1.77831	0.0834802	0.998826	-4.11906	FALSE	Not
ENSG00000122490.14	0.150015	-0.0208747	0.320904	5.63653	1.77802	0.0835288	0.998826	-4.11951	FALSE	Not
ENSG00000131788.11	-0.157082	-0.336041	0.0218769	2.76057	-1.77783	0.08356	0.998826	-4.22774	FALSE	Not
ENSG00000160972.5	0.253977	-0.0355725	0.543527	3.77157	1.7766	0.0837661	0.998826	-4.15443	FALSE	Not
ENSG00000101460.8	0.212251	-0.0297899	0.454292	2.63115	1.77614	0.0838418	0.998826	-4.25068	FALSE	Not
ENSG00000136897.6	-0.133145	-0.285016	0.0187257	5.34557	-1.77569	0.0839173	0.998826	-4.12344	FALSE	Not
ENSG00000126368.5	-0.368285	-0.788464	0.0518938	0.87932	-1.77528	0.0839865	0.998826	-4.41202	FALSE	Not
ENSG00000137815.10	-0.100422	-0.215031	0.0141873	6.21623	-1.7747	0.0840832	0.998826	-4.12309	FALSE	Not
ENSG00000110628.9	0.216463	-0.0305874	0.463514	4.46207	1.77466	0.0840905	0.998826	-4.1366	FALSE	Not
ENSG00000197756.5	0.125873	-0.0178737	0.269619	9.80259	1.77358	0.0842714	0.998826	-4.12495	FALSE	Not
ENSG00000109736.10	0.214538	-0.0305353	0.459611	7.8157	1.77307	0.0843582	0.998826	-4.12615	FALSE	Not
ENSG00000132436.7	-0.102329	-0.219233	0.0145758	6.05377	-1.7729	0.084387	0.998826	-4.12501	FALSE	Not
ENSG00000196591.7	-0.104398	-0.223695	0.0148995	8.14093	-1.77247	0.0844596	0.998826	-4.12683	FALSE	Not
ENSG00000075407.13	0.26169	-0.0373842	0.560764	2.7741	1.77225	0.0844957	0.998826	-4.23155	FALSE	Not
ENSG00000185808.9	-0.118543	-0.254109	0.0170235	4.15563	-1.77109	0.0846915	0.998826	-4.15459	FALSE	Not
ENSG00000157823.12	0.1627	-0.0234948	0.348895	2.72531	1.76985	0.0849007	0.998826	-4.25972	FALSE	Not
ENSG00000180758.10	-0.194361	-0.416797	0.0280739	2.59993	-1.7698	0.0849101	0.998826	-4.24202	FALSE	Not
ENSG00000116584.13	0.112743	-0.0163056	0.241792	8.45	1.76951	0.0849583	0.998826	-4.13017	FALSE	Not
ENSG00000128654.9	-0.128846	-0.276412	0.0187194	4.45568	-1.76849	0.0851308	0.998826	-4.14485	FALSE	Not
ENSG00000196422.6	0.148111	-0.0215669	0.317789	4.49677	1.76799	0.0852167	0.998826	-4.14071	FALSE	Not
ENSG00000167840.9	-0.187352	-0.402018	0.0273148	2.48075	-1.76771	0.0852642	0.998826	-4.27923	FALSE	Not
ENSG00000085185.11	-0.304738	-0.653913	0.0444362	1.59387	-1.76767	0.0852703	0.998826	-4.33793	FALSE	Not
ENSG00000164346.5	-0.117307	-0.251724	0.0171109	6.70561	-1.7676	0.0852827	0.998826	-4.13182	FALSE	Not
ENSG00000126261.8	-0.0996129	-0.213793	0.0145671	8.19072	-1.76703	0.0853802	0.998826	-4.13308	FALSE	Not
ENSG00000220583.1	0.833003	-0.122013	1.78802	1.02985	1.76666	0.0854422	0.998826	-4.39818	FALSE	Not
ENSG00000160345.8	-0.235659	-0.50585	0.0345329	1.09057	-1.76656	0.085459	0.998826	-4.34474	FALSE	Not
ENSG00000170946.10	-0.150132	-0.322281	0.0220165	3.9435	-1.76639	0.0854878	0.998826	-4.17167	FALSE	Not
ENSG00000112576.8	0.146279	-0.0215165	0.314075	7.28531	1.76571	0.0856044	0.998826	-4.13436	FALSE	Not
ENSG00000134815.14	0.145918	-0.0215071	0.313344	4.89152	1.76525	0.0856829	0.998826	-4.13653	FALSE	Not
ENSG00000025156.8	-0.102866	-0.220919	0.0151867	5.64613	-1.76487	0.0857469	0.998826	-4.13435	FALSE	Not
ENSG00000177548.8	0.179001	-0.0264828	0.384486	4.10676	1.76439	0.0858288	0.998826	-4.15333	FALSE	Not
ENSG00000168175.10	-0.161768	-0.347495	0.0239587	6.45243	-1.76415	0.0858701	0.998826	-4.13513	FALSE	Not
ENSG00000110925.2	-0.135936	-0.292035	0.0201639	3.97123	-1.7638	0.0859302	0.998826	-4.17033	FALSE	Not
ENSG00000139372.10	-0.0936461	-0.20121	0.013918	6.04041	-1.76335	0.0860061	0.998826	-4.13564	FALSE	Not
ENSG00000087077.7	0.133259	-0.0199244	0.286443	6.52013	1.76199	0.0862406	0.998826	-4.13792	FALSE	Not
ENSG00000075711.16	-0.0885534	-0.190356	0.0132489	6.1755	-1.76183	0.0862665	0.998826	-4.1376	FALSE	Not
ENSG00000167554.10	0.152264	-0.0228556	0.327384	3.54039	1.76108	0.0863954	0.998826	-4.20094	FALSE	Not
ENSG00000201901.1	1.77831	-0.266982	3.8236	3.38788	1.76104	0.0864028	0.998826	-4.24122	FALSE	Not
ENSG00000255529.3	-0.125501	-0.269993	0.0189915	5.77073	-1.75922	0.0867165	0.998826	-4.1402	FALSE	Not
ENSG00000170144.14	-0.199649	-0.429643	0.0303446	6.51245	-1.7582	0.0868913	0.998826	-4.14226	FALSE	Not
ENSG00000099377.9	0.205804	-0.0313541	0.442962	2.21257	1.75765	0.0869861	0.998826	-4.2725	FALSE	Not
ENSG00000065054.9	0.198965	-0.0304755	0.428405	2.66281	1.7564	0.0872023	0.998826	-4.23169	FALSE	Not
ENSG00000149658.13	-0.0855976	-0.184315	0.0131201	5.98745	-1.75624	0.0872305	0.998826	-4.14354	FALSE	Not
ENSG00000127663.10	0.172829	-0.0265419	0.3722	4.95691	1.75579	0.0873085	0.998826	-4.1481	FALSE	Not
ENSG00000145476.11	-0.163276	-0.35163	0.0250775	4.18305	-1.75576	0.0873127	0.998826	-4.15748	FALSE	Not
ENSG00000235776.2	0.468036	-0.0720911	1.00816	0.934072	1.75509	0.0874287	0.998826	-4.38569	FALSE	Not
ENSG00000141570.6	0.119927	-0.0184849	0.258339	4.5493	1.75493	0.0874567	0.998826	-4.15064	FALSE	Not
ENSG00000115514.7	-0.141132	-0.304023	0.0217595	5.79117	-1.75487	0.0874683	0.998826	-4.14494	FALSE	Not
ENSG00000007923.11	-0.0842798	-0.181602	0.0130421	5.60852	-1.754	0.0876183	0.998826	-4.14585	FALSE	Not
ENSG00000105227.10	-0.348353	-0.750707	0.0540013	0.615401	-1.75359	0.0876899	0.998826	-4.40974	FALSE	Not
ENSG00000230330.1	-0.279456	-0.60225	0.0433374	1.4371	-1.7535	0.0877053	0.998826	-4.35917	FALSE	Not
ENSG00000111540.11	-0.189198	-0.407739	0.0293418	4.13954	-1.75349	0.0877074	0.998826	-4.17265	FALSE	Not
ENSG00000180182.6	-0.156926	-0.338352	0.0244995	5.53532	-1.75192	0.0879809	0.998826	-4.14827	FALSE	Not
ENSG00000042980.8	0.741141	-0.116131	1.59841	-1.05299	1.75105	0.0881318	0.998826	-4.52101	FALSE	Not
ENSG00000106299.7	-0.161715	-0.348828	0.0253973	3.65967	-1.75051	0.0882263	0.998826	-4.20137	FALSE	Not
ENSG00000257207.4	0.446227	-0.0703665	0.962821	0.500348	1.74954	0.0883962	0.998826	-4.424	FALSE	Not
ENSG00000126391.9	0.137518	-0.0217068	0.296742	5.6029	1.74931	0.0884372	0.998826	-4.15098	FALSE	Not
ENSG00000160714.5	-0.0729708	-0.157462	0.0115208	7.16826	-1.74925	0.0884466	0.998826	-4.15329	FALSE	Not
ENSG00000089737.11	-0.0796674	-0.172005	0.01267	7.73189	-1.74751	0.088752	0.998826	-4.15555	FALSE	Not
ENSG00000151292.13	-0.1236	-0.266863	0.0196634	5.44246	-1.74743	0.0887658	0.998826	-4.15372	FALSE	Not
ENSG00000125656.4	0.140673	-0.0224093	0.303755	4.99917	1.74711	0.0888219	0.998826	-4.15502	FALSE	Not
ENSG00000158545.11	0.110157	-0.017557	0.237871	5.95713	1.74699	0.0888433	0.998826	-4.15379	FALSE	Not
ENSG00000178429.9	0.982023	-0.156763	2.12081	1.54557	1.74661	0.0889099	0.998826	-4.36014	FALSE	Not
ENSG00000128274.11	0.219526	-0.0350971	0.47415	4.02483	1.74625	0.0889744	0.998826	-4.16966	FALSE	Not
ENSG00000111684.6	-0.157368	-0.34	0.0252646	3.58834	-1.74524	0.0891516	0.998826	-4.2172	FALSE	Not
ENSG00000229980.4	0.344193	-0.0554505	0.743837	0.663254	1.7444	0.0892996	0.998826	-4.42001	FALSE	Not
ENSG00000119878.5	-0.140058	-0.302737	0.0226199	3.89339	-1.7438	0.0894058	0.998826	-4.20013	FALSE	Not
ENSG00000106588.6	-0.17061	-0.368833	0.0276134	3.11691	-1.74328	0.089498	0.998826	-4.23329	FALSE	Not
ENSG00000108406.5	-0.102394	-0.221407	0.0166197	5.36356	-1.74259	0.0896203	0.998826	-4.15859	FALSE	Not
ENSG00000166164.11	-0.0868545	-0.18781	0.0141009	6.84228	-1.74253	0.0896306	0.998826	-4.16041	FALSE	Not
ENSG00000115286.15	0.274472	-0.0448248	0.59377	4.6934	1.74109	0.089886	0.998826	-4.16252	FALSE	Not
ENSG00000107551.16	0.0993617	-0.0162531	0.214976	6.69267	1.7407	0.0899558	0.998826	-4.16221	FALSE	Not
ENSG00000131844.11	-0.0980873	-0.212222	0.0160474	6.03649	-1.74065	0.0899632	0.998826	-4.16105	FALSE	Not
ENSG00000210144.1	-0.333806	-0.722301	0.0546876	3.80538	-1.74031	0.0900236	0.998826	-4.19556	FALSE	Not
ENSG00000150776.13	-0.103827	-0.224664	0.0170101	5.75543	-1.74031	0.0900239	0.998826	-4.16078	FALSE	Not
ENSG00000143674.6	-0.155989	-0.337534	0.0255565	5.58136	-1.74031	0.0900251	0.998826	-4.16072	FALSE	Not
ENSG00000197982.12	0.196253	-0.0321684	0.424674	3.23306	1.74019	0.0900457	0.998826	-4.2258	FALSE	Not
ENSG00000184441.4	-0.292426	-0.632805	0.0479534	1.46161	-1.74008	0.0900647	0.998826	-4.3682	FALSE	Not
ENSG00000131171.8	-0.106901	-0.231407	0.0176041	8.20767	-1.73905	0.0902485	0.998826	-4.16513	FALSE	Not
ENSG00000226314.3	0.327544	-0.0541194	0.709208	1.4078	1.73823	0.0903951	0.998826	-4.38012	FALSE	Not
ENSG00000125351.6	-0.149582	-0.323909	0.024744	4.77432	-1.73794	0.0904465	0.998826	-4.17055	FALSE	Not
ENSG00000140153.13	0.108488	-0.0179498	0.234927	4.49853	1.73789	0.0904552	0.998826	-4.17474	FALSE	Not
ENSG00000248360.3	-0.187281	-0.405642	0.0310796	3.31236	-1.73715	0.0905876	0.998826	-4.23431	FALSE	Not
ENSG00000185803.4	0.272098	-0.0451588	0.589356	3.91022	1.73713	0.0905913	0.998826	-4.18575	FALSE	Not
ENSG00000225338.1	1.03565	-0.171888	2.24319	0.383356	1.73712	0.0905931	0.998826	-4.43806	FALSE	Not
ENSG00000167799.5	0.220164	-0.0365689	0.476898	1.3825	1.73693	0.0906268	0.998826	-4.34542	FALSE	Not
ENSG00000076258.5	0.192772	-0.0320434	0.417588	2.68503	1.73674	0.0906603	0.998826	-4.29167	FALSE	Not
ENSG00000117335.14	-0.0934437	-0.202471	0.0155837	7.79687	-1.73593	0.0908061	0.998826	-4.16872	FALSE	Not
ENSG00000109790.12	-0.141434	-0.306491	0.023624	3.57416	-1.73554	0.0908756	0.998826	-4.23838	FALSE	Not
ENSG00000099337.3	0.154788	-0.0258795	0.335456	3.7795	1.7353	0.0909183	0.998826	-4.19339	FALSE	Not
ENSG00000114107.4	-0.12012	-0.260327	0.0200872	5.3455	-1.73525	0.0909271	0.998826	-4.16689	FALSE	Not
ENSG00000200488.1	1.06988	-0.178968	2.31873	5.25814	1.73517	0.0909411	0.998826	-4.17137	FALSE	Not
ENSG00000141873.6	0.143068	-0.0239577	0.310094	4.57096	1.73491	0.0909885	0.998826	-4.17057	FALSE	Not
ENSG00000063854.8	0.117784	-0.0197546	0.255322	4.39946	1.73452	0.0910587	0.998826	-4.17438	FALSE	Not
ENSG00000147852.11	-0.141097	-0.305871	0.0236765	7.3289	-1.73439	0.0910809	0.998826	-4.17032	FALSE	Not
ENSG00000173085.9	-0.114517	-0.248255	0.0192206	5.02464	-1.73434	0.0910907	0.998826	-4.16862	FALSE	Not
ENSG00000212978.5	0.114541	-0.0192379	0.24832	4.3863	1.73417	0.0911217	0.998826	-4.17799	FALSE	Not
ENSG00000261557.1	1.13037	-0.190169	2.4509	2.03463	1.73375	0.0911964	0.998826	-4.34975	FALSE	Not
ENSG00000145431.6	-0.177277	-0.384395	0.02984	3.94207	-1.73362	0.0912197	0.998826	-4.20626	FALSE	Not
ENSG00000174939.6	0.147842	-0.0249409	0.320625	3.81447	1.73306	0.09132	0.998826	-4.18725	FALSE	Not
ENSG00000140307.6	-0.118095	-0.256114	0.0199238	5.06007	-1.73305	0.0913227	0.998826	-4.1697	FALSE	Not
ENSG00000171097.9	0.279655	-0.0475714	0.606881	1.03077	1.73098	0.0916956	0.998826	-4.37795	FALSE	Not
ENSG00000108379.5	-0.228586	-0.496112	0.0389412	1.59153	-1.73061	0.0917624	0.998826	-4.34394	FALSE	Not
ENSG00000123815.7	0.152234	-0.0260226	0.330491	4.32932	1.72975	0.0919174	0.998826	-4.18207	FALSE	Not
ENSG00000095261.9	-0.142761	-0.309961	0.0244396	4.61744	-1.72937	0.0919855	0.998826	-4.18128	FALSE	Not
ENSG00000164163.6	-0.117933	-0.256099	0.0202331	7.98613	-1.72883	0.0920847	0.998826	-4.17678	FALSE	Not
ENSG00000125503.8	0.139398	-0.0240031	0.302799	6.0532	1.7279	0.0922524	0.998826	-4.17566	FALSE	Not
ENSG00000139675.10	0.260367	-0.044868	0.565602	1.93864	1.7277	0.0922883	0.998826	-4.34567	FALSE	Not
ENSG00000242802.2	0.209828	-0.0362829	0.455938	5.65542	1.72683	0.0924466	0.998826	-4.17557	FALSE	Not
ENSG00000139668.7	-0.119835	-0.260414	0.0207431	5.4408	-1.72657	0.0924945	0.998826	-4.17544	FALSE	Not
ENSG00000201793.1	1.05696	-0.183261	2.29719	3.05618	1.72614	0.0925716	0.998826	-4.29895	FALSE	Not
ENSG00000110315.2	-0.104392	-0.226921	0.0181374	5.41713	-1.72562	0.0926676	0.998826	-4.17647	FALSE	Not
ENSG00000119559.11	0.181581	-0.0316324	0.394794	4.71379	1.72494	0.0927913	0.998826	-4.1798	FALSE	Not
ENSG00000270246.2	-0.276437	-0.601096	0.0482221	0.554644	-1.72459	0.0928545	0.998826	-4.42237	FALSE	Not
ENSG00000142207.5	0.11827	-0.0206355	0.257176	6.25197	1.72454	0.0928642	0.998826	-4.18024	FALSE	Not
ENSG00000236548.1	-0.188557	-0.410043	0.0329297	1.65988	-1.7243	0.0929079	0.998826	-4.35244	FALSE	Not
ENSG00000135299.12	-0.153233	-0.333281	0.0268145	2.84158	-1.72378	0.0930019	0.998826	-4.24877	FALSE	Not
ENSG00000119574.8	0.246199	-0.0431475	0.535546	2.84657	1.7234	0.0930723	0.998826	-4.24756	FALSE	Not
ENSG00000116731.18	-0.229542	-0.499542	0.0404588	4.00674	-1.72192	0.0933416	0.998826	-4.20717	FALSE	Not
ENSG00000136527.13	-0.0709383	-0.15439	0.0125136	8.41899	-1.72172	0.0933796	0.998826	-4.18463	FALSE	Not
ENSG00000204351.7	-0.142477	-0.310094	0.0251403	6.4232	-1.72164	0.0933934	0.998826	-4.18309	FALSE	Not
ENSG00000209042.1	0.350252	-0.0618745	0.762379	0.512046	1.72134	0.0934483	0.998826	-4.42046	FALSE	Not
ENSG00000153558.9	-0.328489	-0.715077	0.0580991	1.71769	-1.72103	0.0935048	0.998826	-4.35331	FALSE	Not
ENSG00000226243.1	0.988493	-0.175213	2.1522	0.384154	1.72047	0.0936082	0.998826	-4.452	FALSE	Not
ENSG00000068971.9	0.22306	-0.0396088	0.485729	2.81605	1.72001	0.0936933	0.998826	-4.27928	FALSE	Not
ENSG00000116183.6	0.302016	-0.053683	0.657714	1.11944	1.71975	0.0937414	0.998826	-4.42016	FALSE	Not
ENSG00000086589.7	-0.0723824	-0.157698	0.0129333	6.51718	-1.71839	0.0939914	0.998826	-4.18649	FALSE	Not
ENSG00000159593.10	-0.100552	-0.219103	0.017999	6.50278	-1.71792	0.0940778	0.998826	-4.18765	FALSE	Not
ENSG00000205765.4	-0.152588	-0.332513	0.0273367	5.38116	-1.7177	0.0941185	0.998826	-4.18548	FALSE	Not
ENSG00000174628.12	-0.30026	-0.654457	0.0539378	0.560751	-1.71699	0.0942485	0.998826	-4.4084	FALSE	Not
ENSG00000164169.8	-0.134741	-0.29371	0.0242267	4.3972	-1.71675	0.0942927	0.998826	-4.1972	FALSE	Not
ENSG00000228502.1	0.942485	-0.169477	2.05445	3.65927	1.71673	0.0942974	0.998826	-4.23523	FALSE	Down
ENSG00000229646.2	-0.211001	-0.459953	0.0379506	2.08271	-1.71667	0.0943083	0.998826	-4.3436	FALSE	Not
ENSG00000198355.4	0.160375	-0.0288673	0.349617	5.52271	1.71647	0.0943459	0.998826	-4.18621	FALSE	Not
ENSG00000234380.1	0.315567	-0.056837	0.687971	0.601843	1.7163	0.0943758	0.998826	-4.4324	FALSE	Not
ENSG00000135093.8	-0.179823	-0.392143	0.0324959	3.22125	-1.71543	0.094537	0.998826	-4.25174	FALSE	Not
ENSG00000163328.9	-0.273349	-0.596121	0.0494231	0.984479	-1.71529	0.0945628	0.998826	-4.41721	FALSE	Not
ENSG00000162066.10	0.306822	-0.0554947	0.669139	2.53645	1.7152	0.0945798	0.998826	-4.28432	FALSE	Not
ENSG00000011132.7	0.230689	-0.0418363	0.503214	3.46503	1.7145	0.0947101	0.998826	-4.23056	FALSE	Not
ENSG00000197608.7	-0.113318	-0.247244	0.0206081	5.28074	-1.71376	0.0948465	0.998826	-4.18922	FALSE	Not
ENSG00000132963.7	-0.122497	-0.267272	0.022279	6.4256	-1.71374	0.0948503	0.998826	-4.19143	FALSE	Not
ENSG00000107372.8	-0.0763918	-0.166703	0.0139196	6.8616	-1.71325	0.0949416	0.998826	-4.19317	FALSE	Not
ENSG00000164172.14	-0.152163	-0.332054	0.0277288	3.89041	-1.71323	0.0949462	0.998826	-4.21289	FALSE	Not
ENSG00000156504.12	-0.218472	-0.476865	0.03992	4.19166	-1.71251	0.0950788	0.998826	-4.20118	FALSE	Not
ENSG00000197561.2	0.266156	-0.0487203	0.581031	8.56247	1.71204	0.0951673	0.998826	-4.19532	FALSE	Not
ENSG00000165494.6	-0.0934905	-0.204122	0.0171414	6.58562	-1.71161	0.0952476	0.998826	-4.19496	FALSE	Not
ENSG00000171806.7	-0.14416	-0.314753	0.0264332	3.94927	-1.71159	0.0952506	0.998826	-4.22422	FALSE	Not
ENSG00000258472.4	0.34315	-0.0629827	0.749282	1.00346	1.71133	0.0952997	0.998826	-4.38577	FALSE	Not
ENSG00000100883.7	-0.0933741	-0.203892	0.0171435	6.66404	-1.71125	0.095315	0.998826	-4.19466	FALSE	Not
ENSG00000189195.5	0.246221	-0.0452461	0.537688	1.87252	1.71101	0.0953588	0.998826	-4.35877	FALSE	Not
ENSG00000162076.8	0.176499	-0.0324874	0.385485	3.70762	1.71057	0.0954405	0.998826	-4.21629	FALSE	Not
ENSG00000111615.8	-0.102299	-0.223501	0.0189029	6.02207	-1.70954	0.0956334	0.998826	-4.19457	FALSE	Not
ENSG00000170142.7	-0.104114	-0.227556	0.0193288	7.10751	-1.70828	0.0958682	0.998826	-4.19925	FALSE	Not
ENSG00000070770.4	-0.120663	-0.263887	0.02256	6.09155	-1.70639	0.0962232	0.998826	-4.19863	FALSE	Not
ENSG00000104228.8	0.113625	-0.0212859	0.248536	6.13162	1.70586	0.0963228	0.998826	-4.19949	FALSE	Not
ENSG00000167566.12	0.15592	-0.0292222	0.341063	3.29702	1.70574	0.0963451	0.998826	-4.24642	FALSE	Not
ENSG00000019144.12	0.180295	-0.0338586	0.394449	3.64501	1.7052	0.0964473	0.998826	-4.23609	FALSE	Not
ENSG00000099860.4	0.17733	-0.0333657	0.388026	4.30149	1.70468	0.0965447	0.998826	-4.21454	FALSE	Not
ENSG00000201772.1	0.168181	-0.0316466	0.368009	2.94823	1.70466	0.0965484	0.998826	-4.26612	FALSE	Not
ENSG00000182700.3	-0.302962	-0.663053	0.0571292	1.81644	-1.70409	0.0966564	0.998826	-4.32403	FALSE	Not
ENSG00000166171.8	-0.146091	-0.319774	0.0275922	3.00466	-1.70366	0.0967379	0.998826	-4.26419	FALSE	Not
ENSG00000147475.10	-0.089155	-0.195155	0.0168448	8.0369	-1.70356	0.0967564	0.998826	-4.20515	FALSE	Not
ENSG00000002822.11	0.149467	-0.0282478	0.327182	5.6328	1.70349	0.0967702	0.998826	-4.20031	FALSE	Not
ENSG00000136146.10	-0.107813	-0.236021	0.0203945	4.96509	-1.70324	0.0968178	0.998826	-4.2015	FALSE	Not
ENSG00000079277.15	0.097642	-0.0184988	0.213783	5.65171	1.70282	0.0968962	0.998826	-4.20092	FALSE	Not
ENSG00000172115.4	-0.122664	-0.268582	0.0232532	8.05666	-1.70266	0.0969264	0.998826	-4.20622	FALSE	Not
ENSG00000179041.2	0.16066	-0.0304575	0.351778	4.47934	1.70265	0.096929	0.998826	-4.20322	FALSE	Not
ENSG00000100122.5	0.205545	-0.0390591	0.450149	2.66551	1.702	0.0970508	0.998826	-4.30252	FALSE	Not
ENSG00000108443.9	-0.0959153	-0.210084	0.0182531	5.59073	-1.70161	0.0971258	0.998826	-4.20206	FALSE	Not
ENSG00000249395.2	0.183127	-0.0348611	0.401114	2.55129	1.70152	0.0971426	0.998826	-4.30914	FALSE	Not
ENSG00000164022.12	-0.106734	-0.2338	0.0203326	6.6475	-1.70133	0.0971784	0.998826	-4.20586	FALSE	Not
ENSG00000213347.6	0.211631	-0.0403375	0.4636	4.19675	1.70118	0.0972065	0.998826	-4.21226	FALSE	Not
ENSG00000115325.9	0.111021	-0.0211628	0.243205	5.79642	1.70116	0.0972111	0.998826	-4.20377	FALSE	Not
ENSG00000179523.4	0.23879	-0.0456934	0.523273	2.43915	1.70011	0.09741	0.998826	-4.32145	FALSE	Not
ENSG00000169738.3	0.144263	-0.027673	0.316199	5.23899	1.69944	0.0975372	0.998826	-4.20405	FALSE	Not
ENSG00000249264.1	1.00291	-0.192441	2.19827	4.04865	1.69935	0.097553	0.998826	-4.22843	FALSE	Down
ENSG00000103343.8	-0.11487	-0.251948	0.0222074	3.84279	-1.6973	0.0979445	0.998826	-4.22885	FALSE	Not
ENSG00000099250.13	0.31283	-0.0605136	0.686174	2.56659	1.69714	0.0979752	0.998826	-4.32063	FALSE	Not
ENSG00000184371.9	0.561696	-0.108772	1.23216	0.961266	1.69684	0.098032	0.998826	-4.46113	FALSE	Up
ENSG00000143952.15	-0.0941179	-0.206464	0.0182284	6.22224	-1.6968	0.0980394	0.998826	-4.20924	FALSE	Not
ENSG00000167397.10	-0.131244	-0.287923	0.0254342	4.16555	-1.69663	0.0980711	0.998826	-4.21154	FALSE	Not
ENSG00000106009.11	0.198319	-0.0385148	0.435154	5.98412	1.69605	0.0981833	0.998826	-4.21052	FALSE	Not
ENSG00000171223.4	0.355176	-0.0691519	0.779504	4.67856	1.69535	0.0983166	0.998826	-4.21353	FALSE	Not
ENSG00000156515.17	0.101218	-0.0197199	0.222157	5.67991	1.69517	0.0983512	0.998826	-4.20993	FALSE	Not
ENSG00000064687.8	0.2423	-0.047241	0.531841	5.39296	1.69496	0.0983903	0.998826	-4.20856	FALSE	Not
ENSG00000119042.12	-0.111804	-0.245406	0.0217984	6.85622	-1.69496	0.0983905	0.998826	-4.21377	FALSE	Not
ENSG00000172817.3	-0.228121	-0.500868	0.0446269	2.49468	-1.69403	0.0985693	0.998826	-4.32265	FALSE	Not
ENSG00000178950.12	0.133021	-0.0260339	0.292075	6.59198	1.69391	0.0985924	0.998826	-4.21444	FALSE	Not
ENSG00000166398.8	0.281368	-0.0550998	0.617835	1.02306	1.69375	0.0986237	0.998826	-4.42927	FALSE	Not
ENSG00000169220.13	0.170851	-0.0334652	0.375167	5.0872	1.69368	0.098636	0.998826	-4.21001	FALSE	Not
ENSG00000185608.4	-0.147641	-0.324215	0.0289332	4.87246	-1.69355	0.0986621	0.998826	-4.21093	FALSE	Not
ENSG00000254681.2	0.288963	-0.0566448	0.634571	3.17293	1.69346	0.0986778	0.998826	-4.25526	FALSE	Not
ENSG00000178685.9	0.249497	-0.0489536	0.547947	5.1586	1.69321	0.0987272	0.998826	-4.21074	FALSE	Up
ENSG00000110011.9	0.204808	-0.0401878	0.449803	3.75526	1.69319	0.0987307	0.998826	-4.23078	FALSE	Not
ENSG00000153395.5	0.121811	-0.0239092	0.267531	5.90387	1.6931	0.0987468	0.998826	-4.2136	FALSE	Not
ENSG00000177045.6	0.409684	-0.0804761	0.899845	1.57486	1.69289	0.0987883	0.998826	-4.36824	FALSE	Not
ENSG00000105499.9	0.213261	-0.0419942	0.468515	3.08415	1.69221	0.0989189	0.998826	-4.31617	FALSE	Not
ENSG00000196663.11	0.147825	-0.0292253	0.324875	3.28865	1.6911	0.099133	0.998826	-4.25358	FALSE	Not
ENSG00000161036.6	0.181203	-0.0359197	0.398326	4.49912	1.69035	0.0992762	0.998826	-4.2161	FALSE	Not
ENSG00000243452.3	0.3173	-0.063012	0.697613	0.606738	1.68985	0.0993739	0.998826	-4.43012	FALSE	Not
ENSG00000071655.13	0.19125	-0.0379837	0.420484	6.21995	1.68982	0.0993792	0.998826	-4.21862	FALSE	Not
ENSG00000260682.2	0.858007	-0.170763	1.88678	5.48856	1.68923	0.0994922	0.998826	-4.21457	FALSE	Not
ENSG00000188825.9	0.203429	-0.0405136	0.447373	4.50495	1.68905	0.0995277	0.998826	-4.22257	FALSE	Not
ENSG00000102870.4	0.111138	-0.0221395	0.244416	5.65474	1.68897	0.0995423	0.998826	-4.21555	FALSE	Not
ENSG00000250903.4	-0.202856	-0.446126	0.0404145	2.28758	-1.68894	0.099548	0.998826	-4.31679	FALSE	Not
ENSG00000188157.9	0.317329	-0.0633392	0.697998	6.57106	1.68842	0.0996495	0.998826	-4.21921	FALSE	Not
ENSG00000174100.5	-0.121518	-0.267301	0.024266	3.82366	-1.68829	0.0996742	0.998826	-4.22864	FALSE	Not
ENSG00000228232.1	0.586618	-0.117171	1.29041	1.66218	1.68822	0.0996876	0.998826	-4.38109	FALSE	Not
ENSG00000240771.2	0.279758	-0.05595	0.615466	1.13798	1.68787	0.0997567	0.998826	-4.40365	FALSE	Not
ENSG00000178307.5	0.147192	-0.029444	0.323828	3.95171	1.68781	0.0997685	0.998826	-4.23524	FALSE	Not
ENSG00000168140.4	0.327785	-0.0656451	0.721215	2.09591	1.68748	0.0998314	0.998826	-4.33903	FALSE	Not
ENSG00000179526.12	0.115365	-0.0231126	0.253842	5.94436	1.68737	0.099852	0.998826	-4.21948	FALSE	Not
ENSG00000197563.5	-0.10374	-0.228294	0.0208137	6.21152	-1.68697	0.0999305	0.998826	-4.22078	FALSE	Not
ENSG00000059691.7	-0.107837	-0.237391	0.0217161	4.19469	-1.68592	0.100134	0.998826	-4.22559	FALSE	Not
ENSG00000159692.11	0.139512	-0.0281452	0.30717	7.39084	1.68541	0.100232	0.998826	-4.2254	FALSE	Not
ENSG00000165943.4	0.124497	-0.0251331	0.274128	3.99376	1.68522	0.10027	0.998826	-4.23688	FALSE	Not
ENSG00000105516.6	0.18889	-0.0381786	0.415959	3.0836	1.68488	0.100336	0.998826	-4.28035	FALSE	Not
ENSG00000126804.9	-0.115899	-0.255229	0.0234299	5.88523	-1.68483	0.100346	0.998826	-4.22012	FALSE	Not
ENSG00000177989.9	0.358587	-0.0725658	0.78974	2.99211	1.68454	0.100403	0.998826	-4.27665	FALSE	Up
ENSG00000065268.6	0.201476	-0.0408646	0.443816	4.99144	1.68389	0.100529	0.998826	-4.21976	FALSE	Not
ENSG00000198612.6	-0.092084	-0.202857	0.0186891	5.5643	-1.68371	0.100564	0.998826	-4.22088	FALSE	Not
ENSG00000203644.2	-0.230051	-0.506947	0.0468453	1.94053	-1.68277	0.100748	0.998826	-4.34574	FALSE	Not
ENSG00000051128.14	0.149602	-0.0304636	0.329668	6.15797	1.68277	0.100748	0.998826	-4.22468	FALSE	Not
ENSG00000170619.8	0.150058	-0.0305753	0.330691	5.06267	1.68259	0.100782	0.998826	-4.22141	FALSE	Not
ENSG00000095383.15	0.23562	-0.0480501	0.51929	2.529	1.68235	0.10083	0.998826	-4.28786	FALSE	Not
ENSG00000187866.6	-0.0862543	-0.190125	0.0176162	4.52399	-1.68192	0.100913	0.998826	-4.22575	FALSE	Not
ENSG00000138081.15	-0.116243	-0.256235	0.0237482	5.11905	-1.68183	0.10093	0.998826	-4.2221	FALSE	Not
ENSG00000173200.8	-0.204135	-0.450015	0.0417447	2.72611	-1.68156	0.100984	0.998826	-4.32006	FALSE	Not
ENSG00000258704.1	0.281668	-0.0582017	0.621537	1.2946	1.67858	0.101568	0.998826	-4.39012	FALSE	Not
ENSG00000115756.8	0.15287	-0.0316124	0.337353	5.21752	1.67836	0.101611	0.998826	-4.22532	FALSE	Not
ENSG00000228439.3	0.298254	-0.0617422	0.65825	0.832703	1.67805	0.101672	0.998826	-4.41946	FALSE	Not
ENSG00000268218.1	0.288633	-0.0597882	0.637054	1.24114	1.67787	0.101707	0.998826	-4.39077	FALSE	Not
ENSG00000064545.10	0.151136	-0.0313388	0.33361	4.73777	1.67758	0.101765	0.998826	-4.22612	FALSE	Not
ENSG00000116044.11	-0.150002	-0.33113	0.0311251	6.49471	-1.67738	0.101804	0.998826	-4.23054	FALSE	Not
ENSG00000107738.15	0.12371	-0.0257115	0.273132	6.55387	1.67691	0.101897	0.998826	-4.23236	FALSE	Not
ENSG00000124762.9	0.371837	-0.0775631	0.821236	5.72483	1.67586	0.102104	0.998826	-4.23235	FALSE	Up
ENSG00000091732.11	-0.11482	-0.25364	0.0239995	5.22674	-1.67527	0.10222	0.998826	-4.22844	FALSE	Not
ENSG00000115053.11	-0.100197	-0.22141	0.0210154	9.51621	-1.67427	0.102418	0.998826	-4.23643	FALSE	Not
ENSG00000065548.13	-0.0964374	-0.213169	0.0202945	7.23712	-1.6733	0.10261	0.998826	-4.23835	FALSE	Not
ENSG00000245479.2	0.362627	-0.0763305	0.801585	0.977765	1.67323	0.102624	0.998826	-4.41634	FALSE	Not
ENSG00000101126.11	-0.202704	-0.448153	0.042745	6.48541	-1.6727	0.102729	0.998826	-4.23682	FALSE	Not
ENSG00000165359.10	-0.120054	-0.265436	0.0253284	4.22542	-1.67256	0.102756	0.998826	-4.24097	FALSE	Not
ENSG00000200312.1	1.0627	-0.224718	2.35011	6.827	1.67189	0.102889	0.998826	-4.23699	FALSE	Not
ENSG00000226479.3	0.091304	-0.0193356	0.201944	4.97581	1.67146	0.102975	0.998826	-4.2323	FALSE	Not
ENSG00000119689.10	-0.0682456	-0.15096	0.0144683	6.32519	-1.67114	0.103038	0.998826	-4.23789	FALSE	Not
ENSG00000198354.4	0.233148	-0.0495617	0.515858	3.0203	1.67035	0.103195	0.998826	-4.28735	FALSE	Not
ENSG00000023228.9	-0.0992362	-0.219571	0.0210984	7.41164	-1.67031	0.103204	0.998826	-4.24208	FALSE	Not
ENSG00000079313.7	0.158764	-0.033758	0.351285	4.49554	1.67028	0.10321	0.998826	-4.23586	FALSE	Not
ENSG00000198513.7	0.168798	-0.0359519	0.373548	2.19155	1.66979	0.103308	0.998826	-4.33745	FALSE	Not
ENSG00000182742.5	0.213566	-0.045706	0.472838	1.60333	1.66837	0.10359	0.998826	-4.37886	FALSE	Not
ENSG00000159147.13	-0.149805	-0.331742	0.0321311	5.01095	-1.66773	0.103719	0.998826	-4.23605	FALSE	Not
ENSG00000231747.1	0.900592	-0.193197	1.99438	1.21087	1.66768	0.103729	0.998826	-4.41361	FALSE	Not
ENSG00000178691.6	-0.117615	-0.260466	0.0252365	7.61385	-1.66761	0.103742	0.998826	-4.24511	FALSE	Not
ENSG00000123124.9	-0.165873	-0.367344	0.0355968	4.55679	-1.66757	0.103751	0.998826	-4.23921	FALSE	Not
ENSG00000088970.11	-0.117977	-0.261328	0.0253736	4.47712	-1.66692	0.10388	0.998826	-4.23991	FALSE	Not
ENSG00000164305.13	-0.0984478	-0.218128	0.0212322	5.85196	-1.6661	0.104045	0.998826	-4.2395	FALSE	Not
ENSG00000135747.7	-0.134549	-0.298157	0.0290597	6.10932	-1.66568	0.10413	0.998826	-4.24366	FALSE	Not
ENSG00000102543.10	-0.144244	-0.319643	0.0311554	3.06807	-1.66566	0.104133	0.998826	-4.2877	FALSE	Not
ENSG00000119396.6	-0.117468	-0.26035	0.0254138	6.47191	-1.66518	0.104231	0.998826	-4.24451	FALSE	Not
ENSG00000175305.12	-0.0995539	-0.220717	0.0216095	6.17525	-1.66419	0.104428	0.998826	-4.24373	FALSE	Not
ENSG00000131408.9	0.137927	-0.0299515	0.305805	5.17782	1.66407	0.104453	0.998826	-4.23981	FALSE	Not
ENSG00000169972.7	0.170499	-0.0370522	0.37805	3.9269	1.66385	0.104497	0.998826	-4.24978	FALSE	Not
ENSG00000213889.6	0.226876	-0.049497	0.503249	1.9642	1.66269	0.104731	0.998826	-4.36285	FALSE	Not
ENSG00000101417.7	0.133331	-0.0290952	0.295757	3.2375	1.66262	0.104745	0.998826	-4.27026	FALSE	Not
ENSG00000174891.8	-0.0890452	-0.197529	0.0194383	6.95386	-1.66251	0.104767	0.998826	-4.24957	FALSE	Not
ENSG00000160124.5	-0.166536	-0.36945	0.0363782	3.89313	-1.66231	0.104806	0.998826	-4.25529	FALSE	Not
ENSG00000096996.11	0.1217	-0.0266059	0.270005	4.0963	1.66207	0.104855	0.998826	-4.25413	FALSE	Not
ENSG00000072786.8	0.112219	-0.0245504	0.248988	7.32755	1.66186	0.104898	0.998826	-4.25077	FALSE	Not
ENSG00000129515.14	-0.102645	-0.22776	0.0224708	6.25924	-1.66166	0.104938	0.998826	-4.24722	FALSE	Not
ENSG00000132423.6	-0.148854	-0.330299	0.0325899	3.41161	-1.66163	0.104943	0.998826	-4.28103	FALSE	Not
ENSG00000145088.4	-0.117137	-0.259966	0.0256914	5.61202	-1.6611	0.10505	0.998826	-4.24542	FALSE	Not
ENSG00000251141.1	-0.293013	-0.650305	0.0642798	0.546865	-1.66104	0.105064	0.998826	-4.44245	FALSE	Not
ENSG00000178789.4	0.267339	-0.0587391	0.593417	1.45028	1.66057	0.105158	0.998826	-4.40399	FALSE	Not
ENSG00000095370.15	0.298323	-0.0655718	0.662218	3.32264	1.66046	0.105181	0.998826	-4.29672	FALSE	Not
ENSG00000165752.12	0.119908	-0.026374	0.266191	4.50728	1.66025	0.105222	0.998826	-4.24417	FALSE	Not
ENSG00000128989.6	-0.123422	-0.274019	0.0271742	7.79831	-1.65995	0.105283	0.998826	-4.25357	FALSE	Not
ENSG00000107554.11	-0.207339	-0.460385	0.0457061	2.4463	-1.65959	0.105357	0.998826	-4.34011	FALSE	Not
ENSG00000263563.1	0.763299	-0.16863	1.69523	0.523529	1.65893	0.10549	0.998826	-4.4573	FALSE	Not
ENSG00000125968.7	0.231041	-0.0511335	0.513215	3.34502	1.6584	0.105599	0.998826	-4.24717	FALSE	Not
ENSG00000187145.10	-0.15333	-0.340597	0.0339381	5.37454	-1.65837	0.105605	0.998826	-4.24782	FALSE	Not
ENSG00000181090.13	0.095894	-0.0212541	0.213042	6.61618	1.65796	0.105688	0.998826	-4.25387	FALSE	Not
ENSG00000066926.6	-0.104303	-0.231782	0.0231754	5.41442	-1.65721	0.10584	0.998826	-4.2481	FALSE	Not
ENSG00000136247.10	-0.10439	-0.232009	0.0232296	4.57053	-1.65676	0.105932	0.998826	-4.24756	FALSE	Not
ENSG00000250182.2	0.901607	-0.200877	2.00409	4.68197	1.65639	0.106007	0.998826	-4.25015	FALSE	Down
ENSG00000182628.8	-0.0898899	-0.199849	0.0200697	6.73893	-1.65575	0.106137	0.998826	-4.25673	FALSE	Not
ENSG00000124216.3	0.344725	-0.0772683	0.766718	1.44727	1.65457	0.106378	0.998826	-4.429	FALSE	Not
ENSG00000107796.8	0.423896	-0.0953471	0.943139	0.610714	1.65351	0.106595	0.998826	-4.4811	FALSE	Not
ENSG00000112584.9	-0.109046	-0.242635	0.0245426	5.41574	-1.65332	0.106632	0.998826	-4.25165	FALSE	Not
ENSG00000112081.12	-0.0727684	-0.161944	0.016407	9.02993	-1.65278	0.106744	0.998826	-4.26062	FALSE	Not
ENSG00000261088.1	-0.242652	-0.540047	0.0547421	0.724024	-1.6526	0.10678	0.998826	-4.42922	FALSE	Not
ENSG00000079335.13	-0.0886988	-0.197411	0.0200139	5.58747	-1.65255	0.106791	0.998826	-4.25219	FALSE	Not
ENSG00000151725.7	-0.0949472	-0.211326	0.0214314	6.30023	-1.65244	0.106813	0.998826	-4.25812	FALSE	Not
ENSG00000234176.1	0.763947	-0.172484	1.70038	2.0727	1.65236	0.10683	0.998826	-4.36336	FALSE	Not
ENSG00000177700.5	0.17573	-0.0396974	0.391158	5.15904	1.6522	0.106863	0.998826	-4.25185	FALSE	Not
ENSG00000214253.4	0.102066	-0.0231076	0.22724	5.31492	1.65153	0.107	0.998826	-4.25277	FALSE	Not
ENSG00000100242.11	0.133061	-0.0301748	0.296297	7.34003	1.65102	0.107104	0.998826	-4.26331	FALSE	Not
ENSG00000259366.1	-0.31703	-0.706051	0.071991	0.514828	-1.65061	0.107189	0.998826	-4.43502	FALSE	Not
ENSG00000239183.1	0.769144	-0.175191	1.71348	0.728801	1.64968	0.107381	0.998826	-4.44893	FALSE	Not
ENSG00000028839.5	-0.107679	-0.239887	0.0245287	4.19825	-1.64965	0.107386	0.998826	-4.2635	FALSE	Not
ENSG00000131591.13	0.216656	-0.0493629	0.482675	3.3481	1.64959	0.107399	0.998826	-4.28225	FALSE	Not
ENSG00000005187.7	-0.29109	-0.64853	0.0663492	0.926319	-1.64946	0.107425	0.998826	-4.41899	FALSE	Not
ENSG00000058729.6	-0.115938	-0.258343	0.026468	5.78029	-1.64898	0.107525	0.998826	-4.25765	FALSE	Not
ENSG00000183260.5	0.321847	-0.0736077	0.717302	1.55603	1.64843	0.107638	0.998826	-4.38338	FALSE	Not
ENSG00000133997.7	-0.126204	-0.281305	0.0288971	4.37208	-1.64807	0.107712	0.998826	-4.26242	FALSE	Not
ENSG00000103550.9	-0.133807	-0.298257	0.0306425	4.16103	-1.64802	0.107721	0.998826	-4.25793	FALSE	Not
ENSG00000213862.4	0.740242	-0.169894	1.65038	0.510582	1.64734	0.107861	0.998826	-4.45557	FALSE	Not
ENSG00000113812.9	-0.0809457	-0.18052	0.0186282	5.48364	-1.64651	0.108033	0.998826	-4.2579	FALSE	Not
ENSG00000171206.9	0.147248	-0.0339271	0.328423	4.54639	1.64615	0.108109	0.998826	-4.25904	FALSE	Not
ENSG00000174173.6	-0.119603	-0.266766	0.0275604	5.62773	-1.64611	0.108116	0.998826	-4.26004	FALSE	Not
ENSG00000111554.10	-0.120989	-0.26986	0.0278818	5.02992	-1.64609	0.10812	0.998826	-4.25719	FALSE	Not
ENSG00000138029.9	-0.0903523	-0.201533	0.0208284	7.65597	-1.64599	0.108141	0.998826	-4.26883	FALSE	Not
ENSG00000178814.11	0.253523	-0.0584729	0.565518	3.9908	1.64583	0.108174	0.998826	-4.26095	FALSE	Not
ENSG00000241837.2	-0.133903	-0.298691	0.0308845	6.46654	-1.64582	0.108176	0.998826	-4.26614	FALSE	Not
ENSG00000129932.3	0.216361	-0.0499201	0.482641	3.05258	1.64572	0.108197	0.998826	-4.29505	FALSE	Not
ENSG00000063761.11	-0.158074	-0.352635	0.0364875	2.68923	-1.64559	0.108225	0.998826	-4.31459	FALSE	Not
ENSG00000162650.11	0.162097	-0.0374208	0.361614	3.18755	1.64555	0.108233	0.998826	-4.30828	FALSE	Not
ENSG00000125944.14	-0.0881564	-0.196683	0.02037	7.82796	-1.64526	0.108292	0.998826	-4.26962	FALSE	Not
ENSG00000130653.11	0.205102	-0.0474171	0.457621	3.66331	1.6451	0.108325	0.998826	-4.27752	FALSE	Not
ENSG00000234432.3	0.366236	-0.0847008	0.817173	0.979657	1.64499	0.108349	0.998826	-4.43098	FALSE	Not
ENSG00000140577.11	-0.121091	-0.270209	0.0280279	4.42345	-1.64474	0.108401	0.998826	-4.26089	FALSE	Not
ENSG00000168137.11	-0.121918	-0.272107	0.0282717	5.98794	-1.64416	0.10852	0.998826	-4.26414	FALSE	Not
ENSG00000110047.13	0.191384	-0.0444075	0.427175	5.29596	1.64397	0.108559	0.998826	-4.26069	FALSE	Not
ENSG00000231106.2	0.214436	-0.0497762	0.478648	2.30992	1.64385	0.108585	0.998826	-4.35677	FALSE	Not
ENSG00000086200.12	-0.117383	-0.262021	0.0272552	5.41532	-1.64376	0.108603	0.998826	-4.26199	FALSE	Not
ENSG00000112039.3	0.0894174	-0.020787	0.199622	5.70292	1.64339	0.108681	0.998826	-4.26143	FALSE	Not
ENSG00000075945.8	-0.113184	-0.252736	0.0263677	4.0656	-1.64273	0.108817	0.998826	-4.26935	FALSE	Not
ENSG00000166750.5	0.300738	-0.0701337	0.67161	2.73672	1.64241	0.108884	0.998826	-4.35884	FALSE	Not
ENSG00000107758.11	-0.123163	-0.275057	0.0287301	5.28189	-1.64233	0.108902	0.998826	-4.2619	FALSE	Not
ENSG00000143748.13	-0.105474	-0.235583	0.024635	6.20002	-1.64193	0.108984	0.998826	-4.2692	FALSE	Not
ENSG00000179134.10	-0.117421	-0.262268	0.0274265	4.77539	-1.64192	0.108986	0.998826	-4.26127	FALSE	Not
ENSG00000197858.6	0.167483	-0.039128	0.374093	7.60693	1.64185	0.109	0.998826	-4.27332	FALSE	Not
ENSG00000163719.14	0.101194	-0.0236465	0.226035	6.46459	1.64179	0.109014	0.998826	-4.27029	FALSE	Not
ENSG00000238227.3	0.120009	-0.0280567	0.268076	6.57778	1.64164	0.109045	0.998826	-4.27212	FALSE	Not
ENSG00000212670.1	0.176919	-0.0415013	0.39534	2.08143	1.64058	0.109265	0.998826	-4.36558	FALSE	Not
ENSG00000172458.4	-0.271328	-0.606389	0.0637341	1.00715	-1.64016	0.109353	0.998826	-4.42366	FALSE	Not
ENSG00000131351.10	-0.111353	-0.248889	0.0261833	4.24739	-1.63984	0.10942	0.998826	-4.2678	FALSE	Not
ENSG00000117174.6	-0.120909	-0.270301	0.0284839	4.81267	-1.63925	0.109543	0.998826	-4.26379	FALSE	Not
ENSG00000141524.11	0.165796	-0.0390867	0.370679	6.45685	1.63903	0.10959	0.998826	-4.27392	FALSE	Not
ENSG00000179348.7	0.148011	-0.0349869	0.33101	4.03989	1.63819	0.109765	0.998826	-4.26782	FALSE	Not
ENSG00000243317.3	-0.131552	-0.294247	0.0311425	5.07074	-1.63773	0.109862	0.998826	-4.26578	FALSE	Not
ENSG00000005801.12	-0.09096	-0.203464	0.0215442	6.10345	-1.63757	0.109896	0.998826	-4.27138	FALSE	Not
ENSG00000245680.5	-0.148008	-0.331075	0.0350585	4.07026	-1.63755	0.1099	0.998826	-4.2747	FALSE	Not
ENSG00000169245.4	2.36188	-0.560027	5.28379	-2.87567	1.63723	0.109968	0.998826	-4.56307	FALSE	Up
ENSG00000006530.11	-0.116327	-0.260238	0.027585	3.69693	-1.63719	0.109974	0.998826	-4.28081	FALSE	Not
ENSG00000217094.2	0.740183	-0.175629	1.656	1.17027	1.63701	0.110014	0.998826	-4.41844	FALSE	Not
ENSG00000160767.16	-0.171654	-0.384038	0.0407312	2.61089	-1.63699	0.110017	0.998826	-4.31267	FALSE	Not
ENSG00000065413.12	0.0938932	-0.0222936	0.21008	4.97923	1.6368	0.110058	0.998826	-4.26619	FALSE	Not
ENSG00000164687.6	-0.131706	-0.294691	0.0312782	4.25371	-1.63673	0.110071	0.998826	-4.26749	FALSE	Not
ENSG00000104714.9	0.128289	-0.0305364	0.287114	3.80345	1.63601	0.110222	0.998826	-4.27878	FALSE	Not
ENSG00000180329.9	-0.103545	-0.231746	0.0246557	5.42695	-1.6359	0.110246	0.998826	-4.26925	FALSE	Not
ENSG00000079785.10	-0.0906773	-0.202962	0.0216075	6.88832	-1.63567	0.110295	0.998826	-4.27825	FALSE	Not
ENSG00000082146.8	-0.123803	-0.277124	0.0295167	4.74129	-1.6355	0.11033	0.998826	-4.2674	FALSE	Not
ENSG00000130311.6	0.0973304	-0.0232954	0.217956	4.87841	1.63428	0.110588	0.998826	-4.26855	FALSE	Not
ENSG00000073350.9	0.158178	-0.0378752	0.354231	4.80206	1.63414	0.110617	0.998826	-4.26873	FALSE	Not
ENSG00000188827.6	0.113256	-0.0271581	0.25367	5.09767	1.63368	0.110713	0.998826	-4.27096	FALSE	Not
ENSG00000146733.9	0.143638	-0.0345164	0.321792	4.95954	1.63301	0.110854	0.998826	-4.26977	FALSE	Not
ENSG00000003096.9	-0.203631	-0.456233	0.0489704	2.27845	-1.63277	0.110905	0.998826	-4.35249	FALSE	Not
ENSG00000204116.7	-0.133414	-0.298982	0.0321532	3.68546	-1.63209	0.111049	0.998826	-4.28957	FALSE	Not
ENSG00000002726.15	0.146753	-0.0353755	0.328881	5.60668	1.63202	0.111064	0.998826	-4.27584	FALSE	Not
ENSG00000184983.5	-0.136061	-0.304951	0.0328288	5.5186	-1.63173	0.111126	0.998826	-4.2752	FALSE	Not
ENSG00000179021.5	-0.086709	-0.19434	0.0209221	5.90842	-1.63171	0.11113	0.998826	-4.27586	FALSE	Not
ENSG00000197296.5	-0.155488	-0.348506	0.0375291	2.50184	-1.63162	0.111149	0.998826	-4.32873	FALSE	Not
ENSG00000143222.7	-0.0968248	-0.217031	0.0233812	6.90577	-1.63146	0.111182	0.998826	-4.28316	FALSE	Not
ENSG00000183458.9	0.395877	-0.0962478	0.888001	3.13908	1.6293	0.11164	0.998826	-4.30352	FALSE	Not
ENSG00000103653.12	0.111218	-0.0270404	0.249476	6.8108	1.6293	0.111641	0.998826	-4.28536	FALSE	Not
ENSG00000176183.8	0.968727	-0.235768	2.17322	0.312436	1.62897	0.111711	0.998826	-4.46787	FALSE	Down
ENSG00000256316.1	0.145627	-0.0354635	0.326718	7.54658	1.62878	0.111751	0.998826	-4.2874	FALSE	Not
ENSG00000234912.5	0.309343	-0.0753518	0.694037	3.87232	1.6287	0.111769	0.998826	-4.28356	FALSE	Not
ENSG00000168273.3	-0.164664	-0.369446	0.0401179	2.87741	-1.62864	0.111782	0.998826	-4.32061	FALSE	Not
ENSG00000007350.12	0.123747	-0.030181	0.277675	5.51904	1.6283	0.111854	0.998826	-4.27754	FALSE	Not
ENSG00000272405.1	-0.258187	-0.579363	0.0629895	0.950571	-1.6282	0.111875	0.998826	-4.42654	FALSE	Not
ENSG00000147604.9	-0.110809	-0.248704	0.0270868	10.7238	-1.62757	0.112008	0.998826	-4.28486	FALSE	Not
ENSG00000228205.1	0.458092	-0.112067	1.02825	0.692738	1.62732	0.112062	0.998826	-4.44592	FALSE	Not
ENSG00000099814.11	0.209798	-0.0513983	0.470994	4.32508	1.62686	0.112159	0.998826	-4.2766	FALSE	Not
ENSG00000126003.6	-0.187409	-0.420751	0.0459335	4.07949	-1.62672	0.11219	0.998826	-4.28211	FALSE	Not
ENSG00000146085.7	-0.125021	-0.280694	0.0306529	4.8741	-1.62661	0.112213	0.998826	-4.27583	FALSE	Not
ENSG00000130830.10	-0.121647	-0.273207	0.0299129	5.08598	-1.62568	0.112413	0.998826	-4.27811	FALSE	Not
ENSG00000099246.12	-0.10684	-0.239955	0.0262744	6.36862	-1.62565	0.112419	0.998826	-4.28587	FALSE	Not
ENSG00000166451.9	-0.0973849	-0.218729	0.0239595	5.7866	-1.62551	0.112449	0.998826	-4.28162	FALSE	Not
ENSG00000107560.6	-0.12773	-0.286941	0.0314805	4.89097	-1.62495	0.112569	0.998826	-4.2774	FALSE	Not
ENSG00000134758.9	-0.0963658	-0.216521	0.0237897	7.06626	-1.62441	0.112683	0.998826	-4.29081	FALSE	Not
ENSG00000163938.12	-0.0902828	-0.202881	0.022315	7.55626	-1.62402	0.112767	0.998826	-4.29258	FALSE	Not
ENSG00000043514.11	-0.0682656	-0.153404	0.0168732	7.00825	-1.62402	0.112767	0.998826	-4.29154	FALSE	Not
ENSG00000260588.1	0.209198	-0.0517564	0.470152	0.983452	1.62372	0.112833	0.998826	-4.42669	FALSE	Not
ENSG00000137269.10	0.121884	-0.0301734	0.273941	3.49952	1.62351	0.112876	0.998826	-4.29471	FALSE	Not
ENSG00000156136.5	-0.10372	-0.233147	0.0257074	6.69708	-1.62313	0.112958	0.998826	-4.291	FALSE	Not
ENSG00000148426.8	0.145774	-0.0361631	0.327711	2.95469	1.62284	0.11302	0.998826	-4.32886	FALSE	Not
ENSG00000065615.9	-0.100377	-0.225673	0.0249197	5.97794	-1.6226	0.113072	0.998826	-4.28598	FALSE	Not
ENSG00000185730.3	0.173646	-0.043117	0.39041	3.72186	1.62255	0.113083	0.998826	-4.29386	FALSE	Not
ENSG00000086232.8	-0.0781718	-0.1758	0.0194564	6.57588	-1.62178	0.113248	0.998826	-4.29278	FALSE	Not
ENSG00000251022.2	-0.139842	-0.314495	0.0348115	5.59523	-1.62173	0.11326	0.998826	-4.28511	FALSE	Not
ENSG00000182149.16	-0.0627961	-0.141244	0.015652	7.79954	-1.62132	0.113348	0.998826	-4.29552	FALSE	Not
ENSG00000254596.1	0.335748	-0.0837615	0.755258	0.475095	1.62102	0.113411	0.998826	-4.46303	FALSE	Not
ENSG00000197238.3	0.850151	-0.212094	1.9124	0.667561	1.62102	0.113411	0.998826	-4.45887	FALSE	Not
ENSG00000048740.13	-0.116508	-0.262125	0.0291092	7.56461	-1.62054	0.113514	0.998826	-4.29632	FALSE	Not
ENSG00000167513.4	0.168596	-0.0421363	0.379329	6.83841	1.62044	0.113536	0.998826	-4.2945	FALSE	Not
ENSG00000171649.7	0.259446	-0.0648477	0.583739	2.22697	1.62041	0.113542	0.998826	-4.3939	FALSE	Not
ENSG00000103769.5	-0.0935985	-0.210596	0.0233985	7.128	-1.62036	0.113553	0.998826	-4.29558	FALSE	Not
ENSG00000233527.4	0.215578	-0.0539643	0.485121	2.11956	1.61992	0.113647	0.998826	-4.3749	FALSE	Not
ENSG00000126698.6	-0.103303	-0.232488	0.0258813	6.66409	-1.61965	0.113707	0.998826	-4.29533	FALSE	Not
ENSG00000243517.1	0.973288	-0.24405	2.19063	2.63963	1.61938	0.113766	0.998826	-4.35355	FALSE	Not
ENSG00000244363.2	0.820064	-0.20567	1.8458	1.17767	1.61931	0.11378	0.998826	-4.4327	FALSE	Not
ENSG00000123191.9	-0.221327	-0.498314	0.055661	1.75178	-1.61842	0.113973	0.998826	-4.37486	FALSE	Not
ENSG00000168298.4	0.126003	-0.0316997	0.283705	8.80684	1.6183	0.113998	0.998826	-4.2981	FALSE	Not
ENSG00000180917.12	-0.0796505	-0.179357	0.020056	5.44522	-1.61801	0.11406	0.998826	-4.28657	FALSE	Not
ENSG00000134830.3	0.259164	-0.0653046	0.583632	1.9642	1.61778	0.114111	0.998826	-4.39787	FALSE	Not
ENSG00000070047.7	0.161376	-0.0406683	0.363421	6.77767	1.61774	0.114118	0.998826	-4.29789	FALSE	Not
ENSG00000271122.1	0.123832	-0.0312194	0.278883	2.90153	1.61761	0.114147	0.998826	-4.32913	FALSE	Not
ENSG00000154930.10	0.368462	-0.0931602	0.830084	1.27643	1.61668	0.114349	0.998826	-4.43078	FALSE	Not
ENSG00000126822.11	0.125124	-0.031651	0.281899	4.95755	1.61652	0.114383	0.998826	-4.28538	FALSE	Not
ENSG00000165669.9	-0.101223	-0.228081	0.0256359	5.94377	-1.61613	0.114469	0.998826	-4.2937	FALSE	Not
ENSG00000163362.6	0.145146	-0.0368152	0.327108	5.228	1.61564	0.114575	0.998826	-4.28965	FALSE	Not
ENSG00000142546.9	0.132119	-0.0335158	0.297754	5.24665	1.61559	0.114585	0.998826	-4.28883	FALSE	Not
ENSG00000138623.5	0.176407	-0.0447695	0.397584	2.84832	1.61545	0.114615	0.998826	-4.32789	FALSE	Not
ENSG00000220848.4	0.463807	-0.117776	1.04539	1.44001	1.61526	0.114656	0.998826	-4.40265	FALSE	Not
ENSG00000146842.12	-0.100792	-0.227212	0.0256279	5.5383	-1.61483	0.114749	0.998826	-4.29223	FALSE	Not
ENSG00000092108.16	-0.105344	-0.237483	0.0267957	5.9935	-1.6147	0.114777	0.998826	-4.29519	FALSE	Not
ENSG00000164754.8	-0.133344	-0.300631	0.0339428	8.71541	-1.61447	0.114829	0.998826	-4.30234	FALSE	Not
ENSG00000113583.6	-0.0905908	-0.20427	0.0230882	6.37948	-1.61407	0.114916	0.998826	-4.29832	FALSE	Not
ENSG00000104131.8	-0.101962	-0.229944	0.0260195	6.28645	-1.61365	0.115007	0.998826	-4.29906	FALSE	Not
ENSG00000164032.7	-0.109751	-0.247534	0.0280308	9.19793	-1.61337	0.115067	0.998826	-4.30277	FALSE	Not
ENSG00000165476.8	-0.12329	-0.278169	0.0315896	7.1552	-1.61232	0.115297	0.998826	-4.30427	FALSE	Not
ENSG00000160439.11	0.230309	-0.059016	0.519634	0.959359	1.61229	0.115304	0.998826	-4.42589	FALSE	Not
ENSG00000198498.5	-0.103635	-0.233843	0.0265728	5.72796	-1.61208	0.115349	0.998826	-4.29565	FALSE	Not
ENSG00000149489.4	-0.228343	-0.51542	0.0587331	1.11098	-1.61105	0.115575	0.998826	-4.43823	FALSE	Not
ENSG00000177239.10	0.0952959	-0.0245118	0.215104	6.5154	1.61104	0.115576	0.998826	-4.30411	FALSE	Not
ENSG00000077254.10	-0.0775133	-0.174974	0.0199476	7.53006	-1.61088	0.115611	0.998826	-4.30656	FALSE	Not
ENSG00000149091.11	0.143838	-0.0370289	0.324705	7.99597	1.61076	0.115636	0.998826	-4.30671	FALSE	Not
ENSG00000156876.8	-0.111077	-0.250756	0.028601	5.8342	-1.6107	0.115651	0.998826	-4.29973	FALSE	Not
ENSG00000152454.3	-0.142442	-0.321577	0.0366937	2.86462	-1.61055	0.115684	0.998826	-4.34555	FALSE	Not
ENSG00000169696.11	0.149034	-0.0384409	0.336509	5.36311	1.61012	0.115776	0.998826	-4.2959	FALSE	Not
ENSG00000134049.3	-0.144148	-0.325568	0.037271	5.25216	-1.60932	0.115952	0.998826	-4.29381	FALSE	Not
ENSG00000101216.6	0.127106	-0.0328673	0.287078	4.98278	1.60929	0.115958	0.998826	-4.29278	FALSE	Not
ENSG00000116679.11	-0.0755015	-0.170532	0.0195286	7.6378	-1.6092	0.115977	0.998826	-4.30839	FALSE	Not
ENSG00000159658.6	-0.130635	-0.295067	0.0337958	7.41485	-1.60914	0.115992	0.998826	-4.30842	FALSE	Not
ENSG00000175893.7	-0.136604	-0.308567	0.0353602	5.49868	-1.60895	0.116033	0.998826	-4.29501	FALSE	Not
ENSG00000234268.1	0.936823	-0.242901	2.11655	2.17702	1.6084	0.116154	0.998826	-4.38652	FALSE	Not
ENSG00000198791.7	-0.0964172	-0.217835	0.0250002	7.99677	-1.60839	0.116157	0.998826	-4.30933	FALSE	Not
ENSG00000141480.13	0.140754	-0.0365158	0.318024	3.54398	1.60821	0.116195	0.998826	-4.31614	FALSE	Not
ENSG00000167716.14	0.164276	-0.0426556	0.371207	5.48409	1.60792	0.116259	0.998826	-4.29936	FALSE	Not
ENSG00000087263.12	-0.0972829	-0.219831	0.0252647	5.93633	-1.60786	0.116272	0.998826	-4.30273	FALSE	Not
ENSG00000092140.10	-0.115259	-0.260509	0.0299914	6.08221	-1.60722	0.116414	0.998826	-4.30412	FALSE	Not
ENSG00000154237.8	0.142512	-0.0371251	0.322149	3.68625	1.60684	0.116497	0.998826	-4.30564	FALSE	Not
ENSG00000261794.1	0.279146	-0.072723	0.631015	1.4385	1.60682	0.116501	0.998826	-4.42237	FALSE	Not
ENSG00000095906.12	0.15902	-0.041457	0.359498	5.33838	1.60659	0.116552	0.998826	-4.30083	FALSE	Not
ENSG00000138764.9	-0.143519	-0.324469	0.0374306	4.22833	-1.60646	0.116581	0.998826	-4.29688	FALSE	Not
ENSG00000212232.1	0.400562	-0.104507	0.905632	6.11484	1.60634	0.116608	0.998826	-4.30392	FALSE	Not
ENSG00000077809.8	-0.116829	-0.264142	0.0304831	6.38562	-1.60631	0.116613	0.998826	-4.30804	FALSE	Not
ENSG00000163125.11	-0.192383	-0.43502	0.0502544	4.85456	-1.60593	0.116698	0.998826	-4.2953	FALSE	Not
ENSG00000126254.7	0.147208	-0.0384899	0.332906	5.77966	1.60562	0.116766	0.998826	-4.30335	FALSE	Not
ENSG00000162980.12	-0.106702	-0.241332	0.0279278	7.63972	-1.60527	0.116842	0.998826	-4.31266	FALSE	Not
ENSG00000255571.2	0.142239	-0.0372383	0.321717	4.34524	1.60519	0.11686	0.998826	-4.29645	FALSE	Not
ENSG00000187902.7	-0.306805	-0.693986	0.0803759	0.793514	-1.60497	0.11691	0.998826	-4.43488	FALSE	Not
ENSG00000123737.8	-0.136676	-0.309185	0.0358329	6.14263	-1.60472	0.116965	0.998826	-4.30518	FALSE	Not
ENSG00000148180.12	0.183978	-0.0482374	0.416193	8.90817	1.60469	0.11697	0.998826	-4.31239	FALSE	Not
ENSG00000198331.6	-0.0998116	-0.225802	0.0261788	5.19694	-1.60458	0.116995	0.998826	-4.29857	FALSE	Not
ENSG00000123143.8	0.135063	-0.0354793	0.305606	7.74757	1.60406	0.117109	0.998826	-4.31398	FALSE	Not
ENSG00000073009.8	0.173605	-0.0456318	0.392842	2.72291	1.60386	0.117154	0.998826	-4.34161	FALSE	Not
ENSG00000105229.2	0.148211	-0.0390212	0.335443	4.6896	1.60331	0.117276	0.998826	-4.2976	FALSE	Not
ENSG00000067704.8	-0.0971745	-0.219936	0.0255868	8.01811	-1.60328	0.117283	0.998826	-4.31427	FALSE	Not
ENSG00000120071.8	-0.124251	-0.281254	0.0327507	4.06392	-1.60292	0.117361	0.998826	-4.30357	FALSE	Not
ENSG00000007255.6	0.138983	-0.0367716	0.314737	4.73626	1.60167	0.117639	0.998826	-4.29971	FALSE	Not
ENSG00000148154.5	-0.115867	-0.262438	0.0307037	4.7617	-1.60114	0.117756	0.998826	-4.29976	FALSE	Not
ENSG00000129911.4	0.170924	-0.045302	0.387151	4.53676	1.60108	0.11777	0.998826	-4.29959	FALSE	Not
ENSG00000185262.7	0.160172	-0.0424571	0.362801	3.49194	1.60104	0.117778	0.998826	-4.32594	FALSE	Not
ENSG00000235587.2	0.782013	-0.207719	1.77175	0.545038	1.60034	0.117933	0.998826	-4.47013	FALSE	Not
ENSG00000167595.10	-0.225614	-0.511195	0.0599669	2.51099	-1.60013	0.117981	0.998826	-4.34682	FALSE	Not
ENSG00000189060.4	0.112691	-0.0299566	0.255338	7.28064	1.60008	0.117991	0.998826	-4.31652	FALSE	Not
ENSG00000197372.5	-0.0984488	-0.223076	0.0261783	5.42423	-1.59998	0.118013	0.998826	-4.30334	FALSE	Not
ENSG00000196642.11	0.108665	-0.0288963	0.246225	7.83815	1.59996	0.118017	0.998826	-4.31828	FALSE	Not
ENSG00000142875.15	-0.107719	-0.244087	0.0286496	6.54831	-1.59991	0.11803	0.998826	-4.31398	FALSE	Not
ENSG00000222031.1	0.281006	-0.0747754	0.636787	0.73388	1.59974	0.118067	0.998826	-4.46997	FALSE	Not
ENSG00000240376.1	0.638176	-0.169911	1.44626	2.4054	1.59956	0.118108	0.998826	-4.37387	FALSE	Not
ENSG00000092020.6	-0.0988847	-0.2241	0.0263308	5.84209	-1.59951	0.118117	0.998826	-4.31118	FALSE	Not
ENSG00000160957.8	0.164725	-0.0438878	0.373338	7.49331	1.59932	0.11816	0.998826	-4.31899	FALSE	Not
ENSG00000150681.5	-0.15938	-0.361305	0.042544	6.23319	-1.59869	0.118302	0.998826	-4.31465	FALSE	Not
ENSG00000138686.5	-0.113248	-0.256784	0.030289	3.98459	-1.59802	0.118449	0.998826	-4.30361	FALSE	Not
ENSG00000113643.4	-0.0908641	-0.206035	0.0243065	7.12494	-1.59797	0.118462	0.998826	-4.31961	FALSE	Not
ENSG00000145833.11	-0.0930417	-0.21099	0.0249065	7.22698	-1.59773	0.118515	0.998826	-4.32014	FALSE	Not
ENSG00000006062.9	0.307218	-0.0822523	0.696689	1.14702	1.59768	0.118526	0.998826	-4.43674	FALSE	Not
ENSG00000029364.7	-0.080686	-0.182978	0.0216063	7.62062	-1.59762	0.118541	0.998826	-4.32084	FALSE	Not
ENSG00000183431.7	-0.0945886	-0.214562	0.0253849	7.55875	-1.59687	0.118706	0.998826	-4.32162	FALSE	Not
ENSG00000258738.1	-0.185466	-0.420749	0.0498167	2.14855	-1.59658	0.118771	0.998826	-4.39018	FALSE	Not
ENSG00000089048.10	-0.137652	-0.312291	0.0369866	4.76454	-1.59647	0.118797	0.998826	-4.30421	FALSE	Not
ENSG00000100629.12	-0.0969054	-0.219857	0.0260465	5.04116	-1.59636	0.118822	0.998826	-4.30553	FALSE	Not
ENSG00000115596.3	0.300132	-0.0808188	0.681082	2.48376	1.59573	0.118961	0.998826	-4.35371	FALSE	Not
ENSG00000223336.1	0.595975	-0.160574	1.35253	1.35581	1.59554	0.119004	0.998826	-4.4194	FALSE	Not
ENSG00000096063.10	-0.108351	-0.245904	0.0292014	7.21578	-1.59545	0.119025	0.998826	-4.32309	FALSE	Not
ENSG00000147443.8	0.183363	-0.0496014	0.416327	6.21352	1.59419	0.119307	0.998826	-4.31904	FALSE	Not
ENSG00000050438.12	0.238907	-0.0646845	0.542498	0.969773	1.59388	0.119376	0.998826	-4.45891	FALSE	Not
ENSG00000185238.8	-0.110988	-0.252098	0.0301214	4.00859	-1.59308	0.119556	0.998826	-4.30707	FALSE	Not
ENSG00000114626.13	0.270712	-0.0738633	0.615287	1.41732	1.59126	0.119966	0.998826	-4.41816	FALSE	Down
ENSG00000089820.11	0.1731	-0.0472611	0.39346	6.9321	1.59103	0.120017	0.998826	-4.32696	FALSE	Not
ENSG00000183048.7	0.15404	-0.0420651	0.350144	4.78191	1.59097	0.120031	0.998826	-4.31012	FALSE	Not
ENSG00000172232.5	0.191767	-0.0524279	0.435961	9.92112	1.59058	0.12012	0.998826	-4.32553	FALSE	Not
ENSG00000049759.12	-0.151408	-0.344214	0.0413978	3.2878	-1.59055	0.120127	0.998826	-4.33506	FALSE	Not
ENSG00000178878.8	0.209913	-0.0574275	0.477253	3.40181	1.59035	0.120172	0.998826	-4.34132	FALSE	Not
ENSG00000134243.7	0.159036	-0.0435931	0.361664	3.05825	1.58968	0.120321	0.998826	-4.35173	FALSE	Not
ENSG00000180549.7	0.178961	-0.0491011	0.407022	4.93045	1.58936	0.120394	0.998826	-4.31228	FALSE	Not
ENSG00000135974.5	-0.087549	-0.199127	0.024029	5.34476	-1.58924	0.120421	0.998826	-4.31399	FALSE	Not
ENSG00000090659.13	-0.255851	-0.581953	0.0702512	2.14175	-1.5891	0.120454	0.998826	-4.39164	FALSE	Not
ENSG00000100575.9	-0.168984	-0.384379	0.0464096	3.48255	-1.58902	0.12047	0.998826	-4.32667	FALSE	Not
ENSG00000170390.10	0.198571	-0.0545523	0.451695	1.89232	1.58892	0.120494	0.998826	-4.40606	FALSE	Not
ENSG00000196154.7	-0.135983	-0.309334	0.0373671	8.12816	-1.58883	0.120514	0.998826	-4.32986	FALSE	Not
ENSG00000129675.11	-0.0810216	-0.184331	0.0222878	7.56801	-1.58847	0.120596	0.998826	-4.33051	FALSE	Not
ENSG00000205208.4	-0.0942723	-0.214622	0.0260774	5.77417	-1.58656	0.121029	0.998826	-4.32264	FALSE	Not
ENSG00000182004.8	-0.126286	-0.287526	0.0349541	7.25861	-1.58635	0.121076	0.998826	-4.33224	FALSE	Not
ENSG00000120093.7	0.445571	-0.123442	1.01458	0.450033	1.58603	0.121148	0.998826	-4.47509	FALSE	Not
ENSG00000173327.3	0.130764	-0.0362609	0.297788	6.66103	1.58571	0.121221	0.998826	-4.33064	FALSE	Not
ENSG00000180318.3	-0.217262	-0.494777	0.0602527	2.40292	-1.58568	0.121229	0.998826	-4.37727	FALSE	Not
ENSG00000249855.1	0.776636	-0.215418	1.76869	3.5927	1.58562	0.121241	0.998826	-4.3324	FALSE	Down
ENSG00000023191.12	0.146185	-0.0406184	0.332989	9.05009	1.58502	0.121378	0.998826	-4.33272	FALSE	Not
ENSG00000073792.11	-0.0812789	-0.185158	0.0226001	6.38452	-1.58477	0.121434	0.998826	-4.3291	FALSE	Not
ENSG00000132467.2	-0.112659	-0.256666	0.0313471	4.38847	-1.58454	0.121488	0.998826	-4.31525	FALSE	Not
ENSG00000158109.10	-0.120158	-0.273837	0.0335207	4.25317	-1.58364	0.121692	0.998826	-4.31542	FALSE	Not
ENSG00000198824.4	-0.249045	-0.567603	0.0695127	1.28436	-1.58346	0.121734	0.998826	-4.4592	FALSE	Not
ENSG00000168283.9	-0.0868152	-0.19787	0.0242399	7.43502	-1.58334	0.121761	0.998826	-4.3358	FALSE	Not
ENSG00000043093.9	-0.120004	-0.273544	0.0335362	6.06619	-1.58304	0.12183	0.998826	-4.32764	FALSE	Not
ENSG00000188895.7	-0.0743263	-0.169428	0.0207751	6.68859	-1.58297	0.121845	0.998826	-4.33366	FALSE	Not
ENSG00000145214.9	0.18385	-0.051403	0.419102	4.97646	1.58287	0.121868	0.998826	-4.31894	FALSE	Not
ENSG00000269918.1	0.195156	-0.0545866	0.444898	1.74444	1.58273	0.1219	0.998826	-4.41552	FALSE	Not
ENSG00000116489.8	-0.0808685	-0.1844	0.0226635	9.48219	-1.58206	0.122054	0.998826	-4.33555	FALSE	Not
ENSG00000126461.10	0.199554	-0.055983	0.455091	5.45113	1.5817	0.122135	0.998826	-4.3236	FALSE	Not
ENSG00000188765.6	0.960134	-0.269598	2.18987	0.90425	1.58139	0.122207	0.998826	-4.45586	FALSE	Not
ENSG00000135441.3	-0.123528	-0.281783	0.0347266	4.20759	-1.58098	0.1223	0.998826	-4.31778	FALSE	Not
ENSG00000116191.13	-0.153262	-0.349712	0.0431885	4.30452	-1.58015	0.12249	0.998826	-4.3188	FALSE	Not
ENSG00000144648.10	-0.25538	-0.582819	0.0720597	0.941115	-1.57969	0.122595	0.998826	-4.43794	FALSE	Not
ENSG00000100258.13	0.18258	-0.0515398	0.416701	5.62601	1.57955	0.122628	0.998826	-4.33	FALSE	Not
ENSG00000107404.13	0.191578	-0.0541184	0.437275	5.21041	1.5793	0.122685	0.998826	-4.32652	FALSE	Not
ENSG00000173480.6	0.113781	-0.0321641	0.259727	4.51355	1.57906	0.122741	0.998826	-4.31939	FALSE	Not
ENSG00000071051.9	0.165889	-0.0469692	0.378747	5.97564	1.5785	0.122869	0.998826	-4.33169	FALSE	Not
ENSG00000039123.11	-0.0931311	-0.212661	0.0263992	7.42888	-1.5781	0.122961	0.998826	-4.34146	FALSE	Not
ENSG00000243176.1	0.302106	-0.0858872	0.6901	0.663918	1.57708	0.123196	0.998826	-4.4842	FALSE	Not
ENSG00000050820.12	0.243922	-0.069393	0.557237	3.43847	1.57684	0.123251	0.998826	-4.33867	FALSE	Not
ENSG00000135250.12	-0.108568	-0.248033	0.0308964	5.66765	-1.57673	0.123277	0.998826	-4.32898	FALSE	Not
ENSG00000181222.10	-0.237212	-0.542026	0.0676027	5.25865	-1.57622	0.123393	0.998826	-4.32711	FALSE	Not
ENSG00000124693.2	0.160895	-0.0458586	0.367648	8.33858	1.57618	0.123402	0.998826	-4.34312	FALSE	Not
ENSG00000006194.6	0.0618766	-0.0176423	0.141395	6.30013	1.57606	0.12343	0.998826	-4.33706	FALSE	Not
ENSG00000130475.10	0.164962	-0.0470414	0.376966	4.40091	1.57601	0.123442	0.998826	-4.32211	FALSE	Not
ENSG00000174529.6	0.256001	-0.0730264	0.585028	1.11309	1.57589	0.123469	0.998826	-4.43887	FALSE	Not
ENSG00000112787.8	0.194536	-0.0555185	0.444591	3.93725	1.57573	0.123506	0.998826	-4.32277	FALSE	Not
ENSG00000198586.9	-0.185547	-0.424062	0.0529682	5.16142	-1.57563	0.123529	0.998826	-4.32419	FALSE	Not
ENSG00000091136.9	0.254674	-0.0728326	0.58218	1.5685	1.575	0.123674	0.998826	-4.41327	FALSE	Not
ENSG00000215302.4	-0.110576	-0.252796	0.0316432	3.90727	-1.57478	0.123726	0.998826	-4.32915	FALSE	Not
ENSG00000166432.10	-0.303714	-0.694397	0.0869683	2.88514	-1.57456	0.123777	0.998826	-4.35578	FALSE	Not
ENSG00000256018.1	0.177323	-0.0507813	0.405428	6.77051	1.57452	0.123785	0.998826	-4.34308	FALSE	Not
ENSG00000173198.4	-0.110787	-0.253304	0.0317296	5.51865	-1.57449	0.123792	0.998826	-4.33084	FALSE	Not
ENSG00000171631.10	0.142931	-0.0409536	0.326815	4.20324	1.57434	0.123828	0.998826	-4.32356	FALSE	Not
ENSG00000123064.8	0.134374	-0.0386433	0.307391	6.6553	1.57305	0.124126	0.998826	-4.34459	FALSE	Not
ENSG00000156531.12	-0.10445	-0.238937	0.0300385	6.75843	-1.57304	0.124128	0.998826	-4.34424	FALSE	Not
ENSG00000167081.12	-0.0675891	-0.154617	0.0194392	6.98951	-1.57302	0.124134	0.998826	-4.34555	FALSE	Not
ENSG00000143157.7	-0.0826665	-0.18911	0.0237775	7.62349	-1.57299	0.12414	0.998826	-4.34683	FALSE	Not
ENSG00000152382.5	-0.09905	-0.226616	0.0285163	5.29528	-1.57266	0.124216	0.998826	-4.33037	FALSE	Not
ENSG00000093010.7	0.111673	-0.0322903	0.255636	7.97986	1.57113	0.12457	0.998826	-4.34863	FALSE	Not
ENSG00000198042.6	-0.0943036	-0.215905	0.0272981	6.62978	-1.57074	0.124661	0.998826	-4.34607	FALSE	Not
ENSG00000254319.1	0.2229	-0.0645312	0.510332	1.05313	1.5707	0.124671	0.998826	-4.44365	FALSE	Not
ENSG00000168614.13	-0.325372	-0.745016	0.0942712	0.856154	-1.57043	0.124735	0.998826	-4.4575	FALSE	Not
ENSG00000213866.3	0.562732	-0.163309	1.28877	4.06306	1.56985	0.124869	0.998826	-4.33118	FALSE	Not
ENSG00000184207.8	0.117884	-0.0342417	0.27001	5.51114	1.56953	0.124944	0.998826	-4.33797	FALSE	Not
ENSG00000140691.12	0.189517	-0.0551775	0.434212	5.24597	1.56871	0.125136	0.998826	-4.33147	FALSE	Not
ENSG00000151247.8	-0.0966419	-0.221424	0.0281406	6.69006	-1.56866	0.125146	0.998826	-4.34815	FALSE	Not
ENSG00000138802.7	-0.124636	-0.285578	0.0363065	5.22939	-1.56852	0.125179	0.998826	-4.33252	FALSE	Not
ENSG00000185015.3	-0.302554	-0.693261	0.0881525	1.69014	-1.56845	0.125196	0.998826	-4.41714	FALSE	Not
ENSG00000136856.13	0.139437	-0.040712	0.319586	2.69572	1.5677	0.12537	0.998826	-4.35703	FALSE	Not
ENSG00000004897.7	-0.0999949	-0.229191	0.029201	7.7336	-1.56764	0.125384	0.998826	-4.35241	FALSE	Not
ENSG00000087266.11	0.142457	-0.0416241	0.326538	6.61691	1.56744	0.12543	0.998826	-4.34857	FALSE	Not
ENSG00000121864.5	-0.102748	-0.235537	0.0300406	5.68148	-1.56722	0.125482	0.998826	-4.34096	FALSE	Not
ENSG00000224094.1	0.841328	-0.245994	1.92865	1.45495	1.5672	0.125487	0.998826	-4.43917	FALSE	Not
ENSG00000214144.3	0.767823	-0.224752	1.7604	0.670274	1.5668	0.12558	0.998826	-4.47642	FALSE	Not
ENSG00000220205.4	0.249368	-0.0732448	0.57198	1.21287	1.56558	0.125865	0.998826	-4.44792	FALSE	Not
ENSG00000188986.4	0.11054	-0.0324771	0.253557	7.09647	1.56548	0.125889	0.998826	-4.35406	FALSE	Not
ENSG00000229809.4	0.238951	-0.0703076	0.548209	2.15044	1.56496	0.126011	0.998826	-4.39752	FALSE	Not
ENSG00000213221.4	0.366806	-0.107979	0.84159	0.461117	1.56479	0.126051	0.998826	-4.48337	FALSE	Not
ENSG00000131650.9	0.269726	-0.0796005	0.619053	2.40986	1.5639	0.126261	0.998826	-4.37946	FALSE	Not
ENSG00000229117.4	-0.139208	-0.319499	0.0410841	8.1165	-1.56388	0.126264	0.998826	-4.35608	FALSE	Not
ENSG00000229676.2	-0.161704	-0.371237	0.0478293	3.79085	-1.56309	0.12645	0.998826	-4.33998	FALSE	Not
ENSG00000168876.4	-0.101116	-0.232145	0.0299121	4.92729	-1.56305	0.12646	0.998826	-4.3347	FALSE	Not
ENSG00000165480.11	-0.0913434	-0.209726	0.0270388	5.7583	-1.56282	0.126515	0.998826	-4.34505	FALSE	Not
ENSG00000160408.10	0.10448	-0.030948	0.239908	4.9662	1.56258	0.126571	0.998826	-4.33519	FALSE	Not
ENSG00000207088.1	0.709751	-0.210516	1.63002	1.78566	1.5621	0.126683	0.998826	-4.42345	FALSE	Not
ENSG00000078668.9	-0.10007	-0.22983	0.0296894	8.03562	-1.56201	0.126706	0.998826	-4.35817	FALSE	Not
ENSG00000122952.12	-0.0890081	-0.204433	0.0264172	8.19901	-1.56187	0.126737	0.998826	-4.35818	FALSE	Not
ENSG00000062194.11	-0.0864789	-0.198646	0.0256885	7.35514	-1.56157	0.126809	0.998826	-4.35785	FALSE	Not
ENSG00000060491.12	0.182617	-0.0542591	0.419493	5.88526	1.56148	0.126829	0.998826	-4.3504	FALSE	Not
ENSG00000157349.11	-0.0992229	-0.227941	0.0294948	3.92606	-1.56132	0.126868	0.998826	-4.33751	FALSE	Not
ENSG00000130638.11	-0.11186	-0.257012	0.0332914	6.75633	-1.56088	0.12697	0.998826	-4.35718	FALSE	Not
ENSG00000136715.13	-0.117813	-0.270748	0.0351214	4.65939	-1.56029	0.12711	0.998826	-4.33616	FALSE	Not
ENSG00000180104.11	0.0848051	-0.0252992	0.194909	6.6423	1.56004	0.12717	0.998826	-4.35739	FALSE	Not
ENSG00000176533.8	-0.210014	-0.482755	0.0627258	1.60091	-1.55961	0.12727	0.998826	-4.43035	FALSE	Not
ENSG00000109466.9	-0.0966548	-0.222251	0.0289416	5.19233	-1.5587	0.127486	0.998826	-4.34096	FALSE	Not
ENSG00000116957.8	-0.0960215	-0.220812	0.0287692	6.82086	-1.55849	0.127536	0.998826	-4.35973	FALSE	Not
ENSG00000104695.8	-0.0868564	-0.199765	0.0260525	5.94884	-1.55808	0.127632	0.998826	-4.35096	FALSE	Not
ENSG00000076826.5	0.240589	-0.0721837	0.553361	2.56639	1.55799	0.127655	0.998826	-4.37956	FALSE	Not
ENSG00000176473.9	0.187225	-0.0561957	0.430645	2.4951	1.55784	0.12769	0.998826	-4.3847	FALSE	Not
ENSG00000186625.9	-0.0774799	-0.178233	0.0232729	5.99796	-1.55758	0.127753	0.998826	-4.35486	FALSE	Not
ENSG00000177465.4	-0.130186	-0.299488	0.0391154	3.98731	-1.55748	0.127776	0.998826	-4.33982	FALSE	Not
ENSG00000137161.12	0.0921106	-0.0276913	0.211913	7.8561	1.55727	0.127826	0.998826	-4.36319	FALSE	Not
ENSG00000090013.5	0.163106	-0.0490375	0.375249	4.03362	1.55725	0.127831	0.998826	-4.34005	FALSE	Not
ENSG00000090238.7	0.325784	-0.0979761	0.749545	1.8331	1.55714	0.127857	0.998826	-4.44537	FALSE	Down
ENSG00000167904.10	-0.0969331	-0.223068	0.0292021	4.62865	-1.55651	0.128005	0.998826	-4.34128	FALSE	Not
ENSG00000159579.9	-0.0828162	-0.190595	0.0249629	6.01455	-1.55632	0.128052	0.998826	-4.35519	FALSE	Not
ENSG00000148832.10	0.204102	-0.0615707	0.469775	2.18672	1.55603	0.12812	0.998826	-4.39429	FALSE	Not
ENSG00000143321.14	-0.0834516	-0.192087	0.0251842	9.24304	-1.55589	0.128153	0.998826	-4.36293	FALSE	Not
ENSG00000167984.12	0.217464	-0.0657702	0.500699	3.49682	1.5551	0.12834	0.998826	-4.35487	FALSE	Not
ENSG00000134375.6	-0.108965	-0.250958	0.0330276	6.77102	-1.55431	0.128528	0.998826	-4.36455	FALSE	Not
ENSG00000113013.8	-0.0725424	-0.167095	0.0220099	9.07849	-1.55395	0.128615	0.998826	-4.36541	FALSE	Not
ENSG00000158290.12	-0.112699	-0.259601	0.0342029	5.97905	-1.55385	0.128638	0.998826	-4.35693	FALSE	Not
ENSG00000172725.9	0.132573	-0.0403015	0.305448	7.08163	1.55325	0.128782	0.998826	-4.36637	FALSE	Not
ENSG00000156802.8	-0.0897983	-0.206897	0.0273	9.1159	-1.55323	0.128787	0.998826	-4.36619	FALSE	Not
ENSG00000131016.12	0.285117	-0.0868445	0.657078	1.76173	1.55254	0.128952	0.998826	-4.43152	FALSE	Not
ENSG00000140367.7	-0.0928734	-0.214043	0.028296	6.4576	-1.55244	0.128975	0.998826	-4.36418	FALSE	Not
ENSG00000180488.10	-0.120454	-0.277652	0.0367446	3.95457	-1.55199	0.129082	0.998826	-4.34637	FALSE	Not
ENSG00000196176.7	0.154102	-0.047056	0.355261	5.77761	1.55163	0.129169	0.998826	-4.35902	FALSE	Not
ENSG00000104885.13	0.154398	-0.0471642	0.355961	6.1404	1.55149	0.129201	0.998826	-4.36204	FALSE	Not
ENSG00000100926.10	0.1946	-0.0594747	0.448675	1.86498	1.55131	0.129245	0.998826	-4.42564	FALSE	Not
ENSG00000196576.10	0.168296	-0.051523	0.388114	8.38424	1.55069	0.129393	0.998826	-4.36974	FALSE	Not
ENSG00000187446.7	-0.0772184	-0.178084	0.0236474	6.95	-1.55058	0.12942	0.998826	-4.36904	FALSE	Not
ENSG00000166477.8	-0.0950527	-0.219254	0.0291488	6.33486	-1.55008	0.12954	0.998826	-4.36448	FALSE	Not
ENSG00000151466.7	-0.0944048	-0.217818	0.0290083	5.8113	-1.54935	0.129715	0.998826	-4.35842	FALSE	Not
ENSG00000151414.10	-0.098741	-0.227873	0.0303913	7.61656	-1.54874	0.129861	0.998826	-4.3718	FALSE	Not
ENSG00000183298.4	0.940975	-0.289885	2.17184	0.892336	1.54841	0.129941	0.998826	-4.46942	FALSE	Not
ENSG00000115904.8	-0.171324	-0.395456	0.052808	4.64994	-1.54822	0.129988	0.998826	-4.34639	FALSE	Not
ENSG00000156110.9	-0.110531	-0.25518	0.0341188	5.8183	-1.54769	0.130115	0.998826	-4.36096	FALSE	Not
ENSG00000104518.6	0.146416	-0.0452439	0.338077	7.12181	1.5473	0.130208	0.998826	-4.37256	FALSE	Not
ENSG00000178988.10	-0.0868426	-0.200522	0.0268374	6.22522	-1.54727	0.130215	0.998826	-4.36617	FALSE	Not
ENSG00000118217.5	-0.117054	-0.27042	0.0363124	7.06176	-1.54587	0.130553	0.998826	-4.37371	FALSE	Not
ENSG00000182310.8	0.344907	-0.107344	0.797158	0.633673	1.54468	0.13084	0.998826	-4.48614	FALSE	Not
ENSG00000177030.12	0.109356	-0.034083	0.252795	5.26606	1.54416	0.130966	0.998826	-4.36199	FALSE	Not
ENSG00000198324.10	0.221426	-0.0690444	0.511897	2.20859	1.54399	0.131007	0.998826	-4.40913	FALSE	Not
ENSG00000162734.8	-0.0994378	-0.229919	0.0310434	5.7374	-1.54355	0.131114	0.998826	-4.36295	FALSE	Not
ENSG00000158195.6	-0.104029	-0.240558	0.0325008	6.87548	-1.54328	0.13118	0.998826	-4.37568	FALSE	Not
ENSG00000133773.7	-0.0976177	-0.225755	0.0305201	5.27745	-1.54301	0.131245	0.998826	-4.35764	FALSE	Not
ENSG00000198909.3	0.108937	-0.0340922	0.251967	5.0626	1.54265	0.131331	0.998826	-4.35651	FALSE	Not
ENSG00000171159.4	0.189067	-0.0592217	0.437355	4.30851	1.54233	0.131411	0.998826	-4.3517	FALSE	Not
ENSG00000132141.9	-0.205942	-0.476398	0.0645143	1.39595	-1.54229	0.13142	0.998826	-4.44042	FALSE	Not
ENSG00000180035.6	0.15767	-0.0493954	0.364736	3.67552	1.54226	0.131425	0.998826	-4.35426	FALSE	Not
ENSG00000204237.4	0.151335	-0.0474124	0.350083	4.1839	1.54225	0.131428	0.998826	-4.35117	FALSE	Not
ENSG00000204920.6	-0.155232	-0.35916	0.048696	3.03847	-1.54178	0.131543	0.998826	-4.37631	FALSE	Not
ENSG00000079387.9	-0.125487	-0.290385	0.0394118	4.62679	-1.54134	0.13165	0.998826	-4.35246	FALSE	Not
ENSG00000143549.15	-0.0758955	-0.175629	0.0238383	9.91769	-1.54131	0.131656	0.998826	-4.37658	FALSE	Not
ENSG00000165629.15	-0.0983002	-0.227485	0.0308844	7.71606	-1.54121	0.131682	0.998826	-4.37983	FALSE	Not
ENSG00000246705.3	0.150272	-0.0472529	0.347797	4.49409	1.5409	0.131758	0.998826	-4.35241	FALSE	Not
ENSG00000086827.4	-0.0882679	-0.20436	0.0278245	5.70627	-1.53998	0.131979	0.998826	-4.36848	FALSE	Not
ENSG00000247746.4	-0.143737	-0.332801	0.0453276	3.25336	-1.53984	0.132015	0.998826	-4.36477	FALSE	Not
ENSG00000170396.6	-0.207263	-0.479943	0.0654175	3.64246	-1.53952	0.132093	0.998826	-4.3623	FALSE	Not
ENSG00000154358.15	0.148252	-0.0469184	0.343422	4.95146	1.53852	0.132336	0.998826	-4.36015	FALSE	Not
ENSG00000197121.10	0.16358	-0.0517801	0.37894	3.00551	1.53845	0.132354	0.998826	-4.37561	FALSE	Not
ENSG00000247081.3	-0.23954	-0.554944	0.0758632	0.968664	-1.53826	0.1324	0.998826	-4.46982	FALSE	Not
ENSG00000110696.5	-0.0906238	-0.209963	0.0287149	7.66998	-1.53808	0.132444	0.998826	-4.38299	FALSE	Not
ENSG00000147853.12	-0.0954053	-0.221044	0.0302337	6.07758	-1.53803	0.132455	0.998826	-4.37585	FALSE	Not
ENSG00000141140.12	0.100838	-0.0319616	0.233637	5.65234	1.53796	0.132473	0.998826	-4.37125	FALSE	Not
ENSG00000116906.7	-0.0723033	-0.167544	0.0229372	8.14415	-1.53764	0.132552	0.998826	-4.38333	FALSE	Not
ENSG00000197153.3	0.162676	-0.0517231	0.377076	6.55199	1.5368	0.132756	0.998826	-4.38045	FALSE	Not
ENSG00000144381.12	-0.111023	-0.257357	0.0353104	9.67262	-1.53669	0.132783	0.998826	-4.3819	FALSE	Not
ENSG00000124659.5	0.0996949	-0.0317192	0.231109	5.44804	1.53656	0.132816	0.998826	-4.36802	FALSE	Not
ENSG00000242276.2	0.831596	-0.264902	1.92809	0.41057	1.53611	0.132926	0.998826	-4.48511	FALSE	Not
ENSG00000171169.8	0.0977184	-0.0311397	0.226577	4.39178	1.53597	0.13296	0.998826	-4.35677	FALSE	Not
ENSG00000118276.7	-0.19426	-0.450566	0.0620456	2.55536	-1.53512	0.133168	0.998826	-4.39274	FALSE	Not
ENSG00000145287.6	-0.109319	-0.253582	0.0349442	7.96358	-1.53482	0.133242	0.998826	-4.38583	FALSE	Not
ENSG00000251791.1	0.437136	-0.139764	1.01404	4.00847	1.53474	0.133262	0.998826	-4.36081	FALSE	Not
ENSG00000272654.1	-0.300909	-0.698141	0.0963239	1.03622	-1.53429	0.133372	0.998826	-4.46832	FALSE	Not
ENSG00000040275.12	-0.114584	-0.266023	0.0368551	6.09714	-1.53251	0.133809	0.998826	-4.38062	FALSE	Not
ENSG00000170291.10	0.112805	-0.0363014	0.261912	4.01283	1.53232	0.133856	0.998826	-4.35979	FALSE	Not
ENSG00000125434.6	-0.342031	-0.79437	0.110309	1.09438	-1.5315	0.134057	0.998826	-4.45919	FALSE	Not
ENSG00000109606.8	-0.0586886	-0.136308	0.0189309	8.64172	-1.53144	0.134073	0.998826	-4.38918	FALSE	Not
ENSG00000089639.6	0.156592	-0.0506141	0.363798	6.0656	1.53068	0.13426	0.998826	-4.3823	FALSE	Not
ENSG00000160075.10	-0.0723637	-0.168169	0.023442	5.93684	-1.52984	0.134467	0.998826	-4.37943	FALSE	Not
ENSG00000066654.8	-0.0771189	-0.179227	0.0249891	6.56622	-1.52974	0.134492	0.998826	-4.3874	FALSE	Not
ENSG00000090674.11	0.186136	-0.0603426	0.432614	2.48176	1.52957	0.134535	0.998826	-4.39491	FALSE	Not
ENSG00000161642.13	-0.220338	-0.512177	0.0715018	3.13278	-1.52919	0.134628	0.998826	-4.37749	FALSE	Not
ENSG00000174915.7	0.151516	-0.0491789	0.35221	3.43177	1.52911	0.134648	0.998826	-4.3639	FALSE	Not
ENSG00000054967.8	0.149354	-0.0484949	0.347202	5.13948	1.52897	0.134682	0.998826	-4.37035	FALSE	Not
ENSG00000177485.6	0.1974	-0.0641022	0.458903	1.98394	1.52894	0.134691	0.998826	-4.41819	FALSE	Not
ENSG00000123472.8	-0.0964878	-0.224355	0.031379	6.18318	-1.52838	0.134828	0.998826	-4.38457	FALSE	Not
ENSG00000137936.12	0.224392	-0.0730465	0.521831	1.44815	1.52801	0.134919	0.998826	-4.44039	FALSE	Not
ENSG00000165934.8	-0.110004	-0.255847	0.0358392	7.6426	-1.5277	0.134996	0.998826	-4.39365	FALSE	Not
ENSG00000131724.6	-0.0915729	-0.213007	0.0298607	6.14096	-1.52737	0.135078	0.998826	-4.38598	FALSE	Not
ENSG00000196531.6	-0.10108	-0.235152	0.0329915	9.44772	-1.52703	0.135164	0.998826	-4.39226	FALSE	Not
ENSG00000162623.11	-0.102298	-0.238005	0.0334097	5.98927	-1.52679	0.135223	0.998826	-4.38337	FALSE	Not
ENSG00000186566.7	-0.148501	-0.345519	0.0485174	5.22478	-1.52665	0.135257	0.998826	-4.37331	FALSE	Not
ENSG00000179912.15	-0.169751	-0.394991	0.0554881	3.90128	-1.52646	0.135304	0.998826	-4.36506	FALSE	Not
ENSG00000266208.1	0.110802	-0.036232	0.257836	3.23816	1.52633	0.135338	0.998826	-4.37172	FALSE	Not
ENSG00000166311.5	0.130892	-0.042808	0.304592	3.65847	1.52627	0.135353	0.998826	-4.36973	FALSE	Not
ENSG00000115414.14	-0.298586	-0.694837	0.0976657	0.749395	-1.52621	0.135366	0.998826	-4.45585	FALSE	Not
ENSG00000138035.10	-0.14015	-0.326161	0.0458603	6.73374	-1.52607	0.135403	0.998826	-4.39122	FALSE	Up
ENSG00000080824.14	-0.143267	-0.33354	0.047006	9.45003	-1.52506	0.135654	0.998826	-4.39435	FALSE	Not
ENSG00000125962.10	-0.101001	-0.235172	0.0331696	4.18752	-1.52471	0.135741	0.998826	-4.36576	FALSE	Not
ENSG00000176170.9	0.253295	-0.0832445	0.589834	2.06677	1.52443	0.13581	0.998826	-4.42814	FALSE	Not
ENSG00000090686.11	-0.0642987	-0.149791	0.0211938	6.39331	-1.52332	0.136086	0.998826	-4.39414	FALSE	Not
ENSG00000139684.9	-0.0986014	-0.229758	0.0325554	7.05246	-1.52268	0.136245	0.998826	-4.39742	FALSE	Not
ENSG00000143387.8	0.27963	-0.0923312	0.651592	1.69725	1.52266	0.136251	0.998826	-4.44556	FALSE	Not
ENSG00000174276.5	0.257545	-0.0851376	0.600227	2.87643	1.52222	0.136361	0.998826	-4.38977	FALSE	Not
ENSG00000163257.6	0.0899409	-0.0297595	0.209641	5.71285	1.52187	0.136448	0.998826	-4.38569	FALSE	Not
ENSG00000184675.5	-0.149272	-0.347941	0.0493975	3.74834	-1.52182	0.136461	0.998826	-4.36838	FALSE	Not
ENSG00000135018.9	-0.100872	-0.235142	0.0333976	7.02597	-1.52164	0.136507	0.998826	-4.39775	FALSE	Not
ENSG00000144712.7	0.145878	-0.0483029	0.340058	3.04969	1.5216	0.136517	0.998826	-4.38077	FALSE	Not
ENSG00000105483.12	-0.0745377	-0.173759	0.0246832	6.42756	-1.52156	0.136526	0.998826	-4.39412	FALSE	Not
ENSG00000057935.9	-0.13125	-0.305988	0.0434887	3.68521	-1.52134	0.13658	0.998826	-4.37325	FALSE	Not
ENSG00000171150.7	-0.137656	-0.320942	0.04563	4.98936	-1.52119	0.136619	0.998826	-4.37367	FALSE	Not
ENSG00000133858.11	-0.168366	-0.392543	0.0558112	4.78002	-1.52118	0.136622	0.998826	-4.37277	FALSE	Not
ENSG00000172354.5	0.112957	-0.0375116	0.263426	6.72921	1.52049	0.136793	0.998826	-4.39863	FALSE	Not
ENSG00000160803.7	-0.102889	-0.239947	0.0341684	4.86676	-1.52049	0.136794	0.998826	-4.37851	FALSE	Not
ENSG00000221909.2	0.133952	-0.0444873	0.312392	3.52405	1.52046	0.136801	0.998826	-4.37786	FALSE	Not
ENSG00000122861.11	0.125208	-0.0416265	0.292043	4.76282	1.52007	0.136899	0.998826	-4.37412	FALSE	Not
ENSG00000167658.11	0.121523	-0.040418	0.283464	11.2244	1.51991	0.136939	0.998826	-4.39408	FALSE	Not
ENSG00000163449.6	0.271439	-0.0902836	0.633162	1.06914	1.5199	0.136943	0.998826	-4.47039	FALSE	Not
ENSG00000125459.10	-0.111015	-0.258976	0.0369448	4.72506	-1.51969	0.136994	0.998826	-4.37755	FALSE	Not
ENSG00000025708.8	0.203795	-0.0678763	0.475466	5.01764	1.51938	0.137072	0.998826	-4.37966	FALSE	Up
ENSG00000111726.8	-0.085511	-0.199519	0.0284966	5.9536	-1.51917	0.137126	0.998826	-4.39042	FALSE	Not
ENSG00000203761.4	-0.310589	-0.724723	0.103544	1.4084	-1.51902	0.137162	0.998826	-4.4349	FALSE	Not
ENSG00000047621.7	-0.105084	-0.245202	0.035034	4.91236	-1.51901	0.137166	0.998826	-4.37444	FALSE	Not
ENSG00000134759.9	-0.0833397	-0.194464	0.0277847	6.36668	-1.51901	0.137166	0.998826	-4.39755	FALSE	Not
ENSG00000166689.10	0.290186	-0.0967885	0.67716	1.00588	1.51884	0.137209	0.998826	-4.46831	FALSE	Not
ENSG00000135845.5	-0.0830421	-0.193804	0.0277199	5.28198	-1.51854	0.137285	0.998826	-4.38079	FALSE	Not
ENSG00000163874.8	0.15545	-0.0519721	0.362872	3.43207	1.51793	0.137436	0.998826	-4.37993	FALSE	Not
ENSG00000159445.8	-0.1093	-0.255147	0.0365478	3.55265	-1.51788	0.13745	0.998826	-4.37463	FALSE	Not
ENSG00000234694.1	0.334619	-0.111963	0.781201	1.28184	1.51763	0.137512	0.998826	-4.45129	FALSE	Not
ENSG00000108479.7	0.15747	-0.0527064	0.367647	5.37602	1.51751	0.137543	0.998826	-4.38918	FALSE	Not
ENSG00000198826.6	-0.0898399	-0.209754	0.0300739	8.32071	-1.51746	0.137555	0.998826	-4.40374	FALSE	Not
ENSG00000116857.12	-0.115908	-0.270713	0.038898	5.38736	-1.5165	0.137797	0.998826	-4.38624	FALSE	Not
ENSG00000170485.12	0.216482	-0.0727032	0.505667	0.890768	1.51622	0.137867	0.998826	-4.48078	FALSE	Not
ENSG00000148943.7	-0.0890192	-0.207951	0.029913	7.21065	-1.51601	0.137921	0.998826	-4.40466	FALSE	Not
ENSG00000257511.1	0.292846	-0.0984996	0.684192	0.948809	1.51564	0.138014	0.998826	-4.47668	FALSE	Not
ENSG00000186818.8	0.26948	-0.0906518	0.629611	4.74267	1.51559	0.138026	0.998826	-4.37825	FALSE	Not
ENSG00000165338.12	-0.18838	-0.440179	0.063419	2.41595	-1.5153	0.1381	0.998826	-4.41083	FALSE	Not
ENSG00000101152.6	0.101044	-0.0340691	0.236158	7.76881	1.51471	0.138247	0.998826	-4.40695	FALSE	Not
ENSG00000103274.6	0.126279	-0.0426073	0.295165	3.3677	1.51445	0.138315	0.998826	-4.38116	FALSE	Not
ENSG00000196569.7	0.250951	-0.0846965	0.586598	3.28108	1.51434	0.138343	0.998826	-4.3995	FALSE	Not
ENSG00000158806.9	0.132988	-0.0448845	0.310861	2.48839	1.51433	0.138344	0.998826	-4.4055	FALSE	Not
ENSG00000011198.3	-0.106498	-0.248981	0.035984	3.88369	-1.51391	0.138452	0.998826	-4.37578	FALSE	Not
ENSG00000230897.1	0.671269	-0.226822	1.56936	1.21015	1.51389	0.138457	0.998826	-4.46658	FALSE	Not
ENSG00000118292.4	-0.140831	-0.329491	0.0478293	5.30622	-1.51194	0.13895	0.998826	-4.38625	FALSE	Not
ENSG00000183751.10	0.14594	-0.0496603	0.341539	5.13499	1.5112	0.139138	0.998826	-4.3912	FALSE	Not
ENSG00000141577.9	0.199932	-0.0680486	0.467913	4.42921	1.51111	0.13916	0.998826	-4.38238	FALSE	Not
ENSG00000218739.5	-0.140957	-0.329968	0.0480541	5.13927	-1.51049	0.139319	0.998826	-4.38598	FALSE	Not
ENSG00000140350.11	-0.088564	-0.207331	0.0302035	7.79421	-1.51035	0.139355	0.998826	-4.41131	FALSE	Not
ENSG00000272452.1	0.186769	-0.0637504	0.437289	1.63442	1.51001	0.139439	0.998826	-4.43625	FALSE	Not
ENSG00000232472.1	0.338587	-0.115706	0.79288	2.09685	1.50956	0.139554	0.998826	-4.43285	FALSE	Not
ENSG00000184557.3	0.376484	-0.128746	0.881715	1.84358	1.5093	0.139621	0.998826	-4.45151	FALSE	Not
ENSG00000116017.6	0.11242	-0.0385595	0.263399	6.73061	1.50814	0.139916	0.998826	-4.40953	FALSE	Not
ENSG00000165916.4	-0.091783	-0.215063	0.0314968	7.61606	-1.50795	0.139964	0.998826	-4.41381	FALSE	Not
ENSG00000249307.1	0.223621	-0.0767478	0.52399	1.08524	1.50791	0.139976	0.998826	-4.46791	FALSE	Not
ENSG00000229043.2	-0.102212	-0.239517	0.0350941	3.41598	-1.50775	0.140017	0.998826	-4.38564	FALSE	Not
ENSG00000113593.7	-0.102029	-0.239104	0.0350454	5.6972	-1.5076	0.140056	0.998826	-4.39645	FALSE	Not
ENSG00000015133.14	0.124361	-0.0427328	0.291454	4.28866	1.50744	0.140095	0.998826	-4.38024	FALSE	Not
ENSG00000102034.12	-0.126025	-0.295416	0.0433659	5.68292	-1.5069	0.140234	0.998826	-4.39937	FALSE	Not
ENSG00000148411.3	0.128169	-0.0441761	0.300514	6.88672	1.50626	0.140396	0.998826	-4.41415	FALSE	Not
ENSG00000170265.7	0.129482	-0.0446953	0.303659	5.58274	1.50569	0.140543	0.998826	-4.39933	FALSE	Not
ENSG00000205352.6	-0.087402	-0.204986	0.0301823	6.52789	-1.50553	0.140584	0.998826	-4.41163	FALSE	Not
ENSG00000180479.9	-0.284598	-0.667507	0.0983121	0.496862	-1.5054	0.140617	0.998826	-4.49352	FALSE	Not
ENSG00000123395.10	0.175084	-0.0605229	0.410692	3.29407	1.50514	0.140685	0.998826	-4.39126	FALSE	Not
ENSG00000077721.11	-0.0786064	-0.184401	0.0271884	6.17312	-1.50491	0.140742	0.998826	-4.40846	FALSE	Not
ENSG00000085274.11	-0.09017	-0.211532	0.0311917	4.67832	-1.50486	0.140754	0.998826	-4.38496	FALSE	Not
ENSG00000140987.15	-0.0917941	-0.215343	0.0317553	4.46829	-1.50484	0.14076	0.998826	-4.38289	FALSE	Not
ENSG00000183828.10	0.137569	-0.0475952	0.322733	4.99055	1.50481	0.140769	0.998826	-4.39221	FALSE	Not
ENSG00000156253.2	0.119239	-0.0412641	0.279742	4.92453	1.50471	0.140795	0.998826	-4.3857	FALSE	Not
ENSG00000187790.6	-0.13003	-0.30509	0.045031	5.1243	-1.50443	0.140867	0.998826	-4.39115	FALSE	Not
ENSG00000164109.9	-0.112036	-0.262884	0.0388124	7.13776	-1.5043	0.1409	0.998826	-4.41637	FALSE	Not
ENSG00000162413.12	0.109203	-0.0378352	0.256241	5.23509	1.50425	0.140911	0.998826	-4.3967	FALSE	Not
ENSG00000132780.12	-0.0876528	-0.205705	0.030399	8.26397	-1.50387	0.14101	0.998826	-4.41757	FALSE	Not
ENSG00000100908.9	0.154452	-0.0536516	0.362556	3.2658	1.50325	0.141169	0.998826	-4.39171	FALSE	Not
ENSG00000184220.6	-0.129505	-0.304077	0.0450667	4.54324	-1.50255	0.141348	0.998826	-4.38708	FALSE	Not
ENSG00000269386.1	0.173846	-0.0606292	0.408321	1.36814	1.50171	0.141566	0.998826	-4.46557	FALSE	Not
ENSG00000023608.4	-0.145206	-0.341054	0.0506423	3.54295	-1.5017	0.141568	0.998826	-4.38827	FALSE	Not
ENSG00000148019.8	-0.0950862	-0.223381	0.033209	5.87719	-1.50115	0.141709	0.998826	-4.41077	FALSE	Not
ENSG00000055917.11	-0.173109	-0.406683	0.0604643	6.93067	-1.50111	0.141718	0.998826	-4.41803	FALSE	Not
ENSG00000202058.1	1.01546	-0.354774	2.3857	8.45992	1.50102	0.141743	0.998826	-4.42042	FALSE	Not
ENSG00000168101.10	0.103648	-0.0362534	0.24355	5.24962	1.50057	0.141859	0.998826	-4.40066	FALSE	Not
ENSG00000169429.6	0.325723	-0.114147	0.765592	0.996422	1.49983	0.14205	0.998826	-4.47812	FALSE	Not
ENSG00000224635.1	0.399881	-0.140184	0.939945	0.770238	1.49969	0.142086	0.998826	-4.49266	FALSE	Not
ENSG00000102882.7	0.120507	-0.0422507	0.283264	4.45707	1.49964	0.142098	0.998826	-4.38951	FALSE	Not
ENSG00000160190.9	0.102431	-0.0359304	0.240792	4.59811	1.49945	0.142147	0.998826	-4.38743	FALSE	Not
ENSG00000214026.6	0.116116	-0.0407605	0.272993	5.92151	1.49917	0.14222	0.998826	-4.41219	FALSE	Not
ENSG00000135924.11	0.135928	-0.0477227	0.319579	3.4195	1.49911	0.142235	0.998826	-4.39231	FALSE	Not
ENSG00000112139.10	0.341289	-0.119847	0.802425	1.16734	1.49903	0.142256	0.998826	-4.50021	FALSE	Not
ENSG00000137492.3	-0.0930424	-0.218764	0.032679	6.78683	-1.49896	0.142275	0.998826	-4.41989	FALSE	Not
ENSG00000114446.4	-0.151364	-0.355924	0.053195	4.11771	-1.49872	0.142336	0.998826	-4.38766	FALSE	Not
ENSG00000136938.8	-0.205283	-0.482718	0.0721517	4.23754	-1.49868	0.142346	0.998826	-4.38673	FALSE	Not
ENSG00000223803.1	0.563352	-0.198005	1.32471	1.18861	1.49868	0.142347	0.998826	-4.47646	FALSE	Not
ENSG00000234664.1	-0.132046	-0.310509	0.046416	3.05957	-1.49864	0.142358	0.998826	-4.39631	FALSE	Not
ENSG00000227799.1	0.30312	-0.106608	0.712848	0.521824	1.49843	0.142412	0.998826	-4.4792	FALSE	Not
ENSG00000243964.1	0.867503	-0.305319	2.04033	0.555495	1.49815	0.142483	0.998826	-4.49231	FALSE	Not
ENSG00000137947.7	-0.104883	-0.246706	0.0369406	6.37021	-1.49787	0.142557	0.998826	-4.41551	FALSE	Not
ENSG00000172977.8	-0.0888936	-0.209171	0.0313837	5.22245	-1.49694	0.142798	0.998826	-4.40126	FALSE	Not
ENSG00000130758.3	0.237698	-0.0839294	0.559325	1.38322	1.49689	0.142811	0.998826	-4.45736	FALSE	Not
ENSG00000026297.11	0.102257	-0.0361627	0.240677	7.05585	1.49628	0.142969	0.998826	-4.42498	FALSE	Not
ENSG00000162585.12	0.172141	-0.0608885	0.40517	3.42165	1.4962	0.142989	0.998826	-4.39225	FALSE	Not
ENSG00000089234.11	-0.0817699	-0.192491	0.0289514	5.44262	-1.49582	0.143088	0.998826	-4.40481	FALSE	Not
ENSG00000215114.3	-0.111293	-0.262006	0.0394201	6.47766	-1.49566	0.143129	0.998826	-4.41905	FALSE	Not
ENSG00000171208.5	-0.104865	-0.246882	0.0371521	5.29654	-1.49557	0.143153	0.998826	-4.40361	FALSE	Not
ENSG00000166200.10	-0.114331	-0.269224	0.0405623	6.83823	-1.49502	0.143295	0.998826	-4.42369	FALSE	Not
ENSG00000271806.1	-0.221855	-0.522572	0.0788611	1.1284	-1.49427	0.14349	0.998826	-4.46728	FALSE	Not
ENSG00000162039.10	-0.104061	-0.245123	0.0370004	5.59579	-1.49416	0.14352	0.998826	-4.41451	FALSE	Not
ENSG00000144524.13	-0.132102	-0.311181	0.0469766	4.07931	-1.49411	0.143532	0.998826	-4.39088	FALSE	Not
ENSG00000143156.9	-0.164313	-0.387076	0.058451	3.51825	-1.49398	0.143568	0.998826	-4.39396	FALSE	Not
ENSG00000197622.8	-0.0667588	-0.157267	0.0237498	7.99277	-1.49395	0.143575	0.998826	-4.42781	FALSE	Not
ENSG00000141642.4	-0.12529	-0.295161	0.0445824	3.36284	-1.49386	0.143597	0.998826	-4.39563	FALSE	Not
ENSG00000261338.1	0.254912	-0.0908815	0.600706	0.692931	1.49311	0.143794	0.998826	-4.48159	FALSE	Not
ENSG00000138382.9	-0.0971226	-0.228902	0.0346572	5.37126	-1.49276	0.143886	0.998826	-4.40717	FALSE	Not
ENSG00000073417.10	-0.106742	-0.251608	0.0381245	3.90436	-1.4924	0.143979	0.998826	-4.39148	FALSE	Not
ENSG00000256356.1	0.789889	-0.282285	1.86206	1.05376	1.49217	0.144039	0.998826	-4.47968	FALSE	Not
ENSG00000230979.3	0.809991	-0.290534	1.91052	0.871776	1.49072	0.144417	0.998826	-4.48453	FALSE	Not
ENSG00000146242.5	0.119352	-0.0428316	0.281536	5.28572	1.49053	0.144468	0.998826	-4.40525	FALSE	Not
ENSG00000205664.6	-0.110266	-0.260119	0.0395872	3.7271	-1.49037	0.144511	0.998826	-4.39464	FALSE	Not
ENSG00000130939.14	-0.0954376	-0.225139	0.0342637	5.38473	-1.49036	0.144511	0.998826	-4.4141	FALSE	Not
ENSG00000136518.12	-0.0963014	-0.227195	0.034592	6.92596	-1.49016	0.144565	0.998826	-4.42973	FALSE	Not
ENSG00000159917.10	-0.140273	-0.331032	0.0504868	2.57707	-1.48938	0.14477	0.998826	-4.41793	FALSE	Not
ENSG00000268885.1	0.21023	-0.0757165	0.496176	1.23226	1.48911	0.144839	0.998826	-4.4688	FALSE	Not
ENSG00000172007.5	-0.135264	-0.319249	0.0487204	3.88605	-1.48908	0.144847	0.998826	-4.39546	FALSE	Not
ENSG00000159307.14	0.120333	-0.0434044	0.28407	5.61372	1.48852	0.144995	0.998826	-4.42002	FALSE	Not
ENSG00000138193.10	0.147112	-0.0532116	0.347436	3.5142	1.48742	0.145284	0.998826	-4.39675	FALSE	Not
ENSG00000200354.1	0.525243	-0.190032	1.24052	1.59703	1.48732	0.14531	0.998826	-4.45508	FALSE	Not
ENSG00000085552.12	0.298794	-0.108319	0.705906	0.495924	1.48653	0.145517	0.998826	-4.49128	FALSE	Not
ENSG00000272593.1	-0.326667	-0.771856	0.118521	0.404454	-1.48621	0.145603	0.998826	-4.50747	FALSE	Not
ENSG00000106100.6	0.112609	-0.040868	0.266086	4.25026	1.4861	0.145632	0.998826	-4.39698	FALSE	Not
ENSG00000105701.11	0.140009	-0.0509027	0.33092	7.75196	1.48539	0.145818	0.998826	-4.43647	FALSE	Not
ENSG00000122565.14	-0.0895322	-0.211629	0.0325649	8.68837	-1.48522	0.145862	0.998826	-4.43554	FALSE	Not
ENSG00000083093.5	-0.103699	-0.245122	0.037723	5.25168	-1.48517	0.145877	0.998826	-4.41014	FALSE	Not
ENSG00000135622.8	0.238936	-0.086945	0.564817	1.19344	1.48505	0.145909	0.998826	-4.4717	FALSE	Not
ENSG00000128944.9	-0.0976412	-0.230851	0.035569	5.71728	-1.48461	0.146023	0.998826	-4.42466	FALSE	Not
ENSG00000248275.1	0.192561	-0.0702502	0.455373	1.30692	1.48403	0.146177	0.998826	-4.46103	FALSE	Not
ENSG00000166762.12	0.266506	-0.097314	0.630326	1.41499	1.48367	0.146271	0.998826	-4.46266	FALSE	Not
ENSG00000260054.1	0.147007	-0.0536813	0.347695	4.404	1.48365	0.146276	0.998826	-4.40104	FALSE	Not
ENSG00000022567.5	0.110912	-0.0405144	0.262337	5.87316	1.48352	0.146311	0.998826	-4.42776	FALSE	Not
ENSG00000125354.18	-0.0778797	-0.184214	0.0284543	5.77168	-1.48344	0.146333	0.998826	-4.42418	FALSE	Not
ENSG00000176884.10	0.31077	-0.113643	0.735183	2.50147	1.48309	0.146425	0.998826	-4.42207	FALSE	Not
ENSG00000251992.1	0.243099	-0.0889464	0.575144	1.43842	1.48287	0.146484	0.998826	-4.45884	FALSE	Not
ENSG00000167920.4	0.129766	-0.0475321	0.307064	3.52102	1.48243	0.1466	0.998826	-4.40008	FALSE	Not
ENSG00000166166.8	0.148767	-0.0544937	0.352027	3.87415	1.48242	0.146604	0.998826	-4.39931	FALSE	Not
ENSG00000061656.5	0.238896	-0.0876474	0.565439	1.71875	1.48179	0.146771	0.998826	-4.45366	FALSE	Not
ENSG00000239776.2	1.14671	-0.42113	2.71455	0.755093	1.48139	0.146876	0.998826	-4.50105	FALSE	Not
ENSG00000105967.11	-0.103797	-0.245714	0.0381206	7.3077	-1.48138	0.146879	0.998826	-4.44007	FALSE	Not
ENSG00000105397.9	0.127142	-0.0467162	0.301	6.98046	1.48119	0.146928	0.998826	-4.43992	FALSE	Not
ENSG00000086189.5	-0.107547	-0.254613	0.0395202	5.52647	-1.48115	0.146939	0.998826	-4.42251	FALSE	Not
ENSG00000196177.8	-0.132299	-0.313219	0.0486212	3.97255	-1.48111	0.14695	0.998826	-4.40157	FALSE	Not
ENSG00000002330.9	0.286394	-0.105288	0.678077	3.39735	1.48097	0.146986	0.998826	-4.4029	FALSE	Not
ENSG00000157637.8	0.152436	-0.0560521	0.360924	7.6645	1.48089	0.147008	0.998826	-4.4409	FALSE	Not
ENSG00000034063.9	0.115378	-0.0424455	0.273201	7.38754	1.4807	0.147058	0.998826	-4.44116	FALSE	Not
ENSG00000198339.3	0.206814	-0.0761683	0.489797	6.17053	1.48026	0.147175	0.998826	-4.43329	FALSE	Not
ENSG00000137944.12	-0.125204	-0.296546	0.0461376	4.37588	-1.48004	0.147234	0.998826	-4.40356	FALSE	Not
ENSG00000167625.6	0.123242	-0.0454308	0.291916	4.98072	1.4799	0.147272	0.998826	-4.41431	FALSE	Not
ENSG00000104783.7	0.176932	-0.0652886	0.419152	4.92793	1.47949	0.14738	0.998826	-4.40972	FALSE	Not
ENSG00000260032.1	0.0698856	-0.0258173	0.165588	8.21698	1.47904	0.1475	0.998826	-4.44236	FALSE	Not
ENSG00000114021.7	-0.0949767	-0.225101	0.0351479	5.57903	-1.47834	0.147686	0.998826	-4.42867	FALSE	Not
ENSG00000088325.11	-0.079783	-0.189101	0.0295349	7.57608	-1.47821	0.147721	0.998826	-4.4436	FALSE	Not
ENSG00000148730.6	-0.109778	-0.260208	0.0406515	7.64822	-1.47809	0.147754	0.998826	-4.44375	FALSE	Not
ENSG00000012779.6	0.428996	-0.159161	1.01715	1.80902	1.47733	0.147956	0.998826	-4.43049	FALSE	Not
ENSG00000256238.1	0.398074	-0.147803	0.943951	0.588206	1.47702	0.148038	0.998826	-4.4979	FALSE	Not
ENSG00000134470.15	0.329875	-0.122489	0.782238	1.70301	1.47699	0.148045	0.998826	-4.47394	FALSE	Up
ENSG00000182919.10	0.120225	-0.044681	0.285131	3.92864	1.47664	0.148139	0.998826	-4.40559	FALSE	Not
ENSG00000185361.4	0.114776	-0.0426681	0.27222	3.55647	1.47653	0.148169	0.998826	-4.40411	FALSE	Not
ENSG00000169994.14	0.167036	-0.0621338	0.396206	2.54677	1.47628	0.148235	0.998826	-4.4275	FALSE	Not
ENSG00000137941.12	-0.200951	-0.476668	0.0747659	2.37858	-1.4762	0.148258	0.998826	-4.43405	FALSE	Not
ENSG00000178458.5	0.721073	-0.268455	1.7106	0.560728	1.47594	0.148327	0.998826	-4.49265	FALSE	Not
ENSG00000139679.11	-0.198167	-0.470127	0.0737922	2.43306	-1.47586	0.148348	0.998826	-4.43862	FALSE	Not
ENSG00000160360.7	0.147118	-0.0547988	0.349035	3.96202	1.47574	0.148379	0.998826	-4.40608	FALSE	Not
ENSG00000220785.3	0.268884	-0.100213	0.637982	1.51304	1.47551	0.148442	0.998826	-4.46905	FALSE	Not
ENSG00000153113.19	-0.0931444	-0.221004	0.034715	6.8081	-1.47551	0.148442	0.998826	-4.44306	FALSE	Not
ENSG00000165661.11	0.0903328	-0.033678	0.214344	5.01512	1.47538	0.148477	0.998826	-4.41841	FALSE	Not
ENSG00000186184.11	-0.100293	-0.238024	0.0374385	5.52634	-1.47487	0.148613	0.998826	-4.42762	FALSE	Not
ENSG00000162736.11	-0.0882562	-0.209481	0.0329684	7.15978	-1.47459	0.148687	0.998826	-4.44619	FALSE	Not
ENSG00000116691.6	0.136685	-0.0510634	0.324434	5.56763	1.47456	0.148696	0.998826	-4.43082	FALSE	Not
ENSG00000109911.13	-0.106139	-0.251935	0.0396576	5.08048	-1.4745	0.148712	0.998826	-4.4174	FALSE	Not
ENSG00000205871.4	0.868448	-0.324552	2.06145	1.54552	1.47442	0.148734	0.998826	-4.47012	FALSE	Not
ENSG00000182087.8	0.15405	-0.057592	0.365692	6.71316	1.47427	0.148773	0.998826	-4.44485	FALSE	Not
ENSG00000159374.13	-0.236488	-0.561469	0.0884922	1.09645	-1.47391	0.148871	0.998826	-4.47315	FALSE	Not
ENSG00000074964.12	0.128049	-0.0479267	0.304025	5.91841	1.47381	0.148897	0.998826	-4.43416	FALSE	Not
ENSG00000153790.7	-0.200455	-0.475965	0.0750546	1.87288	-1.47366	0.148937	0.998826	-4.457	FALSE	Not
ENSG00000080608.9	-0.0815642	-0.193668	0.0305397	6.8133	-1.47366	0.148938	0.998826	-4.44547	FALSE	Not
ENSG00000184831.9	-0.170818	-0.405603	0.0639677	2.03016	-1.4736	0.148954	0.998826	-4.43962	FALSE	Not
ENSG00000163904.8	-0.0891005	-0.211578	0.0333769	4.91745	-1.47347	0.148988	0.998826	-4.41424	FALSE	Not
ENSG00000176731.7	-0.108562	-0.257833	0.0407086	5.02625	-1.47306	0.149098	0.998826	-4.41917	FALSE	Not
ENSG00000123933.10	0.145759	-0.0546613	0.34618	5.85904	1.47303	0.149107	0.998826	-4.43785	FALSE	Not
ENSG00000073060.11	0.0772295	-0.0289701	0.183429	6.45482	1.47291	0.149137	0.998826	-4.44564	FALSE	Not
ENSG00000164828.13	0.0798654	-0.0299749	0.189706	4.69065	1.4727	0.149195	0.998826	-4.41443	FALSE	Not
ENSG00000171853.11	0.094376	-0.0354218	0.224174	5.00011	1.47269	0.149197	0.998826	-4.42041	FALSE	Not
ENSG00000041802.6	-0.0636864	-0.151284	0.0239114	6.22317	-1.47255	0.149234	0.998826	-4.44031	FALSE	Not
ENSG00000104973.10	0.151138	-0.0567581	0.359034	4.88433	1.47246	0.149258	0.998826	-4.41925	FALSE	Not
ENSG00000130175.5	0.112331	-0.0422003	0.266862	7.5529	1.47231	0.149298	0.998826	-4.44949	FALSE	Not
ENSG00000198646.9	-0.211459	-0.502465	0.0795481	3.63275	-1.47177	0.149445	0.998826	-4.40925	FALSE	Not
ENSG00000259932.1	0.784373	-0.295469	1.86421	0.358529	1.47123	0.149591	0.998826	-4.50644	FALSE	Not
ENSG00000143119.8	0.163053	-0.0614881	0.387595	4.56404	1.47079	0.149708	0.998826	-4.41141	FALSE	Not
ENSG00000185666.10	0.304281	-0.114746	0.723309	0.684979	1.47079	0.149709	0.998826	-4.49717	FALSE	Not
ENSG00000125875.9	-0.103374	-0.245738	0.0389894	5.77104	-1.47072	0.149726	0.998826	-4.43441	FALSE	Not
ENSG00000137804.8	-0.07103	-0.168853	0.0267926	7.84415	-1.47068	0.149736	0.998826	-4.45096	FALSE	Not
ENSG00000130589.12	0.360761	-0.136096	0.857618	4.88199	1.47064	0.149749	0.998826	-4.40805	FALSE	Up
ENSG00000005243.5	0.100406	-0.0378837	0.238696	3.86061	1.47058	0.149766	0.998826	-4.40872	FALSE	Not
ENSG00000135931.13	-0.174414	-0.414646	0.0658167	2.18105	-1.47052	0.149781	0.998826	-4.42928	FALSE	Not
ENSG00000101997.8	0.123781	-0.0467191	0.294282	3.92954	1.47044	0.149803	0.998826	-4.40831	FALSE	Not
ENSG00000180353.6	0.0663831	-0.025082	0.157848	7.82503	1.47001	0.149919	0.998826	-4.45171	FALSE	Not
ENSG00000106028.6	-0.109976	-0.261515	0.0415627	6.06761	-1.46991	0.149945	0.998826	-4.44134	FALSE	Not
ENSG00000136522.9	-0.112801	-0.268296	0.0426938	5.72677	-1.46931	0.150107	0.998826	-4.43477	FALSE	Not
ENSG00000169291.5	-0.262046	-0.623496	0.0994039	0.881517	-1.46841	0.150351	0.998826	-4.49428	FALSE	Not
ENSG00000214022.7	0.128621	-0.0487968	0.306039	6.006	1.46836	0.150364	0.998826	-4.44299	FALSE	Not
ENSG00000103540.12	-0.0994289	-0.236581	0.0377236	6.5738	-1.46834	0.15037	0.998826	-4.4489	FALSE	Not
ENSG00000205903.2	0.194906	-0.0739575	0.46377	4.36071	1.46829	0.150384	0.998826	-4.41421	FALSE	Not
ENSG00000229091.2	0.786157	-0.298403	1.87072	2.1349	1.46816	0.150418	0.998826	-4.4499	FALSE	Not
ENSG00000151846.7	0.498599	-0.189353	1.18655	0.683296	1.46795	0.150475	0.998826	-4.49062	FALSE	Not
ENSG00000176101.7	0.107069	-0.0406623	0.254801	5.59983	1.46794	0.150477	0.998826	-4.43909	FALSE	Not
ENSG00000196810.4	-0.103475	-0.246247	0.0392973	4.38787	-1.46794	0.150477	0.998826	-4.41342	FALSE	Not
ENSG00000055044.6	-0.0771911	-0.183698	0.0293157	7.41833	-1.46794	0.150478	0.998826	-4.45355	FALSE	Not
ENSG00000204371.7	0.114111	-0.0433584	0.271581	6.2885	1.46774	0.150531	0.998826	-4.44869	FALSE	Not
ENSG00000120647.5	-0.15103	-0.359492	0.057431	3.1391	-1.46742	0.150616	0.998826	-4.41601	FALSE	Not
ENSG00000243746.1	0.550383	-0.209315	1.31008	0.413669	1.46738	0.15063	0.998826	-4.5068	FALSE	Down
ENSG00000104936.13	0.292178	-0.111205	0.695561	1.01779	1.46706	0.150716	0.998826	-4.48721	FALSE	Not
ENSG00000106211.8	0.154844	-0.0589462	0.368634	7.26466	1.46698	0.150737	0.998826	-4.45387	FALSE	Not
ENSG00000232004.1	0.614991	-0.234426	1.46441	3.59129	1.46644	0.150882	0.998826	-4.41369	FALSE	Not
ENSG00000166454.5	-0.0796216	-0.189618	0.0303749	6.41231	-1.46612	0.15097	0.998826	-4.44902	FALSE	Not
ENSG00000176783.10	0.0565614	-0.0215878	0.134711	6.6108	1.46593	0.151022	0.998826	-4.45073	FALSE	Not
ENSG00000234742.1	0.688784	-0.262921	1.64049	0.356572	1.46588	0.151035	0.998826	-4.50542	FALSE	Not
ENSG00000143337.14	-0.0806593	-0.192153	0.0308342	7.98359	-1.46528	0.151196	0.998826	-4.45631	FALSE	Not
ENSG00000162910.14	0.120001	-0.045885	0.285887	4.9212	1.46518	0.151224	0.998826	-4.42887	FALSE	Not
ENSG00000126953.5	-0.212175	-0.505485	0.0811354	1.03313	-1.46516	0.151231	0.998826	-4.47136	FALSE	Not
ENSG00000129460.11	-0.089524	-0.213294	0.0342466	5.08769	-1.46501	0.151272	0.998826	-4.42632	FALSE	Not
ENSG00000167978.12	-0.191484	-0.456253	0.0732863	6.82992	-1.46481	0.151326	0.998826	-4.45488	FALSE	Not
ENSG00000226608.2	0.359516	-0.137706	0.856738	2.77693	1.46448	0.151414	0.998826	-4.42537	FALSE	Not
ENSG00000260401.1	-0.0982789	-0.234205	0.0376474	6.20035	-1.46445	0.151424	0.998826	-4.45087	FALSE	Not
ENSG00000203760.4	-0.11889	-0.283325	0.0455451	5.28513	-1.46443	0.151429	0.998826	-4.43218	FALSE	Not
ENSG00000179750.11	0.18316	-0.0702824	0.436603	2.41768	1.46376	0.151612	0.998826	-4.44161	FALSE	Not
ENSG00000117054.9	-0.0898977	-0.214341	0.0345459	7.53094	-1.46317	0.151772	0.998826	-4.45832	FALSE	Not
ENSG00000266402.2	0.34765	-0.133618	0.828918	1.95317	1.4631	0.151791	0.998826	-4.4497	FALSE	Not
ENSG00000151117.4	0.254381	-0.0978104	0.606573	1.49711	1.46293	0.151837	0.998826	-4.47981	FALSE	Not
ENSG00000258568.1	0.308155	-0.118549	0.734859	0.597732	1.46271	0.151895	0.998826	-4.49871	FALSE	Not
ENSG00000180228.8	-0.0904204	-0.215635	0.0347944	4.87474	-1.46261	0.151924	0.998826	-4.42568	FALSE	Not
ENSG00000167258.9	-0.102425	-0.244267	0.0394165	6.89604	-1.46258	0.151931	0.998826	-4.45674	FALSE	Not
ENSG00000107960.6	-0.138689	-0.330809	0.0534308	3.577	-1.46213	0.152053	0.998826	-4.4156	FALSE	Not
ENSG00000221823.6	-0.143573	-0.342476	0.0553305	5.46529	-1.462	0.15209	0.998826	-4.4341	FALSE	Not
ENSG00000160216.14	0.077179	-0.0297611	0.184119	7.10509	1.46176	0.152156	0.998826	-4.45893	FALSE	Not
ENSG00000136840.14	0.133634	-0.0515511	0.318819	4.43228	1.4616	0.1522	0.998826	-4.42333	FALSE	Not
ENSG00000136261.10	-0.0962659	-0.22967	0.0371385	6.94353	-1.46157	0.152207	0.998826	-4.45809	FALSE	Not
ENSG00000164104.7	-0.0820334	-0.19572	0.0316529	9.21965	-1.4615	0.152225	0.998826	-4.45834	FALSE	Not
ENSG00000169251.8	-0.0950855	-0.226864	0.0366926	6.62875	-1.46146	0.152236	0.998826	-4.45562	FALSE	Not
ENSG00000086598.6	-0.116812	-0.278715	0.0450912	8.34003	-1.46133	0.152272	0.998826	-4.45982	FALSE	Not
ENSG00000128050.4	-0.0909002	-0.216896	0.0350961	7.93588	-1.46125	0.152295	0.998826	-4.46028	FALSE	Not
ENSG00000105552.10	0.144731	-0.0558849	0.345346	3.83811	1.46121	0.152305	0.998826	-4.41758	FALSE	Not
ENSG00000110719.5	0.228966	-0.088466	0.546397	7.58736	1.46096	0.152375	0.998826	-4.4607	FALSE	Not
ENSG00000204209.6	-0.816258	-1.94811	0.315595	3.89759	-1.46068	0.152451	0.998826	-4.4163	FALSE	Not
ENSG00000139572.3	-0.379106	-0.90488	0.146668	0.294039	-1.46042	0.15252	0.998826	-4.51205	FALSE	Not
ENSG00000136870.6	-0.0742254	-0.17719	0.0287388	6.28796	-1.4601	0.152608	0.998826	-4.45426	FALSE	Not
ENSG00000228452.1	-0.150046	-0.358193	0.0581022	2.49804	-1.46005	0.152621	0.998826	-4.44187	FALSE	Not
ENSG00000171466.5	-0.0986517	-0.235551	0.0382475	6.63503	-1.45956	0.152757	0.998826	-4.45737	FALSE	Not
ENSG00000138190.12	-0.0924905	-0.220851	0.0358702	5.50673	-1.45943	0.152793	0.998826	-4.44228	FALSE	Not
ENSG00000169564.5	-0.106063	-0.253268	0.041141	5.39461	-1.45936	0.152811	0.998826	-4.44085	FALSE	Not
ENSG00000173581.3	0.139185	-0.0539925	0.332362	3.92572	1.45933	0.15282	0.998826	-4.41818	FALSE	Not
ENSG00000165704.10	-0.131874	-0.315006	0.0512592	4.54239	-1.45851	0.153044	0.998826	-4.42336	FALSE	Not
ENSG00000148334.10	0.09944	-0.0386744	0.237554	4.86238	1.45827	0.153108	0.998826	-4.43763	FALSE	Not
ENSG00000166411.9	-0.110129	-0.263115	0.0428565	4.70693	-1.45804	0.153173	0.998826	-4.4288	FALSE	Not
ENSG00000065150.14	-0.103862	-0.248234	0.0405104	7.32852	-1.4571	0.153431	0.998826	-4.4643	FALSE	Not
ENSG00000164880.11	0.156818	-0.0611849	0.374821	6.79465	1.45697	0.153466	0.998826	-4.46337	FALSE	Not
ENSG00000177842.7	0.258224	-0.100791	0.617238	1.3627	1.45681	0.153512	0.998826	-4.48408	FALSE	Not
ENSG00000078808.12	0.106979	-0.0417978	0.255756	7.37261	1.4564	0.153623	0.998826	-4.46497	FALSE	Not
ENSG00000260188.1	0.111736	-0.0437268	0.267199	4.55813	1.45574	0.153804	0.998826	-4.42425	FALSE	Not
ENSG00000124279.7	-0.104604	-0.250216	0.0410069	4.31975	-1.45503	0.153999	0.998826	-4.42076	FALSE	Not
ENSG00000144468.12	0.0872065	-0.0341943	0.208607	4.78219	1.45494	0.154025	0.998826	-4.43033	FALSE	Not
ENSG00000141736.9	0.154179	-0.0605093	0.368867	2.68705	1.45457	0.154127	0.998826	-4.43635	FALSE	Not
ENSG00000179562.2	0.094202	-0.0369891	0.225393	5.11856	1.45436	0.154183	0.998826	-4.43703	FALSE	Not
ENSG00000165516.6	-0.0903729	-0.216261	0.0355151	4.43074	-1.45402	0.154277	0.998826	-4.42472	FALSE	Not
ENSG00000139921.8	-0.0839574	-0.200938	0.0330233	7.35789	-1.45366	0.154378	0.998826	-4.46718	FALSE	Not
ENSG00000187815.5	-0.0598778	-0.143308	0.0235523	7.88054	-1.45365	0.15438	0.998826	-4.46789	FALSE	Not
ENSG00000226196.1	-0.187755	-0.449382	0.0738723	1.96758	-1.45354	0.154412	0.998826	-4.45639	FALSE	Not
ENSG00000170248.9	-0.0557003	-0.133323	0.0219227	7.82257	-1.4534	0.15445	0.998826	-4.46812	FALSE	Not
ENSG00000186230.6	-0.160647	-0.384594	0.0632999	2.64583	-1.45293	0.154579	0.998826	-4.43138	FALSE	Not
ENSG00000198730.3	-0.102426	-0.245223	0.0403712	6.33594	-1.45281	0.154613	0.998826	-4.46175	FALSE	Not
ENSG00000241878.5	0.0752641	-0.0297169	0.180245	5.81963	1.45209	0.15481	0.998826	-4.45361	FALSE	Not
ENSG00000173692.8	-0.0880776	-0.210966	0.0348106	7.41411	-1.45169	0.154923	0.998826	-4.46955	FALSE	Not
ENSG00000234084.1	-0.197626	-0.473397	0.078145	1.36575	-1.45149	0.154978	0.998826	-4.47919	FALSE	Not
ENSG00000196843.11	0.178577	-0.070621	0.427775	4.41573	1.45144	0.154992	0.998826	-4.42508	FALSE	Not
ENSG00000142700.7	0.140407	-0.0555726	0.336386	6.42237	1.45109	0.155087	0.998826	-4.46404	FALSE	Not
ENSG00000177731.11	0.0795759	-0.0315442	0.190696	7.23497	1.45046	0.155262	0.998826	-4.47055	FALSE	Not
ENSG00000122376.7	-0.113971	-0.27312	0.0451785	5.99026	-1.45046	0.155262	0.998826	-4.45938	FALSE	Not
ENSG00000103313.7	0.124696	-0.0494825	0.298874	4.87212	1.45002	0.155383	0.998826	-4.43349	FALSE	Not
ENSG00000128626.7	0.141903	-0.0563332	0.340139	5.12819	1.44986	0.155429	0.998826	-4.44692	FALSE	Not
ENSG00000065970.4	-0.226145	-0.542082	0.089793	2.44468	-1.44978	0.155451	0.998826	-4.446	FALSE	Not
ENSG00000145331.9	-0.113776	-0.272837	0.0452846	3.93857	-1.44879	0.155725	0.998826	-4.42449	FALSE	Not
ENSG00000181101.7	0.234208	-0.0932284	0.561645	1.13257	1.44875	0.155738	0.998826	-4.48808	FALSE	Not
ENSG00000176994.9	0.108673	-0.0433772	0.260724	4.83128	1.44761	0.156053	0.998826	-4.43817	FALSE	Not
ENSG00000198900.5	-0.171382	-0.411246	0.0684825	5.99821	-1.44716	0.156179	0.998826	-4.46193	FALSE	Not
ENSG00000197951.4	0.1526	-0.0609888	0.366189	2.89926	1.44708	0.156201	0.998826	-4.43152	FALSE	Not
ENSG00000137040.8	-0.0649174	-0.15579	0.0259553	6.53772	-1.44692	0.156245	0.998826	-4.46811	FALSE	Not
ENSG00000111481.5	-0.0845341	-0.202902	0.0338339	7.17295	-1.44649	0.156366	0.998826	-4.47431	FALSE	Not
ENSG00000064012.17	-0.0733781	-0.176139	0.029383	5.92	-1.44629	0.156422	0.998826	-4.45621	FALSE	Not
ENSG00000120860.6	-0.0973161	-0.233636	0.0390037	4.13429	-1.44592	0.156526	0.998826	-4.42864	FALSE	Not
ENSG00000121058.4	-0.0681042	-0.163506	0.0272976	6.00876	-1.44589	0.156534	0.998826	-4.46294	FALSE	Not
ENSG00000106443.10	-0.0719405	-0.172717	0.028836	6.2541	-1.44588	0.156536	0.998826	-4.46723	FALSE	Not
ENSG00000158747.9	0.223846	-0.0897973	0.537489	1.94547	1.44554	0.15663	0.998826	-4.45999	FALSE	Not
ENSG00000102984.10	0.194412	-0.0780484	0.466872	3.08767	1.44523	0.156717	0.998826	-4.4412	FALSE	Not
ENSG00000108733.5	-0.158889	-0.381617	0.0638389	2.48855	-1.4449	0.15681	0.998826	-4.44562	FALSE	Not
ENSG00000250159.2	-0.218028	-0.523725	0.0876688	1.06388	-1.44457	0.156901	0.998826	-4.48952	FALSE	Not
ENSG00000116120.8	-0.0967388	-0.232383	0.0389052	5.86682	-1.4445	0.156921	0.998826	-4.46572	FALSE	Not
ENSG00000143458.7	0.069472	-0.0279407	0.166885	6.03482	1.44448	0.156927	0.998826	-4.4639	FALSE	Not
ENSG00000090060.13	-0.10316	-0.247834	0.0415136	7.80077	-1.44424	0.156993	0.998826	-4.47707	FALSE	Not
ENSG00000080986.8	-0.096595	-0.232065	0.0388748	6.64786	-1.44421	0.157003	0.998826	-4.47354	FALSE	Not
ENSG00000188976.6	0.0705868	-0.0284115	0.169585	7.38969	1.44415	0.157018	0.998826	-4.47717	FALSE	Not
ENSG00000105048.12	0.111956	-0.0450763	0.268988	5.96465	1.44403	0.157053	0.998826	-4.46482	FALSE	Not
ENSG00000132819.12	0.154759	-0.0623505	0.371868	4.82011	1.44376	0.157128	0.998826	-4.44077	FALSE	Not
ENSG00000151239.9	-0.102704	-0.246799	0.04139	5.58404	-1.44364	0.157161	0.998826	-4.45494	FALSE	Not
ENSG00000165392.5	-0.10066	-0.241942	0.0406214	5.19226	-1.44308	0.157319	0.998826	-4.45951	FALSE	Not
ENSG00000073584.14	-0.0690811	-0.16604	0.0278782	6.07288	-1.44307	0.157321	0.998826	-4.46701	FALSE	Not
ENSG00000088854.11	0.0787392	-0.0318053	0.189284	5.00811	1.44268	0.157429	0.998826	-4.44448	FALSE	Not
ENSG00000171462.10	-0.26585	-0.639137	0.107436	1.11867	-1.44249	0.157484	0.998826	-4.48761	FALSE	Not
ENSG00000105374.5	0.239669	-0.096891	0.576229	2.67474	1.44234	0.157526	0.998826	-4.44576	FALSE	Not
ENSG00000124795.10	-0.0825467	-0.198474	0.0333811	8.07297	-1.44221	0.157561	0.998826	-4.47899	FALSE	Not
ENSG00000197472.10	-0.12587	-0.302647	0.0509076	5.39029	-1.44216	0.157577	0.998826	-4.44201	FALSE	Not
ENSG00000110844.9	0.161774	-0.0654572	0.389006	1.28978	1.44198	0.157627	0.998826	-4.47266	FALSE	Not
ENSG00000076604.10	0.114776	-0.0464545	0.276007	4.63973	1.44185	0.157662	0.998826	-4.43501	FALSE	Not
ENSG00000112561.13	0.170728	-0.0691014	0.410557	4.15623	1.44185	0.157663	0.998826	-4.43094	FALSE	Not
ENSG00000174938.10	0.131085	-0.0530592	0.315228	5.70896	1.44182	0.157671	0.998826	-4.46809	FALSE	Not
ENSG00000171522.5	0.163629	-0.0662504	0.393509	6.98311	1.44171	0.157702	0.998826	-4.4759	FALSE	Not
ENSG00000201098.1	0.888002	-0.359855	2.13586	2.13872	1.44134	0.157806	0.998826	-4.46416	FALSE	Not
ENSG00000091127.9	-0.112148	-0.269765	0.0454696	5.14082	-1.44113	0.157864	0.998826	-4.45505	FALSE	Not
ENSG00000143614.7	-0.212217	-0.510492	0.0860586	2.43541	-1.44105	0.157887	0.998826	-4.45417	FALSE	Not
ENSG00000196365.7	0.12017	-0.0487392	0.28908	7.36701	1.44099	0.157905	0.998826	-4.4798	FALSE	Not
ENSG00000104221.8	0.0992442	-0.0402622	0.238751	3.97506	1.44088	0.157935	0.998826	-4.43047	FALSE	Not
ENSG00000138600.5	-0.108192	-0.26034	0.0439546	6.05481	-1.44029	0.1581	0.998826	-4.46909	FALSE	Not
ENSG00000254726.2	-0.213723	-0.514317	0.0868699	0.55625	-1.44009	0.158157	0.998826	-4.49706	FALSE	Not
ENSG00000198919.8	0.109539	-0.0446061	0.263683	4.29532	1.43932	0.158375	0.998826	-4.4309	FALSE	Not
ENSG00000177613.7	-0.0720824	-0.173518	0.0293535	5.83121	-1.43931	0.158376	0.998826	-4.4678	FALSE	Not
ENSG00000107331.12	0.134006	-0.054661	0.322672	6.9332	1.43862	0.158572	0.998826	-4.48189	FALSE	Not
ENSG00000235677.1	0.29768	-0.121495	0.716856	1.13559	1.43837	0.15864	0.998826	-4.49513	FALSE	Not
ENSG00000108106.9	0.157043	-0.0641342	0.37822	6.1457	1.43812	0.158711	0.998826	-4.47356	FALSE	Not
ENSG00000163818.12	-0.15525	-0.373959	0.0634587	4.77175	-1.43775	0.158817	0.998826	-4.44669	FALSE	Not
ENSG00000178093.12	0.186762	-0.0764981	0.450022	2.02749	1.43688	0.159062	0.998826	-4.46193	FALSE	Not
ENSG00000117450.9	-0.108992	-0.262638	0.0446538	8.06741	-1.43678	0.159089	0.998826	-4.48401	FALSE	Not
ENSG00000188419.9	-0.0976044	-0.235278	0.0400691	5.02602	-1.43594	0.159328	0.998826	-4.45028	FALSE	Not
ENSG00000175886.9	0.688503	-0.282766	1.65977	0.424057	1.43577	0.159377	0.998826	-4.50923	FALSE	Not
ENSG00000120696.8	-0.117213	-0.2826	0.0481747	4.99102	-1.43545	0.159465	0.998826	-4.45399	FALSE	Not
ENSG00000105357.11	0.16097	-0.0662329	0.388173	4.03596	1.43499	0.159597	0.998826	-4.44037	FALSE	Not
ENSG00000213689.5	0.124137	-0.0510807	0.299355	4.06059	1.43496	0.159604	0.998826	-4.43668	FALSE	Not
ENSG00000104884.10	0.0850888	-0.0350222	0.2052	6.01644	1.43485	0.159636	0.998826	-4.47974	FALSE	Not
ENSG00000160172.6	-0.149048	-0.359451	0.0613561	1.9169	-1.43479	0.159653	0.998826	-4.45633	FALSE	Not
ENSG00000160219.7	0.163319	-0.0672736	0.393912	2.22955	1.43453	0.159728	0.998826	-4.45639	FALSE	Not
ENSG00000105176.13	-0.0783254	-0.188929	0.0322783	6.28657	-1.43433	0.159783	0.998826	-4.47915	FALSE	Not
ENSG00000087502.13	-0.0877509	-0.211694	0.0361923	7.24795	-1.43399	0.15988	0.998826	-4.48626	FALSE	Not
ENSG00000165238.12	0.247081	-0.101935	0.596097	0.491869	1.43387	0.159913	0.998826	-4.50718	FALSE	Not
ENSG00000166145.10	0.17601	-0.0726403	0.424661	2.41395	1.43373	0.159955	0.998826	-4.44785	FALSE	Not
ENSG00000010610.5	-0.130027	-0.313734	0.053679	5.35511	-1.4336	0.159991	0.998826	-4.46464	FALSE	Not
ENSG00000241399.2	-0.102702	-0.247826	0.042423	4.02783	-1.43335	0.16006	0.998826	-4.44001	FALSE	Not
ENSG00000244627.1	0.37406	-0.154589	0.902708	0.791199	1.43315	0.160119	0.998826	-4.50654	FALSE	Not
ENSG00000125834.8	-0.107474	-0.259381	0.0444328	4.68457	-1.43299	0.160163	0.998826	-4.44948	FALSE	Not
ENSG00000132510.6	0.340667	-0.140919	0.822253	0.572434	1.43276	0.160229	0.998826	-4.51701	FALSE	Not
ENSG00000116750.9	-0.0986503	-0.238114	0.040813	6.88564	-1.4327	0.160246	0.998826	-4.48525	FALSE	Not
ENSG00000181026.13	0.0892735	-0.036939	0.215486	5.73919	1.43264	0.160263	0.998826	-4.46923	FALSE	Not
ENSG00000213625.4	-0.104374	-0.251935	0.0431873	5.89709	-1.43264	0.160263	0.998826	-4.47293	FALSE	Not
ENSG00000167671.7	0.12108	-0.0501272	0.292286	5.4767	1.43241	0.160329	0.998826	-4.46828	FALSE	Not
ENSG00000010219.9	-0.248019	-0.598918	0.102881	1.00821	-1.43159	0.160562	0.998826	-4.50022	FALSE	Not
ENSG00000268222.1	0.77746	-0.322767	1.87769	0.628664	1.43124	0.160661	0.998826	-4.51084	FALSE	Down
ENSG00000116032.5	0.31567	-0.131083	0.762423	2.16114	1.43114	0.160689	0.998826	-4.45935	FALSE	Down
ENSG00000166881.5	-0.090798	-0.219307	0.0377115	6.78408	-1.43106	0.160712	0.998826	-4.48633	FALSE	Not
ENSG00000115159.11	-0.100114	-0.241841	0.0416125	6.92426	-1.43074	0.160803	0.998826	-4.488	FALSE	Not
ENSG00000142945.8	-0.0711775	-0.171946	0.0295905	7.95275	-1.43066	0.160826	0.998826	-4.49018	FALSE	Not
ENSG00000136830.7	0.165014	-0.0686334	0.398661	4.92315	1.43046	0.160882	0.998826	-4.46139	FALSE	Not
ENSG00000128609.10	-0.0983248	-0.237556	0.0409068	6.45953	-1.43035	0.160915	0.998826	-4.48295	FALSE	Not
ENSG00000119328.7	-0.113585	-0.274442	0.0472712	4.05086	-1.43021	0.160954	0.998826	-4.43848	FALSE	Not
ENSG00000178209.10	0.288095	-0.119994	0.696184	5.46336	1.42987	0.16105	0.998826	-4.47387	FALSE	Not
ENSG00000151687.10	0.183255	-0.0763772	0.442888	2.55341	1.4296	0.161129	0.998826	-4.45668	FALSE	Not
ENSG00000078687.12	0.103674	-0.0432468	0.250596	4.92285	1.42924	0.161232	0.998826	-4.45941	FALSE	Not
ENSG00000236021.1	0.287496	-0.11997	0.694962	1.2178	1.42908	0.161276	0.998826	-4.50875	FALSE	Not
ENSG00000175467.10	0.0766221	-0.032007	0.185251	6.15649	1.42865	0.161401	0.998826	-4.48177	FALSE	Not
ENSG00000160888.6	0.215319	-0.0899508	0.520588	3.53298	1.42862	0.16141	0.998826	-4.43956	FALSE	Not
ENSG00000105698.11	0.0967539	-0.0404643	0.233972	5.41904	1.42815	0.161543	0.998826	-4.47249	FALSE	Not
ENSG00000105429.8	0.119226	-0.0498952	0.288347	6.85936	1.42787	0.161622	0.998826	-4.4906	FALSE	Not
ENSG00000178917.10	-0.152632	-0.369147	0.063883	2.20239	-1.42782	0.161636	0.998826	-4.45645	FALSE	Not
ENSG00000051382.4	-0.197955	-0.479001	0.083091	6.29183	-1.42661	0.161983	0.998826	-4.48435	FALSE	Not
ENSG00000130733.6	0.120218	-0.050467	0.290902	5.18606	1.42656	0.161997	0.998826	-4.47017	FALSE	Not
ENSG00000128708.8	-0.107384	-0.259861	0.0450935	7.20473	-1.42643	0.162035	0.998826	-4.49306	FALSE	Not
ENSG00000072571.15	-0.107981	-0.261337	0.045375	7.55412	-1.42615	0.162117	0.998826	-4.49452	FALSE	Not
ENSG00000164038.10	-0.142168	-0.344138	0.0598011	2.61366	-1.42572	0.162239	0.998826	-4.44862	FALSE	Not
ENSG00000250144.1	0.824326	-0.346915	1.99557	3.63156	1.42551	0.1623	0.998826	-4.44063	FALSE	Down
ENSG00000108559.7	-0.0739853	-0.179141	0.0311703	6.06988	-1.42505	0.162431	0.998826	-4.4839	FALSE	Not
ENSG00000135597.14	-0.062427	-0.151181	0.0263272	6.80259	-1.42463	0.162553	0.998826	-4.49245	FALSE	Not
ENSG00000166548.11	-0.0905916	-0.219397	0.0382137	5.32032	-1.42453	0.162581	0.998826	-4.4712	FALSE	Not
ENSG00000004848.6	0.23706	-0.100298	0.574418	0.712318	1.42326	0.162946	0.998826	-4.50815	FALSE	Not
ENSG00000051180.12	-0.0713915	-0.172996	0.0302125	4.81406	-1.42316	0.162976	0.998826	-4.46249	FALSE	Not
ENSG00000143742.8	-0.0945679	-0.229183	0.0400474	8.86032	-1.42287	0.163057	0.998826	-4.49624	FALSE	Not
ENSG00000161671.12	0.135416	-0.0573495	0.328182	6.66597	1.42285	0.163065	0.998826	-4.49535	FALSE	Not
ENSG00000119041.6	-0.066093	-0.160186	0.0279996	6.74012	-1.42271	0.163103	0.998826	-4.49396	FALSE	Not
ENSG00000077152.5	-0.107032	-0.259432	0.0453683	6.13376	-1.42248	0.163172	0.998826	-4.48549	FALSE	Not
ENSG00000198799.7	-0.0844301	-0.204666	0.035806	5.30264	-1.42226	0.163234	0.998826	-4.46541	FALSE	Not
ENSG00000184481.12	0.177563	-0.0753681	0.430494	2.53823	1.42189	0.163339	0.998826	-4.45935	FALSE	Not
ENSG00000173276.9	-0.142104	-0.344536	0.0603288	4.39311	-1.42181	0.163363	0.998826	-4.44829	FALSE	Not
ENSG00000109118.9	-0.117736	-0.285471	0.0500004	5.23705	-1.42167	0.163404	0.998826	-4.46889	FALSE	Not
ENSG00000116337.11	0.110209	-0.0468757	0.267294	5.01383	1.42102	0.163591	0.998826	-4.47057	FALSE	Not
ENSG00000160679.8	-0.0688825	-0.16708	0.0293146	6.40654	-1.42078	0.16366	0.998826	-4.49183	FALSE	Not
ENSG00000023318.7	-0.0984118	-0.23871	0.0418863	7.0707	-1.42073	0.163674	0.998826	-4.49752	FALSE	Not
ENSG00000118260.10	-0.0943811	-0.228936	0.0401743	7.02978	-1.4207	0.163685	0.998826	-4.49767	FALSE	Not
ENSG00000198843.8	-0.112283	-0.272366	0.0478	7.08926	-1.42065	0.1637	0.998826	-4.49842	FALSE	Not
ENSG00000096872.11	-0.119315	-0.289463	0.0508335	4.84382	-1.42031	0.163796	0.998826	-4.46168	FALSE	Not
ENSG00000198889.3	0.109764	-0.046816	0.266344	4.54184	1.41984	0.163931	0.998826	-4.45843	FALSE	Not
ENSG00000113360.12	-0.127166	-0.308572	0.0542399	5.34802	-1.41983	0.163935	0.998826	-4.47728	FALSE	Not
ENSG00000100403.10	0.0727304	-0.0310548	0.176516	7.20346	1.41938	0.164067	0.998826	-4.50042	FALSE	Not
ENSG00000166263.9	-0.165445	-0.401536	0.0706455	3.2024	-1.41936	0.164072	0.998826	-4.44519	FALSE	Not
ENSG00000163002.8	-0.103338	-0.250869	0.0441921	4.59557	-1.41872	0.164257	0.998826	-4.4625	FALSE	Not
ENSG00000185122.6	0.116003	-0.0496419	0.281648	6.09135	1.41843	0.16434	0.998826	-4.49209	FALSE	Not
ENSG00000252213.1	0.339881	-0.145461	0.825223	1.02294	1.41839	0.164353	0.998826	-4.49959	FALSE	Not
ENSG00000101452.10	0.0856301	-0.0366481	0.207908	4.68166	1.41839	0.164354	0.998826	-4.46102	FALSE	Not
ENSG00000171425.5	0.159721	-0.0683646	0.387806	3.37386	1.41834	0.164366	0.998826	-4.44584	FALSE	Not
ENSG00000009307.11	-0.0816731	-0.198319	0.034973	10.4352	-1.41816	0.164419	0.998826	-4.4959	FALSE	Not
ENSG00000103966.5	0.155898	-0.0667951	0.37859	5.9056	1.41792	0.16449	0.998826	-4.48915	FALSE	Not
ENSG00000182318.5	-0.145298	-0.352902	0.0623048	2.77085	-1.41757	0.164591	0.998826	-4.45206	FALSE	Not
[truncated: 11,199 more rows]

## Sheet: Fig_2B_CTRLvsADAR_D4
gene	logFC	CI.L	CI.R	AveExpr	t	P.Value	adj.P.Val	B	sign.reg	reg.IFNa
ENSG00000187475.4	1.38857	1.07084	1.7063	2.35236	8.85175	1.03529e-10	1.36637e-06	12.885	TRUE	Not
ENSG00000167216.12	-0.652391	-0.840741	-0.464042	2.97709	-7.01553	2.54507e-08	0.000167949	8.49347	FALSE	Not
ENSG00000135390.13	0.390988	0.250666	0.53131	7.83577	5.64359	1.84216e-06	0.00741279	4.97187	FALSE	Not
ENSG00000133884.5	0.305253	0.193416	0.417089	5.40486	5.52832	2.64369e-06	0.00741279	4.64697	FALSE	Not
ENSG00000170439.5	0.301555	0.190194	0.412916	5.37288	5.48466	3.03108e-06	0.00741279	4.51311	FALSE	Not
ENSG00000169248.8	5.64241	3.53386	7.75096	-4.41604	5.41997	3.7114e-06	0.00741279	-0.105031	TRUE	Up
ENSG00000153187.12	-0.217522	-0.299087	-0.135957	10.4249	-5.40155	3.93162e-06	0.00741279	4.25436	FALSE	Not
ENSG00000141480.13	0.426481	0.259912	0.59305	3.54398	5.18587	7.71155e-06	0.0117875	3.63392	FALSE	Not
ENSG00000189060.4	0.361443	0.219912	0.502973	7.28064	5.17256	8.03818e-06	0.0117875	3.56241	FALSE	Not
ENSG00000198618.4	0.371364	0.221244	0.521484	3.23925	5.01046	1.33106e-05	0.0156135	3.13643	FALSE	Not
ENSG00000089327.10	0.442583	0.263578	0.621588	4.76241	5.00779	1.34211e-05	0.0156135	3.12992	FALSE	Not
ENSG00000198794.7	0.317095	0.188379	0.445811	5.09859	4.9897	1.41962e-05	0.0156135	3.06314	FALSE	Not
ENSG00000213965.3	-0.283245	-0.3991	-0.16739	4.75554	-4.95182	1.59666e-05	0.0159954	2.95701	FALSE	Not
ENSG00000019582.10	0.309422	0.182356	0.436487	5.52826	4.9322	1.69674e-05	0.0159954	2.87606	FALSE	Not
ENSG00000145194.13	0.449559	0.26367	0.635448	2.97242	4.89835	1.88423e-05	0.0165787	2.80953	FALSE	Not
ENSG00000228956.4	-0.347854	-0.492565	-0.203143	5.01924	-4.86869	2.06533e-05	0.0170364	2.71753	FALSE	Not
ENSG00000166483.6	-0.198796	-0.282008	-0.115583	6.4896	-4.83876	2.26549e-05	0.0175882	2.57919	FALSE	Not
ENSG00000139410.10	0.385365	0.223163	0.547567	3.90582	4.81209	2.46e-05	0.0180373	2.57925	FALSE	Not
ENSG00000133048.8	0.241119	0.138066	0.344173	10.6999	4.739	3.08162e-05	0.0189053	2.292	FALSE	Not
ENSG00000145022.4	0.323639	0.185258	0.46202	4.56395	4.73698	3.10086e-05	0.0189053	2.35372	FALSE	Not
ENSG00000149564.7	1.19983	0.686252	1.71342	0.799942	4.73183	3.15037e-05	0.0189053	1.61293	TRUE	Not
ENSG00000007350.12	0.353776	0.202341	0.505211	5.51904	4.73173	3.15137e-05	0.0189053	2.29153	FALSE	Not
ENSG00000163803.8	0.287356	0.162966	0.411746	6.42945	4.67898	3.70615e-05	0.0198645	2.111	FALSE	Not
ENSG00000117448.9	0.231312	0.131177	0.331448	6.58357	4.67873	3.70898e-05	0.0198645	2.10635	FALSE	Not
ENSG00000244313.2	0.533525	0.30233	0.764721	2.88977	4.67404	3.76279e-05	0.0198645	2.16884	FALSE	Not
ENSG00000117318.8	1.65375	0.934526	2.37297	-0.0663309	4.65719	3.9626e-05	0.0201148	0.799382	TRUE	Not
ENSG00000196465.6	0.308751	0.173963	0.443539	4.69156	4.63954	4.18298e-05	0.020447	2.05862	FALSE	Not
ENSG00000162408.10	-0.233137	-0.335618	-0.130657	5.91397	-4.60774	4.61113e-05	0.0217349	1.91075	FALSE	Not
ENSG00000053501.8	0.29874	0.166877	0.430604	3.77462	4.58866	4.88838e-05	0.0222472	1.94657	FALSE	Not
ENSG00000076604.10	0.355207	0.196332	0.514082	4.63973	4.52839	5.87671e-05	0.0258536	1.75962	FALSE	Not
ENSG00000260032.1	-0.210515	-0.306319	-0.11471	8.21698	-4.45055	7.44849e-05	0.0317114	1.44036	FALSE	Not
ENSG00000101191.12	-0.323549	-0.471253	-0.175845	7.26608	-4.43675	7.76754e-05	0.0320362	1.40041	FALSE	Not
ENSG00000143545.4	0.429625	0.232962	0.626287	5.34077	4.4247	8.05684e-05	0.0322225	1.41657	FALSE	Not
ENSG00000115661.9	0.231652	0.124978	0.338325	4.97769	4.39842	8.72552e-05	0.0338704	1.35332	FALSE	Not
ENSG00000185658.9	-0.292501	-0.427783	-0.157218	6.95301	-4.37928	9.24632e-05	0.0348666	1.23596	FALSE	Not
ENSG00000186074.14	0.314651	0.168681	0.460621	5.03383	4.36598	9.6261e-05	0.0352903	1.26964	FALSE	Not
ENSG00000104894.7	0.263754	0.141081	0.386427	6.4326	4.35478	9.95766e-05	0.0355193	1.17356	FALSE	Not
ENSG00000174106.2	-0.258631	-0.379232	-0.138031	6.45862	-4.34359	0.000103004	0.0357749	1.14141	FALSE	Not
ENSG00000100365.10	0.262688	0.139874	0.385501	6.91864	4.33222	0.0001066	0.0360747	1.1026	FALSE	Not
ENSG00000189241.6	-0.20317	-0.298653	-0.107688	7.32084	-4.30978	0.000114071	0.0364462	1.03498	FALSE	Not
ENSG00000171720.5	0.214098	0.113463	0.314733	5.97424	4.30905	0.000114321	0.0364462	1.05535	FALSE	Not
ENSG00000188186.6	0.309999	0.164125	0.455873	5.72923	4.30427	0.000115983	0.0364462	1.0487	FALSE	Not
ENSG00000175567.4	0.317997	0.167486	0.468507	4.63466	4.27931	0.00012504	0.0383786	1.02968	FALSE	Not
ENSG00000167515.6	0.233552	0.122791	0.344314	5.19258	4.27085	0.000128264	0.0384734	0.970861	FALSE	Not
ENSG00000257883.1	0.24836	0.130131	0.366589	5.76412	4.25474	0.000134629	0.0394853	0.908095	FALSE	Not
ENSG00000101493.6	-0.299562	-0.443488	-0.155635	6.99179	-4.21564	0.000151401	0.0414076	0.768507	FALSE	Not
ENSG00000126088.8	0.237564	0.123422	0.351706	5.99244	4.21554	0.000151446	0.0414076	0.786439	FALSE	Not
ENSG00000185909.10	0.610963	0.317363	0.904563	1.34183	4.21479	0.000151783	0.0414076	0.637409	FALSE	Not
ENSG00000136235.11	0.526227	0.272823	0.77963	2.62861	4.20608	0.0001558	0.0414076	0.863402	FALSE	Not
ENSG00000010803.12	0.210127	0.10878	0.311474	7.53193	4.19939	0.000158952	0.0414076	0.720068	FALSE	Not
ENSG00000100292.12	0.847852	0.438599	1.25711	0.890043	4.19609	0.000160532	0.0414076	0.249974	FALSE	Not
ENSG00000130755.8	0.280589	0.144862	0.416317	7.04819	4.18717	0.000164876	0.0414076	0.687492	FALSE	Not
ENSG00000231770.1	0.386851	0.199596	0.574107	2.36453	4.18433	0.000166283	0.0414076	0.794556	FALSE	Not
ENSG00000023902.9	0.478334	0.242966	0.713702	1.60827	4.11625	0.000203764	0.0496302	0.548752	FALSE	Not
ENSG00000042980.8	1.56593	0.794462	2.33739	-1.05299	4.11124	0.000206824	0.0496302	-0.721167	TRUE	Not
ENSG00000163947.7	0.481093	0.243172	0.719014	3.3891	4.09556	0.000216704	0.0510726	0.602175	FALSE	Not
ENSG00000108523.11	0.268738	0.134974	0.402502	5.30077	4.06917	0.000234382	0.0542697	0.408288	FALSE	Not
ENSG00000165948.6	0.28182	0.140376	0.423264	4.17337	4.03556	0.00025894	0.0581454	0.397592	FALSE	Not
ENSG00000141741.7	0.299983	0.149284	0.450681	3.96729	4.03186	0.000261797	0.0581454	0.396651	FALSE	Not
ENSG00000160408.10	0.260235	0.129399	0.391072	4.9662	4.0286	0.000264337	0.0581454	0.326245	FALSE	Not
ENSG00000234719.4	0.515903	0.254531	0.777276	1.35301	3.99785	0.000289492	0.0626347	0.0795105	FALSE	Not
ENSG00000037897.12	0.27562	0.135372	0.415868	3.2977	3.98044	0.00030475	0.0648724	0.288787	FALSE	Not
ENSG00000187257.10	-0.202462	-0.305898	-0.0990259	6.29524	-3.96451	0.000319405	0.0669129	0.0767106	FALSE	Not
ENSG00000175294.5	0.318494	0.154965	0.482024	3.80877	3.94479	0.000338485	0.0691707	0.174058	FALSE	Not
ENSG00000128340.10	0.261527	0.126775	0.396278	7.08885	3.93097	0.000352521	0.0691707	-0.0309237	FALSE	Not
ENSG00000181588.15	-0.417343	-0.632461	-0.202225	4.22527	-3.92947	0.000354079	0.0691707	0.0785132	FALSE	Not
ENSG00000132274.11	1.07853	0.522492	1.63458	2.95244	3.92865	0.000354928	0.0691707	0.0672915	FALSE	Up
ENSG00000196152.6	0.247268	0.119657	0.37488	3.79211	3.92461	0.000359162	0.0691707	0.126156	FALSE	Not
ENSG00000135441.3	0.304954	0.147478	0.462429	4.20759	3.92228	0.000361629	0.0691707	0.0760547	FALSE	Not
ENSG00000169245.4	4.72193	2.27829	7.16557	-2.87567	3.91381	0.000370728	0.0698981	-1.7604	FALSE	Up
ENSG00000105771.9	0.285222	0.137404	0.433041	5.44415	3.90817	0.000376911	0.070063	-0.0386244	FALSE	Not
ENSG00000116560.6	-0.238699	-0.362739	-0.11466	9.19346	-3.8977	0.00038866	0.0712436	-0.117332	FALSE	Not
ENSG00000100348.5	0.225259	0.10798	0.342539	5.12781	3.89026	0.000397219	0.0718151	-0.0754932	FALSE	Not
ENSG00000031698.8	0.205124	0.0980821	0.312165	6.79451	3.88133	0.000407732	0.0721856	-0.164512	FALSE	Not
ENSG00000272667.1	-0.656352	-0.999687	-0.313016	1.04899	-3.872	0.000419014	0.0721856	-0.151676	FALSE	Not
ENSG00000204070.5	0.22163	0.105653	0.337608	4.22569	3.87055	0.000420788	0.0721856	-0.0533464	FALSE	Not
ENSG00000126368.5	0.765337	0.364812	1.16586	0.87932	3.87026	0.000421147	0.0721856	-0.285693	FALSE	Not
ENSG00000186162.6	0.334942	0.159125	0.510759	3.21431	3.85856	0.000435795	0.0729042	-0.0179667	FALSE	Not
ENSG00000164825.3	0.449028	0.213296	0.68476	4.7395	3.85809	0.000436387	0.0729042	-0.131883	FALSE	Not
ENSG00000009790.10	0.216956	0.102922	0.33099	5.81338	3.8535	0.00044227	0.0729636	-0.206839	FALSE	Not
ENSG00000270141.2	-0.828769	-1.26538	-0.392156	5.50969	-3.84463	0.000453872	0.0732781	-0.23326	FALSE	Down
ENSG00000102265.7	0.273876	0.129552	0.418199	5.9409	3.84356	0.000455281	0.0732781	-0.24697	FALSE	Not
ENSG00000135926.8	0.204967	0.0967779	0.313157	5.72372	3.83723	0.000463772	0.0737453	-0.242065	FALSE	Not
ENSG00000167703.10	0.555309	0.261174	0.849445	2.8707	3.82389	0.000482147	0.0750893	-0.107998	FALSE	Not
ENSG00000142700.7	-0.367068	-0.561549	-0.172587	6.42237	-3.82285	0.000483603	0.0750893	-0.318564	FALSE	Not
ENSG00000103202.8	0.243675	0.11423	0.37312	6.81371	3.81279	0.000497964	0.075933	-0.354263	FALSE	Not
ENSG00000127838.9	0.322007	0.150581	0.493432	4.49977	3.80457	0.00051001	0.075933	-0.252162	FALSE	Not
ENSG00000113391.12	-0.212346	-0.325498	-0.0991936	4.67664	-3.801	0.000515321	0.075933	-0.292557	FALSE	Not
ENSG00000162613.12	-0.14366	-0.220335	-0.0669844	8.01481	-3.79487	0.000524581	0.075933	-0.40532	FALSE	Not
ENSG00000125971.12	0.308689	0.143826	0.473552	5.443	3.79241	0.000528336	0.075933	-0.360762	FALSE	Not
ENSG00000158806.9	0.321924	0.149984	0.493865	2.48839	3.79221	0.000528643	0.075933	-0.188881	FALSE	Not
ENSG00000122042.9	-0.219546	-0.33682	-0.102273	5.42776	-3.79178	0.000529311	0.075933	-0.365822	FALSE	Not
ENSG00000119922.7	1.46204	0.679271	2.2448	2.42508	3.78306	0.000542866	0.0770403	-0.38525	FALSE	Up
ENSG00000100201.14	-0.129033	-0.198292	-0.0597734	9.54453	-3.77346	0.000558199	0.0771956	-0.45464	FALSE	Not
ENSG00000257261.1	0.416193	0.192734	0.639653	2.18803	3.77236	0.000559973	0.0771956	-0.250821	FALSE	Not
ENSG00000249992.1	-0.411296	-0.632181	-0.19041	1.37745	-3.77142	0.000561508	0.0771956	-0.283703	FALSE	Not
ENSG00000066322.8	0.238093	0.109902	0.366283	6.99937	3.7619	0.0005772	0.0778146	-0.492742	FALSE	Not
ENSG00000132386.6	0.228422	0.105273	0.351571	7.28248	3.75685	0.000585695	0.0778146	-0.508736	FALSE	Not
ENSG00000130724.4	0.188356	0.0867218	0.28999	5.70901	3.75368	0.000591098	0.0778146	-0.481303	FALSE	Not
ENSG00000188620.9	-0.579127	-0.891656	-0.266597	2.35049	-3.75318	0.000591938	0.0778146	-0.287293	FALSE	Not
ENSG00000220008.2	-0.701788	-1.08075	-0.32283	2.69651	-3.75087	0.000595916	0.0778146	-0.300515	FALSE	Down
ENSG00000124155.12	0.241617	0.111036	0.372197	6.04986	3.74771	0.000601385	0.0778146	-0.513718	FALSE	Not
ENSG00000138621.7	0.288235	0.132255	0.444216	3.74963	3.74279	0.000610004	0.0781635	-0.357207	FALSE	Not
ENSG00000168961.12	0.316054	0.144841	0.487266	5.78922	3.73889	0.000616906	0.0782585	-0.513333	FALSE	Up
ENSG00000168282.4	-1.36934	-2.11178	-0.626911	1.54479	-3.73571	0.000622605	0.0782585	-0.362956	FALSE	Down
ENSG00000221869.4	-0.568011	-0.87656	-0.259463	5.12	-3.72864	0.000635437	0.0791179	-0.521567	FALSE	Not
ENSG00000083814.8	0.227024	0.103582	0.350467	4.48455	3.72498	0.000642177	0.0792098	-0.456486	FALSE	Not
ENSG00000164011.13	0.216608	0.0984425	0.334774	5.43656	3.71279	0.000665154	0.0810925	-0.570786	FALSE	Not
ENSG00000198134.2	0.458345	0.208073	0.708616	0.897749	3.70935	0.000671772	0.0810925	-0.510722	FALSE	Not
ENSG00000101084.12	-0.514792	-0.79655	-0.233033	2.78189	-3.7006	0.000688916	0.0810925	-0.42567	FALSE	Not
ENSG00000107829.9	0.214571	0.0968122	0.33233	4.4647	3.69058	0.000709062	0.0810925	-0.543045	FALSE	Not
ENSG00000123405.9	0.337823	0.152365	0.523281	4.38352	3.68945	0.000711377	0.0810925	-0.539308	FALSE	Not
ENSG00000145743.11	-0.257833	-0.399433	-0.116234	4.75368	-3.68804	0.00071427	0.0810925	-0.581545	FALSE	Not
ENSG00000104872.6	0.203978	0.0919484	0.316008	6.77439	3.6878	0.000714761	0.0810925	-0.692117	FALSE	Not
ENSG00000065029.10	0.199501	0.0899121	0.309089	5.53738	3.6872	0.000715991	0.0810925	-0.650305	FALSE	Not
ENSG00000112039.3	0.195428	0.0880752	0.302781	5.70292	3.68715	0.0007161	0.0810925	-0.645792	FALSE	Not
ENSG00000134574.7	0.339569	0.15293	0.526207	4.58791	3.68505	0.000720433	0.0810925	-0.574413	FALSE	Not
ENSG00000144713.8	0.271249	0.121722	0.420775	9.63656	3.67424	0.000743149	0.0810925	-0.722588	FALSE	Not
ENSG00000082898.12	-0.157848	-0.244945	-0.0707512	9.20129	-3.67074	0.000750639	0.0810925	-0.736065	FALSE	Not
ENSG00000088682.9	0.241433	0.108205	0.37466	5.24582	3.67045	0.000751262	0.0810925	-0.678082	FALSE	Not
ENSG00000168894.5	0.24378	0.109216	0.378343	5.60041	3.66934	0.000753678	0.0810925	-0.706572	FALSE	Not
ENSG00000071553.12	0.350385	0.156845	0.543925	6.02268	3.66684	0.000759084	0.0810925	-0.726617	FALSE	Not
ENSG00000232431.3	-0.278336	-0.432113	-0.124559	3.73249	-3.66603	0.000760869	0.0810925	-0.562253	FALSE	Not
ENSG00000188177.9	-0.433755	-0.67343	-0.194081	4.63365	-3.66556	0.000761894	0.0810925	-0.605461	FALSE	Not
ENSG00000112799.4	0.333816	0.149126	0.518507	3.91617	3.66084	0.000772275	0.0815399	-0.593083	FALSE	Not
ENSG00000060069.12	-0.315842	-0.490902	-0.140782	5.28409	-3.65427	0.000786954	0.0822654	-0.72827	FALSE	Not
ENSG00000232434.1	-0.909785	-1.41433	-0.405239	1.14324	-3.65221	0.000791613	0.0822654	-0.630181	FALSE	Down
ENSG00000167851.9	0.435263	0.193426	0.6771	3.33712	3.64541	0.000807157	0.0832255	-0.592462	FALSE	Not
ENSG00000156162.12	-0.190436	-0.296348	-0.0845236	6.05073	-3.64183	0.000815471	0.0834309	-0.797685	FALSE	Not
ENSG00000043514.11	0.152329	0.0674551	0.237203	7.00825	3.63517	0.000831157	0.0843816	-0.835006	FALSE	Not
ENSG00000197448.9	0.194284	0.0856599	0.302908	6.38351	3.62266	0.000861411	0.0867855	-0.857168	FALSE	Not
ENSG00000122223.8	0.287814	0.126689	0.44894	4.70818	3.61797	0.000873032	0.0872899	-0.754936	FALSE	Not
ENSG00000139192.7	0.343586	0.151053	0.536119	3.49092	3.61449	0.000881732	0.087497	-0.657887	FALSE	Not
ENSG00000164051.9	0.247454	0.108493	0.386416	4.61497	3.60676	0.000901387	0.0887799	-0.797771	FALSE	Not
ENSG00000145936.4	0.277796	0.121434	0.434157	3.89293	3.59842	0.000923084	0.0902434	-0.746375	FALSE	Not
ENSG00000166888.6	0.212252	0.092616	0.331889	7.16173	3.59341	0.000936354	0.0903965	-0.946505	FALSE	Not
ENSG00000135124.10	0.252239	0.109888	0.394591	4.8315	3.58896	0.000948289	0.0903965	-0.844232	FALSE	Not
ENSG00000102984.10	0.449563	0.195737	0.70339	3.08767	3.58732	0.000952706	0.0903965	-0.705297	FALSE	Not
ENSG00000223799.1	0.430957	0.187465	0.674448	2.08871	3.58482	0.000959521	0.0903965	-0.72436	FALSE	Not
ENSG00000184992.10	-0.207052	-0.324051	-0.0900526	8.47184	-3.58437	0.000960735	0.0903965	-0.969687	FALSE	Not
ENSG00000137522.13	0.224335	0.0973817	0.351289	3.76699	3.57907	0.000975345	0.0903965	-0.784748	FALSE	Not
ENSG00000186501.10	0.249928	0.108338	0.391518	4.96033	3.5752	0.000986121	0.0903965	-0.904949	FALSE	Not
ENSG00000168274.3	0.231447	0.100321	0.362573	7.44987	3.57503	0.000986592	0.0903965	-0.997843	FALSE	Not
ENSG00000115307.12	0.174135	0.0754392	0.27283	7.65504	3.57359	0.000990642	0.0903965	-1.00169	FALSE	Not
ENSG00000090013.5	0.360166	0.155981	0.564351	4.03362	3.5727	0.000993143	0.0903965	-0.831241	FALSE	Not
ENSG00000231106.2	0.4297	0.185828	0.673573	2.30992	3.56878	0.00100428	0.0907838	-0.747221	FALSE	Not
ENSG00000228352.2	-0.783829	-1.22915	-0.33851	0.881007	-3.56506	0.00101493	0.0909237	-0.92426	FALSE	Not
ENSG00000114767.6	0.239259	0.103215	0.375303	5.00147	3.5621	0.00102349	0.0909237	-0.956021	FALSE	Not
ENSG00000162769.8	-0.209568	-0.328764	-0.0903721	5.07495	-3.56107	0.00102649	0.0909237	-0.962346	FALSE	Not
ENSG00000156017.8	-0.244803	-0.384351	-0.105255	5.54637	-3.55313	0.00104987	0.0914955	-1.01801	FALSE	Not
ENSG00000011600.7	0.294581	0.126597	0.462565	6.09465	3.55184	0.00105371	0.0914955	-1.03098	FALSE	Not
ENSG00000146232.10	0.318895	0.137045	0.500745	5.197	3.55183	0.00105374	0.0914955	-0.966653	FALSE	Not
ENSG00000100577.14	0.229563	0.0985611	0.360565	4.68615	3.54929	0.00106136	0.0915546	-0.937454	FALSE	Not
ENSG00000075711.16	-0.176658	-0.277554	-0.0757621	6.1755	-3.54631	0.00107035	0.0917304	-1.05505	FALSE	Not
ENSG00000141101.8	0.237953	0.10184	0.374066	4.61841	3.54085	0.00108703	0.092559	-0.96796	FALSE	Not
ENSG00000159176.9	0.169705	0.0724817	0.266928	7.2983	3.53542	0.00110387	0.0933906	-1.10136	FALSE	Not
ENSG00000163393.8	0.164439	0.0700166	0.258861	6.77897	3.52734	0.00112941	0.0949424	-1.11457	FALSE	Not
ENSG00000131475.2	0.212135	0.0896828	0.334588	5.86885	3.50883	0.00119	0.0982501	-1.14035	FALSE	Not
ENSG00000270066.2	-0.732455	-1.15531	-0.309604	7.8219	-3.50842	0.0011914	0.0982501	-1.17279	FALSE	Not
ENSG00000119707.9	-0.186413	-0.294069	-0.0787571	7.40454	-3.50716	0.00119564	0.0982501	-1.17634	FALSE	Not
ENSG00000169136.4	0.549816	0.232011	0.867621	3.75865	3.50408	0.00120606	0.0982501	-0.953224	FALSE	Not
ENSG00000155729.8	-0.186319	-0.294092	-0.0785448	4.77829	-3.50155	0.00121471	0.0982501	-1.0873	FALSE	Not
ENSG00000198246.7	0.349508	0.147313	0.551702	2.52786	3.50109	0.00121626	0.0982501	-0.913543	FALSE	Not
ENSG00000111652.5	0.214411	0.090324	0.338499	5.11272	3.49975	0.00122087	0.0982501	-1.12672	FALSE	Not
ENSG00000109065.7	0.322218	0.13556	0.508877	5.05457	3.49639	0.00123248	0.0985836	-1.10947	FALSE	Not
ENSG00000073150.9	-0.64645	-1.022	-0.2709	0.800288	-3.48646	0.00126745	0.10077	-1.07416	FALSE	Not
ENSG00000089248.6	0.22105	0.0923366	0.349763	8.78009	3.47844	0.00129638	0.102453	-1.24864	FALSE	Not
ENSG00000242372.2	0.257429	0.107412	0.407446	5.9411	3.47564	0.00130661	0.102647	-1.2336	FALSE	Not
ENSG00000259517.1	0.245312	0.102097	0.388527	5.59954	3.46935	0.0013299	0.103858	-1.25134	FALSE	Not
ENSG00000237721.1	0.387728	0.160972	0.614483	1.15574	3.46326	0.00135283	0.105028	-1.06371	FALSE	Not
ENSG00000030110.8	0.218024	0.0901236	0.345925	5.91731	3.45263	0.00139381	0.107175	-1.28737	FALSE	Not
ENSG00000174903.10	0.280946	0.116001	0.445892	5.51651	3.44985	0.0014047	0.107175	-1.27652	FALSE	Not
ENSG00000126746.13	0.278558	0.114979	0.442136	4.26002	3.4491	0.00140764	0.107175	-1.15885	FALSE	Not
ENSG00000151327.8	-0.173074	-0.274777	-0.0713722	4.29295	-3.44683	0.00141665	0.107175	-1.18182	FALSE	Not
ENSG00000243554.1	-0.515831	-0.819107	-0.212554	1.31317	-3.44497	0.00142405	0.107175	-1.08935	FALSE	Not
ENSG00000122912.10	-0.186816	-0.296781	-0.0768514	4.3013	-3.44095	0.00144017	0.107175	-1.21169	FALSE	Not
ENSG00000167118.6	0.218586	0.089889	0.347282	5.39637	3.4401	0.00144357	0.107175	-1.29437	FALSE	Not
ENSG00000101997.8	0.283383	0.116513	0.450253	3.92954	3.43964	0.00144546	0.107175	-1.15908	FALSE	Not
ENSG00000253616.1	0.773516	0.317751	1.22928	0.868188	3.43752	0.00145405	0.10721	-1.2235	FALSE	Not
ENSG00000142534.2	0.255043	0.104618	0.405468	10.2749	3.43408	0.00146813	0.107647	-1.35149	FALSE	Not
ENSG00000167674.10	-0.306782	-0.488033	-0.12553	6.10199	-3.42819	0.00149251	0.108829	-1.36332	FALSE	Not
ENSG00000137161.12	0.202387	0.0824923	0.322281	7.8561	3.41901	0.00153129	0.110555	-1.40703	FALSE	Not
ENSG00000142207.5	-0.235179	-0.374515	-0.0958428	6.25197	-3.41863	0.00153292	0.110555	-1.39325	FALSE	Not
ENSG00000178074.5	-0.218151	-0.347548	-0.0887535	5.92722	-3.41467	0.00154995	0.111175	-1.3868	FALSE	Not
ENSG00000067225.13	0.186734	0.0758465	0.297621	9.14605	3.41082	0.00156669	0.111769	-1.42228	FALSE	Not
ENSG00000253293.3	-0.220147	-0.35111	-0.0891835	4.90676	-3.40471	0.00159362	0.11265	-1.35992	FALSE	Not
ENSG00000185482.3	0.218352	0.0884349	0.348269	4.90032	3.40415	0.00159612	0.11265	-1.33193	FALSE	Not
ENSG00000068024.12	-0.254667	-0.406996	-0.102338	5.81705	-3.38615	0.00167812	0.117192	-1.45988	FALSE	Not
ENSG00000111696.7	-0.244627	-0.390992	-0.0982619	5.61811	-3.3852	0.0016826	0.117192	-1.45114	FALSE	Not
ENSG00000145715.10	-0.203405	-0.325141	-0.0816694	5.03045	-3.38424	0.0016871	0.117192	-1.41025	FALSE	Not
ENSG00000149503.8	-0.214614	-0.343177	-0.0860506	6.50773	-3.3811	0.00170187	0.117217	-1.49595	FALSE	Not
ENSG00000110031.8	0.346139	0.138743	0.553535	3.04983	3.38039	0.00170523	0.117217	-1.20707	FALSE	Not
ENSG00000125991.14	0.22636	0.0906158	0.362104	7.86351	3.37751	0.00171897	0.117549	-1.51465	FALSE	Not
ENSG00000148335.10	0.262046	0.104557	0.419535	4.43807	3.37011	0.00175465	0.119339	-1.37809	FALSE	Not
ENSG00000168264.6	-0.212231	-0.339888	-0.084575	9.05789	-3.36732	0.00176829	0.119339	-1.53556	FALSE	Not
ENSG00000143110.7	0.245642	0.0978538	0.393431	3.98568	3.36651	0.00177227	0.119339	-1.3447	FALSE	Not
ENSG00000125538.7	1.0874	0.432409	1.7424	-0.118729	3.36256	0.00179179	0.120018	-1.58526	FALSE	Not
ENSG00000163219.7	0.258162	0.102577	0.413746	4.67195	3.3608	0.00180054	0.120018	-1.41183	FALSE	Not
ENSG00000105499.9	0.377801	0.149902	0.6057	3.08415	3.35767	0.00181626	0.120066	-1.26681	FALSE	Not
ENSG00000144199.7	0.321252	0.127428	0.515076	2.15969	3.35703	0.00181946	0.120066	-1.2715	FALSE	Not
ENSG00000149929.11	0.208421	0.0825555	0.334287	4.56271	3.35391	0.00183528	0.120316	-1.44635	FALSE	Not
ENSG00000168612.4	0.278008	0.109987	0.446028	3.59054	3.35129	0.00184865	0.120316	-1.35257	FALSE	Not
ENSG00000138660.7	-0.177744	-0.285179	-0.0703079	4.53948	-3.35091	0.0018506	0.120316	-1.45758	FALSE	Not
ENSG00000099783.7	-0.203475	-0.32654	-0.0804112	7.37477	-3.34886	0.00186112	0.120407	-1.58854	FALSE	Not
ENSG00000100058.8	0.228615	0.0902653	0.366964	3.6485	3.34691	0.0018712	0.120468	-1.35969	FALSE	Not
ENSG00000225793.2	0.520957	0.204724	0.837191	1.67742	3.33666	0.00192505	0.123334	-1.32923	FALSE	Not
ENSG00000255980.1	0.438749	0.171858	0.705641	2.01634	3.32965	0.00196268	0.124718	-1.3207	FALSE	Not
ENSG00000087206.12	0.161312	0.0631226	0.259502	5.30138	3.3275	0.00197437	0.124718	-1.56148	FALSE	Not
ENSG00000132591.7	0.205595	0.0804462	0.330743	4.5639	3.32739	0.001975	0.124718	-1.51295	FALSE	Not
ENSG00000178904.14	-0.179144	-0.288689	-0.0695993	5.01346	-3.31229	0.00205902	0.128997	-1.5971	FALSE	Not
ENSG00000234147.1	0.290644	0.112887	0.4684	4.43851	3.31171	0.00206232	0.128997	-1.51666	FALSE	Not
ENSG00000119777.14	0.178956	0.0693568	0.288555	5.47856	3.30717	0.00208827	0.130004	-1.63801	FALSE	Not
ENSG00000167747.9	0.230253	0.0885918	0.371913	6.8933	3.29209	0.00217672	0.134875	-1.72908	FALSE	Not
ENSG00000272447.1	-0.446922	-0.722353	-0.171491	1.47889	-3.28652	0.00221033	0.136215	-1.44548	FALSE	Not
ENSG00000160299.12	-0.247366	-0.399938	-0.0947933	6.29012	-3.28383	0.00222671	0.136215	-1.73816	FALSE	Not
ENSG00000167840.9	0.320066	0.122627	0.517505	2.48075	3.2834	0.00222931	0.136215	-1.43575	FALSE	Not
ENSG00000119718.6	0.181428	0.0694464	0.29341	4.98465	3.28152	0.0022409	0.136292	-1.65548	FALSE	Not
ENSG00000165655.14	-0.409317	-0.662478	-0.156156	3.50068	-3.27476	0.00228282	0.13776	-1.54684	FALSE	Not
ENSG00000149489.4	0.476149	0.181608	0.77069	1.11098	3.27427	0.00228592	0.13776	-1.53923	FALSE	Not
ENSG00000165006.9	0.158919	0.0604677	0.257369	5.64634	3.26943	0.00231644	0.138965	-1.73709	FALSE	Not
ENSG00000185950.7	-0.363458	-0.588877	-0.138039	6.18207	-3.26573	0.00234005	0.139746	-1.77086	FALSE	Not
ENSG00000185127.5	-0.157628	-0.255467	-0.0597894	6.97215	-3.26317	0.00235652	0.13986	-1.80372	FALSE	Not
ENSG00000164978.13	0.261421	0.0991076	0.423734	4.9631	3.26215	0.00236315	0.13986	-1.71268	FALSE	Not
ENSG00000247774.2	0.418839	0.158457	0.679221	3.17229	3.25802	0.00239001	0.140819	-1.52584	FALSE	Not
ENSG00000174100.5	0.224365	0.0847761	0.363955	3.82366	3.25552	0.00240638	0.141153	-1.64653	FALSE	Not
ENSG00000113734.13	0.279093	0.105198	0.452988	3.44182	3.25072	0.00243824	0.142389	-1.56336	FALSE	Not
ENSG00000170604.3	-0.374	-0.607272	-0.140729	4.58502	-3.24734	0.00246087	0.14293	-1.72263	FALSE	Not
ENSG00000167136.6	-0.771543	-1.25295	-0.290134	1.17999	-3.24611	0.00246916	0.14293	-1.52352	FALSE	Down
ENSG00000134809.4	0.272514	0.102387	0.44264	4.32945	3.2444	0.0024807	0.142971	-1.70403	FALSE	Not
ENSG00000235609.4	-0.423454	-0.688266	-0.158642	2.66761	-3.23882	0.00251881	0.144536	-1.53503	FALSE	Not
ENSG00000185043.6	0.223736	0.0835164	0.363955	5.02055	3.2318	0.00256749	0.146691	-1.79759	FALSE	Not
ENSG00000112511.13	0.271847	0.100909	0.442786	4.30406	3.22109	0.00264358	0.150388	-1.72905	FALSE	Not
ENSG00000177508.11	-0.276622	-0.450832	-0.102412	6.86322	-3.21611	0.00267965	0.150973	-1.92374	FALSE	Not
ENSG00000066379.10	0.477422	0.176698	0.778146	2.39805	3.21553	0.00268393	0.150973	-1.59748	FALSE	Not
ENSG00000119321.4	0.145765	0.0539325	0.237598	5.7296	3.21494	0.00268819	0.150973	-1.87662	FALSE	Not
ENSG00000047932.9	-0.172825	-0.281905	-0.063745	7.32983	-3.20907	0.00273149	0.152245	-1.9432	FALSE	Not
ENSG00000164949.3	1.09828	0.404902	1.79166	-0.0514099	3.20818	0.00273807	0.152245	-1.90393	FALSE	Not
ENSG00000258738.1	-0.347486	-0.567105	-0.127867	2.14855	-3.20468	0.00276427	0.152245	-1.60888	FALSE	Not
ENSG00000180592.12	-0.166264	-0.271358	-0.0611701	6.17766	-3.20433	0.00276687	0.152245	-1.93683	FALSE	Not
ENSG00000140365.11	0.18083	0.0664895	0.295171	6.19171	3.20322	0.00277525	0.152245	-1.94229	FALSE	Not
ENSG00000137834.10	-0.405964	-0.662804	-0.149124	3.56545	-3.20141	0.00278894	0.152245	-1.69406	FALSE	Not
ENSG00000105583.5	0.255281	0.0936351	0.416927	5.45081	3.19868	0.00280968	0.152245	-1.91653	FALSE	Not
ENSG00000230074.1	0.30068	0.110249	0.491111	3.97708	3.19805	0.00281453	0.152245	-1.74737	FALSE	Not
ENSG00000196639.6	0.305957	0.112183	0.499731	3.55681	3.19803	0.00281466	0.152245	-1.68124	FALSE	Not
ENSG00000228672.2	-0.455508	-0.744694	-0.166321	2.88614	-3.19033	0.00287412	0.152618	-1.68445	FALSE	Not
ENSG00000183260.5	-0.610229	-0.997736	-0.222722	1.55603	-3.18956	0.00288014	0.152618	-1.64636	FALSE	Not
ENSG00000177954.7	0.234771	0.0856576	0.383884	10.2234	3.18893	0.00288501	0.152618	-1.97759	FALSE	Not
ENSG00000164669.8	0.583535	0.212866	0.954204	0.420319	3.18859	0.00288773	0.152618	-1.7896	FALSE	Not
ENSG00000100122.5	0.367678	0.133846	0.601511	2.66551	3.18479	0.00291761	0.152618	-1.66879	FALSE	Not
ENSG00000107362.9	-0.171846	-0.281143	-0.062549	6.04192	-3.18455	0.00291949	0.152618	-1.97701	FALSE	Not
ENSG00000054219.9	-0.285604	-0.467335	-0.103874	4.78311	-3.18312	0.0029308	0.152618	-1.91498	FALSE	Not
ENSG00000115232.9	-0.198094	-0.324188	-0.072	7.69074	-3.18196	0.00294007	0.152618	-2.01117	FALSE	Not
ENSG00000141391.9	-0.481416	-0.787876	-0.174956	1.12732	-3.18173	0.00294187	0.152618	-1.71476	FALSE	Not
ENSG00000111859.12	0.24192	0.0879005	0.39594	4.02271	3.18136	0.00294483	0.152618	-1.79546	FALSE	Not
ENSG00000007255.6	0.27063	0.0983053	0.442954	4.73626	3.18087	0.00294875	0.152618	-1.90792	FALSE	Not
ENSG00000124107.5	0.314091	0.113994	0.514187	5.67702	3.17931	0.00296126	0.152667	-1.96984	FALSE	Not
ENSG00000256340.4	0.363391	0.131731	0.59505	2.79014	3.17717	0.00297844	0.152955	-1.68692	FALSE	Not
ENSG00000124193.10	-0.135004	-0.221143	-0.0488642	7.75794	-3.17439	0.00300095	0.153514	-2.03039	FALSE	Not
ENSG00000125611.11	0.277054	0.100188	0.45392	2.624	3.17276	0.00301422	0.153597	-1.71676	FALSE	Not
ENSG00000219607.2	-0.368049	-0.603409	-0.13269	4.0961	-3.16731	0.00305894	0.155164	-1.88862	FALSE	Not
ENSG00000162517.8	0.221236	0.0796817	0.36279	5.10166	3.16556	0.0030735	0.155164	-1.95241	FALSE	Not
ENSG00000149273.10	0.243525	0.0876698	0.39938	10.17	3.16475	0.00308023	0.155164	-2.0373	FALSE	Not
ENSG00000159322.13	0.132063	0.0474476	0.216679	7.5835	3.16117	0.00311013	0.156074	-2.06356	FALSE	Not
ENSG00000139269.2	1.46223	0.52462	2.39983	1.12859	3.15872	0.00313078	0.156214	-1.78044	FALSE	Not
ENSG00000176595.3	-0.207855	-0.34123	-0.0744801	7.6428	-3.15648	0.00314976	0.156214	-2.07513	FALSE	Not
ENSG00000165244.6	-0.136653	-0.224386	-0.0489204	6.51778	-3.15482	0.00316395	0.156214	-2.06246	FALSE	Not
ENSG00000118454.8	-0.168105	-0.276041	-0.060169	5.80962	-3.15451	0.00316663	0.156214	-2.04307	FALSE	Not
ENSG00000067955.9	-0.162649	-0.267103	-0.058195	7.80743	-3.15387	0.0031721	0.156214	-2.08138	FALSE	Not
ENSG00000247151.2	0.407001	0.145472	0.66853	1.74599	3.15205	0.00318772	0.1564	-1.73062	FALSE	Not
ENSG00000155463.8	0.174488	0.0622119	0.286764	6.40748	3.14772	0.00322516	0.15724	-2.08309	FALSE	Not
ENSG00000188486.3	-0.545332	-0.896277	-0.194388	7.25175	-3.14731	0.00322867	0.15724	-2.097	FALSE	Not
ENSG00000185619.13	-0.149909	-0.246439	-0.0533796	5.73911	-3.14547	0.0032448	0.157445	-2.05823	FALSE	Not
ENSG00000002919.10	0.187704	0.0665806	0.308826	5.43734	3.1388	0.00330361	0.157501	-2.04185	FALSE	Not
ENSG00000117682.12	0.156747	0.0555746	0.257919	4.97738	3.13801	0.0033106	0.157501	-2.01857	FALSE	Not
ENSG00000100926.10	-0.367182	-0.604282	-0.130081	1.86498	-3.13665	0.00332279	0.157501	-1.76082	FALSE	Not
ENSG00000104381.8	0.220888	0.0782103	0.363566	3.53338	3.13569	0.00333136	0.157501	-1.86381	FALSE	Not
ENSG00000128524.4	0.222871	0.0788772	0.366865	5.41775	3.13492	0.00333825	0.157501	-2.06747	FALSE	Not
ENSG00000011304.12	-0.185721	-0.305752	-0.0656896	8.67587	-3.13389	0.00334757	0.157501	-2.12674	FALSE	Not
ENSG00000114779.15	0.20614	0.0728345	0.339446	4.99985	3.13207	0.00336402	0.157501	-2.06621	FALSE	Not
ENSG00000171148.9	0.174067	0.0614925	0.286641	6.91009	3.1318	0.00336641	0.157501	-2.13323	FALSE	Not
ENSG00000119285.6	-0.262087	-0.431669	-0.0925046	7.50082	-3.13027	0.00338031	0.157501	-2.14017	FALSE	Not
ENSG00000131462.3	0.239326	0.0844055	0.394247	5.91201	3.12895	0.00339237	0.157501	-2.11367	FALSE	Not
ENSG00000231808.1	-0.190293	-0.313494	-0.0670923	5.00175	-3.12843	0.00339707	0.157501	-2.05507	FALSE	Not
ENSG00000124688.9	0.193046	0.0680177	0.318074	5.41178	3.1273	0.00340738	0.157501	-2.06872	FALSE	Not
ENSG00000249252.1	-0.525565	-0.866015	-0.185115	0.704294	-3.12673	0.00341267	0.157501	-1.8557	FALSE	Not
ENSG00000119535.13	0.286808	0.100911	0.472705	6.89396	3.1249	0.00342952	0.157501	-2.14771	FALSE	Not
ENSG00000138658.11	-0.155136	-0.255703	-0.05457	6.05885	-3.12448	0.00343335	0.157501	-2.1284	FALSE	Not
ENSG00000166228.4	0.21871	0.0769149	0.360506	4.8965	3.12409	0.00343691	0.157501	-2.0558	FALSE	Not
ENSG00000268032.3	0.585817	0.205794	0.965841	1.06347	3.12226	0.00345387	0.157731	-1.85337	FALSE	Not
ENSG00000161558.6	0.325296	0.114183	0.53641	2.38001	3.1209	0.00346654	0.157763	-1.82679	FALSE	Not
ENSG00000184857.7	0.311136	0.108859	0.513413	2.69259	3.11546	0.00351755	0.159126	-1.83742	FALSE	Not
ENSG00000181817.5	0.329235	0.11517	0.543301	2.62878	3.11514	0.0035206	0.159126	-1.84553	FALSE	Not
ENSG00000198873.10	-0.432774	-0.714353	-0.151195	1.13689	-3.11299	0.00354091	0.159498	-1.84486	FALSE	Not
ENSG00000111644.3	0.42279	0.14716	0.69842	2.19903	3.10682	0.00360006	0.161294	-1.83961	FALSE	Not
ENSG00000100319.11	0.239565	0.0832553	0.395875	3.21052	3.10424	0.00362503	0.161294	-1.91519	FALSE	Not
ENSG00000087088.15	0.246036	0.0853929	0.40668	5.23386	3.10208	0.00364598	0.161294	-2.13574	FALSE	Not
ENSG00000184208.10	0.323758	0.112336	0.53518	3.87116	3.10161	0.00365057	0.161294	-1.979	FALSE	Not
ENSG00000235568.2	0.252587	0.0875938	0.41758	4.53661	3.10072	0.00365936	0.161294	-2.04898	FALSE	Not
ENSG00000071859.10	0.165878	0.0575151	0.274242	5.23831	3.10045	0.00366197	0.161294	-2.14806	FALSE	Not
ENSG00000204860.4	-0.351363	-0.580976	-0.12175	4.0831	-3.09939	0.00367237	0.161294	-2.02827	FALSE	Not
ENSG00000168140.4	-0.598646	-0.989936	-0.207356	2.09591	-3.09876	0.00367855	0.161294	-1.84601	FALSE	Not
ENSG00000132254.8	0.160802	0.055487	0.266118	5.54515	3.09256	0.00374016	0.163452	-2.17991	FALSE	Not
ENSG00000179933.4	0.19339	0.0666077	0.320173	5.68608	3.08953	0.00377058	0.163938	-2.18888	FALSE	Not
ENSG00000120370.8	0.191939	0.0660754	0.317803	4.53834	3.08873	0.00377865	0.163938	-2.07881	FALSE	Not
ENSG00000141349.4	0.211592	0.0727779	0.350406	4.6111	3.08733	0.00379284	0.163938	-2.11816	FALSE	Not
ENSG00000023445.9	0.538449	0.184951	0.891946	1.57689	3.08514	0.00381508	0.163938	-1.88738	FALSE	Not
ENSG00000164587.7	0.247849	0.08511	0.410588	9.67576	3.0847	0.00381958	0.163938	-2.24051	FALSE	Not
ENSG00000172794.15	0.405534	0.139206	0.671862	3.13453	3.08409	0.00382579	0.163938	-1.94223	FALSE	Not
ENSG00000088970.11	0.20576	0.0704356	0.341084	4.47712	3.07966	0.00387138	0.164955	-2.13446	FALSE	Not
ENSG00000163877.9	-0.202419	-0.335559	-0.0692788	4.84621	-3.07935	0.00387453	0.164955	-2.15131	FALSE	Not
ENSG00000176842.10	-0.283454	-0.470154	-0.096753	4.74953	-3.07506	0.00391917	0.165864	-2.16533	FALSE	Not
ENSG00000196371.2	-0.180029	-0.298614	-0.0614435	8.10853	-3.07488	0.00392102	0.165864	-2.27493	FALSE	Not
ENSG00000125652.3	-0.351033	-0.582484	-0.119582	3.80119	-3.0719	0.00395238	0.166657	-2.08708	FALSE	Not
ENSG00000135482.2	0.284083	0.0965474	0.471618	3.0277	3.06817	0.00399187	0.167786	-1.99073	FALSE	Not
ENSG00000157911.5	-0.299971	-0.498213	-0.10173	3.10275	-3.0648	0.00402784	0.168347	-2.01428	FALSE	Not
ENSG00000149182.10	0.141791	0.0480775	0.235504	7.25015	3.06453	0.00403073	0.168347	-2.30143	FALSE	Not
ENSG00000126267.4	0.229275	0.0776306	0.38092	7.23899	3.0623	0.00405481	0.168558	-2.30689	FALSE	Not
ENSG00000196374.5	0.278427	0.0942366	0.462618	6.78182	3.06169	0.00406133	0.168558	-2.30439	FALSE	Not
ENSG00000087460.19	0.154541	0.052075	0.257007	8.66778	3.05479	0.00413665	0.171146	-2.3223	FALSE	Not
ENSG00000100031.14	0.238248	0.0801119	0.396384	6.03926	3.05151	0.00417282	0.171222	-2.29611	FALSE	Not
ENSG00000118503.10	0.467988	0.15729	0.778686	3.88293	3.0508	0.00418073	0.171222	-2.08218	FALSE	Not
ENSG00000148481.9	0.169826	0.0570488	0.282604	4.98423	3.05	0.00418967	0.171222	-2.21409	FALSE	Not
ENSG00000120509.6	0.220395	0.0740332	0.366758	4.19187	3.04994	0.00419037	0.171222	-2.16112	FALSE	Not
ENSG00000137409.14	0.145644	0.0488853	0.242403	7.53895	3.04873	0.00420379	0.171239	-2.34043	FALSE	Not
ENSG00000125743.6	0.279912	0.0936611	0.466163	7.2955	3.04397	0.00425733	0.172601	-2.35201	FALSE	Not
ENSG00000162734.8	0.192811	0.0644788	0.321142	5.7374	3.04308	0.00426735	0.172601	-2.30375	FALSE	Not
ENSG00000111641.6	0.207273	0.069238	0.345308	4.73385	3.04138	0.0042867	0.172601	-2.22778	FALSE	Not
ENSG00000164967.5	0.274364	0.0916004	0.457127	5.00586	3.04057	0.00429594	0.172601	-2.25029	FALSE	Not
ENSG00000080189.10	0.170127	0.0567777	0.283476	5.52655	3.03999	0.00430259	0.172601	-2.30962	FALSE	Not
ENSG00000130764.5	-0.169466	-0.282421	-0.0565116	5.49775	-3.03876	0.00431662	0.172639	-2.30692	FALSE	Not
ENSG00000165527.5	-0.22079	-0.36821	-0.0733713	6.35454	-3.0335	0.00437729	0.173252	-2.36207	FALSE	Not
ENSG00000126581.8	0.120614	0.0400692	0.201158	5.78674	3.03304	0.00438261	0.173252	-2.34933	FALSE	Not
ENSG00000135045.6	-0.227707	-0.379774	-0.0756399	4.5254	-3.0329	0.00438422	0.173252	-2.23615	FALSE	Not
ENSG00000168003.12	0.356859	0.11854	0.595178	7.27649	3.03288	0.00438447	0.173252	-2.37439	FALSE	Not
ENSG00000136908.13	0.233157	0.0773711	0.388942	4.37255	3.03136	0.00440215	0.173432	-2.22256	FALSE	Not
ENSG00000129255.10	0.205921	0.0681309	0.343711	4.99083	3.02691	0.00445438	0.174967	-2.28989	FALSE	Not
ENSG00000146576.8	0.176202	0.0580885	0.294316	3.87138	3.02154	0.00451819	0.176947	-2.19944	FALSE	Not
ENSG00000067365.10	0.22391	0.0736699	0.374151	3.68646	3.01859	0.00455358	0.177805	-2.14933	FALSE	Not
ENSG00000175602.2	-0.709568	-1.18607	-0.233071	3.26662	-3.01613	0.00458328	0.178437	-2.16626	FALSE	Not
ENSG00000229117.4	0.268528	0.088123	0.448933	8.1165	3.0148	0.0045995	0.178542	-2.42178	FALSE	Not
ENSG00000110200.4	0.224501	0.073504	0.375497	3.49	3.0114	0.00464105	0.178892	-2.17046	FALSE	Not
ENSG00000157379.9	0.230772	0.0755182	0.386027	2.96568	3.01063	0.0046504	0.178892	-2.10937	FALSE	Not
ENSG00000059588.5	-0.181541	-0.303679	-0.0594035	6.95893	-3.01053	0.00465172	0.178892	-2.43228	FALSE	Not
ENSG00000005243.5	0.200715	0.0656372	0.335793	3.86061	3.00963	0.00466274	0.178892	-2.17705	FALSE	Not
ENSG00000256053.3	0.234168	0.0764887	0.391847	3.39578	3.00795	0.00468352	0.179168	-2.14859	FALSE	Not
ENSG00000120885.15	0.446353	0.145633	0.747074	1.05697	3.00631	0.00470387	0.179427	-2.06755	FALSE	Not
ENSG00000182199.6	0.225511	0.073274	0.377748	7.62342	3.0003	0.00477903	0.181768	-2.45825	FALSE	Not
ENSG00000118276.7	-0.361315	-0.605745	-0.116885	2.55536	-2.99398	0.00485934	0.184292	-2.11452	FALSE	Not
ENSG00000248835.2	0.242464	0.0782507	0.406678	2.73274	2.99058	0.00490302	0.185285	-2.16405	FALSE	Not
ENSG00000143303.7	0.217211	0.0699993	0.364422	4.88353	2.98852	0.00492968	0.185285	-2.34575	FALSE	Not
ENSG00000100982.7	0.254646	0.0819761	0.427317	3.57706	2.98701	0.00494933	0.185285	-2.23257	FALSE	Not
ENSG00000188242.4	-0.320899	-0.538562	-0.103237	2.39815	-2.98608	0.00496145	0.185285	-2.12703	FALSE	Not
ENSG00000083444.12	0.241533	0.0776918	0.405374	6.43256	2.98587	0.00496428	0.185285	-2.47776	FALSE	Not
ENSG00000184402.10	-0.216117	-0.362738	-0.0694958	4.62777	-2.98545	0.00496976	0.185285	-2.36301	FALSE	Not
ENSG00000176046.7	1.52837	0.490951	2.56579	0.923236	2.98395	0.00498939	0.185493	-2.22307	FALSE	Not
ENSG00000138757.10	-0.205811	-0.345616	-0.0660063	8.00118	-2.9817	0.00501901	0.185566	-2.50215	FALSE	Not
ENSG00000089022.9	0.120764	0.0387297	0.202799	5.74115	2.98167	0.00501948	0.185566	-2.4582	FALSE	Not
ENSG00000204628.7	0.161274	0.051635	0.270913	10.1662	2.97931	0.00505062	0.186196	-2.48981	FALSE	Not
ENSG00000112282.13	-0.132788	-0.223121	-0.0424543	6.55287	-2.97733	0.00507709	0.186627	-2.4999	FALSE	Not
ENSG00000163719.14	0.182166	0.0581991	0.306133	6.46459	2.97632	0.00509059	0.186627	-2.50335	FALSE	Not
ENSG00000123349.9	0.207487	0.0662225	0.348751	7.2936	2.97492	0.0051093	0.186794	-2.51803	FALSE	Not
ENSG00000142409.4	-0.319829	-0.537789	-0.101869	5.13923	-2.97206	0.00514778	0.187237	-2.44287	FALSE	Not
ENSG00000096080.7	0.193678	0.0615771	0.32578	4.83563	2.96956	0.0051818	0.187237	-2.40158	FALSE	Not
ENSG00000165795.16	0.29538	0.0939054	0.496855	2.7668	2.96946	0.00518306	0.187237	-2.18872	FALSE	Not
ENSG00000196664.4	1.28053	0.406909	2.15415	-0.392946	2.96882	0.00519179	0.187237	-2.39514	FALSE	Up
ENSG00000177045.6	-0.677687	-1.14003	-0.21534	1.57486	-2.96878	0.00519237	0.187237	-2.12755	FALSE	Not
ENSG00000125734.9	0.205861	0.065343	0.346379	5.68668	2.96728	0.00521278	0.187461	-2.4929	FALSE	Not
ENSG00000205763.9	0.298116	0.0940846	0.502147	3.40705	2.95941	0.00532153	0.189554	-2.24178	FALSE	Not
ENSG00000267106.1	0.320576	0.101134	0.540019	2.68415	2.95888	0.00532895	0.189554	-2.20179	FALSE	Not
ENSG00000135114.8	1.47941	0.465848	2.49296	0.709857	2.95635	0.00536438	0.189554	-2.36508	FALSE	Up
ENSG00000067048.12	-0.123223	-0.207649	-0.0387971	7.87742	-2.9562	0.00536655	0.189554	-2.56395	FALSE	Not
ENSG00000113070.6	0.378588	0.119153	0.638023	2.86139	2.95566	0.00537409	0.189554	-2.18337	FALSE	Not
ENSG00000173113.2	0.195726	0.061582	0.32987	5.67305	2.95525	0.00537989	0.189554	-2.53303	FALSE	Not
ENSG00000251247.5	-0.392361	-0.661359	-0.123364	1.23392	-2.95431	0.0053932	0.189554	-2.15973	FALSE	Not
ENSG00000084072.12	0.151923	0.0477375	0.256109	8.17808	2.95347	0.00540497	0.189554	-2.56979	FALSE	Not
ENSG00000197582.5	-0.996133	-1.67939	-0.312875	5.39913	-2.95291	0.00541302	0.189554	-2.51332	FALSE	Down
ENSG00000243176.1	0.529931	0.166272	0.893591	0.663918	2.9515	0.00543306	0.189554	-2.23787	FALSE	Not
ENSG00000136527.13	-0.121727	-0.205273	-0.0381803	8.41899	-2.95104	0.0054395	0.189554	-2.57375	FALSE	Not
ENSG00000182117.4	0.226623	0.0710636	0.382182	6.31564	2.9507	0.00544438	0.189554	-2.56168	FALSE	Not
ENSG00000142632.12	0.277657	0.0868955	0.468418	3.51562	2.94805	0.00548223	0.189554	-2.28502	FALSE	Not
ENSG00000095564.9	-0.183096	-0.308898	-0.0572935	7.46504	-2.94786	0.00548496	0.189554	-2.58398	FALSE	Not
ENSG00000104824.12	-0.116119	-0.195929	-0.0363094	8.1981	-2.9469	0.00549885	0.189554	-2.58472	FALSE	Not
ENSG00000108298.5	0.200912	0.062817	0.339007	10.2297	2.94676	0.00550078	0.189554	-2.56878	FALSE	Not
ENSG00000114395.6	0.204692	0.0638817	0.345501	4.06864	2.94431	0.00553609	0.189877	-2.3781	FALSE	Not
ENSG00000093009.5	0.154392	0.048177	0.260608	6.04533	2.94412	0.00553891	0.189877	-2.56386	FALSE	Not
ENSG00000152518.5	-0.193206	-0.326367	-0.0600449	7.18465	-2.93874	0.00561742	0.192069	-2.60405	FALSE	Not
ENSG00000143367.11	0.557072	0.172711	0.941433	1.81351	2.93555	0.00566439	0.193052	-2.19902	FALSE	Not
ENSG00000152242.6	-0.161252	-0.272615	-0.0498886	5.46734	-2.93279	0.00570536	0.193052	-2.54741	FALSE	Not
ENSG00000130165.6	0.234672	0.0725827	0.396762	4.73264	2.93241	0.00571104	0.193052	-2.47746	FALSE	Not
ENSG00000175262.10	0.460117	0.142263	0.777971	2.61841	2.93196	0.00571771	0.193052	-2.22043	FALSE	Not
ENSG00000167085.7	0.242971	0.0749008	0.411041	6.43102	2.92807	0.00577605	0.193052	-2.62104	FALSE	Not
ENSG00000149932.12	0.169028	0.0521031	0.285952	6.33988	2.92799	0.00577725	0.193052	-2.61579	FALSE	Not
ENSG00000087253.7	-0.198408	-0.335659	-0.061157	6.77962	-2.92793	0.00577812	0.193052	-2.62578	FALSE	Not
ENSG00000162244.6	0.192796	0.059419	0.326173	9.36675	2.92775	0.00578081	0.193052	-2.62254	FALSE	Not
ENSG00000198517.5	-0.446287	-0.755142	-0.137431	2.5953	-2.92668	0.00579694	0.193052	-2.26602	FALSE	Not
ENSG00000198569.5	-0.793241	-1.34225	-0.244232	1.74956	-2.92646	0.00580025	0.193052	-2.21786	FALSE	Not
ENSG00000182095.10	-0.382298	-0.647092	-0.117503	7.35554	-2.92422	0.00583436	0.193052	-2.63906	FALSE	Not
ENSG00000164081.8	0.189871	0.058341	0.321401	6.03536	2.92382	0.00584035	0.193052	-2.61315	FALSE	Not
ENSG00000125846.11	0.206214	0.0633046	0.349123	3.9121	2.92263	0.00585843	0.193052	-2.41352	FALSE	Not
ENSG00000227706.3	0.320281	0.0983172	0.542245	5.3007	2.92258	0.00585929	0.193052	-2.56445	FALSE	Not
ENSG00000141499.12	0.219119	0.0672067	0.371031	3.57792	2.92149	0.00587594	0.193052	-2.38302	FALSE	Not
ENSG00000251034.1	-0.602814	-1.0209	-0.184726	0.953474	-2.92034	0.0058936	0.193052	-2.24919	FALSE	Not
ENSG00000185627.13	0.17353	0.0531712	0.293889	6.82264	2.92021	0.00589558	0.193052	-2.64383	FALSE	Not
ENSG00000152082.9	-0.460709	-0.780351	-0.141067	5.43219	-2.91931	0.00590945	0.193052	-2.61151	FALSE	Not
ENSG00000171853.11	-0.18513	-0.313656	-0.0566034	5.00011	-2.91744	0.0059383	0.193515	-2.55189	FALSE	Not
ENSG00000151239.9	-0.203856	-0.345473	-0.0622394	5.58404	-2.91559	0.00596691	0.193969	-2.59853	FALSE	Not
ENSG00000160948.9	0.201058	0.0613057	0.34081	5.66409	2.91393	0.00599267	0.194327	-2.62481	FALSE	Not
ENSG00000103342.8	-0.193423	-0.327951	-0.058896	6.80413	-2.91216	0.00602036	0.194747	-2.66728	FALSE	Not
ENSG00000204444.6	0.505528	0.153556	0.8575	0.783387	2.90907	0.00606892	0.195235	-2.28463	FALSE	Not
ENSG00000159199.9	0.235812	0.0715823	0.400042	6.24718	2.90825	0.00608199	0.195235	-2.66094	FALSE	Not
ENSG00000130511.11	-0.402619	-0.683067	-0.12217	5.27408	-2.90775	0.0060898	0.195235	-2.61806	FALSE	Not
ENSG00000182048.7	0.295118	0.0895285	0.500708	3.61854	2.90745	0.00609463	0.195235	-2.39354	FALSE	Not
ENSG00000119689.10	0.118016	0.0356432	0.200389	6.32519	2.90185	0.00618399	0.197618	-2.67257	FALSE	Not
ENSG00000112033.9	0.326822	0.0985709	0.555073	3.60348	2.90012	0.00621179	0.198027	-2.43619	FALSE	Not
ENSG00000033327.8	0.239509	0.0717962	0.407221	5.32207	2.8925	0.00633581	0.200188	-2.6573	FALSE	Not
ENSG00000153406.9	0.165601	0.0496103	0.281591	5.2325	2.89173	0.00634853	0.200188	-2.64508	FALSE	Not
ENSG00000164535.10	0.16083	0.0480943	0.273566	5.37696	2.8895	0.00638525	0.200188	-2.64098	FALSE	Not
ENSG00000171862.5	-0.186751	-0.317663	-0.0558381	5.74821	-2.88933	0.006388	0.200188	-2.6848	FALSE	Not
ENSG00000116005.7	-0.241477	-0.410766	-0.0721875	6.63078	-2.8891	0.00639182	0.200188	-2.71498	FALSE	Not
ENSG00000152332.11	-0.23499	-0.399793	-0.0701877	8.8337	-2.88804	0.00640948	0.200188	-2.72127	FALSE	Not
ENSG00000130741.6	-0.1278	-0.217473	-0.0381268	8.48421	-2.88659	0.00643353	0.200188	-2.72494	FALSE	Not
ENSG00000095303.10	0.196977	0.0587576	0.335197	4.98988	2.88645	0.00643598	0.200188	-2.62158	FALSE	Not
ENSG00000229358.3	-0.228165	-0.388305	-0.0680259	3.29164	-2.88582	0.0064465	0.200188	-2.4238	FALSE	Not
ENSG00000179588.4	-0.53088	-0.903495	-0.158264	1.41581	-2.8857	0.00644836	0.200188	-2.30172	FALSE	Not
ENSG00000103522.11	0.652464	0.194469	1.11046	2.21144	2.88545	0.00645265	0.200188	-2.30752	FALSE	Not
ENSG00000165410.10	-0.213826	-0.363968	-0.0636836	3.59776	-2.88453	0.00646805	0.200188	-2.47358	FALSE	Not
ENSG00000132965.5	0.25257	0.075191	0.42995	4.38253	2.88401	0.00647676	0.200188	-2.53907	FALSE	Not
ENSG00000181929.7	0.175354	0.0520034	0.298704	4.20793	2.87933	0.00655557	0.20215	-2.56256	FALSE	Not
ENSG00000140948.7	-0.261582	-0.445786	-0.0773786	4.63769	-2.87625	0.00660801	0.202432	-2.6	FALSE	Not
ENSG00000236154.1	0.382677	0.113183	0.652171	2.51032	2.87607	0.00661109	0.202432	-2.37588	FALSE	Not
ENSG00000157349.11	0.17915	0.0529745	0.305325	3.92606	2.8758	0.00661572	0.202432	-2.52308	FALSE	Not
ENSG00000197961.7	-0.148271	-0.252749	-0.0437939	6.7622	-2.87443	0.0066392	0.202432	-2.75148	FALSE	Not
ENSG00000100101.13	0.19763	0.0583666	0.336894	4.84943	2.8743	0.0066414	0.202432	-2.63097	FALSE	Not
ENSG00000108264.12	0.159087	0.0469023	0.271273	5.51123	2.87222	0.00667729	0.203057	-2.70648	FALSE	Not
ENSG00000139880.15	0.349967	0.103076	0.596858	2.1186	2.87104	0.0066977	0.203134	-2.34713	FALSE	Not
ENSG00000167123.14	0.174858	0.0514691	0.298247	5.1396	2.87029	0.0067106	0.203134	-2.70221	FALSE	Not
ENSG00000148426.8	-0.243848	-0.415979	-0.071717	2.95469	-2.86931	0.00672769	0.203186	-2.42213	FALSE	Not
ENSG00000213689.5	0.256217	0.0751943	0.43724	4.06059	2.86677	0.00677203	0.203734	-2.53477	FALSE	Not
ENSG00000061936.5	-0.156772	-0.267545	-0.0459988	5.8489	-2.8665	0.00677672	0.203734	-2.7342	FALSE	Not
ENSG00000177733.4	-0.227058	-0.387643	-0.066474	6.57031	-2.86386	0.00682306	0.204403	-2.77668	FALSE	Not
ENSG00000143575.10	0.210093	0.0614642	0.358723	6.91572	2.86303	0.00683769	0.204403	-2.77887	FALSE	Not
ENSG00000166169.12	0.23006	0.0672807	0.39284	4.29051	2.86259	0.00684543	0.204403	-2.60072	FALSE	Not
ENSG00000187778.9	0.16487	0.0480267	0.281714	5.67137	2.85795	0.00692779	0.206353	-2.74596	FALSE	Not
ENSG00000015285.6	0.197803	0.0575553	0.33805	4.95686	2.85663	0.00695137	0.206353	-2.68676	FALSE	Not
ENSG00000130204.8	0.1692	0.04915	0.289251	6.96515	2.85467	0.0069867	0.206353	-2.80133	FALSE	Not
ENSG00000083845.4	0.220899	0.0641427	0.377655	9.47327	2.85421	0.00699487	0.206353	-2.79542	FALSE	Not
ENSG00000218510.3	0.269509	0.0782166	0.460802	3.27464	2.8536	0.00700598	0.206353	-2.48528	FALSE	Not
ENSG00000198466.8	-0.196325	-0.335697	-0.0569538	4.63959	-2.85312	0.00701465	0.206353	-2.65592	FALSE	Not
ENSG00000182568.12	-0.151689	-0.259401	-0.0439775	8.70833	-2.85239	0.00702778	0.206353	-2.80542	FALSE	Not
ENSG00000166340.10	0.295183	0.0855375	0.504828	5.75057	2.85183	0.00703798	0.206353	-2.77326	FALSE	Not
ENSG00000112697.11	-0.160518	-0.274563	-0.0464733	9.23586	-2.85079	0.00705676	0.206353	-2.80513	FALSE	Not
ENSG00000083290.15	-0.271424	-0.464337	-0.0785097	2.13761	-2.84971	0.00707636	0.206353	-2.4251	FALSE	Not
ENSG00000138439.10	-0.255335	-0.43698	-0.0736903	4.34632	-2.84711	0.0071239	0.206353	-2.65984	FALSE	Not
ENSG00000104979.4	0.2303	0.0664455	0.394155	5.09542	2.84677	0.00713015	0.206353	-2.7365	FALSE	Not
ENSG00000136271.6	0.131244	0.0378299	0.224659	6.83981	2.84567	0.00715047	0.206353	-2.81991	FALSE	Not
ENSG00000147872.5	0.206925	0.0595128	0.354337	6.12355	2.84313	0.00719725	0.206353	-2.79967	FALSE	Not
ENSG00000169188.4	0.225122	0.0647153	0.385528	4.84354	2.84258	0.00720741	0.206353	-2.71465	FALSE	Not
ENSG00000059691.7	0.17693	0.0508552	0.303004	4.19469	2.84244	0.00721008	0.206353	-2.65049	FALSE	Not
ENSG00000169896.12	0.282655	0.08124	0.484071	4.38235	2.84238	0.00721117	0.206353	-2.62082	FALSE	Not
ENSG00000117139.12	-0.175273	-0.300198	-0.050349	7.77351	-2.84175	0.00722284	0.206353	-2.83423	FALSE	Not
ENSG00000143578.11	0.216278	0.0620704	0.370486	4.48631	2.84069	0.00724256	0.206353	-2.70023	FALSE	Not
ENSG00000122696.8	-0.161685	-0.276981	-0.0463881	4.79774	-2.84034	0.00724914	0.206353	-2.72201	FALSE	Not
ENSG00000150782.7	0.244878	0.0702485	0.419507	4.15102	2.84021	0.00725158	0.206353	-2.60839	FALSE	Not
ENSG00000180233.9	-0.155784	-0.266886	-0.0446822	5.68393	-2.84	0.00725535	0.206353	-2.79737	FALSE	Not
ENSG00000204272.6	0.219747	0.0629837	0.37651	3.78189	2.8392	0.00727036	0.206353	-2.59925	FALSE	Not
ENSG00000188895.7	-0.132676	-0.227515	-0.0378358	6.68859	-2.83346	0.00737826	0.208824	-2.84434	FALSE	Not
ENSG00000132768.9	0.169801	0.0483814	0.29122	5.71079	2.83249	0.00739663	0.208824	-2.8129	FALSE	Not
ENSG00000178695.4	-0.233031	-0.399736	-0.0663263	5.00004	-2.83128	0.00741969	0.208824	-2.76898	FALSE	Not
ENSG00000214253.4	0.17245	0.0490651	0.295836	5.31492	2.83086	0.00742779	0.208824	-2.78096	FALSE	Not
ENSG00000069998.8	0.175561	0.0498955	0.301226	5.12332	2.82963	0.00745125	0.208824	-2.78514	FALSE	Not
ENSG00000125648.10	0.201177	0.0570302	0.345324	4.56674	2.82677	0.00750609	0.208824	-2.75025	FALSE	Not
ENSG00000121851.8	0.182879	0.051798	0.31396	4.45952	2.8258	0.00752473	0.208824	-2.71155	FALSE	Not
ENSG00000084623.7	0.190784	0.053925	0.327644	7.71414	2.82349	0.00756952	0.208824	-2.87735	FALSE	Not
ENSG00000068323.12	0.297098	0.0839379	0.510259	2.62185	2.823	0.00757895	0.208824	-2.49115	FALSE	Not
ENSG00000187049.5	0.201919	0.0569575	0.346881	3.86417	2.82125	0.007613	0.208824	-2.64642	FALSE	Not
ENSG00000066185.8	0.264892	0.0746771	0.455108	2.3705	2.8206	0.00762572	0.208824	-2.49763	FALSE	Not
ENSG00000180879.9	0.244391	0.0688667	0.419916	7.40877	2.8201	0.00763541	0.208824	-2.88504	FALSE	Not
ENSG00000137154.8	0.223665	0.0629938	0.384337	11.1155	2.81953	0.00764661	0.208824	-2.85585	FALSE	Not
ENSG00000163993.6	0.750119	0.211238	1.289	0.841755	2.81939	0.00764944	0.208824	-2.49741	FALSE	Not
ENSG00000170222.11	0.336013	0.0944452	0.57758	2.03111	2.81731	0.00769024	0.208824	-2.45308	FALSE	Not
ENSG00000100908.9	0.289238	0.0812456	0.49723	3.2658	2.8166	0.00770418	0.208824	-2.55817	FALSE	Not
ENSG00000113761.7	0.21628	0.0607016	0.371858	4.34045	2.81569	0.00772222	0.208824	-2.70868	FALSE	Not
ENSG00000179855.5	0.198037	0.0555763	0.340497	4.93549	2.81559	0.00772422	0.208824	-2.78534	FALSE	Not
ENSG00000113068.5	0.201554	0.0565165	0.346592	5.5454	2.81468	0.00774225	0.208824	-2.83485	FALSE	Not
ENSG00000128923.6	-0.211142	-0.363093	-0.0591903	5.64493	-2.8144	0.00774762	0.208824	-2.87125	FALSE	Not
ENSG00000177556.7	0.178072	0.0499169	0.306227	4.62459	2.81434	0.00774883	0.208824	-2.76445	FALSE	Not
ENSG00000149308.12	-0.170263	-0.292823	-0.0477032	5.77784	-2.81378	0.00776009	0.208824	-2.86713	FALSE	Not
ENSG00000105402.3	0.224309	0.0628037	0.385814	6.15644	2.81305	0.00777452	0.208824	-2.8696	FALSE	Up
ENSG00000105518.9	0.278122	0.0778452	0.478399	3.82796	2.81269	0.00778165	0.208824	-2.6522	FALSE	Not
ENSG00000125726.6	0.207358	0.0580358	0.35668	6.79357	2.81264	0.00778269	0.208824	-2.89081	FALSE	Not
ENSG00000251136.4	0.404567	0.113119	0.696014	2.10238	2.81156	0.00780421	0.208824	-2.46184	FALSE	Not
ENSG00000180900.12	-0.344238	-0.592262	-0.0962143	6.8597	-2.81114	0.00781253	0.208824	-2.90273	FALSE	Not
ENSG00000163479.9	0.186786	0.0521549	0.321417	8.21814	2.81007	0.00783408	0.208824	-2.90663	FALSE	Not
ENSG00000160972.5	-0.391103	-0.67301	-0.109196	3.77157	-2.80997	0.00783591	0.208824	-2.68273	FALSE	Not
ENSG00000114738.6	0.170572	0.0476232	0.293521	6.85769	2.80996	0.00783613	0.208824	-2.90536	FALSE	Not
ENSG00000163508.8	0.485623	0.135479	0.835767	0.823757	2.80912	0.00785309	0.208824	-2.48096	FALSE	Not
ENSG00000068745.10	0.153218	0.042703	0.263733	6.0528	2.80805	0.00787446	0.208824	-2.87607	FALSE	Not
ENSG00000006757.7	0.250756	0.0698711	0.431641	3.09601	2.8078	0.00787957	0.208824	-2.59195	FALSE	Not
ENSG00000198848.8	0.388756	0.108121	0.669392	7.19097	2.80577	0.00792057	0.209352	-2.91636	FALSE	Not
ENSG00000101966.8	-0.19593	-0.337394	-0.0544655	6.12238	-2.80525	0.00793118	0.209352	-2.89001	FALSE	Not
ENSG00000116406.14	-0.213547	-0.368119	-0.0589749	8.55031	-2.79821	0.00807503	0.212723	-2.93273	FALSE	Not
ENSG00000175197.6	0.433002	0.119365	0.746638	4.95322	2.79628	0.00811482	0.213345	-2.78266	FALSE	Not
ENSG00000126653.11	0.214532	0.0589347	0.370129	4.92582	2.79259	0.0081915	0.214933	-2.83243	FALSE	Not
ENSG00000101336.8	0.267762	0.0733075	0.462216	5.86318	2.789	0.00826682	0.216157	-2.90434	FALSE	Not
ENSG00000116747.8	-0.232728	-0.401751	-0.0637042	7.72874	-2.7888	0.00827089	0.216157	-2.9574	FALSE	Not
ENSG00000119383.15	0.176292	0.0479824	0.304601	6.20852	2.78286	0.00839706	0.217902	-2.95155	FALSE	Not
ENSG00000160226.11	-0.325775	-0.562883	-0.0886679	3.47199	-2.78285	0.00839718	0.217902	-2.66979	FALSE	Not
ENSG00000111669.10	0.20615	0.0560727	0.356226	7.48927	2.78218	0.00841148	0.217902	-2.97302	FALSE	Not
ENSG00000238005.2	0.196037	0.0533026	0.338771	4.64009	2.78181	0.00841959	0.217902	-2.82872	FALSE	Not
ENSG00000102007.6	0.332799	0.0904857	0.575112	3.89356	2.78178	0.00842023	0.217902	-2.72661	FALSE	Not
ENSG00000196428.8	-0.20955	-0.362221	-0.0568794	4.46614	-2.78003	0.00845775	0.217904	-2.80412	FALSE	Not
ENSG00000200959.1	1.1008	0.298786	1.90281	2.00628	2.78	0.00845845	0.217904	-2.52921	FALSE	Not
ENSG00000148400.9	-0.389004	-0.672476	-0.105532	6.57171	-2.77947	0.00846982	0.217904	-2.96381	FALSE	Not
ENSG00000065883.10	-0.209098	-0.361555	-0.0566409	7.14671	-2.77792	0.00850322	0.217966	-2.98019	FALSE	Not
ENSG00000152270.4	-0.16691	-0.288625	-0.0451953	6.59911	-2.77751	0.00851198	0.217966	-2.97491	FALSE	Not
ENSG00000085433.11	-0.142463	-0.246368	-0.0385587	4.88183	-2.77706	0.00852179	0.217966	-2.87253	FALSE	Not
ENSG00000181754.6	0.343028	0.0926541	0.593402	2.23495	2.77497	0.00856728	0.218706	-2.56244	FALSE	Not
ENSG00000099956.13	0.192065	0.0518349	0.332295	5.34038	2.77411	0.00858585	0.218757	-2.9141	FALSE	Not
ENSG00000234769.4	0.404293	0.108878	0.699707	2.2678	2.77192	0.00863375	0.219443	-2.57125	FALSE	Not
ENSG00000183444.10	0.263055	0.0708033	0.455307	2.07247	2.77136	0.00864604	0.219443	-2.56509	FALSE	Not
ENSG00000148303.12	0.222908	0.0599181	0.385898	10.2948	2.77001	0.00867573	0.219774	-2.98097	FALSE	Not
ENSG00000105612.4	0.465125	0.124612	0.805637	4.10796	2.76665	0.00875018	0.220793	-2.74945	FALSE	Not
ENSG00000106415.8	-0.147729	-0.255929	-0.0395283	5.88079	-2.76537	0.00877855	0.220793	-2.97048	FALSE	Not
ENSG00000011143.12	0.158725	0.0424134	0.275037	3.75428	2.76401	0.00880893	0.220793	-2.76296	FALSE	Not
ENSG00000026297.11	-0.188631	-0.32687	-0.0503919	7.05585	-2.76376	0.00881459	0.220793	-3.01453	FALSE	Not
ENSG00000182541.13	0.142581	0.038036	0.247126	5.58546	2.76233	0.00884648	0.220793	-2.95163	FALSE	Not
ENSG00000087086.9	0.184072	0.0491026	0.319042	11.3635	2.76229	0.00884737	0.220793	-2.98369	FALSE	Not
ENSG00000205730.5	-0.181691	-0.314915	-0.0484669	4.39752	-2.76228	0.00884764	0.220793	-2.83889	FALSE	Not
ENSG00000105700.6	0.17642	0.0470562	0.305783	5.16564	2.76218	0.0088498	0.220793	-2.93464	FALSE	Not
ENSG00000257698.1	0.220846	0.058805	0.382888	5.51906	2.76046	0.00888854	0.221084	-2.96803	FALSE	Not
ENSG00000174839.8	-0.172398	-0.298905	-0.0458916	5.46168	-2.76018	0.00889495	0.221084	-2.97277	FALSE	Not
ENSG00000160766.10	0.427284	0.113572	0.740995	2.8898	2.75869	0.00892846	0.221141	-2.63055	FALSE	Not
ENSG00000214160.5	0.205517	0.0545483	0.356486	5.46596	2.75726	0.00896088	0.221141	-2.9737	FALSE	Not
ENSG00000176087.10	0.200923	0.0533196	0.348526	4.97594	2.75709	0.00896478	0.221141	-2.91855	FALSE	Not
ENSG00000116819.6	0.313135	0.0830467	0.543223	2.63997	2.75648	0.00897872	0.221141	-2.61796	FALSE	Not
ENSG00000171848.9	-0.161364	-0.27996	-0.042768	6.74596	-2.75584	0.00899322	0.221141	-3.02848	FALSE	Not
ENSG00000140987.15	0.16362	0.04334	0.283901	4.46829	2.75524	0.00900679	0.221141	-2.85931	FALSE	Not
ENSG00000067208.10	-0.184742	-0.320566	-0.0489181	5.47559	-2.7549	0.00901455	0.221141	-2.9721	FALSE	Not
ENSG00000146802.8	-0.181798	-0.315514	-0.0480815	4.78753	-2.75373	0.00904136	0.221388	-2.93957	FALSE	Not
ENSG00000263724.1	0.510873	0.134895	0.886851	1.69979	2.75212	0.00907827	0.22188	-2.57342	FALSE	Not
ENSG00000101935.5	-0.175209	-0.304384	-0.046034	5.81497	-2.74723	0.00919125	0.223981	-3.01601	FALSE	Not
ENSG00000133275.11	-0.246573	-0.428391	-0.064756	6.49505	-2.74681	0.00920113	0.223981	-3.04406	FALSE	Not
ENSG00000185614.4	0.261628	0.0686338	0.454622	3.79273	2.74573	0.00922628	0.223981	-2.76629	FALSE	Not
ENSG00000166900.10	0.219444	0.0575527	0.381335	4.19898	2.74548	0.00923212	0.223981	-2.85293	FALSE	Not
ENSG00000167815.7	0.237929	0.0623063	0.413551	6.64565	2.744	0.00926661	0.224405	-3.05428	FALSE	Not
ENSG00000214357.4	-0.201391	-0.350109	-0.0526724	4.64081	-2.74279	0.00929507	0.224682	-2.93952	FALSE	Not
ENSG00000172053.10	0.134882	0.0351771	0.234586	7.64086	2.74003	0.00936009	0.225436	-3.06956	FALSE	Not
ENSG00000167397.10	0.210134	0.0547622	0.365505	4.16555	2.73931	0.009377	0.225436	-2.90126	FALSE	Not
ENSG00000113555.4	0.626508	0.163087	1.08993	2.80851	2.73822	0.00940286	0.225436	-2.62837	FALSE	Not
ENSG00000122122.9	0.206517	0.0537394	0.359295	4.99009	2.73787	0.00941117	0.225436	-2.94661	FALSE	Not
ENSG00000197548.8	0.117926	0.0306856	0.205166	6.08451	2.73785	0.00941168	0.225436	-3.04536	FALSE	Not
ENSG00000198518.5	0.223706	0.0581118	0.3893	7.90452	2.73621	0.00945069	0.225487	-3.07712	FALSE	Not
ENSG00000136250.7	0.223606	0.0580558	0.389155	3.78149	2.73572	0.00946248	0.225487	-2.79788	FALSE	Not
ENSG00000047644.13	-0.402965	-0.701318	-0.104612	2.59832	-2.73561	0.00946507	0.225487	-2.67239	FALSE	Not
ENSG00000160131.9	-0.165253	-0.287661	-0.0428454	7.93612	-2.73437	0.0094946	0.225591	-3.08103	FALSE	Not
ENSG00000157833.8	0.212592	0.0550589	0.370125	4.38424	2.73333	0.00951961	0.225591	-2.93068	FALSE	Not
ENSG00000162980.12	-0.181697	-0.316353	-0.0470408	7.63972	-2.73299	0.00952767	0.225591	-3.08549	FALSE	Not
ENSG00000142544.6	-0.422837	-0.736251	-0.109423	1.32806	-2.73257	0.00953778	0.225591	-2.61412	FALSE	Not
ENSG00000103326.6	-0.373885	-0.651211	-0.0965585	6.10356	-2.73064	0.00958447	0.22599	-3.07022	FALSE	Not
ENSG00000198417.5	0.193528	0.0499705	0.337086	3.96616	2.73045	0.0095889	0.22599	-2.90928	FALSE	Not
ENSG00000185201.12	0.260433	0.0671557	0.45371	4.99218	2.72918	0.00961973	0.226312	-3.0021	FALSE	Not
ENSG00000159239.7	0.355077	0.0914762	0.618677	1.50592	2.72831	0.00964093	0.226408	-2.63458	FALSE	Not
ENSG00000176749.4	-0.205402	-0.357981	-0.0528216	3.88093	-2.72661	0.00968216	0.226661	-2.87602	FALSE	Not
ENSG00000221983.3	0.197859	0.0508554	0.344863	9.50783	2.72612	0.00969418	0.226661	-3.09014	FALSE	Not
ENSG00000108256.4	-0.214393	-0.373702	-0.0550834	8.3054	-2.72575	0.00970323	0.226661	-3.10051	FALSE	Not
ENSG00000116903.6	-0.140594	-0.245107	-0.0360813	6.53288	-2.72468	0.00972952	0.226762	-3.08969	FALSE	Not
ENSG00000006194.6	0.106058	0.0271891	0.184926	6.30013	2.72368	0.00975406	0.226762	-3.08253	FALSE	Not
ENSG00000112246.5	-0.229673	-0.400539	-0.0588066	3.72438	-2.72252	0.00978251	0.226762	-2.91207	FALSE	Not
ENSG00000164885.8	0.175183	0.0448544	0.305511	4.50575	2.72251	0.00978268	0.226762	-2.96755	FALSE	Not
ENSG00000108106.9	-0.293897	-0.51261	-0.0751835	6.1457	-2.72168	0.00980319	0.226762	-3.09084	FALSE	Not
ENSG00000162688.11	-0.232682	-0.405902	-0.0594629	5.35019	-2.72072	0.00982688	0.226762	-3.07105	FALSE	Not
ENSG00000159840.11	0.18423	0.0470787	0.321381	7.13651	2.72068	0.00982783	0.226762	-3.11088	FALSE	Not
ENSG00000115042.5	0.293119	0.0748078	0.511429	3.20344	2.71948	0.00985766	0.227053	-2.81136	FALSE	Not
ENSG00000148334.10	0.185635	0.0473158	0.323955	4.86238	2.71828	0.00988735	0.22734	-3.0228	FALSE	Not
ENSG00000128731.11	-0.327797	-0.572205	-0.0833887	6.7661	-2.71648	0.00993229	0.227545	-3.11544	FALSE	Not
ENSG00000175906.4	0.357074	0.0907889	0.623358	1.58352	2.71599	0.00994439	0.227545	-2.65153	FALSE	Not
ENSG00000143643.8	-0.163101	-0.284739	-0.0414634	5.35719	-2.71585	0.00994797	0.227545	-3.04328	FALSE	Not
ENSG00000167130.13	0.191065	0.0485276	0.333603	4.08576	2.715	0.00996933	0.227639	-2.9045	FALSE	Not
ENSG00000137106.13	0.150264	0.0381208	0.262406	6.21272	2.71394	0.00999597	0.227853	-3.10992	FALSE	Not
ENSG00000180198.11	0.182784	0.0462221	0.319347	7.17451	2.71098	0.0100706	0.229134	-3.1319	FALSE	Not
ENSG00000158715.5	0.273498	0.0691129	0.477882	2.52864	2.71033	0.0100869	0.229134	-2.72525	FALSE	Not
ENSG00000155115.6	-0.154291	-0.269686	-0.0388958	6.11046	-2.70813	0.0101427	0.230007	-3.12271	FALSE	Not
ENSG00000066027.7	-0.153326	-0.268089	-0.0385635	6.78667	-2.70603	0.0101964	0.230828	-3.13984	FALSE	Not
ENSG00000179091.4	0.166782	0.0418114	0.291752	7.9066	2.70308	0.0102721	0.231824	-3.15295	FALSE	Not
ENSG00000162236.7	0.158225	0.0396604	0.276789	4.87313	2.70295	0.0102756	0.231824	-3.03107	FALSE	Not
ENSG00000213614.5	0.180407	0.0450878	0.315727	5.16365	2.70029	0.0103442	0.232712	-3.08489	FALSE	Not
ENSG00000125352.4	0.208054	0.051967	0.364141	4.25484	2.69977	0.0103578	0.232712	-2.9582	FALSE	Not
ENSG00000174840.8	-0.125997	-0.220561	-0.0314339	5.8842	-2.69871	0.0103854	0.232712	-3.12835	FALSE	Not
ENSG00000100523.10	-0.18523	-0.324265	-0.0461951	4.75785	-2.69839	0.0103936	0.232712	-3.03324	FALSE	Not
ENSG00000184831.9	0.288064	0.0717417	0.504387	2.03016	2.69715	0.010426	0.232712	-2.7397	FALSE	Not
ENSG00000124356.11	0.153785	0.0382855	0.269284	5.61513	2.69682	0.0104347	0.232712	-3.11055	FALSE	Not
ENSG00000163071.6	0.75668	0.188154	1.3252	0.082113	2.69575	0.0104626	0.232712	-2.81184	FALSE	Not
ENSG00000169217.4	0.150121	0.0373029	0.262939	6.08055	2.69513	0.0104788	0.232712	-3.13767	FALSE	Not
ENSG00000185158.8	0.224634	0.0558169	0.393451	3.61683	2.69511	0.0104794	0.232712	-2.85477	FALSE	Not
ENSG00000157191.15	0.155198	0.0385439	0.271852	6.18493	2.69466	0.0104913	0.232712	-3.15066	FALSE	Not
ENSG00000100417.7	0.22814	0.0565394	0.39974	3.60172	2.69278	0.0105408	0.233366	-2.89521	FALSE	Not
ENSG00000204344.10	0.348773	0.0863793	0.611166	2.77942	2.6922	0.0105561	0.233366	-2.78022	FALSE	Not
ENSG00000198892.6	0.344786	0.0851712	0.604402	2.52625	2.68991	0.0106168	0.234314	-2.75334	FALSE	Not
ENSG00000127952.12	0.197158	0.048645	0.34567	4.73875	2.68886	0.0106447	0.234539	-3.04817	FALSE	Not
ENSG00000143420.13	0.139308	0.0343408	0.244274	7.88986	2.68807	0.0106657	0.23461	-3.18694	FALSE	Not
ENSG00000256663.1	-0.292194	-0.5125	-0.0718873	3.64692	-2.68634	0.0107119	0.235007	-2.96405	FALSE	Not
ENSG00000123144.6	-0.215793	-0.378547	-0.0530397	6.48497	-2.6855	0.0107345	0.235007	-3.1817	FALSE	Not
ENSG00000133193.8	-0.165169	-0.289754	-0.0405847	5.31807	-2.68524	0.0107415	0.235007	-3.11411	FALSE	Not
ENSG00000139977.9	-0.191358	-0.335742	-0.0469741	5.32901	-2.68439	0.0107644	0.235007	-3.12767	FALSE	Not
ENSG00000154153.9	-0.322462	-0.565795	-0.0791286	1.68653	-2.68407	0.0107728	0.235007	-2.73045	FALSE	Not
ENSG00000138107.7	0.16045	0.0393027	0.281597	6.1722	2.68252	0.0108146	0.235531	-3.17639	FALSE	Not
ENSG00000119650.8	0.301491	0.0737707	0.529212	2.12701	2.68157	0.0108402	0.23555	-2.74208	FALSE	Not
ENSG00000090470.10	-0.165001	-0.289647	-0.0403546	5.3612	-2.68117	0.0108512	0.23555	-3.13131	FALSE	Not
ENSG00000159267.10	-0.181266	-0.318286	-0.0442466	4.76168	-2.67949	0.0108969	0.235925	-3.07686	FALSE	Not
ENSG00000185000.5	0.25171	0.0614071	0.442013	5.98127	2.679	0.0109102	0.235925	-3.17895	FALSE	Not
ENSG00000175334.3	0.219516	0.0535259	0.385506	4.88232	2.67856	0.0109221	0.235925	-3.09067	FALSE	Not
ENSG00000173214.5	-0.185105	-0.325232	-0.0449774	4.70078	-2.67554	0.0110047	0.237268	-3.06275	FALSE	Not
ENSG00000184445.7	-0.185475	-0.325921	-0.0450297	7.84007	-2.67482	0.0110245	0.237268	-3.21682	FALSE	Not
ENSG00000163946.9	-0.201672	-0.354411	-0.0489334	8.11952	-2.67432	0.0110382	0.237268	-3.21715	FALSE	Not
ENSG00000069011.11	-0.511832	-0.899923	-0.123741	1.20128	-2.67123	0.0111237	0.238716	-2.73926	FALSE	Not
ENSG00000183401.7	0.410484	0.0991461	0.721822	2.34995	2.67043	0.0111459	0.238804	-2.7985	FALSE	Not
ENSG00000182584.4	-0.484618	-0.852454	-0.116781	1.11755	-2.66847	0.0112006	0.239587	-2.73756	FALSE	Not
ENSG00000243811.3	-0.460821	-0.810805	-0.110837	0.540059	-2.66687	0.0112453	0.240154	-2.75817	FALSE	Not
ENSG00000170502.8	0.198832	0.04778	0.349883	3.70629	2.66611	0.0112667	0.240222	-2.96983	FALSE	Not
ENSG00000143314.8	0.165236	0.0396739	0.290797	5.79126	2.66541	0.0112863	0.240252	-3.20469	FALSE	Not
ENSG00000188493.10	0.38882	0.0932442	0.684396	2.51366	2.66438	0.011315	0.240477	-2.82155	FALSE	Not
ENSG00000157500.6	-0.169399	-0.298387	-0.040412	7.92913	-2.66	0.0114392	0.24196	-3.24946	FALSE	Not
ENSG00000132825.5	-0.149915	-0.264097	-0.0357324	4.58263	-2.65927	0.01146	0.24196	-3.08878	FALSE	Not
ENSG00000163374.15	0.156904	0.0373849	0.276422	6.7665	2.65898	0.0114684	0.24196	-3.24543	FALSE	Not
ENSG00000184743.8	-0.198905	-0.350453	-0.0473557	8.5389	-2.65833	0.0114867	0.24196	-3.25075	FALSE	Not
ENSG00000034510.4	0.223419	0.0531555	0.393683	8.19558	2.65776	0.0115031	0.24196	-3.25371	FALSE	Not
ENSG00000173890.12	-0.158854	-0.279927	-0.0377815	9.12262	-2.65748	0.0115111	0.24196	-3.24691	FALSE	Not
ENSG00000138964.12	0.154732	0.0367929	0.272671	7.97303	2.65729	0.0115165	0.24196	-3.25551	FALSE	Not
ENSG00000272452.1	0.30644	0.0727863	0.540093	1.63442	2.65638	0.0115426	0.24196	-2.79229	FALSE	Not
ENSG00000188452.9	-0.220089	-0.387919	-0.0522603	5.26734	-2.65613	0.0115499	0.24196	-3.19833	FALSE	Not
ENSG00000088298.8	0.179828	0.0426428	0.317014	5.77269	2.65501	0.0115819	0.242246	-3.22727	FALSE	Not
ENSG00000225377.1	0.335902	0.0793981	0.592406	2.03154	2.65238	0.0116579	0.24316	-2.79437	FALSE	Not
ENSG00000261113.1	-0.428308	-0.755405	-0.101211	0.754403	-2.65214	0.0116649	0.24316	-2.7698	FALSE	Not
ENSG00000197647.7	0.241375	0.0569996	0.425751	3.22682	2.65159	0.0116808	0.24316	-2.90847	FALSE	Not
ENSG00000169683.3	-0.273184	-0.482112	-0.0642563	5.97255	-2.64836	0.011775	0.243915	-3.25466	FALSE	Not
ENSG00000178951.4	-0.349894	-0.617538	-0.0822503	4.46484	-2.64787	0.0117892	0.243915	-3.09882	FALSE	Not
ENSG00000139626.11	0.314883	0.0740174	0.555748	3.44506	2.64784	0.0117901	0.243915	-2.93865	FALSE	Not
ENSG00000204348.5	0.25813	0.0606746	0.455586	3.02224	2.64781	0.011791	0.243915	-2.91955	FALSE	Not
ENSG00000183617.4	0.197522	0.0463562	0.348688	4.69854	2.64654	0.0118281	0.2443	-3.14562	FALSE	Not
ENSG00000119421.5	0.20882	0.0489162	0.368725	4.83206	2.64503	0.0118727	0.244837	-3.17393	FALSE	Not
ENSG00000036257.8	-0.142162	-0.251066	-0.0332575	6.85491	-2.64396	0.0119041	0.245101	-3.27929	FALSE	Not
ENSG00000158796.12	0.148068	0.0345568	0.261579	5.02196	2.64204	0.0119609	0.245365	-3.16513	FALSE	Not
ENSG00000105053.6	0.139916	0.0326201	0.247211	5.33229	2.6412	0.0119858	0.245365	-3.21893	FALSE	Not
ENSG00000159377.6	0.170817	0.0398037	0.301831	8.24247	2.64078	0.0119983	0.245365	-3.29147	FALSE	Not
ENSG00000165644.6	-0.412104	-0.728197	-0.0960107	1.72997	-2.64064	0.0120026	0.245365	-2.8261	FALSE	Not
ENSG00000213563.2	-0.237683	-0.420058	-0.0553081	4.8397	-2.63967	0.0120313	0.245365	-3.17519	FALSE	Not
ENSG00000100811.6	-0.152063	-0.268751	-0.0353745	7.62695	-2.63945	0.0120381	0.245365	-3.29608	FALSE	Not
ENSG00000170430.9	0.186484	0.0433657	0.329603	4.39463	2.63915	0.012047	0.245365	-3.14122	FALSE	Not
ENSG00000198952.7	0.120475	0.0279549	0.212995	8.08542	2.63741	0.0120989	0.246041	-3.30011	FALSE	Not
ENSG00000116032.5	-0.553063	-0.978089	-0.128037	2.16114	-2.63558	0.0121539	0.246629	-2.85645	FALSE	Down
ENSG00000114388.8	0.245161	0.0566891	0.433633	4.12359	2.63464	0.0121821	0.246629	-3.10062	FALSE	Not
ENSG00000086730.12	0.154908	0.0358172	0.273999	6.81611	2.63459	0.0121838	0.246629	-3.30233	FALSE	Not
ENSG00000118690.8	0.266081	0.0614691	0.470693	2.56378	2.63391	0.0122044	0.246668	-2.89026	FALSE	Not
ENSG00000149792.4	0.174887	0.0403055	0.309468	5.8451	2.63202	0.0122614	0.2474	-3.26856	FALSE	Not
ENSG00000118640.6	0.188085	0.0432139	0.332956	7.4887	2.6296	0.0123352	0.2474	-3.31811	FALSE	Not
ENSG00000151553.10	-0.163538	-0.289512	-0.0375635	4.3846	-2.62938	0.0123418	0.2474	-3.14073	FALSE	Not
ENSG00000126432.9	0.171619	0.0394155	0.303822	5.92227	2.6293	0.0123444	0.2474	-3.2923	FALSE	Not
ENSG00000083817.8	0.19548	0.0448794	0.34608	3.43603	2.62901	0.012353	0.2474	-2.99062	FALSE	Not
ENSG00000119938.8	0.488308	0.112024	0.864591	2.21819	2.62843	0.012371	0.2474	-2.8391	FALSE	Not
ENSG00000156515.17	0.157794	0.0361694	0.279419	5.67991	2.62776	0.0123913	0.2474	-3.2697	FALSE	Not
ENSG00000118515.7	0.435462	0.0996902	0.771234	1.49408	2.62678	0.0124215	0.2474	-2.81765	FALSE	Not
ENSG00000063322.9	0.161148	0.0368748	0.285421	5.42801	2.62642	0.0124324	0.2474	-3.24799	FALSE	Not
ENSG00000169241.13	0.178205	0.0407431	0.315667	4.70396	2.62576	0.0124528	0.2474	-3.18845	FALSE	Not
ENSG00000150977.9	0.141879	0.0324253	0.251332	6.55511	2.62546	0.0124621	0.2474	-3.31415	FALSE	Not
ENSG00000198887.7	-0.144794	-0.256501	-0.0330867	6.36553	-2.62534	0.0124656	0.2474	-3.31824	FALSE	Not
ENSG00000188529.10	0.22864	0.0521818	0.405098	6.03186	2.62439	0.0124952	0.247614	-3.29971	FALSE	Not
ENSG00000070423.13	-0.341629	-0.605615	-0.077644	4.85039	-2.62115	0.0125953	0.249224	-3.2344	FALSE	Not
ENSG00000162591.11	-0.386951	-0.68604	-0.0878616	4.19156	-2.62043	0.0126179	0.249298	-3.15851	FALSE	Down
ENSG00000158457.4	0.333449	0.0755757	0.591322	2.18247	2.61903	0.0126615	0.249786	-2.88843	FALSE	Not
ENSG00000175203.11	0.143345	0.0324612	0.254229	5.53767	2.61837	0.012682	0.249817	-3.28886	FALSE	Not
ENSG00000116793.11	-0.152939	-0.271388	-0.0344891	5.78931	-2.61518	0.0127825	0.25142	-3.30306	FALSE	Not
ENSG00000158793.9	0.201774	0.0454326	0.358116	5.05535	2.61402	0.0128191	0.251499	-3.23856	FALSE	Not
ENSG00000100353.13	0.127762	0.0287458	0.226779	8.14405	2.61344	0.0128373	0.251499	-3.35031	FALSE	Not
ENSG00000077254.10	-0.125674	-0.223093	-0.0282551	7.53006	-2.61288	0.012855	0.251499	-3.35486	FALSE	Not
ENSG00000160799.7	0.180012	0.0404589	0.319565	4.89464	2.61264	0.0128627	0.251499	-3.23656	FALSE	Not
ENSG00000099330.4	0.292205	0.0655788	0.518832	2.33556	2.61153	0.012898	0.251816	-2.90661	FALSE	Not
ENSG00000177697.13	0.192714	0.0430147	0.342412	6.50877	2.60742	0.0130291	0.253258	-3.35275	FALSE	Not
ENSG00000183458.9	-0.619262	-1.10032	-0.138207	3.13908	-2.60734	0.0130318	0.253258	-3.03088	FALSE	Not
ENSG00000135047.10	0.162577	0.0362541	0.2889	6.07488	2.60672	0.0130516	0.253258	-3.34007	FALSE	Not
ENSG00000008294.16	-0.141778	-0.252003	-0.0315542	7.49031	-2.60526	0.0130987	0.253258	-3.37129	FALSE	Not
ENSG00000163156.7	0.161528	0.0359009	0.287155	6.3792	2.60425	0.0131314	0.253258	-3.35167	FALSE	Not
ENSG00000185697.12	-0.262334	-0.466438	-0.0582307	3.90628	-2.60329	0.0131624	0.253258	-3.14689	FALSE	Not
ENSG00000132842.9	-0.142148	-0.252753	-0.0315425	7.18069	-2.60304	0.0131702	0.253258	-3.3766	FALSE	Not
ENSG00000270081.1	-0.204709	-0.364019	-0.0453977	4.13599	-2.6026	0.0131845	0.253258	-3.19363	FALSE	Not
ENSG00000229152.1	-0.598302	-1.06393	-0.132674	1.54273	-2.60255	0.0131864	0.253258	-2.87078	FALSE	Not
ENSG00000263244.1	-0.216672	-0.38532	-0.048024	5.87695	-2.60219	0.013198	0.253258	-3.33439	FALSE	Not
ENSG00000196209.8	0.33742	0.0747703	0.60007	2.02535	2.60202	0.0132034	0.253258	-2.90828	FALSE	Not
ENSG00000131435.8	-0.259867	-0.462151	-0.0575832	2.98213	-2.602	0.0132041	0.253258	-3.01667	FALSE	Not
ENSG00000167685.10	-0.247852	-0.440915	-0.0547898	2.8324	-2.60023	0.0132616	0.253258	-2.984	FALSE	Not
ENSG00000161847.9	-0.317759	-0.565318	-0.0701999	4.43297	-2.59978	0.0132765	0.253258	-3.22476	FALSE	Not
ENSG00000137720.3	0.242718	0.0536101	0.431826	2.60519	2.59962	0.0132817	0.253258	-2.99403	FALSE	Not
ENSG00000151500.10	0.175153	0.0386312	0.311675	5.22803	2.59856	0.0133163	0.253258	-3.3075	FALSE	Not
ENSG00000101473.12	0.180178	0.0396788	0.320676	4.48156	2.59744	0.013353	0.253258	-3.22349	FALSE	Not
ENSG00000214189.4	-0.507263	-0.902926	-0.111601	1.00878	-2.59672	0.0133766	0.253258	-2.89987	FALSE	Not
ENSG00000132906.13	0.207685	0.0456247	0.369745	3.59949	2.59565	0.0134119	0.253258	-3.15526	FALSE	Not
ENSG00000042493.11	0.178266	0.0391375	0.317394	8.33711	2.59519	0.0134269	0.253258	-3.39172	FALSE	Not
ENSG00000236021.1	0.477269	0.104732	0.849806	1.2178	2.59484	0.0134385	0.253258	-2.87788	FALSE	Not
ENSG00000137807.9	-0.126749	-0.225694	-0.0278036	6.38241	-2.59458	0.0134473	0.253258	-3.38417	FALSE	Not
ENSG00000241878.5	0.133885	0.0293494	0.238422	5.81963	2.59409	0.0134634	0.253258	-3.34579	FALSE	Not
ENSG00000157601.9	0.67487	0.1479	1.20184	3.8384	2.59389	0.01347	0.253258	-2.97527	FALSE	Up
ENSG00000189046.6	0.302266	0.0661302	0.538401	3.09312	2.59266	0.0135108	0.253258	-3.08175	FALSE	Not
ENSG00000151470.8	0.20998	0.0459382	0.374023	4.5847	2.59263	0.0135117	0.253258	-3.21013	FALSE	Not
ENSG00000180423.4	0.276012	0.0603676	0.491657	2.55991	2.59243	0.0135184	0.253258	-2.96156	FALSE	Not
ENSG00000168002.7	0.190158	0.0415803	0.338736	5.84636	2.59226	0.013524	0.253258	-3.36219	FALSE	Not
ENSG00000115084.8	-0.200562	-0.357277	-0.0438475	5.8699	-2.59213	0.0135283	0.253258	-3.36663	FALSE	Not
ENSG00000204745.3	-0.29476	-0.525151	-0.064369	1.95828	-2.59131	0.0135554	0.253405	-2.92857	FALSE	Not
ENSG00000181467.2	-0.167204	-0.297938	-0.0364702	5.32987	-2.59045	0.0135841	0.253582	-3.33692	FALSE	Not
ENSG00000071189.17	-0.147147	-0.262251	-0.0320423	6.4003	-2.58926	0.0136239	0.253966	-3.39243	FALSE	Not
ENSG00000105887.10	-0.152316	-0.271566	-0.0330648	7.47945	-2.58702	0.0136989	0.254647	-3.41187	FALSE	Not
ENSG00000127837.5	0.15936	0.034568	0.284153	6.13732	2.58648	0.0137171	0.254647	-3.39024	FALSE	Not
ENSG00000163703.13	0.190097	0.0412332	0.338961	4.50602	2.58645	0.0137183	0.254647	-3.25201	FALSE	Not
ENSG00000234465.6	0.26609	0.0574395	0.474741	3.10257	2.58301	0.0138343	0.256118	-3.07236	FALSE	Not
ENSG00000099860.4	0.256068	0.0552423	0.456893	4.30149	2.58258	0.013849	0.256118	-3.21261	FALSE	Not
ENSG00000129465.11	0.243238	0.0524597	0.434016	4.25951	2.58238	0.0138557	0.256118	-3.20309	FALSE	Not
ENSG00000089157.11	0.200725	0.0431118	0.358337	11.1772	2.57945	0.0139557	0.257351	-3.39572	FALSE	Not
ENSG00000008710.13	-0.322347	-0.575527	-0.0691662	6.45481	-2.57876	0.0139792	0.257351	-3.41582	FALSE	Not
ENSG00000113966.5	-0.294487	-0.52579	-0.0631838	1.96016	-2.57871	0.013981	0.257351	-2.95663	FALSE	Not
ENSG00000175854.7	0.284061	0.0607727	0.507349	2.76003	2.57669	0.0140499	0.258254	-3.03956	FALSE	Not
ENSG00000062650.13	-0.161317	-0.288149	-0.0344852	7.83121	-2.57614	0.0140692	0.258254	-3.43543	FALSE	Not
ENSG00000124228.10	0.104487	0.0223102	0.186664	6.48164	2.57532	0.0140974	0.258271	-3.42167	FALSE	Not
ENSG00000161618.5	-0.323363	-0.577805	-0.068921	5.87231	-2.57406	0.0141408	0.258271	-3.4116	FALSE	Not
ENSG00000107736.15	0.254238	0.0541738	0.454302	3.62963	2.57388	0.014147	0.258271	-3.15333	FALSE	Not
ENSG00000198755.6	0.159108	0.0339015	0.284315	9.69115	2.57384	0.0141483	0.258271	-3.42706	FALSE	Not
ENSG00000105372.2	0.210927	0.0448834	0.376971	9.72316	2.57293	0.0141801	0.258274	-3.43072	FALSE	Not
ENSG00000077616.6	-0.474502	-0.848116	-0.100889	0.51151	-2.57237	0.0141995	0.258274	-2.94343	FALSE	Not
ENSG00000079616.8	0.138605	0.0294582	0.247752	7.68202	2.57208	0.0142093	0.258274	-3.44467	FALSE	Not
ENSG00000111653.15	0.198945	0.0422488	0.355642	3.49414	2.57153	0.0142286	0.258274	-3.13985	FALSE	Not
ENSG00000241764.3	0.356576	0.0756682	0.637484	1.23571	2.57102	0.0142463	0.258274	-2.92157	FALSE	Not
ENSG00000165804.11	-0.549115	-0.981938	-0.116292	1.2121	-2.56963	0.0142949	0.258786	-2.93118	FALSE	Down
ENSG00000139697.7	-0.222761	-0.398436	-0.0470867	7.25561	-2.56831	0.0143409	0.258786	-3.45219	FALSE	Not
ENSG00000104221.8	0.172119	0.0363287	0.307909	3.97506	2.5673	0.0143763	0.258786	-3.21001	FALSE	Not
ENSG00000168081.4	0.407722	0.0860262	0.729417	1.12479	2.56706	0.0143849	0.258786	-2.9297	FALSE	Not
ENSG00000168092.9	-0.159606	-0.285543	-0.0336689	7.48356	-2.56692	0.0143897	0.258786	-3.45567	FALSE	Not
ENSG00000131375.5	-0.131199	-0.234742	-0.0276558	5.79539	-2.56641	0.0144077	0.258786	-3.40786	FALSE	Not
ENSG00000171984.10	0.379156	0.079908	0.678403	1.34886	2.56628	0.0144123	0.258786	-2.93181	FALSE	Not
ENSG00000101057.11	0.191559	0.0403395	0.342778	7.43747	2.56574	0.0144315	0.258786	-3.45862	FALSE	Not
ENSG00000153922.6	-0.179489	-0.321221	-0.0377568	6.76384	-2.565	0.0144575	0.258902	-3.45226	FALSE	Not
ENSG00000109705.7	-0.267503	-0.479033	-0.0559731	3.71815	-2.56138	0.0145857	0.260843	-3.20483	FALSE	Not
ENSG00000107874.6	0.173577	0.0362289	0.310925	5.1614	2.55969	0.0146461	0.261245	-3.39301	FALSE	Not
ENSG00000159720.7	0.165704	0.034526	0.296883	6.93525	2.55852	0.0146878	0.261245	-3.46765	FALSE	Not
ENSG00000173171.10	0.156979	0.0326926	0.281265	4.57343	2.5582	0.0146991	0.261245	-3.30827	FALSE	Not
ENSG00000130772.9	0.161955	0.0336772	0.290233	5.02593	2.55717	0.0147361	0.261245	-3.35374	FALSE	Not
ENSG00000154781.11	0.167544	0.0347856	0.300303	4.69449	2.55613	0.0147735	0.261245	-3.31797	FALSE	Not
ENSG00000164610.4	0.211346	0.0438326	0.37886	3.11282	2.55542	0.0147994	0.261245	-3.10155	FALSE	Not
ENSG00000155130.5	-0.223297	-0.400301	-0.0462933	4.8433	-2.55516	0.0148087	0.261245	-3.39299	FALSE	Not
ENSG00000136932.9	0.231237	0.0477975	0.414676	4.04097	2.55318	0.0148802	0.261245	-3.24184	FALSE	Not
ENSG00000126461.10	-0.318827	-0.571804	-0.0658504	5.45113	-2.55265	0.0148993	0.261245	-3.41391	FALSE	Not
ENSG00000185730.3	-0.264665	-0.474676	-0.054654	3.72186	-2.55253	0.0149036	0.261245	-3.21141	FALSE	Not
ENSG00000212402.1	1.00098	0.206472	1.79549	1.44046	2.55179	0.0149308	0.261245	-2.95923	FALSE	Not
ENSG00000043591.4	-0.193181	-0.3466	-0.0397615	4.93379	-2.55036	0.0149828	0.261245	-3.381	FALSE	Not
ENSG00000108622.6	0.471417	0.0970292	0.845804	1.67762	2.55036	0.0149829	0.261245	-2.9732	FALSE	Not
ENSG00000129951.14	-0.351842	-0.631325	-0.0723582	7.13087	-2.54981	0.0150027	0.261245	-3.49174	FALSE	Not
ENSG00000105298.9	-0.272099	-0.48825	-0.0559481	4.64589	-2.54969	0.0150073	0.261245	-3.35637	FALSE	Not
ENSG00000167419.6	0.30425	0.062491	0.54601	2.89564	2.54897	0.0150335	0.261245	-3.08947	FALSE	Not
ENSG00000139180.6	0.236904	0.0486499	0.425159	3.03042	2.54886	0.0150378	0.261245	-3.13258	FALSE	Not
ENSG00000213047.7	-0.19752	-0.354505	-0.0405354	7.49282	-2.54842	0.0150537	0.261245	-3.49597	FALSE	Not
ENSG00000198680.3	-0.257245	-0.46175	-0.052739	3.78765	-2.54776	0.0150779	0.261245	-3.25551	FALSE	Not
ENSG00000249936.2	0.365059	0.0748262	0.655291	1.55559	2.54762	0.0150832	0.261245	-2.97952	FALSE	Not
ENSG00000092445.7	0.181699	0.0372243	0.326173	4.04566	2.54729	0.0150952	0.261245	-3.30262	FALSE	Not
ENSG00000164975.11	-0.161946	-0.290734	-0.0331586	5.59815	-2.54691	0.015109	0.261245	-3.44435	FALSE	Not
ENSG00000257207.4	0.628345	0.128642	1.12805	0.500348	2.54685	0.0151114	0.261245	-2.97221	FALSE	Not
ENSG00000161980.5	0.244211	0.0499441	0.438478	3.76412	2.54615	0.0151372	0.261245	-3.24733	FALSE	Not
ENSG00000060971.13	0.207204	0.0423629	0.372044	4.35995	2.54595	0.0151444	0.261245	-3.30667	FALSE	Not
ENSG00000168564.5	0.13122	0.0268062	0.235635	5.93196	2.54542	0.0151641	0.261245	-3.45746	FALSE	Not
ENSG00000205423.7	-0.147442	-0.264787	-0.0300965	4.5072	-2.54491	0.0151829	0.261245	-3.34155	FALSE	Not
ENSG00000088448.10	-0.241223	-0.433218	-0.0492279	5.38865	-2.54475	0.0151885	0.261245	-3.43547	FALSE	Not
ENSG00000177951.13	0.191726	0.039101	0.34435	4.31582	2.54433	0.0152043	0.261245	-3.311	FALSE	Not
ENSG00000013306.11	0.191568	0.0390149	0.344122	6.33788	2.54343	0.0152377	0.261245	-3.49512	FALSE	Not
ENSG00000136933.12	0.231765	0.0470248	0.416506	4.12944	2.54099	0.015328	0.261245	-3.31767	FALSE	Not
ENSG00000115596.3	-0.470568	-0.845764	-0.0953719	2.48376	-2.54028	0.0153547	0.261245	-3.08779	FALSE	Not
ENSG00000245571.2	0.310819	0.0629495	0.558689	2.13194	2.53981	0.0153721	0.261245	-3.00072	FALSE	Not
ENSG00000224870.3	0.233238	0.0472372	0.41924	4.8978	2.53981	0.0153721	0.261245	-3.37945	FALSE	Not
ENSG00000075275.12	-0.28644	-0.514883	-0.0579976	4.72822	-2.53965	0.0153781	0.261245	-3.39181	FALSE	Not
ENSG00000100246.8	0.24353	0.0492955	0.437765	3.05168	2.53947	0.0153849	0.261245	-3.15591	FALSE	Not
ENSG00000167553.10	0.23203	0.0469656	0.417094	6.53163	2.53944	0.0153858	0.261245	-3.5047	FALSE	Not
ENSG00000101003.8	-0.15333	-0.275627	-0.0310323	6.30626	-2.53937	0.0153885	0.261245	-3.50212	FALSE	Not
ENSG00000124733.3	0.165207	0.0333994	0.297015	5.43973	2.53866	0.015415	0.261245	-3.44149	FALSE	Not
ENSG00000143669.9	-0.235607	-0.423595	-0.0476192	10.2682	-2.53849	0.0154215	0.261245	-3.49959	FALSE	Not
ENSG00000197958.8	0.176568	0.0356614	0.317475	9.91761	2.53804	0.0154385	0.261245	-3.50316	FALSE	Not
ENSG00000227039.2	0.7646	0.1544	1.3748	1.35387	2.53793	0.0154425	0.261245	-2.98267	FALSE	Not
ENSG00000130810.15	-0.361543	-0.650129	-0.0729576	2.70685	-2.53748	0.0154594	0.261245	-3.11007	FALSE	Not
ENSG00000134987.7	-0.150267	-0.270293	-0.0302413	6.95194	-2.53575	0.0155245	0.26201	-3.51953	FALSE	Not
ENSG00000212232.1	0.625493	0.125495	1.12549	6.11484	2.5338	0.0155982	0.262497	-3.49247	FALSE	Not
ENSG00000170266.11	0.155221	0.0311253	0.279316	6.98414	2.53344	0.0156116	0.262497	-3.52406	FALSE	Not
ENSG00000201512.1	0.535319	0.107337	0.9633	1.27169	2.53341	0.015613	0.262497	-2.99862	FALSE	Not
ENSG00000106853.12	0.167866	0.0336203	0.302111	5.15682	2.53268	0.0156407	0.262543	-3.42902	FALSE	Not
ENSG00000116863.10	0.190448	0.0381196	0.342777	4.93415	2.53229	0.0156555	0.262543	-3.40589	FALSE	Not
ENSG00000147789.11	0.13454	0.0268973	0.242182	5.58297	2.53154	0.015684	0.262686	-3.46909	FALSE	Not
ENSG00000184988.4	0.233752	0.0465083	0.420996	2.76636	2.52851	0.0157993	0.264283	-3.1533	FALSE	Not
ENSG00000153551.9	0.163027	0.0323484	0.293706	4.86596	2.52681	0.0158648	0.265042	-3.42101	FALSE	Not
ENSG00000197563.5	-0.153767	-0.277141	-0.0303924	6.21152	-2.52438	0.0159583	0.265235	-3.531	FALSE	Not
ENSG00000122952.12	0.143973	0.0284529	0.259492	8.19901	2.5243	0.0159614	0.265235	-3.54687	FALSE	Not
ENSG00000115241.9	0.117622	0.0232435	0.212001	7.76855	2.52425	0.0159633	0.265235	-3.54843	FALSE	Not
ENSG00000130720.8	-0.260063	-0.468752	-0.051374	3.05155	-2.52404	0.0159715	0.265235	-3.20548	FALSE	Not
ENSG00000131781.8	0.421871	0.0833197	0.760422	3.26397	2.5239	0.0159768	0.265235	-3.18414	FALSE	Not
ENSG00000158887.11	0.25952	0.0512099	0.467829	2.81344	2.52335	0.0159981	0.265255	-3.11761	FALSE	Not
ENSG00000050767.11	-0.189592	-0.341811	-0.0373736	4.47037	-2.52273	0.0160224	0.265325	-3.37707	FALSE	Not
ENSG00000184787.14	-0.179558	-0.323781	-0.0353352	3.72979	-2.52167	0.0160635	0.265671	-3.3131	FALSE	Not
ENSG00000104951.11	1.01363	0.199149	1.82812	-0.0729157	2.52066	0.0161025	0.265913	-3.1149	FALSE	Up
ENSG00000119632.3	0.221245	0.0434043	0.399087	5.16128	2.51976	0.0161378	0.265913	-3.4586	FALSE	Not
ENSG00000187808.3	-0.274179	-0.494571	-0.0537871	3.45999	-2.51974	0.0161385	0.265913	-3.25278	FALSE	Not
ENSG00000178719.12	0.195279	0.038221	0.352338	4.96652	2.51833	0.0161938	0.266245	-3.44193	FALSE	Not
ENSG00000166441.8	0.187137	0.0366192	0.337655	10.0168	2.51819	0.0161991	0.266245	-3.54487	FALSE	Not
ENSG00000177410.8	0.237943	0.0464944	0.429391	6.53229	2.51732	0.0162334	0.266478	-3.54748	FALSE	Not
ENSG00000196781.9	-0.191492	-0.34567	-0.0373132	5.81374	-2.51561	0.0163005	0.267248	-3.53329	FALSE	Not
ENSG00000105755.3	0.223261	0.0434508	0.403072	4.14984	2.51487	0.0163297	0.267395	-3.34843	FALSE	Not
ENSG00000143119.8	0.268945	0.0521435	0.485746	4.56404	2.51257	0.0164206	0.26855	-3.39991	FALSE	Not
ENSG00000153774.4	0.18173	0.0351721	0.328288	4.75741	2.51151	0.0164629	0.268907	-3.45245	FALSE	Not
ENSG00000166595.7	0.195495	0.0377546	0.353235	5.11951	2.51021	0.0165146	0.269148	-3.48219	FALSE	Not
ENSG00000184916.4	-0.302749	-0.54704	-0.0584586	4.35224	-2.51011	0.0165184	0.269148	-3.42517	FALSE	Not
ENSG00000259674.1	0.388048	0.0747073	0.701389	0.988145	2.50834	0.0165894	0.2696	-3.03625	FALSE	Not
ENSG00000237172.3	-0.483459	-0.873845	-0.0930734	1.37275	-2.50832	0.0165901	0.2696	-3.03857	FALSE	Not
ENSG00000162645.8	1.37479	0.264476	2.4851	0.800854	2.50789	0.0166075	0.2696	-3.0805	FALSE	Up
ENSG00000091732.11	0.168494	0.0323252	0.304662	5.22674	2.50625	0.0166732	0.270336	-3.49222	FALSE	Not
ENSG00000166526.12	0.11374	0.0217375	0.205743	5.42047	2.50398	0.0167648	0.271487	-3.51403	FALSE	Not
ENSG00000124209.3	-0.194054	-0.351055	-0.0370541	5.55522	-2.50346	0.0167859	0.271495	-3.52849	FALSE	Not
ENSG00000005194.10	0.163092	0.0309551	0.295228	6.0657	2.49992	0.0169296	0.272561	-3.5714	FALSE	Not
ENSG00000056972.14	0.181545	0.0344413	0.328649	4.47986	2.49964	0.0169409	0.272561	-3.42552	FALSE	Not
ENSG00000126091.15	0.137017	0.0259532	0.24808	6.92864	2.49873	0.0169781	0.272561	-3.59919	FALSE	Not
ENSG00000121644.14	-0.153862	-0.278588	-0.0291356	7.40802	-2.49856	0.0169851	0.272561	-3.60328	FALSE	Not
ENSG00000100983.5	0.12952	0.0245085	0.234532	5.80908	2.49814	0.0170023	0.272561	-3.56857	FALSE	Not
ENSG00000164438.5	-0.471163	-0.853187	-0.0891385	0.556095	-2.49803	0.0170069	0.272561	-3.05451	FALSE	Down
ENSG00000237945.3	0.196846	0.0372189	0.356474	3.32603	2.49768	0.0170211	0.272561	-3.2384	FALSE	Not
ENSG00000198805.7	0.156967	0.0296224	0.284312	7.19067	2.49658	0.0170665	0.272561	-3.60664	FALSE	Not
ENSG00000171241.4	-0.153045	-0.277224	-0.0288662	6.86593	-2.49625	0.0170797	0.272561	-3.60088	FALSE	Not
ENSG00000120800.4	-0.319474	-0.578734	-0.0602138	5.81979	-2.49584	0.0170967	0.272561	-3.56892	FALSE	Not
ENSG00000205246.4	0.388599	0.0731947	0.704004	2.19767	2.49546	0.0171123	0.272561	-3.14422	FALSE	Not
ENSG00000197170.5	-0.252965	-0.458414	-0.0475157	6.37764	-2.49386	0.0171782	0.272561	-3.59321	FALSE	Not
ENSG00000164087.3	0.168606	0.0316682	0.305543	5.37965	2.49383	0.0171795	0.272561	-3.54259	FALSE	Not
ENSG00000100478.10	-0.194738	-0.352901	-0.036575	3.1113	-2.49381	0.0171805	0.272561	-3.22853	FALSE	Not
ENSG00000094975.9	-0.196108	-0.355384	-0.0368311	6.08819	-2.49379	0.0171813	0.272561	-3.58418	FALSE	Not
ENSG00000168765.11	0.176157	0.0330829	0.319231	3.91803	2.49377	0.0171822	0.272561	-3.36732	FALSE	Not
ENSG00000134308.9	-0.147918	-0.268126	-0.0277098	8.25468	-2.49232	0.017242	0.273145	-3.61473	FALSE	Not
ENSG00000205250.4	0.144051	0.0269343	0.261168	7.03238	2.49123	0.0172873	0.273145	-3.61615	FALSE	Not
ENSG00000186130.4	-0.197368	-0.357862	-0.0368741	4.58356	-2.49078	0.0173062	0.273145	-3.44377	FALSE	Not
ENSG00000185825.11	0.165217	0.0308625	0.299571	7.00004	2.49069	0.0173098	0.273145	-3.6175	FALSE	Not
ENSG00000148943.7	-0.145852	-0.264488	-0.0272156	7.21065	-2.49007	0.0173356	0.273145	-3.62055	FALSE	Not
ENSG00000270172.1	-0.232042	-0.420813	-0.0432716	3.24968	-2.48972	0.0173505	0.273145	-3.33155	FALSE	Not
ENSG00000166295.4	0.13838	0.0257557	0.251005	6.13479	2.48862	0.0173963	0.273145	-3.60137	FALSE	Not
ENSG00000124171.4	-0.261486	-0.474317	-0.0486555	2.38821	-2.48847	0.0174027	0.273145	-3.19975	FALSE	Not
ENSG00000068903.15	0.149786	0.0278682	0.271705	5.56262	2.4884	0.0174053	0.273145	-3.57359	FALSE	Not
ENSG00000074800.9	0.161746	0.0300539	0.293438	10.7629	2.48766	0.0174365	0.273309	-3.60086	FALSE	Not
ENSG00000130479.6	-0.380988	-0.691713	-0.0702616	4.1216	-2.48342	0.0176148	0.275266	-3.42051	FALSE	Not
ENSG00000102606.13	-0.125594	-0.228042	-0.0231455	5.43448	-2.48302	0.0176317	0.275266	-3.55943	FALSE	Not
ENSG00000168350.6	-0.583084	-1.05872	-0.107451	0.594813	-2.483	0.0176328	0.275266	-3.08256	FALSE	Down
ENSG00000145833.11	-0.144375	-0.262157	-0.026592	7.22698	-2.48271	0.0176448	0.275266	-3.63616	FALSE	Not
ENSG00000163513.13	0.224332	0.0412535	0.407411	4.70658	2.48182	0.0176825	0.27553	-3.48055	FALSE	Not
ENSG00000269982.1	-0.450022	-0.817491	-0.082552	0.474514	-2.48044	0.0177412	0.275837	-3.09755	FALSE	Not
ENSG00000136381.8	-0.172186	-0.31279	-0.0315821	7.08178	-2.48038	0.017744	0.275837	-3.63926	FALSE	Not
ENSG00000108788.7	0.117058	0.0213824	0.212734	6.19982	2.47809	0.0178417	0.276659	-3.62063	FALSE	Not
ENSG00000196704.7	0.219735	0.0400701	0.399401	3.39943	2.47715	0.0178817	0.276659	-3.33044	FALSE	Not
ENSG00000171791.10	-0.186987	-0.339889	-0.034086	7.70168	-2.47695	0.0178903	0.276659	-3.64919	FALSE	Not
ENSG00000102595.14	-0.17631	-0.320509	-0.0321114	4.18908	-2.47647	0.0179111	0.276659	-3.44982	FALSE	Not
ENSG00000150768.11	-0.131269	-0.238635	-0.0239039	5.64649	-2.47637	0.0179152	0.276659	-3.60551	FALSE	Not
ENSG00000239305.2	-0.208184	-0.378469	-0.037898	3.3782	-2.4762	0.0179227	0.276659	-3.32145	FALSE	Not
ENSG00000140264.15	0.196133	0.0356333	0.356632	8.80094	2.47511	0.0179697	0.276663	-3.64841	FALSE	Not
ENSG00000069248.9	-0.145424	-0.264441	-0.0264067	7.80722	-2.47482	0.0179821	0.276663	-3.65301	FALSE	Not
ENSG00000184730.6	0.302699	0.0549206	0.550478	3.21842	2.47437	0.0180014	0.276663	-3.26908	FALSE	Not
ENSG00000176208.4	-0.193758	-0.352371	-0.0351447	5.92935	-2.47421	0.0180082	0.276663	-3.62774	FALSE	Not
ENSG00000203950.6	0.409532	0.0742213	0.744842	1.50838	2.47376	0.0180277	0.276663	-3.12251	FALSE	Not
ENSG00000142676.8	0.158031	0.0285619	0.2875	9.9773	2.47226	0.0180929	0.276756	-3.64331	FALSE	Not
ENSG00000161547.10	-0.126113	-0.229444	-0.0227825	8.0407	-2.472	0.018104	0.276756	-3.6592	FALSE	Not
ENSG00000250508.1	-0.339646	-0.617994	-0.0612986	2.14739	-2.47148	0.0181267	0.276756	-3.16552	FALSE	Not
ENSG00000166266.9	-0.169843	-0.309039	-0.0306478	6.62609	-2.47139	0.0181306	0.276756	-3.65155	FALSE	Not
ENSG00000145375.7	-0.1867	-0.339722	-0.033678	5.36648	-2.4712	0.0181387	0.276756	-3.59187	FALSE	Not
ENSG00000119778.10	-0.130032	-0.236634	-0.0234302	5.78218	-2.4706	0.0181647	0.276833	-3.61665	FALSE	Not
ENSG00000178184.11	-0.296861	-0.540581	-0.0531405	2.12862	-2.46705	0.0183196	0.278873	-3.20036	FALSE	Not
ENSG00000125841.8	0.290044	0.0518606	0.528228	2.58477	2.46643	0.0183468	0.278875	-3.24417	FALSE	Not
ENSG00000182871.10	-0.353298	-0.643466	-0.0631294	4.54417	-2.46609	0.0183621	0.278875	-3.53488	FALSE	Not
ENSG00000087095.8	-0.141736	-0.258253	-0.0252195	5.09356	-2.46382	0.0184616	0.27941	-3.56686	FALSE	Not
ENSG00000152556.11	0.248074	0.0441368	0.452012	2.43309	2.46378	0.0184636	0.27941	-3.21365	FALSE	Not
ENSG00000182831.7	-0.137181	-0.24998	-0.0243814	5.54165	-2.46322	0.0184882	0.27941	-3.62422	FALSE	Not
ENSG00000167920.4	0.206999	0.0367681	0.37723	3.52102	2.4629	0.0185024	0.27941	-3.39877	FALSE	Not
ENSG00000104388.10	-0.148986	-0.27153	-0.026443	7.10021	-2.46249	0.0185208	0.27941	-3.6784	FALSE	Not
ENSG00000163832.11	0.171011	0.0303474	0.311675	5.20344	2.46241	0.0185243	0.27941	-3.60628	FALSE	Not
ENSG00000183943.5	-0.1547	-0.282017	-0.0273832	5.35553	-2.46106	0.0185841	0.279646	-3.61691	FALSE	Not
ENSG00000184508.6	0.212352	0.0375431	0.387161	3.05962	2.46042	0.0186123	0.279646	-3.33941	FALSE	Not
ENSG00000176102.7	-0.16776	-0.305888	-0.0296318	5.96235	-2.45993	0.0186341	0.279646	-3.65606	FALSE	Not
ENSG00000064932.11	-0.256424	-0.467616	-0.0452329	6.33989	-2.45924	0.0186652	0.279646	-3.6674	FALSE	Not
ENSG00000244642.2	2.06763	0.364653	3.7706	-0.135723	2.45913	0.0186699	0.279646	-3.13304	FALSE	Not
ENSG00000227081.4	0.412777	0.0727575	0.752797	2.05401	2.45883	0.0186832	0.279646	-3.20619	FALSE	Not
ENSG00000088356.4	0.206322	0.0362588	0.376385	3.8202	2.45727	0.0187531	0.279646	-3.42738	FALSE	Not
ENSG00000142230.7	0.147735	0.0259601	0.26951	7.25778	2.45721	0.0187555	0.279646	-3.69021	FALSE	Not
ENSG00000011258.11	-0.200583	-0.365937	-0.035228	4.98895	-2.45694	0.0187678	0.279646	-3.59431	FALSE	Not
ENSG00000176783.10	-0.0941668	-0.171797	-0.0165364	6.6108	-2.45688	0.0187706	0.279646	-3.68101	FALSE	Not
ENSG00000112877.6	0.191347	0.0335985	0.349095	4.08829	2.45682	0.018773	0.279646	-3.45608	FALSE	Not
ENSG00000235823.1	0.427367	0.0749193	0.779815	2.19231	2.45597	0.0188112	0.279755	-3.2956	FALSE	Not
ENSG00000163191.5	0.310986	0.0544902	0.567481	5.86305	2.45572	0.0188227	0.279755	-3.6534	FALSE	Not
ENSG00000154102.6	0.333437	0.0582186	0.608655	1.64113	2.45388	0.0189052	0.280511	-3.20886	FALSE	Not
ENSG00000165030.3	0.235444	0.0410837	0.429805	4.06762	2.45356	0.0189197	0.280511	-3.43688	FALSE	Not
ENSG00000126773.8	-0.126289	-0.230559	-0.0220201	6.29345	-2.45317	0.0189374	0.280511	-3.68273	FALSE	Not
ENSG00000068400.9	0.13907	0.0241905	0.253949	5.92626	2.45193	0.0189935	0.281027	-3.66474	FALSE	Not
ENSG00000117305.10	0.216053	0.0375225	0.394584	4.91299	2.45112	0.01903	0.281253	-3.57882	FALSE	Not
ENSG00000126070.14	-0.213512	-0.390095	-0.0369285	4.98123	-2.449	0.0191264	0.282122	-3.59249	FALSE	Not
ENSG00000100097.7	0.254591	0.0439612	0.465221	9.40853	2.44816	0.0191648	0.282122	-3.70089	FALSE	Not
ENSG00000089737.11	0.11161	0.0192666	0.203954	7.73189	2.44801	0.0191716	0.282122	-3.71131	FALSE	Not
ENSG00000196792.7	-0.149684	-0.273535	-0.0258323	5.83474	-2.44788	0.0191776	0.282122	-3.6683	FALSE	Not
ENSG00000268157.1	0.380723	0.0655958	0.69585	1.22589	2.44704	0.0192163	0.282122	-3.14661	FALSE	Not
ENSG00000102030.11	0.240099	0.0413657	0.438831	3.64223	2.44702	0.0192172	0.282122	-3.437	FALSE	Not
ENSG00000163867.12	-0.151296	-0.276579	-0.0260136	4.58535	-2.44599	0.0192643	0.282466	-3.55259	FALSE	Not
ENSG00000123415.10	0.191976	0.0329575	0.350995	4.44619	2.44521	0.0193	0.282466	-3.53583	FALSE	Not
ENSG00000169740.9	0.250532	0.0430013	0.458062	3.60769	2.44511	0.0193048	0.282466	-3.43375	FALSE	Not
ENSG00000162695.7	-0.189873	-0.347189	-0.0325581	6.84287	-2.44461	0.0193275	0.282485	-3.7106	FALSE	Not
ENSG00000169249.8	0.339822	0.0580101	0.621634	2.73072	2.44236	0.0194315	0.283692	-3.27985	FALSE	Not
ENSG00000146676.5	-0.230595	-0.422015	-0.0391757	6.43877	-2.43995	0.0195431	0.28454	-3.7128	FALSE	Not
ENSG00000180061.5	0.334723	0.0568408	0.612605	2.45153	2.43973	0.0195534	0.28454	-3.25592	FALSE	Not
ENSG00000144724.14	-0.246521	-0.451181	-0.0418611	4.4659	-2.43971	0.0195543	0.28454	-3.55868	FALSE	Not
ENSG00000136315.3	0.213666	0.0361394	0.391192	5.03778	2.43775	0.0196457	0.285555	-3.65462	FALSE	Not
ENSG00000182150.11	-0.172043	-0.315043	-0.0290425	6.25615	-2.43678	0.0196909	0.285588	-3.70927	FALSE	Not
ENSG00000236404.4	0.323248	0.0545412	0.591954	3.15446	2.43654	0.0197021	0.285588	-3.34894	FALSE	Not
ENSG00000115073.6	0.143876	0.0242646	0.263487	6.01451	2.43631	0.0197129	0.285588	-3.70727	FALSE	Not
ENSG00000236834.1	0.491225	0.0826962	0.899754	0.49324	2.43543	0.0197545	0.285612	-3.16704	FALSE	Not
ENSG00000143248.8	0.320105	0.0538809	0.586329	1.5039	2.43536	0.0197579	0.285612	-3.193	FALSE	Not
ENSG00000254184.3	0.368806	0.0619293	0.675684	1.44052	2.43417	0.0198135	0.285944	-3.17927	FALSE	Not
ENSG00000266208.1	0.184689	0.0309969	0.338381	3.23816	2.43392	0.0198252	0.285944	-3.37069	FALSE	Not
ENSG00000242485.1	0.139241	0.0233134	0.255169	6.14232	2.43275	0.0198805	0.285944	-3.71587	FALSE	Not
ENSG00000108826.11	0.146728	0.0245459	0.26891	5.24746	2.43233	0.0199003	0.285944	-3.65033	FALSE	Not
ENSG00000182185.14	0.196511	0.0328731	0.360149	3.13244	2.43232	0.019901	0.285944	-3.38726	FALSE	Not
ENSG00000196126.6	0.187475	0.0313289	0.343622	5.7396	2.43181	0.0199251	0.285944	-3.701	FALSE	Not
ENSG00000128165.7	1.03946	0.173648	1.90528	1.1931	2.43165	0.0199324	0.285944	-3.17398	FALSE	Not
ENSG00000110074.6	0.156499	0.0260937	0.286903	5.93007	2.43071	0.0199769	0.28627	-3.71264	FALSE	Not
ENSG00000129103.13	0.136611	0.0227523	0.250469	6.80714	2.43017	0.0200027	0.286329	-3.74604	FALSE	Not
ENSG00000244187.3	0.223095	0.037088	0.409101	4.33597	2.42928	0.0200448	0.286572	-3.59387	FALSE	Not
ENSG00000080802.14	0.247866	0.0411734	0.454558	4.08904	2.4289	0.0200631	0.286572	-3.51166	FALSE	Not
ENSG00000166889.13	0.237129	0.0392441	0.435014	4.99142	2.42711	0.0201485	0.287466	-3.61302	FALSE	Not
ENSG00000198937.8	0.18854	0.0311746	0.345905	4.04704	2.42667	0.0201693	0.287466	-3.54546	FALSE	Not
ENSG00000129195.11	0.168149	0.0277338	0.308564	3.79481	2.42548	0.0202265	0.287971	-3.51778	FALSE	Not
ENSG00000187990.4	0.179766	0.0295937	0.329939	7.68275	2.42457	0.0202701	0.288119	-3.76042	FALSE	Not
ENSG00000143815.10	-0.143395	-0.263214	-0.0235761	7.84442	-2.42396	0.0202994	0.288119	-3.76088	FALSE	Not
ENSG00000184060.6	0.31901	0.0524427	0.585577	2.49375	2.4239	0.0203023	0.288119	-3.30302	FALSE	Not
ENSG00000122566.16	0.219243	0.0360035	0.402483	9.18817	2.42339	0.0203268	0.288155	-3.75525	FALSE	Not
ENSG00000073536.13	0.197709	0.0323487	0.363069	4.74905	2.42166	0.0204106	0.288745	-3.63602	FALSE	Not
ENSG00000131043.7	0.16255	0.0265943	0.298505	5.30085	2.42163	0.0204121	0.288745	-3.68208	FALSE	Not
ENSG00000070495.10	0.159343	0.0259696	0.292717	5.32973	2.41981	0.0205002	0.28968	-3.67188	FALSE	Not
ENSG00000130707.13	0.341764	0.0556244	0.627904	7.25747	2.41917	0.0205314	0.28981	-3.76977	FALSE	Not
ENSG00000188985.5	-0.437825	-0.804541	-0.0711098	0.684588	-2.41818	0.0205793	0.290143	-3.19571	FALSE	Not
ENSG00000164440.10	0.430442	0.0698507	0.791034	1.4645	2.41778	0.0205989	0.290143	-3.21685	FALSE	Not
ENSG00000172977.8	0.141576	0.0229316	0.260221	5.22245	2.4169	0.0206416	0.290435	-3.68265	FALSE	Not
ENSG00000257727.1	0.18409	0.0297114	0.338469	4.39628	2.41524	0.020723	0.29127	-3.61757	FALSE	Not
ENSG00000136770.6	0.133191	0.021442	0.24494	6.47154	2.41406	0.0207809	0.291469	-3.76723	FALSE	Not
ENSG00000242539.2	-0.215443	-0.396213	-0.0346721	3.95295	-2.41391	0.0207883	0.291469	-3.54332	FALSE	Not
ENSG00000103363.10	0.203325	0.0326698	0.373981	6.63201	2.41317	0.0208246	0.291469	-3.77663	FALSE	Not
ENSG00000074603.14	-0.153682	-0.28269	-0.0246752	5.94977	-2.41283	0.0208413	0.291469	-3.74998	FALSE	Not
ENSG00000160075.10	-0.112399	-0.206786	-0.018012	5.93684	-2.41195	0.0208851	0.291469	-3.74604	FALSE	Not
ENSG00000213839.4	-0.147868	-0.272049	-0.0236882	3.68884	-2.41179	0.0208925	0.291469	-3.51843	FALSE	Not
ENSG00000203724.6	-0.47398	-0.872046	-0.0759136	1.13176	-2.41169	0.0208976	0.291469	-3.21844	FALSE	Not
ENSG00000171813.10	-0.35937	-0.661264	-0.0574753	4.01753	-2.41104	0.0209301	0.291469	-3.58059	FALSE	Not
ENSG00000169397.3	0.258679	0.0413608	0.475997	2.8736	2.41092	0.0209359	0.291469	-3.37809	FALSE	Not
ENSG00000152117.13	0.26683	0.0425351	0.491125	3.32339	2.40953	0.0210046	0.291792	-3.42275	FALSE	Not
ENSG00000196329.6	0.19978	0.0318119	0.367748	3.61412	2.40903	0.0210294	0.291792	-3.47614	FALSE	Not
ENSG00000070061.10	-0.123575	-0.227478	-0.0196715	6.14551	-2.4089	0.0210362	0.291792	-3.77651	FALSE	Not
ENSG00000130396.16	-0.407818	-0.750749	-0.0648869	1.53014	-2.40867	0.0210475	0.291792	-3.24696	FALSE	Not
ENSG00000159214.8	0.420628	0.0666575	0.774599	1.83724	2.40685	0.0211382	0.292596	-3.26208	FALSE	Not
ENSG00000198087.7	-0.184509	-0.339811	-0.0292073	6.67995	-2.40635	0.0211631	0.292596	-3.78582	FALSE	Not
ENSG00000223496.1	-0.185891	-0.342367	-0.0294143	4.9833	-2.40617	0.0211721	0.292596	-3.6873	FALSE	Not
ENSG00000177764.6	-0.352804	-0.64986	-0.0557487	1.8648	-2.40554	0.0212033	0.292721	-3.26874	FALSE	Not
ENSG00000106004.4	-0.306146	-0.564021	-0.0482713	1.88004	-2.40457	0.0212522	0.29309	-3.2768	FALSE	Not
ENSG00000011260.9	-0.135225	-0.249167	-0.0212824	6.03909	-2.40374	0.0212936	0.293318	-3.78831	FALSE	Not
ENSG00000189212.8	-0.192544	-0.354841	-0.0302477	4.19829	-2.40292	0.0213352	0.293318	-3.62461	FALSE	Not
ENSG00000126214.16	-0.252052	-0.464507	-0.0395957	4.16006	-2.40291	0.0213354	0.293318	-3.58835	FALSE	Not
ENSG00000163935.9	-0.110395	-0.203492	-0.0172985	5.22824	-2.40178	0.0213925	0.293467	-3.71651	FALSE	Not
ENSG00000111726.8	-0.132551	-0.244338	-0.020765	5.9536	-2.40167	0.0213983	0.293467	-3.77397	FALSE	Not
ENSG00000185112.4	-0.256487	-0.472832	-0.0401434	4.27268	-2.40126	0.021419	0.293467	-3.60772	FALSE	Not
ENSG00000110665.7	0.221851	0.0346273	0.409075	3.98594	2.40004	0.0214806	0.293467	-3.56438	FALSE	Not
ENSG00000272918.1	-0.409557	-0.75519	-0.063923	1.06126	-2.40002	0.0214814	0.293467	-3.23779	FALSE	Not
ENSG00000063601.12	-0.198307	-0.365669	-0.0309447	3.78847	-2.39993	0.0214862	0.293467	-3.54824	FALSE	Not
ENSG00000180448.6	-0.265934	-0.490433	-0.0414352	7.76315	-2.39926	0.0215201	0.293467	-3.81286	FALSE	Not
ENSG00000136213.7	-0.287935	-0.531053	-0.0448163	3.85701	-2.3988	0.0215435	0.293467	-3.55824	FALSE	Not
ENSG00000140406.2	-0.329412	-0.607559	-0.0512656	2.26504	-2.39874	0.0215464	0.293467	-3.3787	FALSE	Not
ENSG00000224051.2	-0.281393	-0.51912	-0.0436654	3.83849	-2.39746	0.0216116	0.294051	-3.57426	FALSE	Not
ENSG00000087338.4	-0.156567	-0.289062	-0.0240733	6.02518	-2.39344	0.0218173	0.29625	-3.80424	FALSE	Not
ENSG00000148187.13	0.12864	0.0197784	0.237501	5.02182	2.39342	0.0218181	0.29625	-3.6953	FALSE	Not
ENSG00000135898.5	0.330345	0.0506811	0.610009	1.68271	2.39248	0.0218664	0.296601	-3.28377	FALSE	Not
ENSG00000112592.8	0.177794	0.0271309	0.328457	4.88402	2.39016	0.021986	0.297721	-3.70145	FALSE	Not
ENSG00000111605.12	-0.0818255	-0.151169	-0.0124818	7.4814	-2.39001	0.0219941	0.297721	-3.83253	FALSE	Not
ENSG00000163104.13	-0.150717	-0.278486	-0.0229479	6.31155	-2.38921	0.0220356	0.297899	-3.81717	FALSE	Not
ENSG00000198826.6	-0.141575	-0.261621	-0.0215286	8.32071	-2.38866	0.0220637	0.297899	-3.83308	FALSE	Not
ENSG00000143321.14	0.128285	0.0194978	0.237072	9.24304	2.38845	0.0220749	0.297899	-3.82733	FALSE	Not
ENSG00000158773.10	0.149072	0.0225967	0.275547	7.06535	2.3873	0.0221344	0.298232	-3.83227	FALSE	Not
ENSG00000025772.7	0.167973	0.0254498	0.310496	5.19997	2.3871	0.0221448	0.298232	-3.75566	FALSE	Not
ENSG00000140848.12	0.156054	0.0235607	0.288547	6.00371	2.3856	0.022223	0.298979	-3.81373	FALSE	Not
ENSG00000025434.14	0.212804	0.0320699	0.393538	4.58805	2.38483	0.0222636	0.29922	-3.66833	FALSE	Not
ENSG00000126522.12	0.171685	0.0257917	0.317579	4.41866	2.3835	0.0223333	0.299853	-3.71137	FALSE	Not
ENSG00000167107.8	0.211864	0.0317763	0.391952	4.09421	2.38281	0.022369	0.300027	-3.61279	FALSE	Not
ENSG00000205309.9	-0.306683	-0.567555	-0.04581	1.7151	-2.3811	0.0224592	0.300895	-3.28876	FALSE	Not
ENSG00000130749.5	-0.195876	-0.362546	-0.0292062	6.32079	-2.38035	0.0224986	0.300895	-3.8315	FALSE	Not
ENSG00000196684.8	0.416009	0.0620196	0.769998	3.30526	2.38029	0.0225021	0.300895	-3.46106	FALSE	Up
ENSG00000077348.4	0.208349	0.0309882	0.38571	4.60138	2.37931	0.0225539	0.301282	-3.72287	FALSE	Not
ENSG00000072952.14	0.358412	0.0531668	0.663657	1.29405	2.37821	0.022612	0.301545	-3.28651	FALSE	Not
ENSG00000147548.12	-0.144838	-0.268212	-0.021463	7.33284	-2.37779	0.0226347	0.301545	-3.85718	FALSE	Not
ENSG00000162775.10	-0.144268	-0.267193	-0.0213423	6.96387	-2.37708	0.0226719	0.301545	-3.85428	FALSE	Not
ENSG00000131400.3	0.664386	0.0982446	1.23053	0.919433	2.37691	0.0226812	0.301545	-3.2665	FALSE	Not
ENSG00000187837.2	0.183995	0.0271997	0.34079	9.05741	2.37679	0.0226878	0.301545	-3.85284	FALSE	Not
ENSG00000137831.10	-0.17683	-0.32758	-0.0260806	3.60235	-2.37584	0.0227382	0.30191	-3.60608	FALSE	Not
ENSG00000183763.4	0.164154	0.0241511	0.304157	4.49158	2.37483	0.0227924	0.30215	-3.67499	FALSE	Not
ENSG00000148153.9	-0.136255	-0.252481	-0.0200294	6.63101	-2.37448	0.0228111	0.30215	-3.85723	FALSE	Not
ENSG00000100647.7	0.190857	0.028038	0.353676	5.07931	2.37422	0.0228249	0.30215	-3.74027	FALSE	Not
ENSG00000104814.8	0.166347	0.0243408	0.308353	5.07296	2.3726	0.0229115	0.302992	-3.78083	FALSE	Not
ENSG00000205155.3	0.25305	0.0365931	0.469507	4.57028	2.36784	0.0231685	0.306084	-3.7327	FALSE	Not
ENSG00000105429.8	-0.197651	-0.366768	-0.0285332	6.85936	-2.36716	0.0232055	0.30616	-3.87277	FALSE	Not
ENSG00000198034.6	0.16166	0.0233045	0.300015	9.9335	2.36659	0.0232362	0.30616	-3.86499	FALSE	Not
ENSG00000107551.16	0.134485	0.0193802	0.24959	6.69267	2.36645	0.0232439	0.30616	-3.87082	FALSE	Not
ENSG00000105723.7	0.163781	0.0235353	0.304027	4.15827	2.36533	0.0233051	0.306661	-3.65997	FALSE	Not
ENSG00000259877.1	-0.332151	-0.616641	-0.0476615	1.67842	-2.36476	0.0233362	0.306683	-3.32196	FALSE	Not
ENSG00000047410.9	-0.222553	-0.413196	-0.0319096	9.685	-2.36444	0.0233533	0.306683	-3.87293	FALSE	Not
ENSG00000117419.10	0.166335	0.0237361	0.308934	5.37977	2.36257	0.0234558	0.307003	-3.82639	FALSE	Not
ENSG00000103496.10	0.19741	0.0281505	0.366669	4.57685	2.36229	0.0234711	0.307003	-3.72062	FALSE	Not
ENSG00000159692.11	-0.195475	-0.363084	-0.0278666	7.39084	-2.36218	0.0234774	0.307003	-3.8898	FALSE	Not
ENSG00000102401.15	0.354008	0.0504388	0.657577	2.27019	2.36196	0.0234893	0.307003	-3.40875	FALSE	Not
ENSG00000117528.7	-0.156923	-0.291514	-0.022333	7.01018	-2.36152	0.0235137	0.307003	-3.88895	FALSE	Not
ENSG00000165516.6	-0.141971	-0.263741	-0.0202018	4.43074	-2.36145	0.0235172	0.307003	-3.70747	FALSE	Not
ENSG00000185386.10	0.283069	0.0402144	0.525924	2.88288	2.36082	0.0235519	0.307152	-3.44698	FALSE	Not
ENSG00000196950.9	-0.154016	-0.28619	-0.0218431	5.79721	-2.36015	0.0235887	0.307328	-3.86964	FALSE	Not
ENSG00000124225.11	-0.379247	-0.704811	-0.0536836	1.3146	-2.35941	0.0236296	0.307338	-3.31059	FALSE	Not
ENSG00000012822.11	0.233523	0.033011	0.434034	4.017	2.35888	0.0236587	0.307338	-3.66054	FALSE	Not
ENSG00000129559.8	0.165372	0.0233766	0.307368	5.8001	2.35887	0.0236593	0.307338	-3.85574	FALSE	Not
ENSG00000174010.9	-0.146146	-0.271749	-0.0205422	6.12156	-2.35668	0.0237806	0.307729	-3.87122	FALSE	Not
ENSG00000099364.12	-0.223226	-0.41511	-0.0313418	5.83995	-2.35626	0.0238043	0.307729	-3.86642	FALSE	Not
ENSG00000100802.10	0.242767	0.0340649	0.451469	3.24094	2.35603	0.0238172	0.307729	-3.47278	FALSE	Not
ENSG00000078043.11	-0.130494	-0.242678	-0.0183106	5.04127	-2.35602	0.0238175	0.307729	-3.79119	FALSE	Not
ENSG00000155366.12	0.209553	0.0293883	0.389719	5.52873	2.35581	0.023829	0.307729	-3.82176	FALSE	Not
ENSG00000122966.9	-0.158161	-0.294156	-0.0221656	6.31272	-2.35555	0.0238437	0.307729	-3.88819	FALSE	Not
ENSG00000139746.11	-0.11837	-0.220169	-0.0165722	6.69542	-2.35516	0.0238655	0.307729	-3.89448	FALSE	Not
ENSG00000131591.13	-0.295095	-0.548895	-0.0412938	3.3481	-2.35497	0.023876	0.307729	-3.58796	FALSE	Not
ENSG00000198889.3	-0.17531	-0.326214	-0.0244064	4.54184	-2.35301	0.0239854	0.308838	-3.77014	FALSE	Not
ENSG00000132549.14	-0.223737	-0.416538	-0.0309371	6.73831	-2.35043	0.02413	0.310397	-3.90716	FALSE	Not
ENSG00000077097.9	-0.167755	-0.312377	-0.0231338	9.06579	-2.34942	0.0241871	0.310829	-3.9078	FALSE	Not
ENSG00000205189.7	-0.21546	-0.401286	-0.0296344	6.28556	-2.34843	0.0242427	0.311051	-3.8993	FALSE	Not
ENSG00000110429.9	-0.111844	-0.208311	-0.0153767	5.54192	-2.34828	0.0242515	0.311051	-3.85544	FALSE	Not
ENSG00000139842.10	-0.111659	-0.208018	-0.0153001	7.21154	-2.34703	0.024322	0.311463	-3.91986	FALSE	Not
ENSG00000163154.5	0.183191	0.0250583	0.341324	5.69519	2.34639	0.0243586	0.311463	-3.86727	FALSE	Not
ENSG00000180992.5	0.194057	0.0265379	0.361576	5.18853	2.34629	0.024364	0.311463	-3.8273	FALSE	Not
ENSG00000152056.12	-0.148772	-0.277221	-0.0203227	6.64604	-2.34589	0.0243871	0.311463	-3.9174	FALSE	Not
ENSG00000112893.5	-0.222693	-0.414987	-0.0303996	7.306	-2.34563	0.0244016	0.311463	-3.9232	FALSE	Not
ENSG00000162736.11	0.140037	0.0190207	0.261054	7.15978	2.34377	0.0245073	0.311514	-3.92593	FALSE	Not
ENSG00000134594.4	0.213691	0.0290232	0.398359	3.2747	2.34376	0.0245084	0.311514	-3.61757	FALSE	Not
ENSG00000168090.5	0.136727	0.0185569	0.254897	5.07183	2.34349	0.0245233	0.311514	-3.82979	FALSE	Not
ENSG00000132388.8	-0.159599	-0.297556	-0.0216418	5.12322	-2.34317	0.024542	0.311514	-3.82497	FALSE	Not
ENSG00000117691.5	0.18916	0.0256482	0.352672	6.26651	2.34314	0.0245437	0.311514	-3.91347	FALSE	Not
ENSG00000100448.3	0.188901	0.0256088	0.352193	11.2848	2.34307	0.0245472	0.311514	-3.89217	FALSE	Not
ENSG00000183091.15	-0.312313	-0.582337	-0.0422887	2.5927	-2.34263	0.0245724	0.311534	-3.4627	FALSE	Not
ENSG00000123119.7	-0.24819	-0.462825	-0.0335553	2.77917	-2.34208	0.0246042	0.311637	-3.53788	FALSE	Not
ENSG00000100441.5	0.102047	0.0137601	0.190333	6.63023	2.34111	0.0246598	0.311718	-3.92167	FALSE	Not
ENSG00000167900.7	0.169136	0.022772	0.3155	7.62639	2.34056	0.0246915	0.311718	-3.93448	FALSE	Not
ENSG00000130669.13	-0.303459	-0.566083	-0.0408353	3.65087	-2.34036	0.0247026	0.311718	-3.65734	FALSE	Not
ENSG00000198356.7	0.148477	0.0199776	0.276976	5.87563	2.34032	0.024705	0.311718	-3.90042	FALSE	Not
ENSG00000204682.5	-0.208605	-0.389248	-0.0279621	6.18306	-2.33895	0.024784	0.312415	-3.91586	FALSE	Not
ENSG00000171763.13	-0.14735	-0.274996	-0.0197042	4.66946	-2.33809	0.0248337	0.312463	-3.77716	FALSE	Not
ENSG00000186141.4	0.257108	0.0343407	0.479874	5.83618	2.33766	0.0248584	0.312463	-3.88538	FALSE	Not
ENSG00000094914.8	0.167515	0.0223489	0.312681	5.82479	2.33725	0.0248819	0.312463	-3.90083	FALSE	Not
ENSG00000161609.5	0.483617	0.0644272	0.902807	0.580805	2.33673	0.0249123	0.312463	-3.33541	FALSE	Not
ENSG00000213380.9	-0.165176	-0.308351	-0.0220022	4.42588	-2.33669	0.0249147	0.312463	-3.77238	FALSE	Not
ENSG00000116455.9	0.151194	0.0201251	0.282263	5.43313	2.33643	0.0249298	0.312463	-3.87882	FALSE	Not
ENSG00000124641.10	0.132319	0.0175856	0.247053	4.86933	2.33587	0.0249617	0.312491	-3.82485	FALSE	Not
ENSG00000140650.7	-0.156297	-0.291859	-0.0207343	4.08158	-2.33522	0.0249998	0.312491	-3.73126	FALSE	Not
ENSG00000111206.8	0.179709	0.0238337	0.335585	5.29163	2.33512	0.0250054	0.312491	-3.86242	FALSE	Not
ENSG00000158552.8	0.169391	0.0224014	0.316382	4.69927	2.33411	0.0250645	0.312491	-3.78684	FALSE	Not
ENSG00000136937.8	-0.118921	-0.22212	-0.0157227	7.35383	-2.33401	0.02507	0.312491	-3.94773	FALSE	Not
ENSG00000137692.7	-0.161868	-0.302345	-0.0213915	5.43244	-2.33386	0.0250789	0.312491	-3.87985	FALSE	Not
ENSG00000077150.13	0.274188	0.0361622	0.512214	4.47947	2.33314	0.0251206	0.312491	-3.72392	FALSE	Not
ENSG00000271806.1	0.326576	0.0430697	0.610083	1.1284	2.33313	0.0251214	0.312491	-3.36829	FALSE	Not
ENSG00000104081.9	0.350578	0.0461247	0.655032	2.67923	2.33228	0.0251709	0.312811	-3.47236	FALSE	Not
ENSG00000101363.8	0.200831	0.0263664	0.375295	3.04475	2.33153	0.025215	0.312973	-3.55754	FALSE	Not
ENSG00000160785.9	0.148406	0.019453	0.277358	5.37844	2.33097	0.0252475	0.312973	-3.87333	FALSE	Not
ENSG00000141933.8	-0.551143	-1.03007	-0.0722172	0.955622	-2.33084	0.0252551	0.312973	-3.35385	FALSE	Not
ENSG00000125304.8	-0.130063	-0.243124	-0.017002	8.54644	-2.33001	0.0253039	0.313284	-3.95216	FALSE	Not
ENSG00000224152.1	-0.258037	-0.482526	-0.033548	4.13825	-2.32811	0.0254156	0.314372	-3.7603	FALSE	Not
ENSG00000262814.2	-0.503976	-0.942629	-0.0653224	2.21435	-2.32705	0.0254785	0.314605	-3.49361	FALSE	Not
ENSG00000106245.5	0.179323	0.0232387	0.335407	5.01666	2.32699	0.0254821	0.314605	-3.84093	FALSE	Not
ENSG00000124216.3	0.439801	0.0564925	0.823109	1.44727	2.32394	0.0256627	0.316538	-3.37465	FALSE	Not
ENSG00000102053.11	-0.360681	-0.67523	-0.0461317	1.01291	-2.32248	0.0257497	0.317153	-3.36929	FALSE	Not
ENSG00000149743.9	0.182405	0.0233175	0.341493	4.13314	2.3223	0.0257606	0.317153	-3.76039	FALSE	Not
ENSG00000114739.9	-0.220717	-0.413259	-0.0281755	4.53877	-2.32182	0.0257891	0.317208	-3.8326	FALSE	Not
ENSG00000112365.4	-0.146772	-0.274862	-0.0186808	5.85222	-2.32082	0.0258489	0.317648	-3.92842	FALSE	Not
ENSG00000182952.4	0.152502	0.0193569	0.285647	4.32182	2.31989	0.0259046	0.318036	-3.78736	FALSE	Not
ENSG00000131153.4	0.123835	0.0155775	0.232093	5.40779	2.31687	0.026086	0.319461	-3.91532	FALSE	Not
ENSG00000171282.9	-0.291842	-0.546983	-0.0367011	4.81368	-2.31678	0.0260917	0.319461	-3.83772	FALSE	Not
ENSG00000173821.15	-0.319566	-0.599032	-0.0400999	7.39982	-2.31605	0.0261356	0.319461	-3.97933	FALSE	Up
ENSG00000147166.6	0.537572	0.0674329	1.00771	0.73718	2.31594	0.0261424	0.319461	-3.36931	FALSE	Not
ENSG00000048707.9	-0.271033	-0.508073	-0.0339932	5.69117	-2.31589	0.0261455	0.319461	-3.92448	FALSE	Not
ENSG00000102103.11	0.190105	0.023804	0.356405	4.51605	2.31535	0.0261784	0.319461	-3.81363	FALSE	Not
ENSG00000262728.1	-0.230072	-0.431385	-0.0287584	3.77602	-2.31477	0.0262133	0.319461	-3.74517	FALSE	Not
ENSG00000198829.5	0.303757	0.0379472	0.569566	2.30288	2.31458	0.0262247	0.319461	-3.44788	FALSE	Not
ENSG00000100138.9	0.171845	0.0214532	0.322237	6.58964	2.31435	0.0262385	0.319461	-3.9786	FALSE	Not
ENSG00000114982.13	0.143877	0.0178941	0.269859	6.07174	2.31311	0.0263139	0.320083	-3.95829	FALSE	Not
ENSG00000168036.12	-0.117839	-0.221055	-0.0146223	9.5246	-2.31236	0.0263595	0.320089	-3.98149	FALSE	Not
ENSG00000267268.1	0.475995	0.059055	0.892935	0.728982	2.31231	0.0263628	0.320089	-3.37538	FALSE	Not
ENSG00000188647.8	-0.175911	-0.33003	-0.0217932	6.63467	-2.31184	0.0263917	0.320144	-3.98194	FALSE	Not
ENSG00000205268.6	-0.147031	-0.275916	-0.0181464	8.22361	-2.3106	0.0264671	0.320172	-3.99351	FALSE	Not
ENSG00000269973.1	-0.196736	-0.369195	-0.0242778	2.51948	-2.31056	0.0264697	0.320172	-3.54564	FALSE	Not
ENSG00000152213.3	0.144549	0.0178294	0.271269	4.68413	2.31041	0.026479	0.320172	-3.82804	FALSE	Not
ENSG00000075618.13	-0.253529	-0.475805	-0.0312527	6.99796	-2.31021	0.0264909	0.320172	-3.9941	FALSE	Not
ENSG00000213639.5	-0.154331	-0.289661	-0.0190012	7.3313	-2.30981	0.0265153	0.320172	-3.99657	FALSE	Not
ENSG00000137040.8	-0.102807	-0.193076	-0.0125392	6.53772	-2.30678	0.0267015	0.322031	-3.98773	FALSE	Not
ENSG00000143319.12	0.205823	0.0250829	0.386564	6.07421	2.30652	0.026718	0.322031	-3.97752	FALSE	Not
ENSG00000134698.10	-0.129267	-0.242873	-0.0156618	6.76587	-2.30466	0.0268327	0.322795	-4.00351	FALSE	Not
ENSG00000005486.12	0.368988	0.044699	0.693278	2.47788	2.30461	0.0268358	0.322795	-3.50952	FALSE	Not
ENSG00000135899.12	0.293175	0.0354633	0.550887	4.50402	2.30415	0.0268644	0.322795	-3.74523	FALSE	Up
ENSG00000067836.8	0.177284	0.0214287	0.333139	5.34131	2.30391	0.0268792	0.322795	-3.92461	FALSE	Not
ENSG00000197102.6	-0.384127	-0.722089	-0.0461651	8.21488	-2.3021	0.0269915	0.323463	-4.01117	FALSE	Not
ENSG00000131116.7	-0.343287	-0.645323	-0.0412517	3.08733	-2.30206	0.0269939	0.323463	-3.65826	FALSE	Not
ENSG00000101266.12	-0.0937693	-0.176293	-0.011246	6.96578	-2.30145	0.027032	0.323463	-4.00849	FALSE	Not
ENSG00000072062.9	0.301992	0.0362168	0.567767	2.61709	2.30143	0.0270331	0.323463	-3.57536	FALSE	Not
ENSG00000095970.12	0.204359	0.0244245	0.384293	6.22629	2.30036	0.0270997	0.323463	-3.98294	FALSE	Not
ENSG00000112343.8	0.189602	0.0226536	0.356551	4.48332	2.30027	0.0271059	0.323463	-3.82472	FALSE	Not
ENSG00000163870.10	0.164367	0.0196344	0.3091	5.82117	2.3002	0.02711	0.323463	-3.965	FALSE	Not
ENSG00000215421.5	-0.217182	-0.408475	-0.0258896	4.86149	-2.29955	0.0271505	0.323463	-3.89071	FALSE	Not
ENSG00000183579.11	-0.159271	-0.299571	-0.01897	4.0851	-2.29929	0.0271671	0.323463	-3.79133	FALSE	Not
ENSG00000179886.4	-0.255657	-0.480921	-0.0303929	4.34599	-2.2987	0.0272036	0.323463	-3.83764	FALSE	Not
ENSG00000131653.8	0.163738	0.0194647	0.308011	6.91034	2.29869	0.0272044	0.323463	-4.01579	FALSE	Not
ENSG00000070047.7	-0.229129	-0.431058	-0.0271999	6.77767	-2.29826	0.0272317	0.323496	-4.01277	FALSE	Not
ENSG00000153561.8	-0.160307	-0.301624	-0.0189898	7.71046	-2.2976	0.0272727	0.323692	-4.02137	FALSE	Not
ENSG00000124635.7	0.188275	0.0222576	0.354293	7.27321	2.29698	0.0273121	0.323868	-4.02092	FALSE	Not
ENSG00000180667.6	-0.133034	-0.250464	-0.0156028	5.68018	-2.29454	0.0274653	0.325207	-3.9724	FALSE	Not
ENSG00000213638.4	-0.565473	-1.06472	-0.0662242	0.9084	-2.2941	0.0274936	0.325207	-3.42611	FALSE	Not
ENSG00000141295.9	0.192915	0.022569	0.36326	4.24047	2.29378	0.0275139	0.325207	-3.82703	FALSE	Not
ENSG00000100316.11	0.151316	0.0176672	0.284965	10.143	2.29317	0.0275521	0.325207	-4.01121	FALSE	Not
ENSG00000143851.11	0.117348	0.0136973	0.220999	9.0076	2.29309	0.0275577	0.325207	-4.02507	FALSE	Not
ENSG00000163481.3	0.174681	0.0203638	0.328998	4.04503	2.29271	0.0275817	0.325207	-3.76562	FALSE	Not
ENSG00000141367.7	-0.274751	-0.517499	-0.0320034	9.4201	-2.29246	0.0275975	0.325207	-4.02234	FALSE	Not
ENSG00000148835.9	-0.164096	-0.309113	-0.0190789	4.71215	-2.2919	0.0276329	0.325333	-3.90308	FALSE	Not
ENSG00000188002.6	-0.178611	-0.336531	-0.0206906	2.62887	-2.2908	0.0277029	0.32534	-3.59179	FALSE	Not
ENSG00000115286.15	-0.358747	-0.675945	-0.0415493	4.6934	-2.29074	0.0277069	0.32534	-3.90645	FALSE	Not
ENSG00000115138.6	-0.473689	-0.892576	-0.0548024	2.05783	-2.29041	0.0277276	0.32534	-3.50576	FALSE	Not
ENSG00000005882.7	0.227674	0.0263026	0.429045	3.50769	2.28999	0.0277548	0.32534	-3.71405	FALSE	Not
ENSG00000198270.8	0.205287	0.0237141	0.38686	5.37196	2.28996	0.0277567	0.32534	-3.95508	FALSE	Not
ENSG00000182473.16	0.1182	0.013609	0.222792	6.33933	2.28897	0.0278198	0.32552	-4.01614	FALSE	Not
ENSG00000147799.7	-0.539899	-1.01772	-0.062075	0.549784	-2.28856	0.0278462	0.32552	-3.4158	FALSE	Not
ENSG00000183208.8	0.246555	0.0283109	0.4648	2.24854	2.28817	0.0278709	0.32552	-3.54569	FALSE	Not
ENSG00000170412.12	0.26908	0.0308826	0.507278	1.77734	2.28803	0.02788	0.32552	-3.47984	FALSE	Not
ENSG00000103254.5	-0.322907	-0.608784	-0.0370305	3.36997	-2.28779	0.0278953	0.32552	-3.73576	FALSE	Not
ENSG00000177150.8	-0.114333	-0.21561	-0.0130556	4.72507	-2.28653	0.0279763	0.326064	-3.91086	FALSE	Not
ENSG00000132950.14	0.146542	0.0167061	0.276379	4.97751	2.28604	0.0280075	0.326064	-3.90942	FALSE	Not
ENSG00000253193.4	0.505751	0.0576302	0.953871	1.39324	2.28591	0.0280161	0.326064	-3.4278	FALSE	Up
ENSG00000064490.9	0.179226	0.0203464	0.338106	5.94012	2.28481	0.0280869	0.3266	-4.00959	FALSE	Not
ENSG00000163939.14	-0.185332	-0.349683	-0.0209818	6.63822	-2.28401	0.0281388	0.326712	-4.03824	FALSE	Not
ENSG00000134444.9	-0.121276	-0.228828	-0.0137246	6.1901	-2.28389	0.028146	0.326712	-4.01344	FALSE	Not
ENSG00000167394.8	-0.234537	-0.442585	-0.0264889	3.70953	-2.28331	0.0281838	0.326863	-3.7701	FALSE	Not
ENSG00000146670.5	0.121719	0.0137219	0.229717	6.23767	2.28278	0.0282183	0.326976	-4.02472	FALSE	Not
ENSG00000119403.9	0.125319	0.0140681	0.23657	6.0757	2.28155	0.0282976	0.327549	-4.03068	FALSE	Not
ENSG00000198502.5	0.231064	0.0259115	0.436217	3.64915	2.28125	0.0283175	0.327549	-3.77663	FALSE	Not
ENSG00000247092.2	-0.252962	-0.477688	-0.0282355	3.06844	-2.27991	0.0284043	0.327678	-3.66825	FALSE	Not
ENSG00000106804.6	-0.168808	-0.318816	-0.0188004	6.1852	-2.27928	0.0284459	0.327678	-4.04162	FALSE	Not
ENSG00000112996.5	-0.155551	-0.293812	-0.0172902	6.42601	-2.27872	0.0284822	0.327678	-4.04535	FALSE	Not
ENSG00000083807.5	0.243223	0.0269825	0.459463	2.53704	2.27816	0.0285185	0.327678	-3.62012	FALSE	Not
ENSG00000143486.11	0.154319	0.0171156	0.291523	5.1937	2.27809	0.0285231	0.327678	-4.00106	FALSE	Not
ENSG00000127824.9	0.214564	0.0237963	0.405331	6.34376	2.27808	0.0285238	0.327678	-4.0354	FALSE	Not
ENSG00000114573.5	-0.137341	-0.25946	-0.0152211	7.55544	-2.27788	0.028537	0.327678	-4.06107	FALSE	Not
ENSG00000156232.6	0.171706	0.0190153	0.324396	3.9362	2.27767	0.028551	0.327678	-3.77741	FALSE	Not
ENSG00000110801.9	0.195883	0.0216915	0.370074	2.57719	2.27765	0.0285521	0.327678	-3.6247	FALSE	Not
ENSG00000174915.7	0.221913	0.0244688	0.419358	3.43177	2.27644	0.0286316	0.328026	-3.78184	FALSE	Not
ENSG00000177084.12	-0.214342	-0.405051	-0.0236335	7.14669	-2.27643	0.0286321	0.328026	-4.06165	FALSE	Not
ENSG00000130958.7	0.127374	0.0140062	0.240742	4.0066	2.27567	0.0286822	0.328161	-3.85239	FALSE	Not
ENSG00000261490.1	-0.413878	-0.782378	-0.0453775	1.1176	-2.27484	0.0287363	0.328161	-3.46961	FALSE	Not
ENSG00000131668.9	-0.270024	-0.510447	-0.0296002	6.51714	-2.27479	0.0287396	0.328161	-4.05584	FALSE	Not
ENSG00000178343.4	-0.277314	-0.524236	-0.0303915	1.68635	-2.27472	0.0287443	0.328161	-3.53673	FALSE	Not
ENSG00000131069.15	0.195114	0.0213554	0.368873	4.96968	2.27436	0.0287681	0.328161	-3.96565	FALSE	Not
ENSG00000182944.13	0.116965	0.0127833	0.221148	8.17491	2.27395	0.028795	0.328184	-4.06726	FALSE	Not
ENSG00000062485.14	0.17614	0.0192065	0.333074	7.22632	2.27331	0.0288371	0.32838	-4.0684	FALSE	Not
ENSG00000176476.4	0.164434	0.0179021	0.310967	3.6192	2.27288	0.0288658	0.328423	-3.7655	FALSE	Not
ENSG00000253710.1	-0.18018	-0.340798	-0.0195619	3.77553	-2.27211	0.0289168	0.328555	-3.76207	FALSE	Not
ENSG00000156873.11	0.220289	0.0239029	0.416674	4.87985	2.27195	0.0289272	0.328555	-3.93658	FALSE	Not
ENSG00000241978.5	-0.372011	-0.703841	-0.0401816	1.3393	-2.27069	0.0290108	0.32886	-3.48169	FALSE	Not
ENSG00000073584.14	-0.107361	-0.203136	-0.0115864	6.07288	-2.27046	0.0290264	0.32886	-4.04848	FALSE	Not
ENSG00000170085.13	0.155393	0.0167569	0.294029	5.28832	2.27024	0.0290406	0.32886	-3.98814	FALSE	Not
ENSG00000112787.8	-0.276838	-0.523845	-0.0298315	3.93725	-2.27005	0.0290537	0.32886	-3.86048	FALSE	Not
ENSG00000108828.11	0.156493	0.0168268	0.296159	6.20906	2.26945	0.0290933	0.329007	-4.05987	FALSE	Not
ENSG00000004142.7	0.143321	0.0153728	0.271269	5.25636	2.26878	0.0291378	0.329007	-4.00751	FALSE	Not
ENSG00000273018.1	-0.409768	-0.775606	-0.0439297	1.69837	-2.26864	0.0291471	0.329007	-3.49794	FALSE	Not
ENSG00000196533.6	0.336096	0.0358364	0.636357	2.28081	2.26717	0.0292456	0.329007	-3.6061	FALSE	Not
ENSG00000143207.15	-0.111112	-0.210382	-0.0118425	7.31376	-2.26706	0.0292531	0.329007	-4.08212	FALSE	Not
ENSG00000177565.11	-0.158414	-0.299945	-0.0168829	8.5751	-2.26704	0.0292542	0.329007	-4.07868	FALSE	Not
ENSG00000107282.5	-0.276434	-0.523408	-0.0294607	2.15646	-2.26704	0.0292543	0.329007	-3.61701	FALSE	Not
ENSG00000172775.12	0.0957954	0.0101987	0.181392	6.67034	2.26676	0.0292731	0.329007	-4.07205	FALSE	Not
ENSG00000151229.8	-0.194749	-0.368802	-0.0206959	5.33415	-2.26626	0.029306	0.329007	-3.99247	FALSE	Not
ENSG00000186193.7	-0.214142	-0.405562	-0.0227226	6.07307	-2.26586	0.0293331	0.329007	-4.0716	FALSE	Not
ENSG00000180758.10	-0.248689	-0.471029	-0.026349	2.59993	-2.26546	0.0293601	0.329007	-3.62464	FALSE	Not
ENSG00000167513.4	-0.23464	-0.444454	-0.024826	6.83841	-2.26509	0.029385	0.329007	-4.07951	FALSE	Not
ENSG00000102384.9	-0.132295	-0.250611	-0.0139802	4.921	-2.26476	0.0294073	0.329007	-3.98964	FALSE	Not
ENSG00000145349.12	-0.112484	-0.213094	-0.0118739	6.98053	-2.26447	0.0294265	0.329007	-4.08491	FALSE	Not
ENSG00000047315.10	-0.117299	-0.222225	-0.0123725	7.87875	-2.26426	0.0294406	0.329007	-4.08712	FALSE	Not
ENSG00000131143.4	0.14102	0.0147674	0.267272	7.76541	2.26234	0.0295701	0.330175	-4.09191	FALSE	Not
ENSG00000152223.8	-0.196425	-0.372389	-0.020461	4.9068	-2.26095	0.0296643	0.330428	-3.95641	FALSE	Not
ENSG00000223508.5	0.331556	0.0345258	0.628586	0.84497	2.26086	0.0296702	0.330428	-3.4826	FALSE	Not
ENSG00000149480.2	0.0964085	0.0100266	0.18279	8.08936	2.26053	0.0296926	0.330428	-4.09482	FALSE	Not
ENSG00000197561.2	-0.352061	-0.667509	-0.0366141	8.56247	-2.26052	0.029693	0.330428	-4.0903	FALSE	Not
ENSG00000164941.9	-0.11363	-0.215518	-0.0117427	7.2634	-2.25886	0.0298057	0.330985	-4.09829	FALSE	Not
ENSG00000101361.10	0.131198	0.0135524	0.248844	6.98531	2.25875	0.0298131	0.330985	-4.0953	FALSE	Not
ENSG00000109917.6	0.10273	0.0105947	0.194864	6.0643	2.25834	0.0298415	0.330985	-4.06778	FALSE	Not
ENSG00000111850.6	-0.187641	-0.35595	-0.0193314	3.63368	-2.25806	0.0298601	0.330985	-3.79548	FALSE	Not
ENSG00000178295.10	-0.114962	-0.218086	-0.0118382	6.44709	-2.25794	0.0298684	0.330985	-4.08205	FALSE	Not
ENSG00000143374.10	0.132647	0.0136206	0.251673	5.47256	2.25721	0.0299185	0.331092	-4.04094	FALSE	Not
ENSG00000145730.16	-0.135638	-0.257355	-0.01392	5.58987	-2.25706	0.0299282	0.331092	-4.05507	FALSE	Not
ENSG00000170242.13	-0.114408	-0.2171	-0.0117162	7.38279	-2.25651	0.0299659	0.331231	-4.1025	FALSE	Not
ENSG00000090615.8	-0.151975	-0.288432	-0.0155169	6.92122	-2.25575	0.0300184	0.331488	-4.10438	FALSE	Not
ENSG00000160633.8	-0.125304	-0.237847	-0.0127603	6.51928	-2.25507	0.0300643	0.331488	-4.09329	FALSE	Not
ENSG00000268575.1	-0.239247	-0.454134	-0.0243609	2.83958	-2.25505	0.0300663	0.331488	-3.65115	FALSE	Not
ENSG00000138073.9	0.192259	0.0195504	0.364968	7.31556	2.25471	0.0300896	0.331488	-4.10732	FALSE	Not
ENSG00000114978.13	-0.141559	-0.268793	-0.0143254	8.71469	-2.25347	0.0301742	0.331506	-4.1056	FALSE	Not
ENSG00000173272.9	-0.315688	-0.599471	-0.0319048	5.21879	-2.25314	0.0301971	0.331506	-4.05451	FALSE	Not
ENSG00000151413.12	-0.191186	-0.363084	-0.0192877	3.30518	-2.25269	0.0302281	0.331506	-3.79988	FALSE	Not
ENSG00000139324.7	-0.198034	-0.3761	-0.0199689	4.70717	-2.25257	0.0302365	0.331506	-3.96442	FALSE	Not
ENSG00000109016.13	0.173043	0.0174473	0.328638	4.12984	2.25255	0.030238	0.331506	-3.88642	FALSE	Not
ENSG00000134874.13	-0.231948	-0.440518	-0.0233781	3.62966	-2.25246	0.0302443	0.331506	-3.82531	FALSE	Not
ENSG00000164197.7	-0.304495	-0.578353	-0.0306371	2.12965	-2.25202	0.0302744	0.331506	-3.59879	FALSE	Not
ENSG00000135108.10	-0.164616	-0.312686	-0.0165461	3.92972	-2.25176	0.0302922	0.331506	-3.88678	FALSE	Not
ENSG00000205045.4	-0.34412	-0.653739	-0.0344998	1.0484	-2.25112	0.0303368	0.331719	-3.49503	FALSE	Not
ENSG00000057252.8	-0.136061	-0.258522	-0.0136004	6.60107	-2.25037	0.0303882	0.331941	-4.10713	FALSE	Not
ENSG00000110063.4	0.159092	0.0158681	0.302316	5.92467	2.24983	0.0304256	0.331941	-4.08949	FALSE	Not
ENSG00000146963.13	-0.112049	-0.212935	-0.0111619	5.17681	-2.24952	0.0304473	0.331941	-4.02637	FALSE	Not
ENSG00000079974.13	0.391267	0.0389532	0.743581	0.510339	2.24937	0.0304577	0.331941	-3.48061	FALSE	Not
ENSG00000109118.9	0.184489	0.0183316	0.350647	5.23705	2.24889	0.030491	0.33203	-4.01768	FALSE	Not
ENSG00000117597.13	-0.125155	-0.23792	-0.0123905	5.55064	-2.24798	0.0305539	0.332174	-4.06109	FALSE	Not
ENSG00000169228.9	-0.505257	-0.960721	-0.0497929	1.33151	-2.24686	0.0306323	0.332174	-3.51452	FALSE	Not
ENSG00000129968.11	-0.303673	-0.577444	-0.0299024	5.6786	-2.24666	0.0306463	0.332174	-4.07626	FALSE	Not
ENSG00000132801.5	0.189259	0.0186247	0.359893	3.7312	2.24651	0.0306568	0.332174	-3.81729	FALSE	Not
ENSG00000014914.15	0.241704	0.0237817	0.459626	2.8979	2.24646	0.0306598	0.332174	-3.69496	FALSE	Not
ENSG00000158882.8	0.163689	0.0161056	0.311272	5.39596	2.24646	0.0306598	0.332174	-4.03937	FALSE	Not
ENSG00000260534.1	-0.383507	-0.729436	-0.0375775	0.494939	-2.24545	0.0307307	0.332174	-3.48298	FALSE	Not
ENSG00000130822.11	0.473426	0.0463799	0.900472	2.42584	2.2454	0.0307337	0.332174	-3.66172	FALSE	Not
ENSG00000224888.3	-0.426802	-0.811892	-0.0417117	2.28849	-2.24482	0.0307747	0.332174	-3.62587	FALSE	Not
ENSG00000251396.2	0.492347	0.0481081	0.936586	0.440622	2.24477	0.0307781	0.332174	-3.48528	FALSE	Not
ENSG00000134242.11	0.132741	0.0129681	0.252515	4.90339	2.24473	0.0307811	0.332174	-3.98552	FALSE	Not
ENSG00000113719.11	0.157496	0.0153215	0.299671	5.15901	2.2437	0.030853	0.332679	-4.04385	FALSE	Not
ENSG00000126457.16	0.145899	0.0141412	0.277658	7.22364	2.24281	0.0309153	0.332868	-4.13029	FALSE	Not
ENSG00000254521.2	0.310599	0.0300431	0.591156	2.18588	2.24232	0.0309499	0.332868	-3.58001	FALSE	Not
ENSG00000066654.8	-0.11233	-0.213804	-0.0108566	6.56622	-2.24213	0.0309634	0.332868	-4.12025	FALSE	Not
ENSG00000106771.8	-0.215364	-0.409924	-0.0208048	6.59359	-2.24202	0.0309715	0.332868	-4.12259	FALSE	Not
ENSG00000262944.1	-0.23032	-0.438481	-0.0221593	4.70728	-2.24104	0.03104	0.333141	-3.97632	FALSE	Not
ENSG00000126749.10	-1.65719	-3.15502	-0.15937	2.94873	-2.24094	0.0310474	0.333141	-3.62912	FALSE	Not
ENSG00000155561.10	-0.167538	-0.318994	-0.0160832	7.81186	-2.24051	0.0310774	0.333192	-4.1349	FALSE	Not
ENSG00000146373.12	-0.196501	-0.374226	-0.0187763	4.82476	-2.23941	0.0311551	0.333259	-4.00368	FALSE	Not
ENSG00000246263.2	-0.320538	-0.61045	-0.0306263	2.45641	-2.2394	0.0311563	0.333259	-3.66656	FALSE	Not
ENSG00000181915.3	-0.123904	-0.235971	-0.0118364	5.38166	-2.23935	0.0311594	0.333259	-4.06682	FALSE	Not
ENSG00000101019.17	0.153753	0.014642	0.292864	4.67219	2.23861	0.0312117	0.333548	-3.99041	FALSE	Not
ENSG00000204592.5	0.277408	0.0263097	0.528507	5.10587	2.23765	0.03128	0.333823	-4.03801	FALSE	Not
ENSG00000100796.13	-0.105626	-0.201238	-0.0100128	7.14207	-2.23754	0.031288	0.333823	-4.13826	FALSE	Not
ENSG00000106636.3	0.113267	0.0106951	0.215839	5.73655	2.23662	0.0313533	0.33425	-4.09137	FALSE	Not
ENSG00000152818.14	-0.285031	-0.543221	-0.0268418	7.04973	-2.236	0.0313977	0.334452	-4.13979	FALSE	Not
ENSG00000177432.6	-0.208827	-0.398055	-0.0196004	2.72585	-2.23523	0.0314526	0.334767	-3.69301	FALSE	Not
ENSG00000111335.8	0.481432	0.0450597	0.917804	3.92546	2.23458	0.0314991	0.334992	-3.73065	FALSE	Up
ENSG00000087448.5	-0.120646	-0.230042	-0.0112497	6.53293	-2.23371	0.0315607	0.335377	-4.13225	FALSE	Not
ENSG00000100068.7	0.540462	0.0501332	1.03079	0.876023	2.23252	0.0316464	0.335538	-3.51213	FALSE	Not
ENSG00000158526.7	0.147942	0.0136928	0.282192	4.36242	2.23201	0.0316826	0.335538	-3.94631	FALSE	Not
ENSG00000225470.2	0.124827	0.0115522	0.238102	5.00727	2.23199	0.0316843	0.335538	-4.04589	FALSE	Not
ENSG00000157593.12	0.153476	0.0141468	0.292805	6.41269	2.23108	0.0317496	0.335538	-4.13601	FALSE	Not
ENSG00000067704.8	-0.135407	-0.258351	-0.0124641	8.01811	-2.23077	0.0317721	0.335538	-4.15083	FALSE	Not
ENSG00000187145.10	0.203401	0.0187061	0.388095	5.37454	2.23057	0.0317866	0.335538	-4.10168	FALSE	Not
ENSG00000167554.10	0.187072	0.0171851	0.35696	3.54039	2.23031	0.0318049	0.335538	-3.80803	FALSE	Not
ENSG00000145703.11	-0.223147	-0.425829	-0.0204652	4.27218	-2.22994	0.0318318	0.335538	-3.94076	FALSE	Not
ENSG00000186318.12	-0.146605	-0.279774	-0.0134355	6.49037	-2.22978	0.0318436	0.335538	-4.13476	FALSE	Not
ENSG00000092148.8	-0.228863	-0.436769	-0.0209581	8.13879	-2.22961	0.031856	0.335538	-4.15582	FALSE	Not
ENSG00000196502.7	0.159516	0.0145937	0.304438	5.33831	2.22939	0.0318715	0.335538	-4.07544	FALSE	Not
ENSG00000154265.11	-0.137152	-0.261788	-0.0125162	4.55876	-2.22883	0.0319122	0.335538	-4.0219	FALSE	Not
ENSG00000005844.13	0.218505	0.0198679	0.417143	6.52165	2.22802	0.031971	0.335538	-4.12896	FALSE	Not
ENSG00000172349.12	0.37585	0.0341471	0.717554	2.24914	2.22784	0.031984	0.335538	-3.6233	FALSE	Not
ENSG00000127603.19	-0.430832	-0.822559	-0.0391059	7.60671	-2.22763	0.0319991	0.335538	-4.16011	FALSE	Not
ENSG00000170876.7	0.163228	0.0148068	0.311649	6.04308	2.22749	0.032009	0.335538	-4.13752	FALSE	Not
ENSG00000107833.6	0.202642	0.0183792	0.386905	4.17346	2.22746	0.0320116	0.335538	-3.96825	FALSE	Not
ENSG00000140299.7	-0.14593	-0.27866	-0.0131999	8.14455	-2.22686	0.0320549	0.335538	-4.16104	FALSE	Not
ENSG00000117151.8	-0.159615	-0.304796	-0.0144343	5.33498	-2.2268	0.0320589	0.335538	-4.07747	FALSE	Not
ENSG00000006715.11	-0.121369	-0.231834	-0.0109042	6.81894	-2.22536	0.0321636	0.33563	-4.15815	FALSE	Not
ENSG00000197045.8	-0.137999	-0.263624	-0.0123738	7.72891	-2.22493	0.0321951	0.33563	-4.16598	FALSE	Not
ENSG00000090581.5	0.138762	0.0124296	0.265095	5.12892	2.22471	0.0322113	0.33563	-4.10393	FALSE	Not
ENSG00000245848.2	-0.602679	-1.15139	-0.05397	2.03987	-2.22465	0.0322157	0.33563	-3.67311	FALSE	Down
ENSG00000178802.13	0.149667	0.0133809	0.285954	4.94019	2.22429	0.0322417	0.33563	-4.06566	FALSE	Not
ENSG00000013275.3	0.125316	0.0111908	0.239441	6.00026	2.22404	0.0322601	0.33563	-4.13531	FALSE	Not
ENSG00000168827.10	-0.125815	-0.240396	-0.0112334	6.58142	-2.224	0.0322629	0.33563	-4.15595	FALSE	Not
ENSG00000169814.8	0.232539	0.02073	0.444349	3.29122	2.22366	0.0322877	0.33563	-3.80222	FALSE	Not
ENSG00000188846.9	0.173284	0.015439	0.33113	9.01559	2.22354	0.0322966	0.33563	-4.16188	FALSE	Not
ENSG00000186283.9	0.127317	0.0113019	0.243332	6.10167	2.22274	0.0323548	0.335971	-4.1374	FALSE	Not
ENSG00000112715.16	0.705468	0.0624227	1.34851	3.12918	2.22205	0.0324059	0.336236	-3.76753	FALSE	Not
ENSG00000164749.7	-0.150629	-0.287984	-0.013275	5.31923	-2.22118	0.0324691	0.336493	-4.11309	FALSE	Not
ENSG00000169991.6	-0.194094	-0.371136	-0.0170524	3.33149	-2.22052	0.0325181	0.336493	-3.815	FALSE	Not
ENSG00000103932.7	0.16473	0.0144689	0.314992	5.03497	2.22046	0.0325222	0.336493	-4.06512	FALSE	Not
ENSG00000120256.5	-0.124944	-0.238921	-0.010967	5.74221	-2.22032	0.0325326	0.336493	-4.13695	FALSE	Not
ENSG00000054277.8	-0.274346	-0.52468	-0.0240125	2.76256	-2.21971	0.0325772	0.336691	-3.75621	FALSE	Not
ENSG00000080371.4	-0.0964481	-0.184489	-0.00840757	6.75899	-2.21885	0.0326407	0.337039	-4.169	FALSE	Not
ENSG00000151893.10	-0.156563	-0.299496	-0.0136293	6.38548	-2.21856	0.032662	0.337039	-4.15901	FALSE	Not
ENSG00000103051.14	0.134601	0.0116222	0.25758	6.07441	2.21684	0.0327891	0.337903	-4.14819	FALSE	Not
ENSG00000166145.10	0.267078	0.0230155	0.51114	2.41395	2.21643	0.0328197	0.337903	-3.70624	FALSE	Not
ENSG00000116984.8	-0.176961	-0.338682	-0.0152387	6.81685	-2.21628	0.0328307	0.337903	-4.17853	FALSE	Not
ENSG00000156853.7	-0.15229	-0.291481	-0.0130995	4.66248	-2.21605	0.0328481	0.337903	-4.02295	FALSE	Not
ENSG00000245970.2	-0.359857	-0.688911	-0.0308023	2.00744	-2.21503	0.0329239	0.337912	-3.64506	FALSE	Not
ENSG00000168528.7	0.261407	0.0223366	0.500478	2.80927	2.21467	0.0329507	0.337912	-3.75734	FALSE	Not
ENSG00000156521.9	-0.209366	-0.400865	-0.0178665	4.39321	-2.2144	0.0329707	0.337912	-4.00451	FALSE	Not
ENSG00000100889.7	0.291882	0.0248692	0.558895	4.53062	2.21408	0.0329947	0.337912	-4.01112	FALSE	Not
ENSG00000137404.10	0.492819	0.0419735	0.943665	0.449854	2.214	0.0330006	0.337912	-3.54353	FALSE	Not
ENSG00000176619.6	-0.171737	-0.328864	-0.0146099	7.80032	-2.21376	0.0330184	0.337912	-4.18698	FALSE	Not
ENSG00000198301.7	-0.111623	-0.213756	-0.00948983	5.70543	-2.21363	0.0330282	0.337912	-4.13617	FALSE	Not
ENSG00000231609.1	-0.273475	-0.523912	-0.0230385	1.98502	-2.21176	0.0331679	0.338758	-3.65789	FALSE	Not
ENSG00000182504.6	-0.212764	-0.407659	-0.0178685	5.75415	-2.21113	0.033215	0.338758	-4.14546	FALSE	Not
ENSG00000111640.10	0.149512	0.0125552	0.286468	9.92276	2.21111	0.0332164	0.338758	-4.17806	FALSE	Not
ENSG00000143393.12	0.129503	0.010866	0.248139	6.75397	2.21094	0.0332289	0.338758	-4.18367	FALSE	Not
ENSG00000253729.3	-0.474786	-0.909762	-0.0398101	9.47332	-2.2108	0.0332393	0.338758	-4.18212	FALSE	Not
ENSG00000014824.9	-0.111853	-0.214352	-0.00935301	7.20468	-2.21025	0.0332808	0.33892	-4.19403	FALSE	Not
ENSG00000103540.12	-0.148664	-0.285047	-0.0122802	6.5738	-2.2078	0.0334648	0.340531	-4.18896	FALSE	Not
ENSG00000124406.12	-0.285836	-0.548104	-0.0235684	2.88753	-2.20744	0.033492	0.340545	-3.78054	FALSE	Not
ENSG00000125735.6	0.265657	0.0218416	0.509473	3.58488	2.20687	0.033535	0.34072	-3.83527	FALSE	Not
ENSG00000164916.9	-0.18419	-0.353348	-0.015032	7.30475	-2.20542	0.0336452	0.34142	-4.20334	FALSE	Not
ENSG00000124596.12	0.15366	0.012505	0.294815	4.80823	2.20486	0.0336871	0.34142	-4.05267	FALSE	Not
ENSG00000119638.8	-0.0977513	-0.187554	-0.00794827	6.68845	-2.2047	0.0336998	0.34142	-4.19609	FALSE	Not
ENSG00000101464.6	0.147651	0.0119985	0.283304	4.94521	2.20458	0.0337088	0.34142	-4.1074	FALSE	Not
ENSG00000157540.15	-0.133397	-0.255985	-0.0108094	7.35236	-2.20402	0.0337508	0.34142	-4.2059	FALSE	Not
ENSG00000135404.7	0.15678	0.0126969	0.300863	8.60594	2.20392	0.0337592	0.34142	-4.20416	FALSE	Not
ENSG00000094631.14	0.155469	0.0125285	0.298409	5.59678	2.20296	0.0338321	0.341886	-4.15887	FALSE	Not
ENSG00000100979.10	0.203339	0.0163584	0.39032	5.46141	2.20263	0.033857	0.341886	-4.1396	FALSE	Not
ENSG00000198477.3	-0.234106	-0.449445	-0.0187673	2.22679	-2.20195	0.0339088	0.342147	-3.7058	FALSE	Not
ENSG00000149823.3	-0.220606	-0.423652	-0.0175598	5.54052	-2.20059	0.0340125	0.342931	-4.16262	FALSE	Not
ENSG00000135632.7	0.164856	0.0130918	0.31662	4.20448	2.20015	0.0340463	0.34301	-4.00713	FALSE	Not
ENSG00000109670.9	-0.0964072	-0.185197	-0.00761747	5.68134	-2.1992	0.0341195	0.343451	-4.15886	FALSE	Not
ENSG00000215301.5	-0.12894	-0.247708	-0.0101721	8.25374	-2.1989	0.0341421	0.343451	-4.21541	FALSE	Not
ENSG00000227345.4	-0.182573	-0.35077	-0.0143762	3.54098	-2.19855	0.0341693	0.343462	-3.9196	FALSE	Not
ENSG00000152439.8	0.149221	0.0116891	0.286752	4.24037	2.19758	0.0342441	0.343883	-3.95754	FALSE	Not
ENSG00000141562.13	0.124193	0.00969936	0.238686	4.99454	2.19702	0.0342872	0.343883	-4.10957	FALSE	Not
ENSG00000204308.6	0.308768	0.0241111	0.593424	4.50194	2.19699	0.0342893	0.343883	-4.04912	FALSE	Not
ENSG00000163577.3	-0.187151	-0.359769	-0.0145334	4.60771	-2.19596	0.0343687	0.344278	-4.04341	FALSE	Not
ENSG00000120837.3	-0.145287	-0.279317	-0.0112569	5.44852	-2.19554	0.034401	0.344278	-4.15178	FALSE	Not
ENSG00000148308.13	0.129712	0.010046	0.249378	6.67329	2.19546	0.0344069	0.344278	-4.21542	FALSE	Not
ENSG00000176371.9	0.16809	0.0129284	0.323252	3.66221	2.19419	0.0345054	0.345001	-3.9447	FALSE	Not
ENSG00000120457.7	0.301114	0.0230825	0.579146	2.24206	2.19358	0.0345526	0.345061	-3.70154	FALSE	Not
ENSG00000120868.9	-0.147124	-0.28298	-0.0112674	7.06145	-2.19341	0.0345659	0.345061	-4.22456	FALSE	Not
ENSG00000233280.2	-0.265727	-0.511143	-0.0203114	5.28039	-2.19306	0.0345932	0.345061	-4.13914	FALSE	Not
ENSG00000105383.10	0.142531	0.0108632	0.2742	5.9251	2.19254	0.0346339	0.345061	-4.19335	FALSE	Not
ENSG00000164548.6	-0.125951	-0.242308	-0.00959394	5.41876	-2.19243	0.0346421	0.345061	-4.15466	FALSE	Not
ENSG00000136270.9	0.121893	0.00926052	0.234526	6.88332	2.19196	0.0346789	0.345168	-4.2254	FALSE	Not
ENSG00000205212.3	0.314181	0.0237602	0.604602	4.38122	2.19114	0.034743	0.345426	-3.98527	FALSE	Not
ENSG00000105357.11	-0.247757	-0.476797	-0.0187178	4.03596	-2.19095	0.0347572	0.345426	-4.01342	FALSE	Not
ENSG00000128915.7	-0.131652	-0.253443	-0.00986002	6.258	-2.1894	0.0348782	0.346368	-4.21321	FALSE	Not
ENSG00000066422.4	-0.145642	-0.28046	-0.0108237	6.19308	-2.18804	0.0349853	0.34717	-4.21096	FALSE	Not
ENSG00000112473.12	0.168219	0.0124538	0.323984	5.69761	2.18737	0.0350379	0.347431	-4.18913	FALSE	Not
ENSG00000179761.7	0.179837	0.013247	0.346427	3.92096	2.18649	0.035107	0.347855	-3.93352	FALSE	Not
ENSG00000198589.6	-0.272228	-0.524522	-0.0199342	5.78142	-2.18546	0.0351878	0.348232	-4.20457	FALSE	Not
ENSG00000128965.7	1.31602	0.0960974	2.53594	1.08539	2.18498	0.035226	0.348232	-3.58778	FALSE	Not
ENSG00000169126.11	-0.336091	-0.647641	-0.0245402	0.921381	-2.18497	0.0352268	0.348232	-3.60676	FALSE	Not
ENSG00000179361.13	0.235453	0.0171537	0.453752	2.45872	2.18459	0.0352571	0.348232	-3.72572	FALSE	Not
ENSG00000142156.10	-0.27048	-0.521283	-0.0196766	4.01646	-2.18433	0.035277	0.348232	-4.03844	FALSE	Not
ENSG00000173141.4	-0.179258	-0.345546	-0.01297	5.52281	-2.18341	0.0353502	0.348694	-4.19081	FALSE	Not
ENSG00000204576.7	0.354009	0.0255602	0.682457	0.825277	2.18305	0.0353785	0.348712	-3.60116	FALSE	Not
ENSG00000067992.8	-0.200364	-0.386328	-0.0143997	3.4695	-2.18226	0.0354408	0.348899	-3.92771	FALSE	Not
ENSG00000177963.8	0.111256	0.00799008	0.214521	7.0066	2.18215	0.0354503	0.348899	-4.24648	FALSE	Not
ENSG00000121417.9	0.148386	0.0106203	0.286152	4.169	2.18157	0.0354961	0.349089	-3.98878	FALSE	Not
ENSG00000143409.11	0.148212	0.0105541	0.285871	4.10426	2.18072	0.0355638	0.34932	-4.01621	FALSE	Not
ENSG00000115129.9	0.341887	0.0243298	0.659445	2.9984	2.18061	0.0355725	0.34932	-3.80004	FALSE	Not
ENSG00000117245.8	0.187967	0.0133184	0.362615	6.52062	2.17989	0.03563	0.349625	-4.23827	FALSE	Not
ENSG00000085788.9	-0.102389	-0.197553	-0.00722426	5.78407	-2.17919	0.0356858	0.349702	-4.21561	FALSE	Not
ENSG00000124486.8	-0.282093	-0.544289	-0.019896	7.44727	-2.17912	0.0356909	0.349702	-4.25477	FALSE	Not
ENSG00000135506.11	0.130672	0.00916026	0.252184	7.94958	2.17812	0.0357713	0.35014	-4.25706	FALSE	Not
ENSG00000198836.4	-0.148991	-0.287551	-0.0104306	7.49326	-2.1779	0.0357887	0.35014	-4.2578	FALSE	Not
ENSG00000126756.7	0.152482	0.0104904	0.294474	5.51169	2.17507	0.0360159	0.352037	-4.20186	FALSE	Not
ENSG00000171960.6	0.13385	0.00916379	0.258536	7.86168	2.17429	0.0360789	0.352037	-4.26478	FALSE	Not
ENSG00000203813.4	0.219738	0.0150317	0.424444	7.50824	2.17416	0.0360894	0.352037	-4.26527	FALSE	Not
ENSG00000121957.8	-0.145853	-0.28174	-0.00996614	6.09227	-2.17398	0.036104	0.352037	-4.24042	FALSE	Not
ENSG00000144445.11	-0.126738	-0.244825	-0.00865201	5.93634	-2.17383	0.0361159	0.352037	-4.21191	FALSE	Not
ENSG00000166086.8	-0.23652	-0.456942	-0.0160974	2.54206	-2.17335	0.0361549	0.352157	-3.77568	FALSE	Not
ENSG00000167283.3	0.198635	0.0134094	0.38386	6.47151	2.17206	0.0362589	0.352909	-4.25443	FALSE	Not
ENSG00000119771.10	-0.355379	-0.686869	-0.0238893	1.20596	-2.1714	0.0363129	0.353174	-3.64084	FALSE	Not
ENSG00000101811.9	0.132219	0.0088449	0.255593	5.1664	2.17064	0.0363745	0.353483	-4.1686	FALSE	Not
ENSG00000101017.9	0.301857	0.020127	0.583586	2.97376	2.17013	0.0364157	0.353483	-3.78814	FALSE	Not
ENSG00000149657.15	-0.123802	-0.239363	-0.00824134	5.61343	-2.16988	0.0364363	0.353483	-4.22003	FALSE	Not
ENSG00000101457.8	0.1328	0.00882948	0.256771	5.39925	2.16969	0.0364517	0.353483	-4.19057	FALSE	Not
ENSG00000017483.10	0.228582	0.0151461	0.442018	4.79093	2.16916	0.0364945	0.353637	-4.15809	FALSE	Not
ENSG00000138193.10	-0.209049	-0.404332	-0.0137667	3.5142	-2.16822	0.0365715	0.354071	-3.96316	FALSE	Not
ENSG00000173064.6	-0.210784	-0.407733	-0.0138347	5.8632	-2.16771	0.0366131	0.354071	-4.2222	FALSE	Not
ENSG00000105948.9	-0.231195	-0.44727	-0.0151205	2.85633	-2.16717	0.0366573	0.354071	-3.87841	FALSE	Not
ENSG00000071082.6	0.172796	0.0112947	0.334297	9.293	2.16708	0.0366643	0.354071	-4.26904	FALSE	Not
ENSG00000035687.9	-0.137297	-0.265657	-0.00893566	6.37673	-2.16643	0.0367177	0.354071	-4.26784	FALSE	Not
ENSG00000159352.11	0.126631	0.0082152	0.245046	7.76381	2.16595	0.0367571	0.354071	-4.28104	FALSE	Not
ENSG00000260382.1	0.421852	0.0273664	0.816337	0.475231	2.16594	0.0367577	0.354071	-3.60766	FALSE	Not
ENSG00000150712.6	-0.158326	-0.306396	-0.0102555	4.78894	-2.16571	0.0367763	0.354071	-4.17217	FALSE	Not
ENSG00000159885.9	0.234434	0.0151799	0.453687	2.62697	2.16566	0.0367807	0.354071	-3.77672	FALSE	Not
ENSG00000043462.7	0.169367	0.0109316	0.327802	5.70722	2.16518	0.0368201	0.354135	-4.21783	FALSE	Not
ENSG00000187555.10	-0.121634	-0.23543	-0.00783729	7.17866	-2.16492	0.036841	0.354135	-4.28084	FALSE	Not
ENSG00000092621.7	0.36762	0.0236147	0.711624	6.02391	2.16447	0.0368785	0.354237	-4.24752	FALSE	Not
ENSG00000137970.7	0.238022	0.0152422	0.460802	2.92947	2.16401	0.0369165	0.354345	-3.90279	FALSE	Not
ENSG00000225921.2	-0.249268	-0.48265	-0.0158867	1.60781	-2.1633	0.0369743	0.354583	-3.70946	FALSE	Not
ENSG00000162885.8	-0.115413	-0.223483	-0.00734303	7.31893	-2.16305	0.0369951	0.354583	-4.28536	FALSE	Not
ENSG00000160691.14	0.121	0.00766036	0.23434	6.37488	2.16232	0.0370551	0.354591	-4.26977	FALSE	Not
ENSG00000172432.14	0.204765	0.0129576	0.396573	6.92654	2.16226	0.0370605	0.354591	-4.27888	FALSE	Not
ENSG00000121743.3	-0.338994	-0.656702	-0.0212864	2.59571	-2.16113	0.0371535	0.354591	-3.80875	FALSE	Not
ENSG00000099968.13	0.121721	0.00764287	0.2358	6.99561	2.16113	0.0371541	0.354591	-4.2842	FALSE	Not
ENSG00000138772.8	0.550944	0.0344661	1.06742	0.597505	2.16059	0.0371983	0.354591	-3.61579	FALSE	Not
ENSG00000163320.6	-0.119104	-0.230763	-0.00744602	7.61302	-2.1605	0.0372062	0.354591	-4.2915	FALSE	Not
ENSG00000102910.9	-0.101937	-0.197514	-0.00635983	6.75717	-2.1602	0.0372304	0.354591	-4.28384	FALSE	Not
ENSG00000215039.2	0.42895	0.0267218	0.831179	1.8583	2.15999	0.0372484	0.354591	-3.69235	FALSE	Not
ENSG00000013503.5	-0.160549	-0.311097	-0.0100013	3.83782	-2.15998	0.0372487	0.354591	-4.04266	FALSE	Not
ENSG00000143786.3	-0.233031	-0.451565	-0.0144972	1.57466	-2.15979	0.0372645	0.354591	-3.66471	FALSE	Not
ENSG00000180901.6	0.118955	0.00731553	0.230595	4.69856	2.15815	0.037401	0.354763	-4.1343	FALSE	Not
ENSG00000138346.10	-0.101494	-0.196769	-0.00621986	5.75587	-2.15766	0.0374422	0.354763	-4.26177	FALSE	Not
ENSG00000127663.10	-0.205108	-0.397671	-0.0125452	4.95691	-2.15738	0.0374649	0.354763	-4.18343	FALSE	Not
ENSG00000128011.4	-0.486189	-0.942645	-0.0297324	0.815713	-2.15736	0.0374668	0.354763	-3.63127	FALSE	Not
ENSG00000006062.9	0.422217	0.0257572	0.818677	1.14702	2.15702	0.0374955	0.354763	-3.64418	FALSE	Not
ENSG00000123607.10	-0.140786	-0.273023	-0.00854879	4.35069	-2.15637	0.0375497	0.354763	-4.10341	FALSE	Not
ENSG00000075945.8	-0.140614	-0.272703	-0.00852545	4.0656	-2.15616	0.0375673	0.354763	-4.07168	FALSE	Not
ENSG00000166024.9	0.126501	0.007655	0.245347	5.02384	2.15589	0.0375897	0.354763	-4.1582	FALSE	Not
ENSG00000173611.13	-0.196466	-0.381055	-0.0118783	4.04199	-2.15577	0.0375999	0.354763	-4.08788	FALSE	Not
ENSG00000142867.8	-0.114221	-0.221554	-0.00688799	4.78011	-2.15541	0.0376298	0.354763	-4.15149	FALSE	Not
ENSG00000164180.9	-0.15545	-0.301526	-0.00937428	5.39684	-2.15541	0.0376299	0.354763	-4.2163	FALSE	Not
ENSG00000134184.8	0.155981	0.00939896	0.302564	4.28449	2.1553	0.0376389	0.354763	-4.12523	FALSE	Not
ENSG00000108582.7	-0.235072	-0.456065	-0.0140796	7.63728	-2.15447	0.0377084	0.354763	-4.30297	FALSE	Not
ENSG00000178202.8	-0.138237	-0.268201	-0.00827379	5.37273	-2.15437	0.0377167	0.354763	-4.22864	FALSE	Not
ENSG00000102317.13	0.163031	0.00972211	0.316341	7.56009	2.15387	0.0377587	0.354763	-4.30402	FALSE	Not
ENSG00000196776.10	-0.13138	-0.254928	-0.007832	6.51888	-2.15383	0.0377625	0.354763	-4.28512	FALSE	Not
ENSG00000116337.11	0.167984	0.00998749	0.32598	5.01383	2.15346	0.037793	0.354763	-4.19469	FALSE	Not
ENSG00000239569.2	0.365727	0.021724	0.709729	0.761312	2.15334	0.0378037	0.354763	-3.63473	FALSE	Not
ENSG00000142864.10	-0.121843	-0.23645	-0.00723515	9.63196	-2.15329	0.0378072	0.354763	-4.29143	FALSE	Not
ENSG00000228223.1	-0.16568	-0.32155	-0.00981059	3.30291	-2.15291	0.0378394	0.354763	-3.96557	FALSE	Not
ENSG00000119669.3	-0.312707	-0.606911	-0.018504	2.47403	-2.15282	0.0378472	0.354763	-3.83521	FALSE	Not
ENSG00000183258.7	0.123228	0.007245	0.239211	6.54401	2.15195	0.0379204	0.355197	-4.29824	FALSE	Not
ENSG00000106367.9	0.150204	0.00879381	0.291614	4.94423	2.15138	0.0379681	0.355392	-4.20173	FALSE	Not
ENSG00000132581.5	0.143832	0.00837272	0.279292	5.15095	2.15062	0.0380325	0.35557	-4.19674	FALSE	Not
ENSG00000107929.10	-0.131082	-0.254538	-0.00762475	6.96309	-2.15052	0.038041	0.35557	-4.30596	FALSE	Not
ENSG00000136630.11	-0.187189	-0.363516	-0.0108622	5.63273	-2.1502	0.0380679	0.35557	-4.26765	FALSE	Not
ENSG00000121775.13	0.16882	0.00975891	0.32788	4.18155	2.1497	0.0381107	0.355686	-4.08506	FALSE	Not
ENSG00000135111.10	-0.188799	-0.366719	-0.0108785	3.31509	-2.14927	0.0381468	0.355686	-3.96073	FALSE	Not
ENSG00000167850.3	0.140217	0.00806887	0.272366	4.22946	2.1491	0.0381612	0.355686	-4.08972	FALSE	Not
ENSG00000125744.7	0.227675	0.0130515	0.442298	2.49818	2.1486	0.0382037	0.355831	-3.82722	FALSE	Not
ENSG00000081307.8	-0.128071	-0.248839	-0.00730271	4.96595	-2.14791	0.0382626	0.355866	-4.1963	FALSE	Not
ENSG00000256073.2	0.305806	0.0174058	0.594206	1.40539	2.14767	0.0382825	0.355866	-3.67618	FALSE	Not
ENSG00000188613.5	-0.187242	-0.363832	-0.0106518	3.54095	-2.1476	0.0382883	0.355866	-3.97329	FALSE	Not
ENSG00000135040.11	-0.107449	-0.208844	-0.00605327	5.4062	-2.14635	0.0383951	0.356395	-4.24004	FALSE	Not
ENSG00000259330.1	-0.142313	-0.276612	-0.00801432	3.78853	-2.1463	0.0383993	0.356395	-4.02802	FALSE	Not
ENSG00000170759.10	-0.13805	-0.26838	-0.00771954	8.86635	-2.1454	0.0384761	0.356765	-4.31516	FALSE	Not
ENSG00000137200.8	0.154677	0.00862495	0.30073	6.30112	2.14504	0.0385067	0.356765	-4.29524	FALSE	Up
ENSG00000128973.7	0.128155	0.00713701	0.249173	6.76065	2.14488	0.0385204	0.356765	-4.31335	FALSE	Not
ENSG00000149806.6	0.165562	0.00918847	0.321936	8.33129	2.14444	0.0385576	0.356765	-4.31973	FALSE	Not
ENSG00000204386.6	0.218616	0.0121141	0.425119	4.92678	2.14425	0.0385743	0.356765	-4.1943	FALSE	Not
ENSG00000204673.6	0.183793	0.0101047	0.357481	4.11336	2.14326	0.0386586	0.357294	-4.0908	FALSE	Not
ENSG00000172795.11	-0.219127	-0.42624	-0.0120135	8.36264	-2.14291	0.0386886	0.357321	-4.32208	FALSE	Not
ENSG00000154864.7	-0.271385	-0.528	-0.0147697	3.10931	-2.14201	0.0387666	0.357792	-4.01927	FALSE	Not
ENSG00000072135.8	0.153019	0.00826187	0.297776	5.33862	2.14103	0.0388506	0.358167	-4.25874	FALSE	Not
ENSG00000172456.12	0.163342	0.00875551	0.317929	3.75481	2.14015	0.0389266	0.358167	-4.04206	FALSE	Not
ENSG00000230155.2	0.36773	0.0197031	0.715758	0.619807	2.1401	0.0389309	0.358167	-3.64903	FALSE	Not
ENSG00000165572.6	-0.15499	-0.301716	-0.00826432	4.54474	-2.13951	0.0389814	0.358167	-4.1676	FALSE	Not
ENSG00000203791.9	-0.164426	-0.320088	-0.00876371	3.99894	-2.13946	0.0389858	0.358167	-4.15292	FALSE	Not
ENSG00000112159.7	-0.376274	-0.732535	-0.0200131	7.7358	-2.13921	0.0390075	0.358167	-4.3318	FALSE	Not
ENSG00000198157.6	0.324464	0.0172419	0.631686	1.77351	2.1391	0.0390169	0.358167	-3.73405	FALSE	Not
ENSG00000108946.10	-0.119539	-0.232749	-0.00632866	8.49304	-2.13866	0.0390554	0.358167	-4.33017	FALSE	Not
ENSG00000123240.12	0.273251	0.0144602	0.532041	4.57235	2.1386	0.0390599	0.358167	-4.1306	FALSE	Not
ENSG00000085872.10	-0.226601	-0.441261	-0.0119418	4.16672	-2.13811	0.0391028	0.358167	-4.10448	FALSE	Not
ENSG00000119906.7	-0.123833	-0.241142	-0.00652402	6.80597	-2.13807	0.0391059	0.358167	-4.32543	FALSE	Not
ENSG00000145592.9	0.144576	0.00754347	0.281609	9.58756	2.13693	0.0392052	0.358339	-4.32425	FALSE	Not
ENSG00000160741.12	0.272228	0.0141822	0.530274	4.21086	2.13675	0.0392207	0.358339	-4.09062	FALSE	Not
ENSG00000092841.14	0.169737	0.00883492	0.33064	9.40061	2.13664	0.0392298	0.358339	-4.32635	FALSE	Not
ENSG00000135686.8	-0.114099	-0.222261	-0.00593691	7.01381	-2.1366	0.0392332	0.358339	-4.3338	FALSE	Not
ENSG00000105963.9	-0.335353	-0.653418	-0.0172884	4.19053	-2.13552	0.0393272	0.35884	-4.14812	FALSE	Not
ENSG00000152944.4	-0.126846	-0.247176	-0.00651593	5.42411	-2.13511	0.0393633	0.35884	-4.27311	FALSE	Not
ENSG00000080031.5	0.265907	0.0136508	0.518163	3.16914	2.13504	0.0393696	0.35884	-3.91942	FALSE	Not
ENSG00000070190.8	0.167077	0.00850112	0.325653	5.57596	2.13401	0.0394589	0.359406	-4.25988	FALSE	Not
ENSG00000247903.1	-0.146874	-0.286304	-0.00744449	4.92121	-2.13357	0.0394972	0.359506	-4.22619	FALSE	Not
ENSG00000248971.2	0.232007	0.0116878	0.452326	2.9285	2.13288	0.0395579	0.359732	-3.8679	FALSE	Not
ENSG00000145476.11	-0.196313	-0.382771	-0.00985431	4.18305	-2.13247	0.0395933	0.359732	-4.14394	FALSE	Not
ENSG00000154059.5	-0.132627	-0.25861	-0.00664391	5.90178	-2.13224	0.0396134	0.359732	-4.31778	FALSE	Not
ENSG00000107223.8	0.134165	0.00670896	0.261622	7.83309	2.13204	0.039631	0.359732	-4.34565	FALSE	Not
ENSG00000148218.11	0.134879	0.00668298	0.263074	5.97451	2.13102	0.0397209	0.360207	-4.31091	FALSE	Not
ENSG00000156103.11	-0.506255	-0.987469	-0.0250403	0.574793	-2.13082	0.0397379	0.360207	-3.67088	FALSE	Not
ENSG00000162849.11	-0.300812	-0.58687	-0.0147544	2.28813	-2.1299	0.0398193	0.360329	-3.81534	FALSE	Not
ENSG00000117481.6	0.0967022	0.00474005	0.188664	5.93144	2.12983	0.0398255	0.360329	-4.30704	FALSE	Not
ENSG00000166734.14	-0.1279	-0.249537	-0.00626422	7.81773	-2.12974	0.0398334	0.360329	-4.34966	FALSE	Not
ENSG00000119787.9	-0.103787	-0.202593	-0.00498115	5.9218	-2.12754	0.0400274	0.361012	-4.31636	FALSE	Not
ENSG00000134318.9	-0.187787	-0.366569	-0.0090047	6.83895	-2.12744	0.0400357	0.361012	-4.34844	FALSE	Not
ENSG00000101558.9	-0.117855	-0.23008	-0.00563056	7.42289	-2.12705	0.0400706	0.361012	-4.35505	FALSE	Not
ENSG00000197081.8	-0.239288	-0.467147	-0.0114282	8.51075	-2.12701	0.0400738	0.361012	-4.3528	FALSE	Not
ENSG00000188295.10	-0.109537	-0.21388	-0.00519536	5.83077	-2.12628	0.0401389	0.361012	-4.30488	FALSE	Not
ENSG00000132294.9	-0.131673	-0.257103	-0.00624258	7.2868	-2.12623	0.0401429	0.361012	-4.35416	FALSE	Not
ENSG00000161298.12	-0.285663	-0.557833	-0.0134931	2.38609	-2.12584	0.0401776	0.361012	-3.76721	FALSE	Not
ENSG00000112685.9	-0.161357	-0.315101	-0.00761387	4.58896	-2.12574	0.0401871	0.361012	-4.19165	FALSE	Not
ENSG00000155111.10	-0.163235	-0.318795	-0.00767581	7.11503	-2.12537	0.0402194	0.361012	-4.35566	FALSE	Not
ENSG00000126106.9	0.193016	0.00901378	0.377018	3.08244	2.12465	0.0402834	0.361012	-3.97577	FALSE	Not
ENSG00000124570.13	0.136353	0.00636662	0.266339	3.95591	2.12463	0.0402849	0.361012	-4.15964	FALSE	Not
ENSG00000260401.1	0.142069	0.00663245	0.277506	6.20035	2.12462	0.0402864	0.361012	-4.34069	FALSE	Not
ENSG00000157020.13	0.143703	0.00670635	0.2807	6.62887	2.12458	0.0402897	0.361012	-4.3531	FALSE	Not
ENSG00000114956.15	0.158182	0.00737549	0.308988	4.90036	2.12449	0.0402979	0.361012	-4.23065	FALSE	Not
ENSG00000142507.5	0.186896	0.00869431	0.365097	5.61797	2.12425	0.0403191	0.361012	-4.30325	FALSE	Not
ENSG00000137414.5	-0.199213	-0.389206	-0.00922049	4.16928	-2.12373	0.0403657	0.36106	-4.11723	FALSE	Not
ENSG00000188092.10	-0.400925	-0.783321	-0.0185294	0.741385	-2.12357	0.0403792	0.36106	-3.68527	FALSE	Not
ENSG00000151835.9	-0.369051	-0.721116	-0.0169864	6.70006	-2.12315	0.0404167	0.361151	-4.35701	FALSE	Not
ENSG00000167378.4	-0.15583	-0.304652	-0.00700794	4.74108	-2.12081	0.0406264	0.362598	-4.22187	FALSE	Not
ENSG00000050405.9	0.159268	0.00715683	0.31138	5.53962	2.12073	0.0406336	0.362598	-4.29801	FALSE	Not
ENSG00000231007.4	0.186756	0.00830955	0.365203	4.50632	2.11975	0.0407214	0.362808	-4.20174	FALSE	Not
ENSG00000156587.11	0.313923	0.013964	0.613883	3.89933	2.11972	0.0407238	0.362808	-4.01741	FALSE	Up
ENSG00000002330.9	-0.385027	-0.752973	-0.0170805	3.39735	-2.11945	0.0407478	0.362808	-4.05488	FALSE	Not
ENSG00000110934.6	0.105986	0.00468941	0.207282	5.95868	2.1192	0.0407709	0.362808	-4.33102	FALSE	Not
ENSG00000145996.7	-0.127921	-0.250198	-0.00564433	4.22945	-2.11892	0.0407952	0.362808	-4.17028	FALSE	Not
ENSG00000117362.8	0.188545	0.00829383	0.368796	6.65032	2.11863	0.0408221	0.362808	-4.36296	FALSE	Not
ENSG00000166260.6	-0.132752	-0.259697	-0.00580671	4.27072	-2.11808	0.0408715	0.362938	-4.17206	FALSE	Not
ENSG00000249709.3	-0.463682	-0.907129	-0.0202348	0.502921	-2.11785	0.0408917	0.362938	-3.6815	FALSE	Not
ENSG00000143178.8	0.366084	0.0158857	0.716282	1.07693	2.11731	0.0409408	0.363118	-3.71613	FALSE	Not
ENSG00000104626.10	-0.120181	-0.23517	-0.00519324	5.71519	-2.1169	0.0409771	0.363118	-4.3388	FALSE	Not
ENSG00000261474.1	0.453467	0.0195555	0.887379	1.25721	2.11671	0.0409946	0.363118	-3.72377	FALSE	Not
ENSG00000198513.7	0.207552	0.00886101	0.406244	2.19155	2.11576	0.0410807	0.363298	-3.84575	FALSE	Not
ENSG00000116678.14	-0.191447	-0.374767	-0.00812622	4.506	-2.11521	0.04113	0.363298	-4.15603	FALSE	Not
ENSG00000108424.5	-0.105209	-0.205962	-0.00445482	8.92603	-2.11498	0.0411507	0.363298	-4.3724	FALSE	Not
ENSG00000141977.5	0.351586	0.0148607	0.688312	0.449168	2.11482	0.0411658	0.363298	-3.71353	FALSE	Not
ENSG00000130303.8	0.169639	0.00715633	0.332122	6.35899	2.11464	0.0411822	0.363298	-4.35379	FALSE	Up
ENSG00000162415.6	-0.389265	-0.762139	-0.0163908	0.612596	-2.11446	0.0411979	0.363298	-3.69588	FALSE	Not
ENSG00000160161.5	-0.55482	-1.0863	-0.023335	0.433095	-2.11436	0.0412076	0.363298	-3.68257	FALSE	Not
ENSG00000124762.9	0.418457	0.017431	0.819483	5.72483	2.11347	0.0412883	0.363494	-4.26592	FALSE	Up
ENSG00000173535.9	0.434538	0.0180721	0.851005	0.49265	2.11332	0.0413016	0.363494	-3.68716	FALSE	Not
ENSG00000176853.11	-0.141464	-0.277054	-0.00587455	6.75587	-2.11318	0.0413141	0.363494	-4.37539	FALSE	Not
ENSG00000196345.8	0.237137	0.00980508	0.464468	1.93897	2.11279	0.04135	0.363494	-3.82797	FALSE	Not
ENSG00000180228.8	-0.127287	-0.249321	-0.00525193	4.87474	-2.1126	0.0413675	0.363494	-4.25392	FALSE	Not
ENSG00000161956.8	-0.22338	-0.437595	-0.0091656	3.18252	-2.11209	0.0414134	0.363618	-4.02594	FALSE	Not
ENSG00000128951.9	-0.149024	-0.291951	-0.00609737	7.33791	-2.11184	0.0414367	0.363618	-4.38416	FALSE	Not
ENSG00000105011.4	0.135682	0.00550853	0.265855	7.02733	2.11114	0.0415002	0.363803	-4.38155	FALSE	Not
ENSG00000155858.5	-0.141294	-0.27686	-0.00572748	5.12401	-2.111	0.0415129	0.363803	-4.29551	FALSE	Not
ENSG00000171792.6	0.139463	0.00561109	0.273316	4.94942	2.11034	0.0415737	0.363969	-4.2798	FALSE	Not
ENSG00000135446.12	0.137492	0.00552266	0.269462	6.86137	2.11019	0.041587	0.363969	-4.38342	FALSE	Not
ENSG00000171863.8	0.168811	0.00673851	0.330884	9.70646	2.10964	0.0416372	0.364167	-4.37409	FALSE	Not
ENSG00000232956.4	0.210421	0.0083339	0.412509	5.16242	2.10896	0.0416999	0.364379	-4.2859	FALSE	Not
ENSG00000108179.9	0.091495	0.00357625	0.179414	7.32804	2.10782	0.0418043	0.364379	-4.39122	FALSE	Not
ENSG00000178035.7	0.138552	0.00540606	0.271698	8.1883	2.10767	0.0418182	0.364379	-4.39018	FALSE	Not
ENSG00000171055.10	-0.101517	-0.199089	-0.00394482	6.17127	-2.10732	0.0418503	0.364379	-4.36263	FALSE	Not
ENSG00000112200.12	-0.174194	-0.341638	-0.00674995	7.84791	-2.10708	0.0418723	0.364379	-4.39297	FALSE	Not
ENSG00000196227.6	-0.141593	-0.277705	-0.00548155	4.77577	-2.107	0.0418796	0.364379	-4.26253	FALSE	Not
ENSG00000237036.4	0.452701	0.017501	0.887902	0.860802	2.10688	0.0418906	0.364379	-3.71723	FALSE	Not
ENSG00000233621.1	0.33126	0.0127864	0.649733	0.662698	2.10675	0.0419026	0.364379	-3.70366	FALSE	Not
ENSG00000100934.10	-0.132626	-0.260155	-0.0050977	4.87525	-2.10639	0.0419355	0.364379	-4.29082	FALSE	Not
ENSG00000196421.3	-0.505988	-0.992533	-0.0194433	1.17577	-2.10637	0.0419375	0.364379	-3.73905	FALSE	Not
ENSG00000124575.5	0.162713	0.00612677	0.319299	7.97944	2.10468	0.0420935	0.365403	-4.39637	FALSE	Not
ENSG00000129003.11	-0.251993	-0.494535	-0.00945033	7.55391	-2.10435	0.0421241	0.365403	-4.39824	FALSE	Not
ENSG00000133116.6	-0.349623	-0.686186	-0.01306	1.07131	-2.10402	0.042154	0.365403	-3.74088	FALSE	Not
ENSG00000167962.8	-0.233613	-0.458514	-0.00871245	5.55195	-2.10389	0.0421661	0.365403	-4.34158	FALSE	Not
ENSG00000025293.11	-0.149809	-0.294078	-0.00554	5.88535	-2.10321	0.0422296	0.365713	-4.35762	FALSE	Not
ENSG00000065989.11	0.287067	0.0105665	0.563568	1.86387	2.10283	0.0422645	0.365723	-3.80388	FALSE	Not
ENSG00000141736.9	0.214343	0.00785595	0.420831	2.68705	2.10249	0.0422963	0.365723	-3.92685	FALSE	Not
ENSG00000118046.10	-0.200091	-0.392896	-0.00728576	6.12279	-2.10197	0.0423447	0.365723	-4.38487	FALSE	Not
ENSG00000105438.4	0.124877	0.00454346	0.24521	6.04251	2.1019	0.0423505	0.365723	-4.37863	FALSE	Not
ENSG00000132676.11	0.0904887	0.00328391	0.177693	7.29575	2.1017	0.0423693	0.365723	-4.40271	FALSE	Not
ENSG00000228409.1	0.305737	0.0110333	0.60044	3.05036	2.10126	0.0424105	0.365839	-3.95548	FALSE	Not
ENSG00000165283.11	0.15006	0.00538684	0.294733	7.01701	2.10085	0.042449	0.365932	-4.40186	FALSE	Not
ENSG00000213523.5	0.11906	0.00425327	0.233866	5.38219	2.10047	0.0424843	0.365997	-4.31525	FALSE	Not
ENSG00000108592.12	0.104954	0.00369166	0.206216	6.20153	2.09927	0.0425959	0.366719	-4.38101	FALSE	Not
ENSG00000115165.5	0.39789	0.0137682	0.782012	0.47285	2.09803	0.042712	0.367327	-3.71404	FALSE	Not
ENSG00000084207.11	0.153094	0.00528836	0.3009	8.1127	2.0979	0.0427242	0.367327	-4.40881	FALSE	Not
ENSG00000144591.13	0.160159	0.00549198	0.314826	5.23424	2.09735	0.0427755	0.367327	-4.32743	FALSE	Not
ENSG00000197969.7	-0.214465	-0.421578	-0.00735179	5.51658	-2.09733	0.0427778	0.367327	-4.36435	FALSE	Not
ENSG00000180353.6	0.0947041	0.00321715	0.186191	7.82503	2.09665	0.0428407	0.367391	-4.41269	FALSE	Not
ENSG00000177674.11	0.168753	0.00573249	0.331774	5.66544	2.09665	0.0428409	0.367391	-4.35137	FALSE	Not
ENSG00000099942.8	-0.104145	-0.204785	-0.0035042	7.72348	-2.09595	0.0429065	0.367715	-4.41417	FALSE	Not
ENSG00000268205.1	-0.328825	-0.646703	-0.0109459	4.16528	-2.09517	0.0429799	0.367717	-4.18836	FALSE	Not
ENSG00000160213.5	0.131431	0.0043651	0.258498	4.89073	2.09501	0.0429953	0.367717	-4.316	FALSE	Not
ENSG00000068079.3	0.2431	0.00804794	0.478152	4.96521	2.09478	0.0430171	0.367717	-4.22613	FALSE	Up
ENSG00000184566.2	-0.499748	-0.982955	-0.0165415	0.657263	-2.09477	0.0430183	0.367717	-3.7289	FALSE	Not
ENSG00000238741.1	-0.226912	-0.446385	-0.0074392	6.25601	-2.09408	0.0430826	0.368028	-4.38719	FALSE	Not
ENSG00000139438.5	-0.298967	-0.588187	-0.00974705	1.85419	-2.09369	0.0431198	0.368108	-3.84394	FALSE	Not
ENSG00000114166.7	-0.104516	-0.205646	-0.00338609	5.46481	-2.09325	0.0431616	0.368227	-4.34407	FALSE	Not
ENSG00000161920.5	0.22552	0.00723269	0.443807	1.88398	2.09254	0.0432283	0.368528	-3.86606	FALSE	Not
ENSG00000131089.9	0.151065	0.00481297	0.297318	3.78631	2.09208	0.0432715	0.368528	-4.11721	FALSE	Not
ENSG00000077235.13	-0.19483	-0.383461	-0.00619853	6.83436	-2.09199	0.0432807	0.368528	-4.41444	FALSE	Not
ENSG00000172965.10	0.169029	0.00533069	0.332726	3.79669	2.09139	0.0433376	0.368775	-4.13403	FALSE	Not
ENSG00000000938.8	0.333566	0.0103663	0.656765	4.08415	2.09039	0.0434318	0.369338	-4.14416	FALSE	Not
ENSG00000075240.12	-0.162261	-0.31952	-0.00500163	6.76451	-2.08985	0.0434836	0.36954	-4.42149	FALSE	Not
ENSG00000164252.8	-0.100517	-0.197955	-0.00307811	6.63912	-2.08941	0.0435249	0.369596	-4.41602	FALSE	Not
ENSG00000117724.8	-0.308303	-0.607197	-0.00940923	9.2912	-2.08919	0.0435461	0.369596	-4.4176	FALSE	Not
ENSG00000035720.3	1.43383	0.0433559	2.82431	-1.26679	2.08858	0.0436039	0.3698	-3.79289	FALSE	Up
ENSG00000169976.5	0.165705	0.00499259	0.326417	6.46917	2.08835	0.0436262	0.3698	-4.41386	FALSE	Not
ENSG00000011478.7	0.18011	0.00539999	0.354819	3.97124	2.08803	0.0436565	0.36982	-4.20308	FALSE	Not
ENSG00000156172.5	0.192438	0.00568217	0.379194	2.56016	2.08705	0.0437499	0.369893	-3.93185	FALSE	Not
ENSG00000213186.3	-0.11179	-0.220285	-0.0032943	6.67041	-2.08693	0.0437619	0.369893	-4.42274	FALSE	Not
ENSG00000075914.8	0.14172	0.00417211	0.279267	4.96452	2.08687	0.043768	0.369893	-4.31253	FALSE	Not
ENSG00000141956.9	-0.146371	-0.288458	-0.00428345	4.22193	-2.08649	0.043804	0.369893	-4.22243	FALSE	Not
ENSG00000188677.10	0.182905	0.0053432	0.360467	4.45496	2.08638	0.0438145	0.369893	-4.29013	FALSE	Not
ENSG00000198625.8	-0.157309	-0.310047	-0.00457041	6.24849	-2.08604	0.0438473	0.369893	-4.40413	FALSE	Not
ENSG00000176022.3	-0.16743	-0.330007	-0.00485301	5.53777	-2.08589	0.0438614	0.369893	-4.37969	FALSE	Not
ENSG00000225507.1	-0.482644	-0.951381	-0.013907	0.789876	-2.08552	0.0438966	0.369915	-3.74132	FALSE	Not
ENSG00000230202.1	0.382607	0.010961	0.754254	1.53051	2.08517	0.0439308	0.369915	-3.83666	FALSE	Not
ENSG00000178464.6	0.277366	0.0078949	0.546837	1.56318	2.08477	0.0439687	0.369915	-3.83303	FALSE	Not
ENSG00000234643.1	-0.48495	-0.956115	-0.0137862	0.714544	-2.08469	0.0439761	0.369915	-3.74905	FALSE	Not
ENSG00000272476.1	-0.272574	-0.537572	-0.00757712	2.21214	-2.08334	0.0441059	0.370308	-3.85855	FALSE	Not
ENSG00000139163.11	-0.163086	-0.321661	-0.00451175	7.7271	-2.08306	0.0441335	0.370308	-4.43791	FALSE	Not
ENSG00000130766.4	0.486695	0.013411	0.959979	3.42891	2.08282	0.0441561	0.370308	-4.03711	FALSE	Not
ENSG00000109667.7	0.116801	0.00321157	0.23039	6.11187	2.0827	0.0441683	0.370308	-4.40428	FALSE	Not
ENSG00000142039.3	0.149959	0.004122	0.295796	3.76494	2.08268	0.0441701	0.370308	-4.14671	FALSE	Not
ENSG00000102393.5	0.134302	0.00367421	0.26493	6.03236	2.0824	0.0441969	0.370308	-4.39763	FALSE	Not
ENSG00000268895.1	0.3516	0.00954359	0.693656	1.33472	2.08194	0.0442411	0.370308	-3.78913	FALSE	Not
ENSG00000107738.15	0.152816	0.00412035	0.301512	6.55387	2.08155	0.0442785	0.370308	-4.4249	FALSE	Not
ENSG00000119547.5	-0.256794	-0.506703	-0.00688597	4.63258	-2.08124	0.044309	0.370308	-4.31381	FALSE	Not
ENSG00000254901.3	0.204014	0.00541077	0.402617	3.04712	2.08061	0.0443697	0.370308	-4.02612	FALSE	Not
ENSG00000170906.11	0.209102	0.00552938	0.412675	5.15321	2.08044	0.0443858	0.370308	-4.35783	FALSE	Not
ENSG00000271308.1	-0.30952	-0.610965	-0.00807457	1.62657	-2.07968	0.0444595	0.370308	-3.8368	FALSE	Not
ENSG00000149357.5	0.125937	0.00324845	0.248625	6.04933	2.07906	0.0445202	0.370308	-4.41746	FALSE	Not
ENSG00000253474.1	0.198028	0.00506891	0.390986	3.1076	2.07864	0.0445611	0.370308	-4.04075	FALSE	Not
ENSG00000196867.3	-0.211154	-0.416975	-0.00533327	3.13495	-2.07791	0.0446314	0.370308	-4.04297	FALSE	Not
ENSG00000129680.11	-0.122197	-0.241313	-0.00308094	5.17867	-2.07782	0.0446407	0.370308	-4.37511	FALSE	Not
ENSG00000133703.7	-0.204075	-0.403018	-0.00513092	6.21882	-2.07767	0.0446553	0.370308	-4.41847	FALSE	Not
ENSG00000184897.4	-0.286345	-0.565521	-0.00716958	5.492	-2.07745	0.0446769	0.370308	-4.38654	FALSE	Not
ENSG00000205542.6	0.177453	0.0044382	0.350469	9.8753	2.07739	0.0446827	0.370308	-4.43349	FALSE	Not
ENSG00000198346.6	-0.171573	-0.338879	-0.00426625	4.2615	-2.07708	0.0447128	0.370308	-4.22633	FALSE	Not
ENSG00000113810.11	-0.136509	-0.269624	-0.00339345	8.93068	-2.07706	0.0447142	0.370308	-4.4434	FALSE	Not
ENSG00000197956.5	0.189278	0.00469577	0.373861	7.6676	2.07696	0.0447246	0.370308	-4.44983	FALSE	Not
ENSG00000124529.3	0.191309	0.00473104	0.377887	6.73154	2.07679	0.0447409	0.370308	-4.44409	FALSE	Not
ENSG00000130208.5	0.209129	0.00509127	0.413168	4.30654	2.07597	0.0448209	0.370308	-4.24979	FALSE	Not
ENSG00000115760.9	-0.309404	-0.611331	-0.00747807	8.05887	-2.0756	0.0448574	0.370308	-4.45154	FALSE	Not
ENSG00000222414.1	0.54851	0.0132549	1.08376	6.09906	2.07559	0.0448582	0.370308	-4.41597	FALSE	Not
ENSG00000183963.14	-0.211386	-0.417685	-0.00508759	4.77162	-2.07538	0.0448785	0.370308	-4.3132	FALSE	Not
ENSG00000144136.6	-0.0932445	-0.184245	-0.00224368	6.57566	-2.07537	0.0448796	0.370308	-4.43954	FALSE	Not
ENSG00000229153.1	0.342063	0.00822175	0.675905	1.12303	2.07531	0.0448851	0.370308	-3.76934	FALSE	Not
ENSG00000160688.14	0.150495	0.00361554	0.297373	5.84545	2.07529	0.0448875	0.370308	-4.40582	FALSE	Not
ENSG00000237441.5	0.211524	0.00507648	0.417971	5.53048	2.07523	0.0448927	0.370308	-4.38101	FALSE	Not
ENSG00000267270.1	-0.340466	-0.672888	-0.00804395	0.880745	-2.07444	0.0449703	0.370717	-3.76905	FALSE	Not
ENSG00000180957.13	-0.210021	-0.415115	-0.00492751	3.35574	-2.07409	0.0450045	0.370739	-4.08198	FALSE	Not
ENSG00000073060.11	0.108593	0.00253494	0.214652	6.45482	2.07384	0.0450292	0.370739	-4.44529	FALSE	Not
ENSG00000185278.10	-0.248456	-0.491228	-0.0056851	6.15683	-2.07286	0.0451253	0.371299	-4.42858	FALSE	Not
ENSG00000105656.8	-0.191244	-0.378173	-0.00431452	4.92638	-2.07218	0.0451923	0.371596	-4.33143	FALSE	Not
ENSG00000109133.8	-0.113538	-0.224534	-0.0025425	6.74713	-2.07182	0.0452271	0.371596	-4.45124	FALSE	Not
ENSG00000072506.8	0.200325	0.00446796	0.396181	5.08563	2.07163	0.0452458	0.371596	-4.39086	FALSE	Not
ENSG00000114268.7	0.276012	0.0060388	0.545986	4.61516	2.07073	0.0453345	0.371874	-4.26924	FALSE	Not
ENSG00000066279.12	-0.311879	-0.616937	-0.00682127	8.33498	-2.07072	0.045336	0.371874	-4.4585	FALSE	Not
ENSG00000103995.9	-0.112062	-0.221696	-0.00242914	6.09184	-2.07031	0.0453767	0.371914	-4.42531	FALSE	Not
ENSG00000115289.8	0.129952	0.00278695	0.257117	4.22766	2.06982	0.0454249	0.371914	-4.23441	FALSE	Not
ENSG00000102144.9	0.13889	0.00297827	0.274801	9.21675	2.06981	0.0454254	0.371914	-4.45459	FALSE	Not
ENSG00000167232.9	-0.115172	-0.227912	-0.00243247	7.12734	-2.06913	0.045493	0.372152	-4.46098	FALSE	Not
ENSG00000143126.7	-0.228458	-0.452133	-0.00478287	3.36891	-2.06874	0.0455316	0.372152	-4.11336	FALSE	Not
ENSG00000166685.7	0.206961	0.00432538	0.409598	4.12053	2.06866	0.0455392	0.372152	-4.22095	FALSE	Not
ENSG00000178057.10	-0.147684	-0.292345	-0.00302272	6.52102	-2.06775	0.0456296	0.372593	-4.45866	FALSE	Not
ENSG00000119522.11	0.103396	0.00210637	0.204686	5.80013	2.06755	0.0456496	0.372593	-4.42285	FALSE	Not
ENSG00000130254.7	-0.191676	-0.379641	-0.00371195	5.79099	-2.06543	0.0458605	0.374083	-4.42331	FALSE	Not
ENSG00000177830.13	0.149699	0.00284356	0.296554	6.29848	2.06465	0.0459383	0.374372	-4.45537	FALSE	Not
ENSG00000149311.13	-0.310779	-0.615677	-0.00588208	7.46299	-2.0645	0.0459526	0.374372	-4.47261	FALSE	Not
ENSG00000146556.10	0.243678	0.00457222	0.482784	3.73392	2.06416	0.045987	0.374421	-4.15777	FALSE	Not
ENSG00000071243.11	0.135511	0.00251421	0.268508	4.84145	2.06372	0.046031	0.374431	-4.32685	FALSE	Not
ENSG00000011422.7	0.22303	0.0040734	0.441986	4.31893	2.06311	0.0460919	0.374431	-4.24877	FALSE	Not
ENSG00000103657.9	-0.26222	-0.519735	-0.00470602	6.83501	-2.06244	0.0461586	0.374431	-4.4715	FALSE	Not
ENSG00000105229.2	-0.18488	-0.366448	-0.00331224	4.6896	-2.06238	0.0461652	0.374431	-4.33429	FALSE	Not
ENSG00000196226.2	0.18254	0.00326868	0.361812	7.4731	2.06236	0.0461671	0.374431	-4.47687	FALSE	Not
ENSG00000167487.7	-0.252433	-0.50037	-0.00449661	3.08186	-2.06216	0.0461868	0.374431	-4.09543	FALSE	Not
ENSG00000144426.14	-0.309103	-0.6127	-0.00550603	4.03796	-2.06216	0.0461868	0.374431	-4.2503	FALSE	Not
ENSG00000111348.4	0.13583	0.00237242	0.269287	8.66246	2.06144	0.0462598	0.374687	-4.47415	FALSE	Not
ENSG00000113312.6	0.121343	0.00208715	0.240598	5.98566	2.06088	0.0463158	0.374687	-4.4461	FALSE	Not
ENSG00000161203.9	0.110011	0.00187648	0.218146	8.16612	2.06058	0.046346	0.374687	-4.4787	FALSE	Not
ENSG00000198728.6	0.172554	0.00293152	0.342176	5.33279	2.06043	0.0463603	0.374687	-4.38431	FALSE	Not
ENSG00000157933.9	-0.298417	-0.591765	-0.00506974	4.62206	-2.06043	0.0463604	0.374687	-4.29308	FALSE	Not
ENSG00000137504.9	-0.202535	-0.40174	-0.0033295	7.16155	-2.05928	0.0464763	0.375394	-4.48059	FALSE	Not
ENSG00000154174.7	-0.117567	-0.233289	-0.00184446	7.2507	-2.05771	0.0466348	0.376444	-4.48436	FALSE	Not
ENSG00000063854.8	0.137329	0.00212798	0.27253	4.39946	2.05731	0.0466756	0.376543	-4.31142	FALSE	Not
ENSG00000142541.12	0.148196	0.00214074	0.294252	10.8002	2.05512	0.0468979	0.377941	-4.46157	FALSE	Not
ENSG00000149541.5	0.165587	0.00238546	0.328788	5.15246	2.05504	0.0469062	0.377941	-4.39711	FALSE	Not
ENSG00000125650.4	-0.222897	-0.442627	-0.00316584	1.62617	-2.05461	0.0469492	0.378057	-3.89108	FALSE	Not
ENSG00000156381.4	-0.262234	-0.521035	-0.0034334	2.93223	-2.0523	0.0471848	0.379722	-4.09279	FALSE	Not
ENSG00000175691.8	0.163251	0.00203406	0.324468	3.27611	2.05098	0.0473193	0.380573	-4.1307	FALSE	Not
ENSG00000236552.1	0.210041	0.00241043	0.417671	3.78868	2.04894	0.0475287	0.38158	-4.22534	FALSE	Not
ENSG00000091106.14	0.434382	0.00492889	0.863835	1.56255	2.04868	0.0475562	0.38158	-3.84205	FALSE	Not
ENSG00000221838.5	0.149538	0.00169376	0.297381	3.69594	2.04863	0.0475605	0.38158	-4.22573	FALSE	Not
ENSG00000181666.13	0.124024	0.00139778	0.24665	4.34642	2.04852	0.0475726	0.38158	-4.29221	FALSE	Not
ENSG00000124019.9	0.300362	0.00336188	0.597363	2.55052	2.04836	0.0475891	0.38158	-4.01804	FALSE	Not
ENSG00000158258.11	-0.231181	-0.459895	-0.00246721	7.64863	-2.04728	0.0477001	0.381907	-4.50449	FALSE	Not
ENSG00000051341.9	-0.17523	-0.3486	-0.00186036	6.95366	-2.04716	0.0477119	0.381907	-4.49924	FALSE	Not
ENSG00000103335.15	-0.2013	-0.400468	-0.00213272	8.36352	-2.04712	0.0477166	0.381907	-4.50174	FALSE	Not
ENSG00000185344.9	-0.105244	-0.209405	-0.00108199	5.95923	-2.04647	0.0477836	0.382211	-4.47526	FALSE	Not
ENSG00000166928.6	0.317102	0.00317306	0.631031	2.84876	2.0459	0.0478422	0.382448	-4.04157	FALSE	Not
ENSG00000126456.11	0.147696	0.00145495	0.293937	6.23426	2.04558	0.0478755	0.382482	-4.48464	FALSE	Not
ENSG00000171552.8	0.144461	0.00133602	0.287586	4.27896	2.04434	0.0480043	0.38328	-4.29453	FALSE	Not
ENSG00000077238.9	0.169842	0.00154673	0.338137	5.11132	2.04404	0.0480346	0.383289	-4.38288	FALSE	Not
ENSG00000167522.10	-0.174207	-0.346857	-0.00155762	6.136	-2.0437	0.0480701	0.383341	-4.47726	FALSE	Not
ENSG00000141873.6	-0.165523	-0.329626	-0.00142038	4.57096	-2.04296	0.0481472	0.383724	-4.36812	FALSE	Not
ENSG00000146410.7	0.114625	0.000932992	0.228318	5.14708	2.04205	0.0482418	0.384246	-4.42831	FALSE	Not
ENSG00000237152.2	0.228505	0.00182403	0.455186	2.30072	2.04173	0.0482755	0.384267	-4.02605	FALSE	Not
ENSG00000123684.8	-0.149834	-0.298518	-0.00115054	6.86599	-2.0411	0.0483406	0.384267	-4.51081	FALSE	Not
ENSG00000125875.9	0.142322	0.00107707	0.283566	5.77104	2.04087	0.0483644	0.384267	-4.45816	FALSE	Not
ENSG00000224546.2	-0.261493	-0.521019	-0.00196792	2.60619	-2.04079	0.0483735	0.384267	-4.0609	FALSE	Not
ENSG00000188157.9	-0.377247	-0.751684	-0.00280984	6.57106	-2.04063	0.0483901	0.384267	-4.50506	FALSE	Not
ENSG00000125037.8	0.141019	0.00102783	0.281011	5.95301	2.0403	0.0484244	0.384308	-4.47038	FALSE	Not
ENSG00000128989.6	-0.151682	-0.302405	-0.000957878	7.79831	-2.0383	0.0486336	0.385737	-4.52073	FALSE	Not
ENSG00000104889.4	0.137774	0.000791846	0.274757	6.12954	2.03714	0.0487558	0.386348	-4.49863	FALSE	Not
ENSG00000075539.9	-0.285999	-0.570372	-0.00162593	7.10589	-2.03701	0.0487692	0.386348	-4.52058	FALSE	Not
ENSG00000235106.4	0.145842	0.000785431	0.290898	4.34377	2.0364	0.0488337	0.386627	-4.33432	FALSE	Not
ENSG00000102390.6	0.186402	0.000953641	0.371851	3.11377	2.03585	0.0488918	0.38684	-4.11932	FALSE	Not
ENSG00000028137.12	0.179454	0.000876843	0.358031	5.56625	2.03538	0.0489414	0.38684	-4.45223	FALSE	Not
ENSG00000152804.6	-0.120757	-0.240941	-0.000573686	4.03182	-2.0351	0.0489706	0.38684	-4.29259	FALSE	Not
ENSG00000136147.12	0.180213	0.000850106	0.359576	4.2401	2.03503	0.0489778	0.38684	-4.28876	FALSE	Up
ENSG00000125844.11	-0.161932	-0.323141	-0.0007239	6.51138	-2.03453	0.0490311	0.387011	-4.51352	FALSE	Not
ENSG00000107796.8	0.469523	0.00204022	0.937007	0.610714	2.03427	0.0490581	0.387011	-3.80357	FALSE	Not
ENSG00000214026.6	-0.155746	-0.31091	-0.000581762	5.92151	-2.03302	0.0491899	0.387375	-4.49798	FALSE	Not
ENSG00000106565.13	0.259275	0.000959258	0.51759	2.35445	2.03295	0.0491976	0.387375	-4.03784	FALSE	Not
ENSG00000273373.1	-0.50936	-1.01686	-0.00186354	2.49632	-2.03287	0.0492065	0.387375	-3.99335	FALSE	Not
ENSG00000082014.12	0.188472	0.000676307	0.376268	3.10633	2.03272	0.0492217	0.387375	-4.13115	FALSE	Not
ENSG00000111276.6	-0.146923	-0.293482	-0.000363118	5.59826	-2.03045	0.0494634	0.389045	-4.48911	FALSE	Not
ENSG00000106031.6	-0.11847	-0.236711	-0.00022825	6.47798	-2.02934	0.0495815	0.389363	-4.52521	FALSE	Not
ENSG00000174125.3	0.3065	0.000583128	0.612417	1.95441	2.02929	0.0495867	0.389363	-3.88496	FALSE	Not
ENSG00000092330.11	0.102856	0.000193028	0.205519	5.62256	2.02924	0.0495923	0.389363	-4.46948	FALSE	Not
ENSG00000225733.1	-0.0971398	-0.194132	-0.000147816	7.71866	-2.02852	0.0496693	0.389736	-4.53916	FALSE	Not
ENSG00000142798.12	-0.301038	-0.601699	-0.000378002	4.67431	-2.02798	0.0497271	0.389843	-4.39322	FALSE	Not
ENSG00000143382.9	0.293581	0.000289994	0.586872	3.63524	2.02743	0.0497852	0.389843	-4.20433	FALSE	Not
ENSG00000137764.15	-0.174448	-0.348747	-0.000147642	2.71925	-2.02715	0.049816	0.389843	-4.06768	FALSE	Not
ENSG00000131263.8	-0.176697	-0.353276	-0.000117624	8.17278	-2.02678	0.0498552	0.389843	-4.54116	FALSE	Not
ENSG00000117410.9	0.153524	9.91093e-05	0.306949	8.04145	2.02674	0.0498596	0.389843	-4.54178	FALSE	Not
ENSG00000110422.7	-0.189247	-0.378388	-0.000105442	8.96186	-2.02656	0.0498788	0.389843	-4.53712	FALSE	Not
ENSG00000101445.5	0.212046	6.82497e-05	0.424023	2.93855	2.02608	0.04993	0.389843	-4.09863	FALSE	Not
ENSG00000177932.6	-0.198697	-0.397334	-5.9316e-05	4.57125	-2.02603	0.0499351	0.389843	-4.36512	FALSE	Not
ENSG00000130856.11	-0.16855	-0.337082	-1.88555e-05	4.88814	-2.02566	0.0499757	0.389843	-4.42084	FALSE	Not
ENSG00000152689.13	0.617152	6.13601e-05	1.23424	0.747348	2.02563	0.0499784	0.389843	-3.81465	FALSE	Up
ENSG00000248508.2	0.277158	-9.26169e-05	0.554409	1.5792	2.02475	0.0500727	0.390151	-3.91488	FALSE	Not
ENSG00000176406.16	-0.290599	-0.581327	0.000128524	1.5049	-2.02453	0.0500963	0.390151	-3.89371	FALSE	Not
ENSG00000225190.4	0.191528	-0.000138062	0.383194	3.0894	2.02397	0.050157	0.390151	-4.10786	FALSE	Not
ENSG00000043093.9	-0.150922	-0.301966	0.000121031	6.06619	-2.02381	0.0501746	0.390151	-4.51455	FALSE	Not
ENSG00000083097.10	-0.124871	-0.249849	0.000107646	5.50641	-2.02369	0.0501877	0.390151	-4.48475	FALSE	Not
ENSG00000105058.7	0.127569	-0.000119783	0.255258	6.67311	2.02353	0.0502045	0.390151	-4.5401	FALSE	Not
ENSG00000100325.10	0.102532	-0.000105778	0.20517	5.82168	2.02334	0.0502247	0.390151	-4.50029	FALSE	Not
ENSG00000102098.13	-0.162744	-0.325683	0.000195567	4.05816	-2.023	0.0502618	0.390209	-4.33933	FALSE	Not
ENSG00000087884.10	0.206748	-0.000429795	0.413926	2.49643	2.02123	0.0504532	0.391465	-4.07158	FALSE	Not
ENSG00000174276.5	-0.32125	-0.643258	0.000757244	2.87643	-2.02067	0.050514	0.391706	-4.12977	FALSE	Not
ENSG00000184840.7	0.162448	-0.000449298	0.325346	6.90593	2.01984	0.0506034	0.392169	-4.55064	FALSE	Not
ENSG00000152784.11	-0.267281	-0.535555	0.000992714	1.97048	-2.01794	0.0508109	0.393546	-3.98419	FALSE	Not
ENSG00000148396.14	-0.183038	-0.366795	0.000718453	7.10514	-2.01751	0.0508572	0.393673	-4.55651	FALSE	Not
ENSG00000147687.12	0.132176	-0.000564343	0.264917	5.08958	2.01682	0.0509327	0.394027	-4.44737	FALSE	Not
ENSG00000139239.6	0.311404	-0.00138477	0.624193	1.87418	2.01646	0.0509715	0.394096	-3.98986	FALSE	Not
ENSG00000162302.8	-0.177283	-0.355408	0.000842005	6.64123	-2.01586	0.0510379	0.394379	-4.55735	FALSE	Not
ENSG00000117461.10	-0.144962	-0.290671	0.000746324	4.75514	-2.01506	0.0511255	0.394824	-4.41349	FALSE	Not
ENSG00000123505.10	-0.133641	-0.267996	0.000714524	8.34626	-2.01466	0.051169	0.394929	-4.56186	FALSE	Not
ENSG00000165916.4	0.122617	-0.000687642	0.245921	7.61606	2.01413	0.0512265	0.395142	-4.56556	FALSE	Not
ENSG00000238287.1	0.201149	-0.00118485	0.403483	3.09648	2.01357	0.0512886	0.395379	-4.15575	FALSE	Not
ENSG00000215105.3	-0.248559	-0.498615	0.00149646	3.20617	-2.01331	0.0513172	0.395379	-4.15949	FALSE	Not
ENSG00000158019.16	0.13284	-0.000836722	0.266517	5.03935	2.01275	0.0513784	0.395619	-4.47776	FALSE	Not
ENSG00000092439.9	-0.123389	-0.247621	0.000842061	7.30661	-2.0117	0.0514941	0.396279	-4.56929	FALSE	Not
ENSG00000196711.4	-0.34651	-0.695462	0.00244219	0.780123	-2.01125	0.0515434	0.396427	-3.85726	FALSE	Not
ENSG00000150593.11	-0.0973218	-0.195344	0.000700049	7.35881	-2.01096	0.0515753	0.396442	-4.57107	FALSE	Not
ENSG00000204685.5	0.251161	-0.00197823	0.504301	1.87982	2.0096	0.051726	0.397369	-4.00128	FALSE	Not
ENSG00000101413.7	-0.143688	-0.288548	0.00117294	5.69442	-2.00903	0.0517893	0.397624	-4.51836	FALSE	Not
ENSG00000181026.13	0.12445	-0.00106017	0.24996	5.73919	2.00832	0.0518679	0.397846	-4.51257	FALSE	Not
ENSG00000244038.5	0.138786	-0.00118902	0.278762	9.40355	2.00822	0.0518785	0.397846	-4.56574	FALSE	Not
ENSG00000177352.9	0.156022	-0.0013912	0.313436	4.66368	2.00753	0.0519558	0.398115	-4.41853	FALSE	Not
ENSG00000139133.2	-0.160852	-0.323163	0.00145891	3.99774	-2.00722	0.0519896	0.398115	-4.33168	FALSE	Not
ENSG00000161570.4	0.234464	-0.00218308	0.471112	3.8243	2.00675	0.0520429	0.398115	-4.26875	FALSE	Not
ENSG00000175899.10	0.360961	-0.00337539	0.725296	2.21383	2.00667	0.0520518	0.398115	-4.0022	FALSE	Not
ENSG00000127481.10	-0.248988	-0.500318	0.0023425	7.31488	-2.00655	0.0520644	0.398115	-4.57642	FALSE	Not
ENSG00000107864.10	-0.211321	-0.424794	0.00215129	3.5158	-2.00502	0.0522354	0.398969	-4.20692	FALSE	Not
ENSG00000062822.8	-0.185443	-0.372774	0.00188881	7.1539	-2.00501	0.0522365	0.398969	-4.58138	FALSE	Not
ENSG00000116096.5	0.176815	-0.00183086	0.355461	4.87705	2.00467	0.052274	0.399024	-4.43495	FALSE	Not
ENSG00000088205.8	-0.113969	-0.229137	0.00119909	7.35098	-2.00434	0.0523109	0.399037	-4.58267	FALSE	Not
ENSG00000033030.9	0.132251	-0.00140649	0.265909	5.19592	2.00412	0.0523362	0.399037	-4.47842	FALSE	Not
ENSG00000163625.11	-0.254131	-0.511292	0.00302952	6.8424	-2.00157	0.0526216	0.400981	-4.57992	FALSE	Not
ENSG00000101190.8	-0.122262	-0.246015	0.00149016	5.05	-2.00104	0.052681	0.401202	-4.50138	FALSE	Not
ENSG00000136492.4	-0.131717	-0.265074	0.00163987	6.51484	-2.00052	0.0527392	0.401414	-4.57783	FALSE	Not
ENSG00000136942.10	0.172378	-0.00219534	0.346951	9.03399	1.99996	0.0528027	0.401536	-4.58362	FALSE	Not
ENSG00000152520.9	-0.106892	-0.215163	0.0013797	5.79382	-1.99962	0.0528409	0.401536	-4.54649	FALSE	Not
ENSG00000164062.8	0.109476	-0.00142077	0.220372	7.16178	1.99948	0.0528566	0.401536	-4.59123	FALSE	Not
ENSG00000134152.6	-0.116159	-0.233838	0.00152051	5.63179	-1.99926	0.0528816	0.401536	-4.53705	FALSE	Not
ENSG00000241043.1	-0.327897	-0.660123	0.00433019	0.6569	-1.99903	0.0529074	0.401536	-3.88756	FALSE	Not
ENSG00000022277.8	0.0970046	-0.0013294	0.195339	6.65585	1.99805	0.0530185	0.402148	-4.58371	FALSE	Not
ENSG00000205339.5	-0.146346	-0.294723	0.00203154	8.56148	-1.9977	0.053058	0.402156	-4.59191	FALSE	Not
ENSG00000204130.8	-0.178509	-0.359553	0.00253375	3.78398	-1.99708	0.0531276	0.402156	-4.29083	FALSE	Not
ENSG00000023909.5	-0.149631	-0.301393	0.00213018	6.57387	-1.997	0.053137	0.402156	-4.58196	FALSE	Not
ENSG00000178980.10	0.159567	-0.00227481	0.32141	5.40541	1.99696	0.0531414	0.402156	-4.50916	FALSE	Not
ENSG00000112578.5	0.13711	-0.00203709	0.276257	4.68214	1.99578	0.0532756	0.402874	-4.44881	FALSE	Not
ENSG00000229186.3	-0.285837	-0.575948	0.00427452	2.01097	-1.99559	0.0532973	0.402874	-4.01711	FALSE	Not
ENSG00000066933.11	-0.227938	-0.459337	0.00346081	5.42787	-1.99514	0.0533484	0.403029	-4.54139	FALSE	Not
ENSG00000183474.11	0.223939	-0.00349558	0.451373	3.47889	1.9943	0.0534437	0.403351	-4.27114	FALSE	Not
ENSG00000132879.9	0.285707	-0.00447044	0.575885	2.88385	1.99423	0.053452	0.403351	-4.2009	FALSE	Not
ENSG00000141068.9	0.227488	-0.00368114	0.458658	2.17774	1.99318	0.0535716	0.403972	-4.03009	FALSE	Not
ENSG00000121879.3	-0.152905	-0.308313	0.00250228	5.13546	-1.99282	0.0536127	0.403972	-4.49585	FALSE	Not
ENSG00000156603.10	-0.183431	-0.369876	0.003013	3.42427	-1.9927	0.0536263	0.403972	-4.25599	FALSE	Not
ENSG00000158869.6	0.196808	-0.00342318	0.397039	5.53353	1.9908	0.0538431	0.405137	-4.53312	FALSE	Not
ENSG00000124120.6	-0.113062	-0.228101	0.00197843	4.69244	-1.9906	0.0538667	0.405137	-4.46555	FALSE	Not
ENSG00000165434.6	-0.219148	-0.442138	0.00384098	3.08723	-1.99054	0.053873	0.405137	-4.20396	FALSE	Not
ENSG00000184348.2	0.199277	-0.00355501	0.402109	4.43053	1.98993	0.0539432	0.405434	-4.45973	FALSE	Not
ENSG00000071626.12	-0.10022	-0.202252	0.00181099	7.50416	-1.98948	0.0539949	0.405559	-4.61004	FALSE	Not
ENSG00000261556.4	-0.169329	-0.341738	0.00307968	3.94305	-1.98925	0.0540213	0.405559	-4.32368	FALSE	Not
ENSG00000269956.1	-0.461486	-0.931617	0.00864568	0.744471	-1.98818	0.0541441	0.406073	-3.88494	FALSE	Not
ENSG00000196154.7	0.170231	-0.00319461	0.343657	8.12816	1.98812	0.0541513	0.406073	-4.61099	FALSE	Not
ENSG00000197744.5	0.228852	-0.00435738	0.462062	2.17805	1.98759	0.0542128	0.406304	-4.09502	FALSE	Not
ENSG00000163605.10	-0.116525	-0.235321	0.00227074	7.52965	-1.98671	0.0543134	0.406761	-4.61495	FALSE	Not
ENSG00000185862.5	0.16887	-0.0033287	0.341068	4.57627	1.98628	0.0543639	0.406761	-4.45225	FALSE	Not
ENSG00000240024.1	0.200016	-0.00394475	0.403976	3.22253	1.98626	0.0543663	0.406761	-4.21834	FALSE	Not
ENSG00000163623.5	-0.254458	-0.514067	0.00515027	2.74564	-1.98525	0.0544829	0.40712	-4.17143	FALSE	Not
ENSG00000177721.3	0.182969	-0.0037149	0.369652	3.71997	1.98512	0.0544972	0.40712	-4.29533	FALSE	Not
ENSG00000127054.14	0.128687	-0.00262708	0.26	6.53	1.98491	0.0545222	0.40712	-4.60486	FALSE	Not
ENSG00000115204.10	0.176565	-0.00365237	0.356781	5.23598	1.98438	0.0545833	0.40712	-4.53023	FALSE	Not
ENSG00000089127.8	0.497598	-0.0104826	1.00568	3.12642	1.98364	0.0546692	0.40712	-4.06373	FALSE	Up
ENSG00000170122.4	-0.182098	-0.368034	0.00383757	3.8053	-1.98363	0.0546709	0.40712	-4.34271	FALSE	Not
ENSG00000196205.7	0.207412	-0.00437314	0.419197	6.27306	1.98361	0.0546732	0.40712	-4.60687	FALSE	Not
ENSG00000163666.4	0.417463	-0.00882976	0.843756	1.9054	1.98348	0.0546882	0.40712	-3.9823	FALSE	Up
ENSG00000226312.3	-0.395083	-0.798528	0.00836277	0.83635	-1.98345	0.0546919	0.40712	-3.90933	FALSE	Not
ENSG00000103253.13	-0.280526	-0.567038	0.00598533	4.16141	-1.98312	0.05473	0.407174	-4.44096	FALSE	Not
ENSG00000178999.8	0.170451	-0.00366945	0.344572	4.47761	1.98275	0.0547733	0.407199	-4.43875	FALSE	Not
ENSG00000164880.11	-0.213409	-0.431433	0.00461487	6.79465	-1.98256	0.0547951	0.407199	-4.61839	FALSE	Not
ENSG00000101160.9	0.114872	-0.00252063	0.232264	6.98279	1.98194	0.0548671	0.407427	-4.62001	FALSE	Not
ENSG00000150991.10	0.138706	-0.0030562	0.280468	8.8662	1.98176	0.0548875	0.407427	-4.61883	FALSE	Not
ENSG00000184887.9	0.131905	-0.00298309	0.266793	5.87326	1.98064	0.055019	0.407931	-4.58372	FALSE	Not
ENSG00000132749.6	-0.159543	-0.322703	0.00361664	4.35926	-1.98053	0.0550311	0.407931	-4.4463	FALSE	Not
ENSG00000116663.6	0.219093	-0.00499403	0.443181	3.80913	1.98029	0.0550594	0.407931	-4.30667	FALSE	Up
ENSG00000241468.3	0.164411	-0.00376948	0.332591	6.33329	1.98003	0.0550896	0.407931	-4.61032	FALSE	Not
ENSG00000170638.5	-0.248508	-0.502747	0.0057304	5.93362	-1.97978	0.0551194	0.407931	-4.59532	FALSE	Not
ENSG00000171222.6	-0.350746	-0.709613	0.00812121	4.43158	-1.97959	0.0551409	0.407931	-4.45266	FALSE	Not
ENSG00000100697.10	-0.237929	-0.48147	0.00561285	6.4093	-1.97875	0.0552397	0.408433	-4.61702	FALSE	Not
ENSG00000112394.12	-0.323422	-0.654619	0.00777513	1.29785	-1.97788	0.0553416	0.408674	-4.05482	FALSE	Not
ENSG00000107938.13	-0.107369	-0.217325	0.00258642	5.71375	-1.97779	0.0553527	0.408674	-4.57425	FALSE	Not
ENSG00000204264.4	0.160489	-0.00387568	0.324854	7.15192	1.97767	0.0553663	0.408674	-4.62869	FALSE	Not
ENSG00000114062.13	-0.131086	-0.265355	0.00318288	7.14707	-1.97742	0.0553962	0.408674	-4.62966	FALSE	Not
ENSG00000184232.4	0.149061	-0.00365074	0.301772	5.79932	1.97701	0.055444	0.408799	-4.59124	FALSE	Not
ENSG00000109519.8	0.113533	-0.00282168	0.229888	5.88614	1.97631	0.055526	0.409041	-4.59209	FALSE	Not
ENSG00000213676.6	0.162822	-0.00407407	0.329719	6.67416	1.97599	0.0555642	0.409041	-4.62646	FALSE	Not
ENSG00000133627.13	-0.188402	-0.381523	0.00471873	2.55261	-1.97594	0.0555698	0.409041	-4.14453	FALSE	Not
ENSG00000221829.5	0.134712	-0.00343123	0.272855	6.02143	1.97512	0.0556663	0.409463	-4.60504	FALSE	Not
ENSG00000185596.12	0.210992	-0.0053955	0.42738	4.77931	1.97493	0.0556893	0.409463	-4.46737	FALSE	Not
ENSG00000176101.7	0.143567	-0.00370933	0.290843	5.59983	1.97442	0.0557495	0.409583	-4.58314	FALSE	Not
ENSG00000001497.12	0.115937	-0.00300471	0.234879	6.80267	1.97426	0.0557676	0.409583	-4.63117	FALSE	Not
ENSG00000089486.12	0.157334	-0.004121	0.318789	4.66746	1.97373	0.0558303	0.409813	-4.48035	FALSE	Not
ENSG00000175115.7	0.147567	-0.00388505	0.299018	3.5405	1.97347	0.055861	0.409813	-4.3295	FALSE	Not
ENSG00000104885.13	-0.194559	-0.394309	0.00519137	6.1404	-1.97279	0.0559419	0.410178	-4.614	FALSE	Not
ENSG00000203879.7	0.18463	-0.00499882	0.374259	4.31028	1.97204	0.0560311	0.410499	-4.4438	FALSE	Not
ENSG00000123104.7	-0.214802	-0.43549	0.00588506	5.09993	-1.97142	0.0561046	0.410499	-4.53074	FALSE	Not
ENSG00000252481.1	-0.205467	-0.416575	0.00564134	5.01606	-1.97131	0.056118	0.410499	-4.52419	FALSE	Not
ENSG00000198520.6	0.161004	-0.00442305	0.32643	6.45554	1.97128	0.0561215	0.410499	-4.62593	FALSE	Not
ENSG00000110944.4	0.269798	-0.00743509	0.547031	2.03119	1.97111	0.0561412	0.410499	-4.05834	FALSE	Not
ENSG00000130695.9	0.0865238	-0.00241074	0.175458	6.26926	1.97053	0.0562105	0.410779	-4.62418	FALSE	Not
ENSG00000160953.10	-0.143144	-0.290396	0.00410697	5.74439	-1.96894	0.0563997	0.411933	-4.60216	FALSE	Not
ENSG00000153250.13	-0.12106	-0.245645	0.00352494	6.60671	-1.96812	0.056497	0.412416	-4.6341	FALSE	Not
ENSG00000169621.5	0.371583	-0.0108781	0.754045	1.22464	1.96782	0.0565331	0.412451	-3.93478	FALSE	Not
ENSG00000143363.11	0.151897	-0.00451806	0.308312	4.28653	1.96693	0.0566404	0.412971	-4.44627	FALSE	Not
ENSG00000147403.12	2.75533	-0.0822751	5.59294	4.31791	1.9667	0.0566669	0.412971	-4.2677	FALSE	Not
ENSG00000138095.14	-0.130157	-0.2643	0.00398657	9.23989	-1.96524	0.0568428	0.413733	-4.64445	FALSE	Not
ENSG00000124508.12	0.188678	-0.00579912	0.383156	3.41464	1.96503	0.0568673	0.413733	-4.28772	FALSE	Not
ENSG00000111880.11	-0.118424	-0.2405	0.0036522	6.37349	-1.96483	0.0568912	0.413733	-4.64559	FALSE	Not
ENSG00000116539.6	-0.164181	-0.333429	0.00506738	7.37305	-1.96479	0.0568968	0.413733	-4.65248	FALSE	Not
ENSG00000100147.9	0.151998	-0.00473635	0.308732	3.76012	1.96422	0.0569647	0.413998	-4.34892	FALSE	Not
ENSG00000185787.10	-0.135269	-0.274788	0.00424899	6.81479	-1.96375	0.0570221	0.414054	-4.65142	FALSE	Not
ENSG00000073050.7	0.125921	-0.0039625	0.255804	5.23345	1.96364	0.0570352	0.414054	-4.55599	FALSE	Not
ENSG00000163291.10	-0.1308	-0.265763	0.00416202	5.06068	-1.96297	0.0571158	0.414411	-4.5507	FALSE	Not
ENSG00000078487.13	0.188854	-0.00607433	0.383783	3.21017	1.96231	0.0571949	0.414757	-4.27506	FALSE	Not
ENSG00000150995.13	-0.244807	-0.497824	0.00821055	8.27681	-1.9597	0.0575108	0.416724	-4.66128	FALSE	Not
ENSG00000253598.1	-0.408775	-0.831366	0.0138154	0.735285	-1.95921	0.0575702	0.416724	-3.91635	FALSE	Not
ENSG00000042832.7	0.290424	-0.00982671	0.590674	1.2675	1.95914	0.0575791	0.416724	-3.94754	FALSE	Not
ENSG00000203497.2	-0.409747	-0.833568	0.0140735	0.546776	-1.95817	0.0576968	0.416724	-3.92429	FALSE	Not
ENSG00000114859.10	0.3368	-0.0115845	0.685184	0.77334	1.95808	0.0577081	0.416724	-3.95022	FALSE	Not
ENSG00000100055.16	0.175657	-0.00604771	0.357361	7.20727	1.95802	0.0577157	0.416724	-4.66308	FALSE	Not
ENSG00000143570.13	0.124677	-0.00429467	0.253648	7.36142	1.95798	0.0577197	0.416724	-4.66557	FALSE	Not
ENSG00000123700.4	0.419198	-0.0144536	0.852851	1.12636	1.95792	0.0577272	0.416724	-3.95618	FALSE	Not
ENSG00000168701.14	0.143526	-0.00496409	0.292015	4.58592	1.95772	0.057752	0.416724	-4.48672	FALSE	Not
ENSG00000104915.10	0.161902	-0.00562083	0.329424	3.51627	1.95747	0.0577822	0.416724	-4.3477	FALSE	Not
ENSG00000108061.7	-0.16842	-0.34271	0.00586998	6.90864	-1.95721	0.0578134	0.416724	-4.66119	FALSE	Not
ENSG00000101596.10	-0.163234	-0.332221	0.00575314	7.75873	-1.95647	0.0579037	0.41708	-4.66886	FALSE	Not
ENSG00000139636.11	0.256111	-0.00907838	0.521299	2.87642	1.95609	0.0579504	0.41708	-4.21752	FALSE	Not
ENSG00000162702.7	-0.140155	-0.285303	0.00499265	6.21885	-1.95576	0.0579908	0.41708	-4.64135	FALSE	Not
ENSG00000141140.12	0.128308	-0.00457634	0.261192	5.65234	1.95568	0.0580011	0.41708	-4.61272	FALSE	Not
ENSG00000180776.11	-0.144374	-0.293915	0.00516755	5.16008	-1.95544	0.0580302	0.41708	-4.56759	FALSE	Not
ENSG00000134202.6	0.140603	-0.00504679	0.286253	5.47309	1.95525	0.0580535	0.41708	-4.61468	FALSE	Not
ENSG00000181852.13	0.194316	-0.00704619	0.395677	6.02037	1.95455	0.0581384	0.41708	-4.63695	FALSE	Not
ENSG00000113749.5	0.247748	-0.00898493	0.504481	2.57048	1.95455	0.0581395	0.41708	-4.16154	FALSE	Not
ENSG00000156931.11	0.125156	-0.0045713	0.254883	4.96194	1.95406	0.0581993	0.41708	-4.53002	FALSE	Not
ENSG00000181610.8	0.151303	-0.00552949	0.308136	5.54215	1.95402	0.0582041	0.41708	-4.61231	FALSE	Not
ENSG00000125450.6	0.0878379	-0.00322558	0.178901	6.72209	1.95369	0.0582448	0.41708	-4.66748	FALSE	Not
ENSG00000012061.11	0.113748	-0.00418736	0.231683	5.755	1.95352	0.0582658	0.41708	-4.63236	FALSE	Not
ENSG00000124782.15	-0.152228	-0.310066	0.00560906	6.91115	-1.95345	0.0582736	0.41708	-4.66939	FALSE	Not
ENSG00000222293.1	1.15035	-0.042595	2.3433	1.58802	1.95311	0.0583155	0.417154	-4.07381	FALSE	Not
ENSG00000140577.11	0.139308	-0.0051843	0.283801	4.42345	1.95276	0.0583588	0.417237	-4.48704	FALSE	Not
ENSG00000127554.12	0.147831	-0.00556195	0.301224	3.89422	1.95199	0.0584534	0.417687	-4.39961	FALSE	Not
ENSG00000179476.3	-0.237265	-0.483531	0.00900041	1.78849	-1.95141	0.0585252	0.417741	-4.08559	FALSE	Not
ENSG00000173726.6	-0.127129	-0.259108	0.0048487	9.16619	-1.95102	0.0585729	0.417741	-4.66995	FALSE	Not
ENSG00000156482.6	0.135711	-0.00520714	0.276629	9.47059	1.95059	0.0586261	0.417741	-4.66803	FALSE	Not
ENSG00000197296.5	0.180025	-0.00695714	0.367008	2.50184	1.95007	0.0586901	0.417741	-4.20797	FALSE	Not
ENSG00000162585.12	-0.217918	-0.444283	0.00844782	3.42165	-1.94984	0.0587181	0.417741	-4.33265	FALSE	Not
ENSG00000105983.15	-0.130127	-0.265304	0.00505023	5.91684	-1.94976	0.0587283	0.417741	-4.64413	FALSE	Not
ENSG00000181634.7	0.524618	-0.020373	1.06961	0.14502	1.94971	0.0587338	0.417741	-3.91438	FALSE	Not
ENSG00000024048.6	-0.135545	-0.276387	0.00529703	7.14381	-1.94925	0.0587908	0.417741	-4.67801	FALSE	Not
ENSG00000116898.7	0.120826	-0.00472625	0.246378	5.65731	1.94919	0.0587993	0.417741	-4.63193	FALSE	Not
ENSG00000162928.8	-0.109537	-0.223385	0.00431031	5.46066	-1.94875	0.0588536	0.417741	-4.6052	FALSE	Not
ENSG00000010704.14	0.507522	-0.0200078	1.03505	0.319441	1.94861	0.0588703	0.417741	-3.9309	FALSE	Not
ENSG00000135365.11	0.1564	-0.00617954	0.318979	4.06776	1.94844	0.0588909	0.417741	-4.41005	FALSE	Not
ENSG00000139517.6	-0.136115	-0.277613	0.00538275	4.18929	-1.94838	0.0588989	0.417741	-4.43275	FALSE	Not
ENSG00000161395.8	0.149863	-0.00592972	0.305656	3.92283	1.94834	0.058904	0.417741	-4.42102	FALSE	Not
ENSG00000132823.6	0.0973958	-0.00388599	0.198678	4.87351	1.94772	0.058981	0.418062	-4.55566	FALSE	Not
ENSG00000117115.8	0.207273	-0.00833078	0.422877	2.08444	1.94717	0.0590491	0.41832	-4.13812	FALSE	Not
ENSG00000148337.15	0.134954	-0.00546919	0.275378	5.66906	1.94654	0.0591267	0.418615	-4.63558	FALSE	Not
ENSG00000164713.5	0.128683	-0.00526144	0.262627	5.32846	1.94587	0.0592106	0.418615	-4.60264	FALSE	Not
ENSG00000046653.10	-0.222039	-0.453162	0.00908359	2.50552	-1.94583	0.0592159	0.418615	-4.24792	FALSE	Not
ENSG00000176714.9	0.156919	-0.00642612	0.320264	3.11871	1.94575	0.0592257	0.418615	-4.27856	FALSE	Not
ENSG00000166170.9	-0.0834291	-0.170283	0.00342506	6.54138	-1.94556	0.0592493	0.418615	-4.67335	FALSE	Not
ENSG00000164008.9	0.115162	-0.00475313	0.235078	5.23479	1.94515	0.0593005	0.418682	-4.59015	FALSE	Not
ENSG00000166508.13	0.105771	-0.00437545	0.215917	9.1616	1.94497	0.0593223	0.418682	-4.68174	FALSE	Not
ENSG00000198380.8	-0.193064	-0.394203	0.00807594	6.67702	-1.94411	0.0594302	0.41922	-4.68176	FALSE	Not
ENSG00000169016.12	-0.132855	-0.271386	0.00567558	4.40474	-1.94245	0.0596376	0.420137	-4.48627	FALSE	Not
ENSG00000154016.9	0.33791	-0.0144505	0.690271	0.481251	1.94237	0.0596478	0.420137	-3.9454	FALSE	Not
ENSG00000106610.10	0.180797	-0.00775607	0.36935	3.3525	1.94211	0.0596793	0.420137	-4.31755	FALSE	Not
ENSG00000069275.12	-0.165467	-0.338045	0.0071108	9.92548	-1.94198	0.0596968	0.420137	-4.67281	FALSE	Not
ENSG00000110315.2	-0.114662	-0.234267	0.00494271	5.41713	-1.94173	0.0597277	0.420137	-4.63972	FALSE	Not
ENSG00000141644.13	0.091569	-0.00396853	0.187106	6.78949	1.9413	0.059782	0.420137	-4.68672	FALSE	Not
ENSG00000183784.5	-0.213889	-0.43705	0.00927083	3.7472	-1.94129	0.0597831	0.420137	-4.38413	FALSE	Not
ENSG00000120833.9	-0.150295	-0.307161	0.00657022	3.41477	-1.9406	0.0598698	0.420523	-4.36556	FALSE	Not
ENSG00000198736.7	0.169253	-0.00745558	0.345962	4.69438	1.93997	0.059948	0.420751	-4.54302	FALSE	Not
ENSG00000165494.6	-0.105704	-0.216084	0.00467632	6.58562	-1.93962	0.0599924	0.420751	-4.68824	FALSE	Not
ENSG00000235111.1	-0.352583	-0.720772	0.0156066	0.732019	-1.93958	0.0599979	0.420751	-3.96927	FALSE	Not
ENSG00000242114.1	-0.315578	-0.645231	0.0140756	1.26677	-1.93895	0.0600772	0.421083	-4.03852	FALSE	Not
ENSG00000121621.6	-0.13931	-0.284911	0.00629001	5.26411	-1.93793	0.0602055	0.421758	-4.62229	FALSE	Not
ENSG00000164691.12	0.239356	-0.0108623	0.489574	3.94893	1.9375	0.0602594	0.421798	-4.36612	FALSE	Up
ENSG00000102870.4	-0.126891	-0.259548	0.00576695	5.65474	-1.93738	0.0602751	0.421798	-4.63669	FALSE	Not
ENSG00000103091.10	0.122957	-0.00562258	0.251536	3.97559	1.93686	0.0603406	0.422033	-4.47637	FALSE	Not
ENSG00000138600.5	-0.143613	-0.293874	0.00664678	6.05481	-1.93583	0.0604705	0.422717	-4.67526	FALSE	Not
ENSG00000107263.14	0.128757	-0.00599531	0.263509	6.27537	1.93532	0.0605363	0.422953	-4.68422	FALSE	Not
ENSG00000135766.8	-0.112969	-0.231253	0.00531499	8.13166	-1.93442	0.0606501	0.423524	-4.70668	FALSE	Not
ENSG00000103994.12	-0.223285	-0.457185	0.0106144	7.16954	-1.93352	0.0607649	0.424101	-4.70755	FALSE	Not
[truncated: 11,307 more rows]

## Sheet: Fig_2B_CTRLvsADAR_D5
gene	logFC	CI.L	CI.R	AveExpr	t	P.Value	adj.P.Val	B	sign.reg	reg.IFNa
[truncated: 13,198 more rows]

[truncated: 7 more sheets: Fig_2B_CTRLvshnRNPC_D3, Fig_2B_CTRLvshnRNPC_D4, Fig_2B_CTRLvshnRNPC_D5, Fig_2B_CTRLvsAD+hnC_D3, Fig_2B_CTRLvsAD+hnC_D4, Fig_2B_CTRLvsAD+hnC_D5, Fig_2B_untreatedvsIFNatreated]
