# Supplementary material for: ADAR and hnRNPC deficiency synergize in activating endogenous dsRNA-induced type I IFN responses
Source: J Exp Med. 2021 Jul 23;218(9):e20201833. doi: 10.1084/jem.20201833 (PMC8313407; doi:10.1084/jem.20201833)
Supplement: Data S2 — presents ISG expression. [file JEM_20201833_DataS2.xlsx]

## Sheet: key
ensembl	ENSEMBL gene ID
CTRL_CTRL_D3	average relative log2(cpm) in control cells on day 3 post nucleofection
CTRL_CTRL_D4	average relative log2(cpm) in control cells on day 4 post nucleofection
CTRL_CTRL_D5	average relative log2(cpm) in control cells on day 5 post nucleofection
CTRL_GFP_D3	average relative log2(cpm) in GFP targeted cells on day 3 post nucleofection
CTRL_GFP_D4	average relative log2(cpm) in GFP targeted cells on day 4 post nucleofection
CTRL_GFP_D5	average relative log2(cpm) in GFP targeted cells on day 5 post nucleofection
CTRL_hnRNPC_D3	average relative log2(cpm) in hnRNPC deficient cells on day 3 post nucleofection
CTRL_hnRNPC_D4	average relative log2(cpm) in hnRNPC deficient cells on day 4 post nucleofection
CTRL_hnRNPC_D5	average relative log2(cpm) in hnRNPC deficient cells on day 5 post nucleofection
ADAR_CTRL_D3	average relative log2(cpm) in ADAR deficient cells on day 3 post nucleofection
ADAR_CTRL_D4	average relative log2(cpm) in ADAR deficient cells on day 4 post nucleofection
ADAR_CTRL_D5	average relative log2(cpm) in ADAR deficient cells on day 5 post nucleofection
ADAR_hnRNPC_D3	average relative log2(cpm) in ADAR and hnRNPC deficient cells on day 3 post nucleofection
ADAR_hnRNPC_D4	average relative log2(cpm) in ADAR and hnRNPC deficient cells on day 4 post nucleofection
ADAR_hnRNPC_D5	average relative log2(cpm) in ADAR and hnRNPC deficient cells on day 5 post nucleofection
CTRL_CTRL_IFNa2b_D4	average relative log2(cpm) in cells treated for 24h with IFNa2b, harvested on day 4 post nucleofection
D3	TRUE: significant interaction on day 3 post nucleofection between ADAR and hnRNPC deficiency (FDR-adjusted P-value ≤ 0.05) or not significant (FALSE, FDR-adjusted P-value > 0.05)
D4	TRUE: significant interaction on day 4 post nucleofection between ADAR and hnRNPC deficiency (FDR-adjusted P-value ≤ 0.05) or not significant (FALSE, FDR-adjusted P-value > 0.05)
D5	TRUE: significant interaction on day 5 post nucleofection between ADAR and hnRNPC deficiency (FDR-adjusted P-value ≤ 0.05) or not significant (FALSE, FDR-adjusted P-value > 0.05)
HUGO	HGNC gene ID

## Sheet: Fig_2C
ensembl	CTRL_CTRL_D3	CTRL_CTRL_D4	CTRL_CTRL_D5	CTRL_GFP_D3	CTRL_GFP_D4	CTRL_GFP_D5	CTRL_hnRNPC_D3	CTRL_hnRNPC_D4	CTRL_hnRNPC_D5	ADAR_CTRL_D3	ADAR_CTRL_D4	ADAR_CTRL_D5	ADAR_hnRNPC_D3	ADAR_hnRNPC_D4	ADAR_hnRNPC_D5	CTRL_CTRL_IFNa2b_D4	D3	D4	D5	HUGO
ENSG00000137959	-0.801855	0.516484	0.285371	0.623739	0.730541	2.55116	-1.37966	0.657027	2.76241	-0.935258	1.25093	3.59228	-0.176151	5.89425	11.4735	11.9395	FALSE	TRUE	TRUE	IFI44L
ENSG00000165949	-0.535936	-0.171469	0.707405	0.142569	0.233719	1.60745	0.633685	1.07868	1.66407	-0.0981275	0.433505	1.64921	0.455565	3.67352	9.39711	10.7257	FALSE	TRUE	TRUE	IFI27
ENSG00000137965	-0.640012	-0.0891387	0.729151	-0.720632	0.438054	0.953296	-0.681179	0.659123	1.80752	-1.12375	0.561813	3.00651	-0.624883	4.71539	9.59187	9.04148	FALSE	TRUE	TRUE	IFI44
ENSG00000185745	-0.81255	0.302293	0.510257	-0.468871	0.313736	1.32133	-0.816993	0.357852	1.76842	-0.105245	1.38345	3.2514	0.140199	5.60444	10.7432	8.96072	FALSE	TRUE	TRUE	IFIT1
ENSG00000157601	-0.266425	-0.0108452	0.27727	-0.0650357	0.0418692	0.70865	-0.270801	0.291297	1.19322	-0.178385	0.663655	2.19354	0.10454	3.93181	8.805	8.09136	FALSE	TRUE	TRUE	MX1
ENSG00000132274	-0.149464	-0.0797882	0.229252	0.283709	0.544394	0.671269	0.956329	1.43647	1.79476	0.425487	1.00512	1.96592	1.54868	3.86266	7.66505	6.75544	FALSE	TRUE	TRUE	TRIM22
ENSG00000135114	-0.293586	-0.172836	0.466422	-0.282246	0.322643	0.732371	0.114951	0.917256	1.8116	0.270184	1.30118	2.91273	0.889166	4.97033	9.86466	6.68691	FALSE	TRUE	TRUE	OASL
ENSG00000111335	-0.470102	0.0292869	0.440815	-0.241364	0.168266	0.608241	-0.0612473	0.514195	1.06806	-0.457538	0.520883	1.65125	0.0829765	3.17423	7.08194	6.67506	FALSE	TRUE	TRUE	OAS2
ENSG00000126709	-0.384496	0.0559886	0.328507	0.0229569	0.215497	0.639417	-0.366425	-0.379478	0.406739	-0.215748	0.0896294	0.947452	-0.285366	1.69747	5.93888	6.40085	FALSE	TRUE	TRUE	IFI6
ENSG00000133106	-0.344641	0.000776631	0.343864	-0.190206	0.0597943	0.394706	-0.288996	0.479593	1.02345	-0.430977	0.396231	1.6742	-0.217047	3.41938	7.85276	6.32951	FALSE	TRUE	TRUE	EPSTI1
ENSG00000119922	-0.26274	-0.11335	0.37609	-0.116192	0.310557	0.466868	0.692456	1.81227	2.41889	0.00243799	1.35732	2.83222	1.25478	5.09461	10.0258	6.1678	FALSE	TRUE	TRUE	IFIT2
ENSG00000088827	-0.310675	-0.059158	0.369833	0.173644	0.189351	0.804929	-0.271406	0.696966	1.98705	0.151545	0.424652	1.48671	0.165543	2.84394	6.50111	6.16519	FALSE	TRUE	TRUE	SIGLEC1
ENSG00000119917	-0.560492	0.0218344	0.538658	-0.210774	0.0446789	0.485228	-0.263949	0.698592	1.52472	-0.559948	0.583573	1.74627	-0.0482623	3.49962	8.22936	5.93825	FALSE	TRUE	TRUE	IFIT3
ENSG00000111331	-0.42289	0.0411214	0.381769	-0.46437	-0.101894	0.455108	-0.727415	0.0948198	0.815514	-0.441382	0.274131	1.37339	-0.426306	2.45933	6.96038	5.86107	FALSE	TRUE	TRUE	OAS3
ENSG00000225492	-0.939911	0.383945	0.555966	1.7928	1.15252	1.58478	1.52599	2.11073	3.48664	1.12327	1.65702	2.86353	2.2253	4.29772	9.30859	5.85966	FALSE	FALSE	TRUE	GBP1P1
ENSG00000089127	-0.496883	-0.0343841	0.531267	-0.205216	0.133224	0.687758	-0.401206	0.504271	1.22571	-0.423197	0.457276	1.62561	-0.196821	2.91228	6.86619	5.70675	FALSE	TRUE	TRUE	OAS1
ENSG00000185885	-0.263882	-0.010922	0.274804	-0.292007	0.0158	0.454821	-0.337645	0.141603	0.858994	-0.3973	0.291041	0.799557	-0.161676	1.41791	5.70651	5.62645	FALSE	TRUE	TRUE	IFITM1
ENSG00000169245	-0.749188	-0.371806	1.12099	-0.69617	-1.08544	0.558777	0.130496	1.98631	2.65928	1.61472	4.35064	6.82323	3.1365	8.96265	14.7831	5.5113	FALSE	FALSE	TRUE	CXCL10
ENSG00000187608	-0.075242	0.239229	-0.163987	0.1815	0.277624	0.474113	-0.211318	0.044325	0.72738	0.234115	0.297716	0.943129	0.162367	2.13934	6.60507	5.40582	FALSE	TRUE	TRUE	ISG15
ENSG00000184979	-0.164638	0.0234407	0.141197	-0.0605845	-0.0661335	0.0953355	-0.489616	-0.246648	0.0264978	-0.237462	0.20398	0.839323	-0.326469	1.75284	6.37971	4.89681	FALSE	TRUE	TRUE	USP18
ENSG00000035720	-0.29189	-0.160865	0.452755	0.198533	0.12553	0.703925	-0.854528	0.948093	1.26179	0.291887	1.2569	2.08725	0.830774	3.38172	7.99267	4.75112	FALSE	FALSE	TRUE	STAP1
ENSG00000169248	-0.928661	-1.15994	2.0886	0.357837	-0.88574	0.326653	0.741165	-0.352159	1.37036	-0.365304	4.48594	5.90259	2.55886	7.94308	12.9527	4.63214	FALSE	TRUE	TRUE	CXCL11
ENSG00000152778	-0.380658	-0.00436375	0.385022	-0.102204	0.378981	0.1332	-0.00814394	0.762659	1.13989	-0.22801	0.311189	0.84999	0.340229	2.392	6.29595	4.55224	FALSE	TRUE	TRUE	IFIT5
ENSG00000010030	-0.353389	0.121587	0.231802	-0.678383	-0.386284	-0.208978	-0.590652	0.641405	0.808899	-0.870624	-0.0948192	0.725896	-0.0955542	2.11839	6.6588	4.45048	FALSE	TRUE	TRUE	ETV7
ENSG00000108679	-0.20814	-0.0564072	0.264547	-0.131807	-0.00319008	0.403198	-0.325391	0.520398	1.98156	-0.109631	0.116406	0.633803	0.0501447	0.981758	4.56164	4.42469	FALSE	FALSE	TRUE	LGALS3BP
ENSG00000138496	-0.0517861	-0.00417376	0.0559598	0.107212	0.125619	0.161359	0.308571	0.60893	0.691539	0.0287274	0.167633	0.555181	0.289202	1.73557	5.0694	4.13426	FALSE	TRUE	TRUE	PARP9
ENSG00000156587	-0.0325413	-0.00749131	0.0400326	0.153796	0.21066	0.265849	-0.2886	0.0545292	0.475357	-0.00218221	0.304947	0.457278	-0.0532346	0.930648	4.38674	4.09073	FALSE	TRUE	TRUE	UBE2L6
ENSG00000183486	-0.00575566	0.0141842	-0.0084285	0.175892	0.00291112	0.101459	-0.257237	-0.145367	0.0428197	0.0766684	0.0962506	0.410423	-0.039847	1.1899	4.9385	4.08038	FALSE	TRUE	TRUE	MX2
ENSG00000167601	0.22421	-0.141323	-0.0828867	0.460375	0.0641791	0.311507	0.679673	1.23682	2.19708	0.289328	-0.00825117	0.402679	0.934715	1.844	4.45743	4.03088	FALSE	TRUE	TRUE	AXL
ENSG00000057704	-0.141338	-0.294093	0.435431	-0.318909	0.121574	-0.398147	0.131383	0.0162081	0.039472	0.0404523	0.084239	1.20635	0.452992	1.73927	5.53687	3.97486	FALSE	TRUE	TRUE	TMCC3
ENSG00000160932	-0.0582194	0.0494372	0.00878222	-0.0664593	0.167365	0.401487	-0.492152	-0.398264	0.238285	0.0314522	0.230673	0.470543	-0.105842	0.42301	4.07631	3.95024	FALSE	TRUE	TRUE	LY6E
ENSG00000142089	-0.175352	-0.0250622	0.200414	-0.260459	-0.0138171	0.188928	-0.403296	-0.153592	0.313452	-0.244474	0.121711	0.418677	-0.290908	0.174749	3.50973	3.94272	FALSE	FALSE	TRUE	IFITM3
ENSG00000185507	-0.215835	0.178138	0.0376975	-0.132411	-0.0333464	0.500103	-0.203821	0.18534	1.10135	0.0755355	0.257259	1.05151	0.242907	2.27702	5.36006	3.93197	FALSE	TRUE	TRUE	IRF7
ENSG00000225964	0.420192	-0.238982	-0.18121	-0.0264552	-0.357003	-0.694005	1.42389	0.616475	0.397992	0.311192	-0.763201	-0.277594	0.832453	1.29916	4.37946	3.89438	FALSE	TRUE	TRUE	NRIR
ENSG00000134326	0.310551	-0.104541	-0.20601	0.416977	-0.131383	-0.195637	0.145349	-0.173176	-0.381037	0.24748	-0.180565	-0.0769221	0.114672	0.863377	4.73331	3.79027	FALSE	TRUE	TRUE	CMPK2
ENSG00000138646	-0.158012	-0.0483767	0.206389	0.002584	-0.0268379	0.151768	-0.567623	-0.314356	-0.629505	-0.181441	0.0571237	0.436394	-0.586656	0.796096	5.34362	3.75466	FALSE	TRUE	TRUE	HERC5
ENSG00000172183	-0.140338	0.031292	0.109046	0.255537	0.38038	0.705523	0.226755	1.08544	1.62445	0.164828	0.542119	0.900332	0.475618	2.42254	6.46366	3.70723	FALSE	FALSE	TRUE	ISG20
ENSG00000177409	-0.0287472	-0.00673123	0.0354784	0.0132642	-0.124776	-0.116684	-0.102615	-0.228725	-0.677491	-0.0932045	-0.0438672	0.23282	-0.186092	0.993122	3.8754	3.6778	FALSE	TRUE	TRUE	SAMD9L
ENSG00000108387	-0.507996	0.0285948	0.479401	-0.548517	-0.102033	0.281113	0.197163	1.26715	1.93096	0.127133	0.609105	1.40462	0.149162	2.40702	6.37846	3.47171	FALSE	FALSE	TRUE	SEPTIN4
ENSG00000163565	-0.287144	-0.0197598	0.306904	-0.219601	-0.0261571	0.034139	-0.31814	0.103304	0.345945	-0.252778	0.0699237	0.565274	-0.343309	0.95048	4.77577	3.46633	FALSE	TRUE	TRUE	IFI16
ENSG00000138642	-0.204202	-0.0513651	0.255567	-0.335468	-0.140076	-0.00475794	-0.22495	0.0563035	0.135941	-0.230524	0.0698812	0.770281	-0.228679	1.28005	5.05161	3.42654	FALSE	TRUE	TRUE	HERC6
ENSG00000108771	0.0302628	-0.0785791	0.0483163	0.0700736	0.0774701	-0.00854607	-0.425521	-0.360742	-0.023166	0.190629	0.273561	0.619615	0.047642	1.11166	4.67582	3.41282	FALSE	TRUE	TRUE	DHX58
ENSG00000132530	-0.0250032	-0.133321	0.158324	0.0382803	-0.0637551	0.0525083	0.191104	0.0969162	0.178269	0.0838249	0.102419	0.569037	0.169889	1.50427	4.49453	3.34781	FALSE	TRUE	TRUE	XAF1
ENSG00000173193	-0.0817752	0.0490145	0.0327607	-0.045894	-0.0730476	-0.0406857	0.0619308	0.388459	0.385288	-0.0965158	-0.0372008	0.188016	-0.0237546	1.05952	4.00089	3.29859	FALSE	TRUE	TRUE	PARP14
ENSG00000135899	-0.0901453	-0.104597	0.194742	-0.163364	0.0212688	0.0594916	0.203987	0.422463	0.425894	-0.105462	0.188061	0.650594	0.138	1.32524	4.5462	3.21172	FALSE	TRUE	TRUE	SP110
ENSG00000134321	-0.0022121	-0.0775339	0.079746	-0.156701	-0.016274	-0.00839979	-0.0742552	-0.0827981	-0.243479	-0.326626	-0.284362	0.242245	-0.269042	0.988114	5.90097	3.15071	FALSE	TRUE	TRUE	RSAD2
ENSG00000130813	-0.0491629	-0.0315815	0.0807444	0.196621	-0.0258904	0.0331975	-0.161519	-0.247832	0.0655753	0.10447	0.152253	0.353634	0.0282027	0.785253	4.39443	3.13953	FALSE	TRUE	TRUE	C19orf66
ENSG00000130589	-0.362348	0.376459	-0.0141108	-0.077907	0.0985156	0.687756	-0.48925	0.260087	1.41897	0.000472332	0.0447776	0.643945	-0.0352183	2.05636	5.72174	3.11684	FALSE	TRUE	TRUE	HELZ2
ENSG00000137628	-0.169544	0.048297	0.121247	-0.125778	-0.0941605	0.0276024	-0.365592	-0.261562	-0.448177	-0.105572	0.0143244	0.372356	-0.453128	0.772256	4.23743	3.09232	FALSE	TRUE	TRUE	DDX60
ENSG00000115267	-0.146929	0.0351178	0.111811	-0.0877692	0.0453227	0.0266743	0.0824825	0.310096	0.237249	-0.0985387	0.0169329	0.33573	0.0971112	1.22789	4.53785	2.99984	FALSE	TRUE	TRUE	IFIH1
ENSG00000107201	-0.217776	0.0547919	0.162984	-0.0926526	-0.0652073	-0.050419	-0.341811	-0.14045	-0.187313	-0.225785	0.0824027	0.425107	-0.27928	1.25772	5.63645	2.99972	FALSE	TRUE	TRUE	DDX58
ENSG00000115415	-0.0483561	0.0299837	0.0183723	0.0559894	0.0465367	-0.000744389	0.111471	0.226905	0.116746	-0.0836626	-0.0165339	0.155661	0.0663904	0.96593	3.69292	2.9446	FALSE	TRUE	TRUE	STAT1
ENSG00000163666	-0.250655	-0.186301	0.436956	-0.283696	-0.0744645	0.320842	-0.482774	-0.0890383	-0.490073	-0.255437	0.241224	0.625649	-0.431148	0.604191	4.02126	2.75739	FALSE	FALSE	TRUE	HESX1
ENSG00000196092	-0.0281771	-0.068566	0.0967431	0.129095	-0.00824177	-0.0530679	-0.365474	-0.161026	0.214055	0.144536	0.138238	0.416707	0.119022	0.757442	3.76002	2.75377	FALSE	TRUE	TRUE	PAX5
ENSG00000162614	-0.304231	0.036423	0.267808	-0.569657	-0.14755	-0.0430576	-0.454945	-0.203076	-0.272862	-0.391653	0.0763529	0.247295	-0.584798	0.296329	4.32678	2.73842	FALSE	TRUE	TRUE	NEXN
ENSG00000055332	-0.186897	0.00672446	0.180172	-0.180989	-0.0948405	0.066111	0.16935	0.546201	0.47663	-0.291964	-0.0997136	0.161574	0.0109364	1.02327	3.23393	2.66756	FALSE	TRUE	TRUE	EIF2AK2
ENSG00000147255	-0.34074	0.0630301	0.27771	-0.216745	0.0114722	0.126229	-0.517757	-0.691708	-1.15356	-0.222612	0.0876847	0.0741756	-0.526911	-0.718888	0.651389	2.63022	FALSE	FALSE	TRUE	IGSF1
ENSG00000131795	1.45459	-0.569335	-0.885255	-0.161409	-1.46472	0.385495	-0.730223	0.74456	-0.572277	-0.902452	-1.48494	0.170974	0.561577	0.910307	1.90945	2.5146	FALSE	FALSE	FALSE	RBM8A
ENSG00000205413	-0.194528	0.0079435	0.186584	-0.244362	-0.0804129	-0.0645182	-0.00486393	0.368505	0.317948	-0.252608	-0.0687426	0.111308	-0.129914	0.729552	3.61406	2.3957	FALSE	TRUE	TRUE	SAMD9
ENSG00000213928	-0.0140427	-0.20754	0.221583	-0.209563	-0.0902768	0.3796	0.358068	0.448109	0.566871	-0.0704494	0.132026	0.736824	0.22176	1.76425	3.09813	2.39064	FALSE	FALSE	TRUE	IRF9
ENSG00000269640	0.0822899	-0.0540148	-0.0282752	0.0445466	-0.0109155	-0.2083	0.0288245	-0.153139	-0.505633	0.096617	0.132045	0.212252	0.0424872	0.661242	3.37763	2.39042	FALSE	TRUE	TRUE
ENSG00000068079	0.0933273	-0.0884164	-0.00491086	0.272109	0.0588158	-0.00591862	0.116691	0.386601	0.819936	0.15101	0.156503	0.165824	0.462464	0.919306	3.45047	2.37549	FALSE	TRUE	TRUE	IFI35
ENSG00000164054	0.00117517	0.0280634	-0.0292386	0.021575	0.0129861	0.0870921	-0.366165	-0.448636	-0.230039	0.0684098	0.130345	0.219043	-0.108904	0.108508	2.44258	2.36691	FALSE	TRUE	TRUE	SHISA5
ENSG00000059378	-0.060974	-0.000135483	0.0611095	0.013068	-0.0304141	0.109462	-0.632587	-0.494349	-0.388739	-0.0575703	0.120167	0.296196	-0.520673	0.526783	3.74863	2.27565	FALSE	TRUE	TRUE	PARP12
ENSG00000184371	-0.210976	-0.0546909	0.265667	0.0893288	0.102069	0.653091	0.269654	1.13007	2.19085	0.352597	0.237039	1.15907	0.479101	2.40691	5.84422	2.17452	FALSE	TRUE	TRUE	CSF1
ENSG00000185880	0.0951122	-0.0355024	-0.0596098	0.089718	0.0998126	-0.0141498	0.0562952	-0.0082865	-0.117228	0.0080595	0.178494	0.170429	0.135719	0.715428	4.04826	2.17004	FALSE	TRUE	TRUE	TRIM69
ENSG00000168062	0.230689	-0.0549668	-0.175722	0.160054	0.174101	-0.278034	0.179372	0.556208	1.34167	0.266235	0.270818	0.611047	0.567416	2.04542	6.33425	2.16828	FALSE	TRUE	TRUE	BATF2
ENSG00000178685	0.142097	0.142826	-0.284923	0.159532	0.0568352	0.111755	-0.310424	-0.196207	0.355625	0.393724	0.104283	0.251105	0.164939	0.636925	3.14103	2.14152	FALSE	TRUE	TRUE	PARP10
ENSG00000135333	-0.233278	0.148225	0.0850531	-0.0640663	-0.30738	-0.373923	-0.0906255	-0.116582	-0.176408	-0.170833	-0.209077	-0.0176389	-0.0950549	0.28216	2.71399	2.12413	FALSE	TRUE	TRUE	EPHA7
ENSG00000173821	0.0194561	0.0863266	-0.105783	0.0175364	-0.189918	-0.176935	-0.19946	0.00529326	0.320958	0.173594	-0.233018	-0.0240811	-0.0792447	0.662849	3.11706	2.11466	FALSE	TRUE	TRUE	RNF213
ENSG00000206190	0.0116822	0.102151	-0.113833	0.100647	-0.0608669	0.133145	-0.366916	-0.43518	-0.262208	0.0576152	-0.0662239	0.0774555	-0.164912	0.230001	2.6933	2.11435	FALSE	TRUE	TRUE	ATP10A
ENSG00000130303	0.255485	-0.0396148	-0.215871	0.192995	0.0920614	-0.13417	0.0328542	-0.0668427	-0.0641316	0.257489	0.130962	-0.157269	0.0965211	-0.14083	1.01176	2.00359	FALSE	TRUE	TRUE	BST2
ENSG00000188313	-0.0854018	-0.0663175	0.151719	-0.0708917	0.0106242	0.0547484	-0.291731	-0.104465	-0.225877	-0.165893	0.00323908	0.162119	-0.23839	0.415075	3.14411	1.99891	FALSE	TRUE	TRUE	PLSCR1
ENSG00000128284	-0.32531	0.118891	0.206419	0.199252	0.269388	0.323568	-0.314949	0.724381	2.09221	-0.253029	0.212443	0.669493	0.484753	1.1263	4.62497	1.99677	FALSE	FALSE	TRUE	APOL3
ENSG00000002549	-0.0292716	-0.0186788	0.0479504	-0.0242541	-0.0151353	0.0132333	-0.20534	-0.0748292	-0.0963286	-0.0974841	0.0475959	0.0493198	-0.122055	0.291293	2.28885	1.98662	FALSE	FALSE	TRUE	LAP3
ENSG00000100918	-0.00383146	-0.096579	0.10041	-0.0310438	0.150946	0.342765	0.21385	0.0667964	0.660266	0.125922	0.000125577	0.436238	0.324012	1.0226	2.01385	1.95081	FALSE	TRUE	TRUE	REC8
ENSG00000111912	-0.149903	-0.0259882	0.175892	-0.0944221	-0.0168053	0.017561	-0.124486	0.0903165	0.000826163	-0.115891	0.140489	0.449695	0.0348276	1.19888	4.0147	1.94387	FALSE	TRUE	TRUE	NCOA7
ENSG00000132256	-0.120002	0.0217138	0.0982881	-0.0351816	-0.0338965	-0.0986061	0.105219	0.1882	0.0885478	-0.0524765	0.097264	0.0677936	0.106492	0.460124	3.00684	1.92847	FALSE	FALSE	TRUE	TRIM5
ENSG00000168394	0.103947	0.0268676	-0.130814	0.0890763	0.171716	0.0783956	-0.135754	-0.0893677	-0.00716296	0.177567	0.200731	0.00690895	0.0617186	0.292665	2.63281	1.89995	FALSE	FALSE	TRUE	TAP1
ENSG00000196684	-0.0878769	-0.152544	0.240421	-0.030557	-0.00894283	0.292593	0.0160574	-0.370077	-0.577991	-0.0589657	0.256877	0.571065	0.10215	0.351182	3.69318	1.88434	FALSE	FALSE	TRUE	HSH2D
ENSG00000163840	-0.0311355	0.0198266	0.011309	-0.0203996	-0.0942433	-0.0749749	0.218694	0.475608	0.348485	-0.0783004	-0.0311843	-0.0176526	0.153933	0.775279	3.07114	1.88099	FALSE	TRUE	TRUE	DTX3L
ENSG00000104951	-0.247545	0.00294018	0.244605	0.0678969	0.253291	0.588455	-0.0940938	1.1429	2.79358	0.361684	0.98817	2.21887	1.21406	3.94312	7.27337	1.85706	FALSE	TRUE	TRUE	IL4I1
ENSG00000177989	0.250524	0.228437	-0.478961	0.300887	-0.0587306	0.18823	-0.065283	-0.354178	0.181221	0.610891	-0.076276	0.139406	0.347069	0.378546	2.48565	1.8037	FALSE	TRUE	TRUE	ODF3B
ENSG00000134470	-0.193826	0.0968284	0.0969979	0.151978	0.377526	-0.00384382	0.0416323	0.355372	0.718908	0.137545	0.237373	0.292532	0.2324	0.721075	2.57769	1.76473	FALSE	FALSE	TRUE	IL15RA
ENSG00000172936	-0.111431	-0.00507924	0.11651	-0.130442	0.00868282	0.0840577	-0.546033	-0.421416	0.0814221	-0.102911	0.0963291	0.159756	-0.161051	0.527869	2.72913	1.76115	FALSE	TRUE	TRUE	MYD88
ENSG00000170581	-0.0678096	-0.0175805	0.0853901	-0.00677383	0.065737	0.0235134	-0.0988143	-0.0915679	-0.135669	-0.0463662	0.0633464	0.17356	-0.0101614	0.414799	2.53399	1.72046	FALSE	TRUE	TRUE	STAT2
ENSG00000162654	-0.0189882	0.000335525	0.0186527	0.132896	-0.0690518	-0.274655	0.0977737	0.409576	0.728058	-0.0367464	-0.114485	-0.14542	0.185164	0.696738	3.10988	1.71577	FALSE	TRUE	TRUE	GBP4
ENSG00000140464	0.0565807	0.105593	-0.162174	0.103133	0.0905063	-0.0181066	0.103103	0.283481	0.56191	0.171805	0.0486259	0.00100306	0.389038	0.652235	2.53811	1.68541	FALSE	TRUE	TRUE	PML
ENSG00000116663	0.0555723	-0.0364224	-0.0191499	0.0901471	0.0781914	0.145197	-0.297018	-0.398793	-0.171914	0.161476	0.179865	0.300696	0.00505668	0.281463	2.42963	1.67497	FALSE	TRUE	TRUE	FBXO6
ENSG00000102524	-0.137869	-0.00578502	0.143654	0.0228048	0.0674832	-0.192453	-0.359582	-0.731635	-1.06576	0.0273411	0.110525	0.245299	-0.329004	0.134775	3.15212	1.67392	FALSE	TRUE	TRUE	TNFSF13B
ENSG00000259529	0.230225	0.0364409	-0.266666	0.183587	0.209477	0.242397	0.539091	0.352719	0.662484	0.0407177	-0.063376	0.276266	0.304778	1.13838	2.1138	1.66637	FALSE	FALSE	FALSE
ENSG00000168961	0.187779	-0.116415	-0.0713639	-0.0169685	-0.0637615	-0.0366925	-0.129447	-0.294917	-0.114424	0.13933	0.198751	0.264772	0.080724	0.0335944	1.9522	1.64391	FALSE	FALSE	TRUE	LGALS9
ENSG00000182179	0.089309	-0.0806638	-0.00864529	0.0481367	0.0233076	0.0673035	-0.0376101	0.00836261	0.243468	0.115336	0.0819939	0.164388	0.175318	0.180198	1.66769	1.63638	FALSE	FALSE	TRUE	UBA7
ENSG00000136147	-0.0547356	-0.0350258	0.0897614	-0.0741546	0.000209898	-0.0758064	-0.100984	-0.225545	-0.582634	-0.106728	0.150922	0.182847	-0.0469317	0.309063	2.17574	1.62569	FALSE	TRUE	TRUE	PHF11
ENSG00000160710	0.0449496	-0.00478021	-0.0401694	0.00829949	0.0105831	-0.0555916	-0.0245744	0.0155123	-0.0195816	-0.152532	-0.150947	-0.0691304	-0.193993	0.164733	1.69185	1.60039	FALSE	TRUE	TRUE	ADAR
ENSG00000141574	-0.0341755	0.125262	-0.0910861	0.0575825	0.167584	0.0965773	-0.496805	-0.207393	0.297016	-0.00456283	0.143403	0.262771	-0.389708	0.162371	2.26855	1.59576	FALSE	FALSE	TRUE	SECTM1
ENSG00000120738	-0.0268439	-0.468994	0.495838	-0.428907	-0.352532	0.225006	0.38629	0.677934	1.01415	0.373536	0.123976	0.461794	0.577485	1.04588	2.09989	1.57647	FALSE	FALSE	FALSE	EGR1
ENSG00000160716	-0.0465047	0.123135	-0.0766301	0.0361066	-0.326849	-0.0682756	0.0588513	-0.258225	0.165113	0.111418	-0.0835058	0.0185312	0.078534	0.489857	1.48248	1.54293	FALSE	TRUE	TRUE	CHRNB2
ENSG00000025708	0.310579	0.0437341	-0.354313	0.3445	0.0573136	0.160202	-0.0959321	-0.429231	-0.234267	0.515791	0.0527134	0.0666428	0.225209	0.13621	1.81762	1.47433	FALSE	FALSE	TRUE	TYMP
ENSG00000140511	-0.145031	0.1244	0.0206304	-0.286407	-0.219855	0.0587711	-0.406791	-0.0306834	0.230992	0.0385572	0.121646	-0.0943134	-0.139001	-0.0694677	1.23638	1.46343	FALSE	FALSE	TRUE	HAPLN3
ENSG00000100342	0.0506859	0.00798228	-0.0586682	0.140379	0.0695444	-0.122522	0.151154	0.610032	0.64055	-0.0233682	-0.0222297	-0.123466	0.37395	0.366287	2.2949	1.44997	FALSE	FALSE	TRUE	APOL1
ENSG00000171860	-0.0532339	-0.487443	0.540677	1.0339	0.767145	1.75554	0.941134	2.25156	3.22315	0.322758	0.450858	0.932857	1.772	3.10906	4.95076	1.43587	FALSE	FALSE	FALSE	C3AR1
ENSG00000086065	-0.121303	-0.0436772	0.16498	-0.0783425	0.0484811	0.0163266	0.00578512	0.104868	0.0370999	-0.152099	0.0443858	0.0309679	-0.0723801	0.208907	1.87073	1.42481	FALSE	FALSE	TRUE	CHMP5
ENSG00000188282	0.335408	-0.190939	-0.144469	0.045282	0.0147197	-0.185403	-0.088364	-0.65517	-1.06128	0.340165	0.0721028	-0.0284757	-0.0237931	-0.36039	1.10468	1.42365	FALSE	FALSE	TRUE	RUFY4
ENSG00000181381	-0.0436002	0.00376929	0.0398309	-0.0263844	-0.0504803	-0.0043865	-0.0388518	-0.00798032	-0.250933	-0.0563185	-0.045842	0.0203924	-0.146983	0.136643	2.00352	1.40954	FALSE	FALSE	TRUE	DDX60L
ENSG00000136514	0.0477088	-0.184061	0.136352	-0.0732244	0.00335551	-0.121763	0.156305	0.249773	0.24208	-0.0736603	0.0108842	0.115152	0.0958006	0.445918	2.83812	1.40577	FALSE	FALSE	TRUE	RTP4
ENSG00000144655	-0.0835945	0.0105245	0.0730699	0.0610954	0.0305187	0.447619	-0.0299617	0.453607	1.32803	-0.0265321	0.183373	0.4318	0.242687	1.30678	4.34304	1.39196	FALSE	TRUE	TRUE	CSRNP1
ENSG00000125148	0.0335037	0.108759	-0.142263	-0.135152	0.194732	0.0902202	-0.848322	-1.39886	-1.98386	0.140707	0.347566	0.00616279	-0.657248	-1.01401	0.693739	1.38778	FALSE	FALSE	TRUE	MT2A
ENSG00000120217	-0.239422	0.0506753	0.188747	-0.264659	0.0969671	0.21123	-0.216915	0.218188	0.147324	-0.163279	0.164531	0.386588	-0.287703	0.870017	4.46375	1.38709	FALSE	FALSE	TRUE	CD274
ENSG00000152689	0.163601	-0.0982326	-0.0653683	-0.0268157	0.150885	-0.198021	0.954914	1.19821	1.66516	0.425302	0.524806	1.00335	1.36897	2.21795	4.67061	1.38114	FALSE	FALSE	TRUE	RASGRP3
ENSG00000146192	0.347933	-0.128846	-0.219087	0.490923	-0.134595	-0.0361085	-0.0330834	-0.261629	-0.193529	0.5529	0.0305251	0.122879	0.207886	0.332583	2.66067	1.37538	FALSE	TRUE	TRUE	FGD2
ENSG00000121858	-0.00346903	-0.0238951	0.0273641	0.092691	0.15681	-0.121763	0.260853	0.515948	0.451245	0.00758668	0.134202	0.244252	0.348549	0.901784	3.80365	1.36511	FALSE	FALSE	TRUE	TNFSF10
ENSG00000124201	0.166822	-0.000395199	-0.166426	0.147872	-0.0268943	0.059902	0.338574	0.562416	0.843084	0.141666	-0.0273188	-0.020857	0.420036	0.788398	2.71853	1.3421	FALSE	TRUE	TRUE	ZNFX1
ENSG00000136816	0.0489823	-0.0294485	-0.0195338	0.147869	0.0634563	0.0171543	0.108007	0.1361	0.157595	0.0988291	-0.0150954	-0.0392595	0.146636	0.415969	2.42115	1.28104	FALSE	TRUE	TRUE	TOR1B
ENSG00000173801	-0.29976	0.190672	0.109088	-0.0361947	0.421956	0.607055	-0.840738	-0.154006	0.557403	-0.268591	0.186086	0.675753	0.0390451	1.7976	4.92371	1.27686	FALSE	TRUE	TRUE	JUP
ENSG00000225131	0.205682	0.106076	-0.311757	0.053612	0.196638	-0.135157	-0.124969	-0.133775	-0.225756	0.164354	0.0587706	-0.0704564	-0.172928	-0.152565	0.390167	1.27665	FALSE	FALSE	FALSE	PSME2P2
ENSG00000105559	-0.259418	0.0632785	0.196139	-0.153624	0.00865668	0.465108	-0.390633	0.280535	1.43882	-0.250879	0.154803	0.567027	-0.233463	0.743508	4.21187	1.27294	FALSE	FALSE	TRUE	PLEKHA4
ENSG00000138035	0.0431741	-0.00922286	-0.0339512	0.0158354	-0.00245556	-0.00220305	0.038134	-0.0476623	-0.263049	-0.0971049	-0.0887581	-0.169938	-0.112265	-0.161068	1.95003	1.26969	FALSE	FALSE	TRUE	PNPT1
ENSG00000114019	-0.207848	0.148281	0.0595672	-0.00295028	-0.115606	0.158168	-0.105821	0.600702	1.42959	0.062409	0.124599	0.0764101	0.0939328	0.847363	3.70124	1.24499	FALSE	FALSE	TRUE	AMOTL2
ENSG00000117009	-0.181496	-0.00535903	0.186855	-0.0918078	-0.00993241	0.107264	0.180778	0.405356	0.14629	-0.224157	0.102549	0.323447	0.092447	0.567104	2.37725	1.24087	FALSE	FALSE	TRUE	KMO
ENSG00000221963	-0.154037	-0.0623981	0.216435	-0.0969085	-0.142447	-0.0870163	0.171761	0.479202	0.519847	-0.0764272	0.00327423	0.272565	0.295362	0.998808	3.16141	1.22424	FALSE	TRUE	TRUE	APOL6
ENSG00000163638	-0.242507	0.0659141	0.176593	-0.158183	-0.12591	-0.0190868	-0.626941	-0.327637	-0.265298	-0.17504	-0.080722	0.115722	-0.588079	-0.335243	-0.0318228	1.22401	FALSE	FALSE	FALSE	ADAMTS9
ENSG00000120539	-0.127928	-0.0111987	0.139127	-0.123772	-0.0169289	0.0162612	0.0895747	0.379579	0.432917	-0.161603	-0.0431919	-0.0290024	0.0364218	0.406424	1.91484	1.21678	FALSE	FALSE	TRUE	MASTL
ENSG00000170345	-0.0553112	-0.149658	0.204969	0.0644479	-0.131117	0.408887	-0.0869635	0.115951	0.488364	0.206638	0.114588	0.475222	0.109397	0.528604	1.53728	1.21585	FALSE	FALSE	FALSE	FOS
ENSG00000238000	0.0648459	-0.0484071	-0.0164388	0.189455	0.00163633	-0.0594956	0.013924	-0.0298225	-0.388928	-0.0560548	-0.0119533	-0.112307	0.10984	-0.417956	0.199443	1.213	FALSE	TRUE	TRUE	PSME2P1
ENSG00000154451	0.0951144	-0.0646488	-0.0304656	0.255116	0.0221394	0.0561098	0.341508	0.461266	0.713422	0.136019	0.258061	0.496591	0.506261	1.12833	3.78343	1.20261	FALSE	FALSE	TRUE	GBP5
ENSG00000239713	0.003997	-0.0144115	0.0104145	0.16576	0.0716947	0.0672519	0.309188	0.639009	0.951237	0.0113301	0.104845	0.0556929	0.389319	0.783757	2.4977	1.19968	FALSE	FALSE	TRUE	APOBEC3G
ENSG00000162645	0.0352945	-0.298791	0.263496	0.637176	0.269002	1.3372	0.981276	1.70797	2.753	0.291801	1.05219	1.74135	2.33529	3.57623	6.58718	1.19166	FALSE	FALSE	TRUE	GBP2
ENSG00000196628	0.0395611	-0.000231496	-0.0393296	0.0344724	-0.0570459	-0.255722	-0.120032	-0.24768	-0.487562	-0.0601005	-0.0885295	-0.185484	-0.188267	-0.123331	2.01133	1.18472	FALSE	FALSE	TRUE	TCF4
ENSG00000137200	0.163725	-0.0674337	-0.0962913	0.139673	0.0431929	-0.0439822	-0.31422	-0.5957	-0.688275	0.200151	0.0868603	0.121363	-0.160859	0.0607035	2.05401	1.17259	FALSE	TRUE	TRUE	CMTR1
ENSG00000100911	0.125106	-0.0473714	-0.077735	0.115637	0.0639826	-0.0539304	0.0354766	-0.103427	-0.278493	0.0681064	0.0332423	-0.110473	0.0279694	-0.209763	0.403033	1.16353	FALSE	FALSE	TRUE	PSME2
ENSG00000164691	0.211632	-0.123104	-0.0885281	0.304488	-0.0542528	-0.139327	0.260987	0.161778	0.376584	0.233852	0.120005	0.238756	0.522706	1.00801	2.73031	1.15656	FALSE	TRUE	TRUE	TAGAP
ENSG00000196664	-0.424206	-0.146907	0.571113	-0.542845	-0.163211	0.792948	-0.396136	1.09769	1.27933	-0.544464	1.12025	2.37036	0.94161	3.64694	5.67293	1.15191	FALSE	TRUE	TRUE	TLR7
ENSG00000124762	-0.452439	0.10085	0.351588	-0.00522421	0.425704	1.02425	0.778401	2.11961	3.00758	-0.0803005	0.515432	0.537561	1.39697	2.40083	2.95355	1.1503	FALSE	FALSE	TRUE	CDKN1A
ENSG00000106785	0.200854	-0.0417558	-0.159098	0.0344008	-0.0909696	-0.251044	0.116315	-0.385181	-1.02696	0.122661	0.0976235	-0.0863654	0.110281	-0.264401	0.717277	1.14628	FALSE	FALSE	TRUE	TRIM14
ENSG00000143341	0.554251	-0.310239	-0.244012	0.826197	0.0986008	0.36641	0.215756	-0.587103	-0.718708	0.308007	-0.168112	-0.280395	0.470979	-0.163603	0.236958	1.14146	FALSE	FALSE	TRUE	HMCN1
ENSG00000166128	-0.0787231	0.0118825	0.0668405	0.0749167	-0.0195409	-0.0923763	0.0360026	0.127403	0.114546	-0.0750897	-0.0229679	0.00929593	-0.0127194	0.216191	2.00548	1.12786	FALSE	FALSE	TRUE	RAB8B
ENSG00000121060	-0.024525	0.0138784	0.0106466	-0.0293024	0.0109378	0.0195616	-0.17566	-0.226617	-0.278979	0.00285952	-0.0765498	-0.0443851	-0.10927	0.0379464	1.34121	1.12591	FALSE	TRUE	TRUE	TRIM25
ENSG00000141664	-0.06104	0.0548369	0.00620308	-0.0542477	0.0327618	0.0452134	-0.139513	-0.0640093	-0.173276	-0.0288919	-0.044655	0.0194207	-0.118073	0.130263	1.8632	1.11461	FALSE	FALSE	TRUE	ZCCHC2
ENSG00000133321	-0.219009	-0.0484361	0.267445	-0.0642052	0.322252	0.190618	-0.165778	0.311597	0.968721	-0.095686	0.287489	0.48619	0.0764045	0.504561	2.54574	1.11187	FALSE	FALSE	TRUE	RARRES3
ENSG00000106617	0.0194583	-0.0474927	0.0280344	0.0644825	0.166465	0.044	-0.170916	-0.185771	-0.35101	-0.0140652	-0.00637025	-0.0558481	-0.211065	-0.150039	1.58985	1.10819	FALSE	FALSE	TRUE	PRKAG2
ENSG00000105835	-0.183407	0.0192821	0.164125	-0.208332	-0.0199232	0.157373	-0.281791	-0.202769	-0.409577	-0.238365	0.0473492	0.204645	-0.299893	0.0325141	2.17257	1.10781	FALSE	FALSE	TRUE	NAMPT
ENSG00000196141	-0.0389472	0.0671975	-0.0282503	0.145613	0.0968118	0.0610067	0.0950562	0.282639	0.281238	-0.00980283	-0.015073	-0.111273	0.113641	0.202094	1.58628	1.08128	FALSE	FALSE	TRUE	SPATS2L
ENSG00000197536	0.0354653	0.0317727	-0.067238	0.0927449	0.0446691	0.0765755	0.146165	0.192333	0.320556	0.0633644	0.0433718	0.074029	0.393509	0.79514	2.36153	1.08056	FALSE	FALSE	TRUE	C5orf56
ENSG00000138378	0.106233	-0.0416129	-0.0646198	0.208555	0.0088964	0.373786	0.553158	0.787393	0.627167	0.0750958	0.197629	0.314524	0.588299	1.16279	2.37578	1.02549	FALSE	FALSE	TRUE	STAT4
ENSG00000105402	0.0580054	-0.0607873	0.00278189	0.0903881	0.0510437	0.124676	-0.0831231	-0.0799132	0.121166	0.0612111	0.162996	0.208134	0.145013	0.169592	1.47793	1.01945	FALSE	FALSE	TRUE	NAPA
ENSG00000095585	-0.482782	-0.0400843	0.522867	-0.406368	-0.0107335	0.0745422	-0.207184	0.52123	1.09901	-0.450154	0.14478	0.898601	0.0987552	1.17682	3.39614	1.01241	FALSE	FALSE	TRUE	BLNK
ENSG00000132109	0.0846492	-0.0667709	-0.0178783	0.0859392	-0.0202713	-0.0259098	0.25267	0.35196	0.420224	0.0207506	-0.00138923	0.0224014	0.342286	0.449438	2.43262	1.01151	FALSE	FALSE	TRUE	TRIM21
ENSG00000131401	0.470602	-0.110494	-0.360108	0.477763	-0.0530176	-0.283009	0.546469	0.515221	0.862177	0.541239	0.148033	-0.0357171	0.864243	0.827297	2.11143	1.00644	FALSE	FALSE	TRUE	NAPSB
ENSG00000140022	-0.255786	-0.0743288	0.330115	-0.542443	-0.185738	-0.0271741	-0.586216	0.125835	0.60544	-0.19449	0.133222	0.635323	-0.390327	0.708672	2.94139	0.994733	FALSE	FALSE	TRUE	STON2
ENSG00000175873	0.417734	-0.0184579	-0.399277	0.314902	-0.190653	-0.214793	-0.658821	-0.965756	-0.835612	0.447688	0.0914284	0.0471226	-0.503487	-0.799778	-0.0759429	0.980122	FALSE	FALSE	FALSE	LOC101927181
ENSG00000260285	0.20411	-0.166176	-0.0379343	-0.0844608	-0.380008	0.221794	0.331417	0.168774	0.817608	0.405114	0.123044	0.239126	0.367624	0.364566	2.45722	0.972737	FALSE	FALSE	TRUE
ENSG00000141665	0.151553	-0.0906528	-0.0609	0.353949	0.1314	0.255007	0.399013	0.665917	0.503906	0.0138737	0.122497	-0.222675	0.449693	0.785723	1.25351	0.970399	FALSE	FALSE	TRUE	FBXO15
ENSG00000163661	-0.503453	-0.0471991	0.550652	-0.343952	0.154204	0.776322	0.385551	1.56326	1.91176	-0.604885	-0.0304246	0.589867	0.62854	1.58089	2.88192	0.959817	FALSE	FALSE	FALSE	PTX3
ENSG00000178175	1.13365	-0.568654	-0.564997	1.42007	0.338868	-0.0147383	1.11788	1.15492	2.39039	1.26161	0.274134	0.684698	1.60417	2.61835	5.00944	0.95615	FALSE	FALSE	TRUE	ZNF366
ENSG00000253193	-0.076982	-0.126952	0.203934	0.183215	0.143744	0.175121	0.478921	0.84235	0.881992	0.0172197	0.391327	1.02167	0.694185	1.97814	3.31409	0.93497	FALSE	FALSE	TRUE	FCGR1C
ENSG00000113924	0.191869	-0.179041	-0.0128279	0.387554	0.0945031	-0.0282574	-0.451647	-1.01321	-1.21855	0.135837	0.12643	0.139598	-0.402477	-0.765338	-0.460896	0.918741	FALSE	FALSE	FALSE	HGD
ENSG00000258727	0.195877	-0.20293	0.00705303	0.0684264	-0.14406	0.307145	0.357455	-0.192312	-0.329677	0.169132	0.00623008	0.132438	0.262307	-0.119455	0.550531	0.825353	FALSE	FALSE	FALSE
