# Supplementary material for: ADAR and hnRNPC deficiency synergize in activating endogenous dsRNA-induced type I IFN responses
Source: J Exp Med. 2021 Jul 23;218(9):e20201833. doi: 10.1084/jem.20201833 (PMC8313407; doi:10.1084/jem.20201833)
Supplement: Data S4 — shows normalized expression of introns and respective genes. [file JEM_20201833_DataS4.xlsx]

## Sheet: key
intron	genomic location of the intron
gene	associated gene
CTRL_CTRL_D3_introns	average relative log2(cpm) of the intron in control cells on day 3 post nucleofection
CTRL_CTRL_D4_introns	average relative log2(cpm) of the intron in control cells on day 4 post nucleofection
CTRL_CTRL_D5_introns	average relative log2(cpm) of the intron in control cells on day 5 post nucleofection
CTRL_hnRNPC_D3_introns	average relative log2(cpm) of the intron in hnRNPC deficient cells on day 3 post nucleofection
CTRL_hnRNPC_D4_introns	average relative log2(cpm) of the intron in hnRNPC deficient cells on day 4 post nucleofection
CTRL_hnRNPC_D5_introns	average relative log2(cpm) of the intron in hnRNPC deficient cells on day 5 post nucleofection
ADAR_CTRL_D3_introns	average relative log2(cpm) of the intron in ADAR deficient cells on day 3 post nucleofection
ADAR_CTRL_D4_introns	average relative log2(cpm) of the intron in ADAR deficient cells on day 4 post nucleofection
ADAR_CTRL_D5_introns	average relative log2(cpm) of the intron in ADAR deficient cells on day 5 post nucleofection
ADAR_hnRNPC_D3_introns	average relative log2(cpm) of the intron in ADAR and hnRNPC deficient cells on day 3 post nucleofection
ADAR_hnRNPC_D4_introns	average relative log2(cpm) of the intron in ADAR and hnRNPC deficient cells on day 4 post nucleofection
ADAR_hnRNPC_D5_introns	average relative log2(cpm) of the intron in ADAR and hnRNPC deficient cells on day 5 post nucleofection
CTRL_CTRL_IFNa2b_D4_introns	average relative log2(cpm) of the intron cells treated for 24h with IFNa2b, harvested on day 4 post nucleofection
CTRL_CTRL_D3_genes	average relative log2(cpm) of the associated gene in control cells on day 3 post nucleofection
CTRL_CTRL_D4_genes	average relative log2(cpm) of the associated gene in control cells on day 4 post nucleofection
CTRL_CTRL_D5_genes	average relative log2(cpm) of the associated gene in control cells on day 5 post nucleofection
CTRL_hnRNPC_D3_genes	average relative log2(cpm) of the associated gene in hnRNPC deficient cells on day 3 post nucleofection
CTRL_hnRNPC_D4_genes	average relative log2(cpm) of the associated gene in hnRNPC deficient cells on day 4 post nucleofection
CTRL_hnRNPC_D5_genes	average relative log2(cpm) of the associated gene in hnRNPC deficient cells on day 5 post nucleofection
ADAR_CTRL_D3_genes	average relative log2(cpm) of the associated gene in ADAR deficient cells on day 3 post nucleofection
ADAR_CTRL_D4_genes	average relative log2(cpm) of the associated gene in ADAR deficient cells on day 4 post nucleofection
ADAR_CTRL_D5_genes	average relative log2(cpm) of the associated gene in ADAR deficient cells on day 5 post nucleofection
ADAR_hnRNPC_D3_genes	average relative log2(cpm) of the associated gene in ADAR and hnRNPC deficient cells on day 3 post nucleofection
ADAR_hnRNPC_D4_genes	average relative log2(cpm) of the associated gene in ADAR and hnRNPC deficient cells on day 4 post nucleofection
ADAR_hnRNPC_D5_genes	average relative log2(cpm) of the associated gene in ADAR and hnRNPC deficient cells on day 5 post nucleofection
CTRL_CTRL_IFNa2b_D4_genes	average relative log2(cpm) of the associated gene cells treated for 24h with IFNa2b, harvested on day 4 post nucleofection
Alu	Does the intron overlap with Alu or a non-Alu repetitive element?
ds.cluster	Does the intron overlap with splicing cluster, differentially regulated between CTRL and hnRNPC deficient cells?
cluster	Cluster ID intron was assigned to by row clustering by correlation

## Sheet: Fig_5A
intron	gene	CTRL_CTRL_D3_introns	CTRL_CTRL_D4_introns	CTRL_CTRL_D5_introns	CTRL_hnRNPC_D3_introns	CTRL_hnRNPC_D4_introns	CTRL_hnRNPC_D5_introns	CTRL_CTRL_D3_genes	CTRL_CTRL_D4_genes	CTRL_CTRL_D5_genes	CTRL_hnRNPC_D3_genes	CTRL_hnRNPC_D4_genes	CTRL_hnRNPC_D5_genes	Alu	ds.cluster	cluster
chr1:1323446-1325609	ENSG00000221978	0.0660356	-0.129532	0.0634967	2.30652	2.31824	2.45675	0.0183347	-0.0545169	0.0361822	0.367486	0.209273	0.273398	Alu	TRUE	1
chr1:1588936-1590473	ENSG00000248333	0.0395132	0.0945173	-0.134031	1.18479	1.74853	1.95074	0.124106	-0.0324271	-0.0916784	0.318991	0.575385	0.925032	Alu	TRUE	1
chr1:1654271-1655696	ENSG00000008128	-0.117943	-0.0487969	0.16674	3.3942	3.98889	4.07111	0.281018	-0.0708696	-0.210149	1.20069	1.45024	1.72899	Alu	TRUE	1
chr1:31732969-31734375	ENSG00000060688	0.254289	-0.144768	-0.10952	3.15399	3.48107	3.46531	0.0212192	-0.00355818	-0.017661	0.0383245	-0.00940176	-0.187517	Alu	TRUE	1
chr1:41007383-41012233	ENSG00000117010	0.152406	-0.0521166	-0.100289	2.62168	2.84681	2.83373	0.0136169	-0.0272385	0.0136215	0.661955	0.799981	0.72698	Alu	TRUE	1
chr1:47027315-47028320	ENSG00000079277	0.0410204	-0.0122186	-0.0288018	1.81738	2.12038	2.50735	-0.0431643	-0.0284735	0.0716378	-0.0735816	-0.0919974	0.0472853	Alu	TRUE	1
chr1:53716535-53720788	ENSG00000157193	0.0184344	-0.0631829	0.0447485	2.72046	3.25463	3.15565	-0.0514264	0.0259551	0.0254713	0.369516	0.684885	0.791183	Alu	TRUE	1
chr1:93680524-93682192	ENSG00000122483	-0.269165	0.0144492	0.254716	3.05907	3.3616	2.97591	-0.054478	-0.0223087	0.0767867	0.130575	0.228252	-0.0534237	Alu	FALSE	1
chr1:98187228-98205947	ENSG00000188641	-0.0403784	-0.106333	0.146711	2.17084	2.22986	1.98124	0.157588	-0.0879767	-0.0696109	-0.0650708	-0.354265	-0.622412	Alu	TRUE	1
chr1:158815794-158817517	ENSG00000163563	0.115336	-0.146028	0.0306914	-0.904924	-1.75373	-3.07352	0.124702	-0.0537687	-0.0709333	-1.29657	-2.24061	-3.03357	non.Alu.RE	TRUE	2
chr1:161182271-161183169	ENSG00000158864	0.170107	0.0763489	-0.246456	1.38192	1.74613	1.96451	0.0470027	-0.0435353	-0.00346747	-0.146267	-0.125961	-0.0519547	Alu	TRUE	1
chr1:161190175-161192080	ENSG00000158869	-0.246889	-0.0198514	0.26674	2.042	2.91388	3.47682	-0.299198	-0.118668	0.417867	-0.0115401	0.438095	0.901541	Alu	TRUE	1
chr1:173941766-173947625	ENSG00000135870	-0.136099	-0.0676689	0.203768	2.96232	3.38536	3.61735	-0.0358994	-0.0428459	0.0787453	0.304092	0.471242	0.481203	Alu	TRUE	1
chr1:200613646-200617566	ENSG00000118197	0.0455556	0.0374732	-0.0830288	2.28689	2.64906	2.53218	-0.030472	-0.0309294	0.0614014	0.0678868	0.198639	0.0995915	Alu	TRUE	1
chr1:201687884-201749548	ENSG00000134369	-0.103969	0.0444792	0.0594898	1.68971	2.03766	2.40034	0.0653209	-0.133989	0.0686679	0.434346	0.486761	0.725297	Alu	FALSE	1
chr1:212782273-212788359	ENSG00000162772	-0.337961	-0.061902	0.399863	0.922186	2.20643	3.75033	-0.380274	-0.0310367	0.411311	0.534312	1.51434	2.2851	non.Alu.RE	FALSE	3
chr1:220284280-220287655	ENSG00000067704	-0.0544577	-0.00778179	0.0622395	2.04231	1.83564	1.63259	-0.0537291	0.0218162	0.0319128	-1.11373	-1.70969	-2.21185	Alu	TRUE	1
chr1:229601267-229602380	ENSG00000069248	-0.0420338	0.0624163	-0.0203824	3.45789	3.45372	3.22926	-0.0564584	0.0370544	0.019404	-0.846105	-0.998064	-1.13265	Alu	TRUE	1
chr1:247151558-247162649	ENSG00000135747	-0.196166	-0.0355458	0.231711	1.80014	2.0968	2.0298	0.327579	-0.113882	-0.213697	0.483321	0.15656	-0.227867	Alu	TRUE	1
chr10:1123944-1125950	ENSG00000047056	-0.164985	0.0476575	0.117327	2.19283	2.33078	2.28618	-0.00520689	0.0170281	-0.0118212	0.0567492	0.11928	0.189999	Alu	TRUE	1
chr10:6148202-6150648	ENSG00000134453	0.121017	-0.149104	0.028087	2.51196	2.70203	2.54759	0.000315868	-0.0441874	0.0438715	0.282625	0.325686	0.199291	Alu	TRUE	1
chr10:96342817-96347985	ENSG00000119969	-0.243516	-0.128823	0.372339	1.82091	1.77727	1.46247	0.0144924	0.000889732	-0.0153821	-0.575645	-0.906856	-1.38588	Alu	FALSE	1
chr10:105160286-105162874	ENSG00000148843	0.146768	0.0551361	-0.201904	1.79518	1.97812	2.00984	0.142771	0.0398658	-0.182637	-0.91593	-1.1537	-1.31206	Alu	TRUE	1
chr11:3716837-3720311	ENSG00000110713	-0.0361079	-0.0825139	0.118622	1.73026	1.91769	1.8794	0.0459546	0.022065	-0.0680196	-0.317471	-0.244778	-0.306227	Alu	TRUE	1
chr11:4045218-4076755	ENSG00000167323	0.0428904	-0.0441319	0.00124148	2.23567	3.08501	3.45655	0.0303003	0.0519905	-0.0822908	-0.157979	-0.0678433	0.0162577	Alu	TRUE	1
chr11:5719776-5727823	ENSG00000132256	-0.195142	-0.00992603	0.205068	1.04853	1.89557	2.46616	-0.120002	0.0217138	0.0982881	0.105219	0.1882	0.0885478	Alu	FALSE	1
chr11:14532498-14535115	ENSG00000129084	0.00424882	-0.0587165	0.0544677	1.62626	2.08635	2.13013	-0.0555694	-0.0446745	0.100244	-0.0361923	-0.127507	-0.462487	Alu	TRUE	1
chr11:46534364-46563494	ENSG00000110497	-0.0272787	-0.0710177	0.0982964	1.68581	1.9685	2.27759	0.0895767	0.0174808	-0.107057	0.290985	0.64264	1.04314	Alu	TRUE	1
chr11:47772843-47774467	ENSG00000109920	-0.0965727	0.113864	-0.0172909	2.12254	2.07837	1.91631	0.0497341	-0.0253491	-0.0243851	0.206469	0.246798	0.0827794	Alu	TRUE	1
chr11:71169591-71174477	ENSG00000172890	0.187241	-0.0684358	-0.118805	2.10032	2.25665	2.45191	0.14747	-0.0460079	-0.101462	-0.016821	-0.238557	-0.245222	Alu	TRUE	1
chr11:73850874-73872443	ENSG00000168014	-0.0118525	-0.167699	0.179552	1.48039	1.82783	1.79086	0.0954947	-0.0354879	-0.0600067	0.193161	0.448514	0.677503	Alu	TRUE	1
chr11:74305162-74315736	ENSG00000077514	0.0323509	-0.142052	0.109701	2.95956	3.27751	3.13471	-0.0212105	0.00885669	0.0123538	-0.229689	-0.42972	-0.923447	Alu	TRUE	1
chr11:87033393-87034800	ENSG00000166575	-0.76348	0.216789	0.546692	-1.80315	-1.68071	-1.72942	-0.646665	0.176873	0.469792	-1.86235	-1.65901	-1.60203	no.RE	FALSE	2
chr12:6440093-6442234	ENSG00000067182	0.100912	-0.0110302	-0.0898818	1.72406	1.87617	2.18838	-0.0183629	0.014226	0.00413698	-0.915197	-0.811612	-0.41511	Alu	TRUE	1
chr12:50136064-50146238	ENSG00000139644	0.0818057	0.00614068	-0.0879464	1.16517	1.83738	2.18819	-0.0592791	-0.0260286	0.0853078	-0.118592	-0.156906	-0.225628	Alu	TRUE	1
chr12:50524478-50528328	ENSG00000139624	0.14963	-0.0719445	-0.077685	2.06105	2.17879	2.08514	0.0893618	-0.0330782	-0.0562836	-0.0757482	-0.110038	-0.280221	Alu	TRUE	1
chr12:70672055-70704674	ENSG00000111596	-0.0939789	-0.0275053	0.121484	1.81308	2.0275	2.12496	-0.0631156	-0.0441153	0.107231	0.269935	0.308691	0.187728	Alu	TRUE	1
chr12:76844769-76853638	ENSG00000091039	-0.28331	-0.0174558	0.300766	2.49022	3.4693	3.86513	-0.18746	0.0529303	0.13453	0.0533463	0.367739	0.276978	Alu	TRUE	1
chr12:112429694-112441603	ENSG00000198270	-0.179806	0.0156242	0.164182	2.54388	2.93598	2.72528	-0.100441	-0.0487497	0.14919	0.0717193	0.330561	0.228962	Alu	TRUE	1
chr12:112471184-112477032	ENSG00000111300	0.011282	-0.0311334	0.0198514	2.752	2.62027	2.35355	-0.0451381	0.0157149	0.0294232	0.274795	0.252272	-0.0822304	Alu	TRUE	1
chr12:133266963-133272469	ENSG00000176894	0.20644	-0.10579	-0.10065	2.39158	2.83277	2.91223	0.0752036	0.00242564	-0.0776293	-0.463271	-0.857855	-1.4412	Alu	TRUE	1
chr12:133430160-133433053	ENSG00000072609	0.0927143	-0.0595977	-0.0331166	1.65954	1.87453	2.07833	-0.0926617	0.0889852	0.00367648	4.23727e-05	0.0776305	0.246325	Alu	TRUE	1
chr13:51948933-51950183	ENSG00000102786	0.0496594	0.0104384	-0.0600978	2.19654	2.3974	2.18914	-0.112663	0.0266764	0.0859863	0.406851	0.816319	0.833212	Alu	TRUE	1
chr13:92101177-92345440	ENSG00000179399	-0.252204	-0.172696	0.4249	0.884596	1.8892	2.82892	-0.0023788	-0.0464767	0.0488555	0.320034	0.755682	1.38648	Alu	FALSE	3
chr13:115086708-115089262	ENSG00000198824	0.227431	0.0165516	-0.243982	2.12937	2.34094	2.22357	0.166471	-0.0626984	-0.103773	1.61992	1.80456	1.66008	Alu	TRUE	3
chr14:51111733-51131896	ENSG00000151748	-0.769936	0.625889	0.144047	0.490313	-2.31893	-2.59008	-0.127531	0.0207178	0.106813	-0.0642207	-0.00535493	-0.267296	Alu	FALSE	2
chr14:56086031-56094629	ENSG00000126777	-0.102473	-0.127357	0.22983	1.59137	1.87728	2.06872	-0.0280132	-0.0183319	0.0463451	0.0460843	0.0144655	-0.31846	Alu	TRUE	1
chr14:74040295-74041611	ENSG00000119673	0.406896	-0.355238	-0.0516582	1.37071	1.69184	2.12963	0.0848049	0.0196009	-0.104406	-0.116678	-0.0654565	0.102208	Alu	TRUE	1
chr14:103177351-103180759	ENSG00000089902	0.12181	-0.219764	0.0979536	1.54424	2.01278	2.15139	-0.0419562	0.0258747	0.0160815	0.132608	0.0724191	-0.193658	Alu	TRUE	1
chr14:104380322-104381402	ENSG00000156411	0.0141999	-0.304106	0.289906	1.69458	1.96707	2.22557	-0.0249212	-0.0699185	0.0948398	0.151873	0.0295951	-0.148492	Alu	TRUE	1
chr15:49924500-49926732	ENSG00000104047	0.0938194	-0.151549	0.0577297	1.93663	2.39633	2.09004	-0.0535785	-0.0186861	0.0722646	0.169179	0.161444	-0.190969	Alu	TRUE	1
chr15:50884824-50885813	ENSG00000092439	-0.187679	0.029568	0.158111	2.74366	2.94215	2.73591	-0.0523312	0.0426149	0.00971634	-0.0278859	-0.167313	-0.552632	Alu	TRUE	1
chr15:66031214-66034052	ENSG00000103769	-0.198028	0.0518697	0.146159	1.79331	2.28372	2.31683	-0.0915983	-0.0172975	0.108896	0.0919812	0.14952	-0.0031732	Alu	TRUE	1
chr15:75632615-75634268	ENSG00000140365	0.0339613	-0.129167	0.0952055	2.00521	2.24912	2.16022	0.101196	-0.072611	-0.0285849	-0.274606	-0.421458	-0.386145	Alu	FALSE	1
chr15:75985575-76005008	ENSG00000173546	-0.213904	0.0860504	0.127854	0.519222	1.14793	2.15032	-0.318457	0.165183	0.153274	0.230579	1.18676	2.11138	Alu	FALSE	3
chr15:78762944-78764082	ENSG00000136381	0.101539	-0.0779108	-0.0236281	2.7101	3.16671	3.297	-0.0720393	0.00924771	0.0627916	0.0875116	0.126443	0.0162926	Alu	TRUE	1
chr16:16276788-16278815	ENSG00000091262	-0.279864	0.046834	0.23303	2.60053	2.83899	3.06448	-0.108985	0.00749861	0.101487	0.198027	0.535684	0.979309	Alu	TRUE	1
chr16:18569114-18573197	ENSG00000185164	0.143914	-0.264493	0.120579	2.01748	1.93389	2.17168	-0.0355781	0.0745613	-0.0389833	-0.581036	-0.674104	-0.779414	Alu	TRUE	1
chr16:30042581-30064299	ENSG00000149926	0.127251	0.0194152	-0.146666	1.93299	2.03052	1.91516	0.166692	0.0400532	-0.206745	2.08926	2.44635	2.44703	Alu	FALSE	3
chr16:55423612-55512882	ENSG00000087245	0.415679	-0.368796	-0.046883	1.28344	1.66682	3.21612	0.348199	-0.174451	-0.173748	0.296993	0.547268	1.50041	Alu	FALSE	3
chr17:17163789-17165279	ENSG00000141030	0.00873706	-0.0266574	0.0179204	1.98261	2.53864	2.72185	-0.0183488	-0.0303779	0.0487267	0.0643596	0.206634	0.108632	Alu	TRUE	1
chr17:27778699-27794162	ENSG00000160551	0.0998229	0.00968263	-0.109506	1.65626	2.01013	2.17649	-0.066493	0.0469022	0.0195908	0.0812914	0.224472	0.131604	Alu	TRUE	1
chr17:54923171-54925282	ENSG00000153933	-0.0641436	-0.0864927	0.150636	2.07377	2.4368	2.01896	-0.104991	0.0738719	0.0311189	0.238264	0.352551	0.194187	Alu	TRUE	1
chr17:56056675-56057963	ENSG00000136451	0.132817	-0.0356115	-0.0972058	2.76805	3.43096	3.53782	-0.0270629	-0.0184405	0.0455034	0.225612	0.441101	0.433142	Alu	TRUE	1
chr17:56801462-56809844	ENSG00000108384	0.109107	-0.14257	0.0334632	1.75016	2.05818	1.75374	-0.0511929	-0.0209622	0.0721551	0.298105	0.496036	0.294078	Alu	TRUE	1
chr17:74042276-74043986	ENSG00000167881	0.0825945	-0.218706	0.136111	3.63021	3.82312	3.88221	0.0784545	-0.0497871	-0.0286674	0.136594	0.193337	0.183318	Alu	TRUE	1
chr18:12360051-12363780	ENSG00000141385	-0.0378609	-0.0905744	0.128435	2.07215	1.86446	1.6798	1.25607e-07	-0.0121273	0.0121271	-0.529157	-0.772875	-0.974792	Alu	TRUE	1
chr18:61569117-61569637	ENSG00000197632	0.35821	-0.0324122	-0.325798	-0.0578342	-1.57913	-2.82575	0.337593	-0.0197929	-0.3178	-0.0801001	-1.08683	-2.32648	non.Alu.RE	FALSE	2
chr18:61569803-61570134	ENSG00000197632	0.490597	-0.0478691	-0.442728	-0.11063	-1.21485	-2.57554	0.337593	-0.0197929	-0.3178	-0.0801001	-1.08683	-2.32648	non.Alu.RE	FALSE	2
chr19:4099413-4101016	ENSG00000126934	0.248593	-0.141402	-0.107192	1.40317	1.8318	2.44405	-0.00150506	0.187826	-0.186321	-0.440452	-0.531443	-0.211012	Alu	TRUE	1
chr19:6826723-6828086	ENSG00000141968	0.275846	-0.210294	-0.0655519	1.40298	1.89745	2.30617	0.0486881	-0.00621986	-0.0424682	-0.00255081	0.155514	0.508911	Alu	FALSE	1
chr19:17838982-17844001	ENSG00000130479	0.201775	-0.0530829	-0.148692	1.65225	1.85002	2.27536	0.157172	0.344782	-0.501953	-0.255594	-0.114331	0.453982	Alu	TRUE	1
chr19:19310044-19312224	ENSG00000064490	0.0842113	-0.0911392	0.00692792	2.01199	2.28576	2.61937	0.106714	-0.0238785	-0.0828358	-0.116151	-0.109968	0.156713	Alu	TRUE	1
chr19:21350470-21365425	ENSG00000196705	-0.0652067	0.0510981	0.0141085	1.07852	1.89686	2.03763	-0.0619515	0.0165988	0.0453527	0.395575	0.626042	0.502516	Alu	TRUE	1
chr19:34891234-34895288	ENSG00000105220	-0.0455254	0.0404504	0.00507502	-1.14424	-1.77576	-2.25862	0.111044	0.00610053	-0.117145	-0.24921	-0.565481	-0.760435	Alu	FALSE	2
chr19:50031972-50037449	ENSG00000142552	0.12289	0.135056	-0.257946	3.02629	3.00742	3.17268	0.111411	0.0572523	-0.168664	1.55934	1.54085	1.88181	Alu	TRUE	1
chr19:53050892-53056359	ENSG00000198482	0.176335	-0.166888	-0.00944629	2.40867	2.68945	2.51417	0.0500749	-0.0382864	-0.0117885	0.600795	0.840541	0.580936	Alu	TRUE	1
chr19:53454838-53456003	ENSG00000180257	0.095735	0.132931	-0.228666	1.73781	2.21601	2.08536	-7.97449e-07	0.046124	-0.0461232	0.848725	1.10411	0.913661	Alu	TRUE	1
chr2:24163519-24181170	ENSG00000173960	0.0769458	0.0825955	-0.159541	1.36945	1.87649	2.18178	-0.152451	0.0613945	0.0910562	0.00797305	0.201542	0.0476586	Alu	TRUE	1
chr2:47708011-47709917	ENSG00000095002	-0.179212	0.0864211	0.0927911	1.80353	2.30631	2.05276	-0.0907081	0.0140157	0.0766924	-0.0130883	0.185269	-0.158877	Alu	TRUE	1
chr2:73989987-73993544	ENSG00000144048	0.0172306	-0.0669385	0.049708	1.58187	1.96886	2.11551	-0.0520188	-0.0101977	0.0622165	0.0465649	0.0342562	0.0623989	Alu	TRUE	1
chr2:102029534-102031315	ENSG00000196460	-0.0269885	-0.0657204	0.0927089	-0.804352	-1.43937	-1.99156	-0.0928284	-0.0898333	0.182662	-0.628684	-0.987785	-1.31899	Alu	FALSE	2
chr2:102031375-102033995	ENSG00000196460	-0.0129789	-0.0750118	0.0879907	-0.911873	-1.5183	-2.00723	-0.0928284	-0.0898333	0.182662	-0.628684	-0.987785	-1.31899	Alu	FALSE	2
chr2:114685033-114688877	ENSG00000115091	0.0692941	-0.141625	0.072331	3.78135	4.11521	4.11667	0.0192138	-0.0159793	-0.00323451	-0.271764	-0.772341	-1.3089	Alu	TRUE	1
chr2:148693268-148695714	ENSG00000115947	0.0351111	-0.140624	0.105513	2.1253	2.49311	2.48892	-0.0782171	-0.0292137	0.107431	0.0556625	0.188966	0.0332292	Alu	TRUE	1
chr2:198368182-198380555	ENSG00000115540	0.178531	-0.199237	0.020706	1.29379	1.75771	2.18399	-0.122398	0.0324508	0.0899474	0.254975	0.507059	0.497232	Alu	FALSE	1
chr2:234263321-234296799	ENSG00000077044	0.107447	-0.100497	-0.0069503	1.23195	1.92651	2.50237	0.0846677	0.0175376	-0.102205	-0.199217	-0.213384	-0.0788789	Alu	TRUE	1
chr2:242545889-242572331	ENSG00000176946	0.154153	0.123037	-0.27719	1.85689	1.88626	1.99069	0.111942	0.0536271	-0.165569	-0.51219	-0.588879	-0.439722	Alu	TRUE	1
chr20:5937876-5939173	ENSG00000125885	0.179785	-0.265356	0.0855713	2.43863	1.9892	1.34	-0.0695864	0.028297	0.0412894	0.183049	0.0882089	-0.342745	Alu	FALSE	1
chr20:35827629-35832287	ENSG00000118705	0.0932234	0.048721	-0.141944	1.84611	2.23374	2.38419	0.0322332	-0.00467292	-0.0275603	0.00826878	-0.0607691	-0.179567	Alu	TRUE	1
chr20:46256768-46262239	ENSG00000124151	-0.267128	0.056391	0.210737	2.94422	3.52583	3.65287	-0.0499916	0.0317986	0.0181929	-0.262595	-0.124317	-0.0318369	Alu	TRUE	1
chr21:34951869-34953607	ENSG00000159147	0.122336	-0.122247	-8.84146e-05	2.54986	2.71857	2.45135	0.0254517	-0.0168829	-0.00856883	0.165513	0.220574	-0.167756	Alu	TRUE	1
chr21:37692602-37705943	ENSG00000159256	0.0857105	-0.165484	0.0797732	1.61438	1.87652	2.08233	-0.0958503	0.0403695	0.0554808	0.280152	0.469919	0.345567	Alu	TRUE	1
chr21:37713845-37716876	ENSG00000159256	-0.0973115	0.0324105	0.064901	2.79876	3.43	3.6022	-0.0958503	0.0403695	0.0554808	0.280152	0.469919	0.345567	Alu	TRUE	1
chr21:46311912-46313318	ENSG00000160255	0.175721	-0.179857	0.00413597	0.847213	1.33246	2.10519	0.0542395	0.0548944	-0.109134	-0.265059	-0.347647	-0.0386482	Alu	FALSE	1
chr22:18166088-18171751	ENSG00000099968	0.0624051	0.0774927	-0.139898	2.50107	3.0095	3.09881	0.0561387	-0.0377651	-0.0183736	0.147441	0.241171	0.24942	Alu	TRUE	1
chr22:41240914-41244297	ENSG00000100380	-0.18586	0.0832463	0.102614	1.77811	2.19299	2.27523	-0.121785	-0.0153106	0.137096	-0.235226	-0.315315	-0.579518	Alu	TRUE	1
chr22:41244374-41246826	ENSG00000100380	-0.232356	-0.00914175	0.241498	1.78865	2.02941	1.88348	-0.121785	-0.0153106	0.137096	-0.235226	-0.315315	-0.579518	Alu	FALSE	1
chr22:41678519-41680904	ENSG00000100401	0.178776	-0.0741163	-0.10466	2.2958	2.029	1.65381	0.191377	0.0487604	-0.240137	0.0479298	-0.147742	-0.0970562	Alu	TRUE	1
chr22:50523391-50523567	ENSG00000100427	-0.0281256	0.0922027	-0.0640772	-1.18373	-1.74554	-2.3924	-0.060478	0.0928701	-0.0323921	-0.400933	-0.659566	-0.955618	no.RE	FALSE	2
chr22:50946875-50954875	ENSG00000025770	0.224599	-0.10083	-0.12377	1.23908	1.49986	1.88014	0.0952088	0.0270549	-0.122264	-0.263461	-0.0379227	0.209178	Alu	TRUE	1
chr3:9422303-9424882	ENSG00000134077	-0.0621958	0.0751182	-0.0129224	2.10818	2.10888	1.96718	-0.023716	0.00534855	0.0183674	0.0416902	-0.0259555	-0.282227	Alu	TRUE	1
chr3:49332032-49335302	ENSG00000114316	0.161587	-0.186757	0.0251702	3.28717	3.24115	3.14174	0.10591	-0.0453741	-0.0605356	0.0760056	-0.041438	-0.0884564	Alu	FALSE	1
chr3:134256111-134264427	ENSG00000182923	-0.090507	-0.138661	0.229168	1.78607	2.0803	2.12372	-0.17522	-0.0260371	0.201257	-0.232311	-0.224778	-0.377042	Alu	TRUE	1
chr3:155621750-155623948	ENSG00000163655	-0.0337872	0.115138	-0.0813505	3.82329	3.94329	3.68984	-0.0434284	0.0415706	0.00185773	-0.755471	-0.870422	-1.12044	Alu	TRUE	1
chr3:169797686-169801692	ENSG00000173890	-0.0165746	-0.0415713	0.0581458	2.12384	1.95908	1.20375	-0.10402	0.0134682	0.0905521	-0.0939867	-0.475604	-1.18104	Alu	TRUE	1
chr3:179336310-179341707	ENSG00000136521	-0.0623161	0.00838386	0.0539323	2.2721	2.70531	2.73694	0.0088507	-0.0511881	0.0423374	0.20365	0.0375154	-0.274971	Alu	TRUE	1
chr3:190347288-190362036	ENSG00000196083	0.119874	-0.07522	-0.0446544	2.83801	3.01986	2.83714	0.121545	-0.0448598	-0.0766854	0.154542	-0.0147842	-0.182137	Alu	TRUE	1
chr4:338220-366452	ENSG00000131127	0.32352	0.0874269	-0.410947	2.89931	3.29624	3.23007	0.107468	0.0475606	-0.155028	1.0802	1.50437	1.37968	Alu	TRUE	1
chr4:7045577-7055788	ENSG00000173011	0.258755	-0.1234	-0.135355	1.41516	1.67661	1.96987	-0.00411901	0.0517248	-0.0476058	-0.0893906	-0.102838	-0.0775456	Alu	TRUE	1
chr4:9772777-9783257	ENSG00000109667	0.0756716	-0.109626	0.0339548	1.98646	2.61381	3.01913	0.0522224	-0.0413987	-0.0108237	0.0513667	0.132347	0.243198	Alu	FALSE	1
chr4:13621692-13628968	ENSG00000038219	-0.0313581	0.066951	-0.0355929	2.14395	2.26208	2.21051	-0.0554281	0.0195556	0.0358725	-0.045066	0.0317866	-0.0534468	Alu	TRUE	1
chr4:68531011-68534268	ENSG00000033178	0.0700763	0.0116932	-0.0817695	2.91047	3.09974	3.07986	-0.082803	0.0408497	0.0419533	-0.145618	-0.139852	-0.509486	Alu	TRUE	1
chr4:78085633-78086953	ENSG00000138764	-0.133465	-0.0446069	0.178072	-1.32051	-1.79228	-1.99008	-0.199504	-0.0011818	0.200686	-0.431946	-0.585535	-0.856279	Alu	FALSE	2
chr4:84397833-84403306	ENSG00000163322	-0.451223	0.159933	0.29129	1.84395	2.00092	1.77662	-0.135121	0.0238755	0.111246	-0.106705	-0.124544	-0.39882	Alu	TRUE	1
chr4:85642726-85645578	ENSG00000163625	-0.0486897	-0.0245935	0.0732832	1.9867	2.09721	2.10003	-0.0965359	0.0416269	0.054909	-0.215059	-0.0427385	0.0605655	Alu	TRUE	1
chr4:89589233-89591010	ENSG00000138641	-0.158208	-0.0992209	0.257428	2.29908	2.23756	2.02982	-0.0653071	-0.0620859	0.127393	-0.140514	-0.168847	-0.336741	non.Alu.RE	TRUE	1
chr4:140222986-140223569	ENSG00000109390	0.127637	0.0933177	-0.220955	0.73534	1.39534	2.04349	-0.0718804	0.0286696	0.0432107	0.187131	0.205952	0.234038	no.RE	TRUE	1
chr4:154633729-154636680	ENSG00000145428	-0.177424	-0.0255749	0.202999	-1.03004	-1.33813	-2.18966	-0.193094	-0.0151791	0.208274	-0.49141	-0.600288	-1.23394	non.Alu.RE	FALSE	2
chr4:169383192-169392897	ENSG00000181381	-0.0197771	-0.0477638	0.0675409	2.4854	2.62699	2.33784	-0.0436002	0.00376929	0.0398309	-0.0388518	-0.00798032	-0.250933	Alu	TRUE	1
chr5:34937736-34938962	ENSG00000168724	-0.0875797	-0.0487416	0.136321	1.71628	2.23564	2.25554	-0.0896713	0.0147396	0.0749317	-0.00212306	0.0327304	-0.266028	Alu	TRUE	1
chr5:54624640-54635837	ENSG00000039123	-0.14621	0.101495	0.0447151	1.68241	2.12308	2.1158	-0.0625713	0.0112933	0.0512781	-0.548221	-0.775265	-1.1299	Alu	FALSE	1
chr5:112090723-112102022	ENSG00000134982	0.0250454	-0.203107	0.178061	1.68175	2.16964	2.20552	-0.044354	-0.00477244	0.0491264	0.193264	0.475234	0.531472	Alu	TRUE	1
chr5:130883884-130897670	ENSG00000158987	-0.113263	-0.102846	0.216109	1.94018	2.0827	1.90042	-0.109364	0.065461	0.0439026	-0.0297443	0.101805	-0.0702322	Alu	FALSE	1
chr5:133724105-133725915	ENSG00000119048	-0.0501065	-0.0878255	0.137932	2.29564	2.97067	3.10721	-0.127976	-3.66992e-05	0.128012	0.192227	0.491586	0.383278	Alu	TRUE	1
chr5:137507824-137513259	ENSG00000112983	0.030428	-0.131701	0.101273	2.92966	3.54931	3.68809	-0.0705553	-0.0332369	0.103792	0.235166	0.500293	0.588647	Alu	TRUE	1
chr5:137688677-137708362	ENSG00000120733	0.176119	-0.104428	-0.0716913	1.66221	2.01155	2.07268	0.0277766	0.0147959	-0.0425725	-0.475823	-0.416666	-0.415529	Alu	TRUE	1
chr5:137708531-137710781	ENSG00000120733	-0.0187664	-0.0997238	0.11849	3.37526	3.57918	3.52071	0.0277766	0.0147959	-0.0425725	-0.475823	-0.416666	-0.415529	Alu	TRUE	1
chr5:138089200-138117611	ENSG00000044115	0.0903568	0.058305	-0.148662	2.19651	2.51531	2.60258	-0.0263412	0.0284388	-0.00209753	-0.183502	-0.259156	-0.368716	Alu	TRUE	1
chr5:145492601-145493405	ENSG00000133706	-0.048457	0.00522045	0.0432365	-1.10984	-1.53101	-2.07198	-0.0422834	0.00113166	0.0411518	-0.395081	-0.747736	-1.2984	Alu	FALSE	2
chr6:17649532-17661883	ENSG00000124789	0.0578563	-0.110172	0.0523157	2.53342	2.85003	2.75729	-0.0553682	0.0459797	0.00938848	-0.350544	-0.314705	-0.496192	Alu	TRUE	1
chr6:36646717-36650416	ENSG00000124762	-0.243544	-0.126733	0.370278	0.990051	2.31865	3.47813	-0.452439	0.10085	0.351588	0.778401	2.11961	3.00758	Alu	TRUE	3
chr6:86235956-86237979	ENSG00000135317	0.151195	-0.16714	0.0159448	1.9665	2.31256	2.28864	-0.0750829	0.00229666	0.0727862	-0.0276775	-0.0456305	-0.406753	Alu	FALSE	1
chr6:143763309-143764262	ENSG00000189007	0.168136	-0.138667	-0.029469	-0.869814	-1.9044	-2.36332	0.220534	-0.122436	-0.098098	-0.427229	-1.02283	-1.46881	non.Alu.RE	FALSE	2
chr7:26192689-26217562	ENSG00000050344	0.2764	-0.32645	0.0500501	1.88529	2.42008	2.60595	0.0051317	-0.123469	0.118337	-0.0273683	-0.0766064	-0.0924382	Alu	FALSE	1
chr7:38299832-38301771	ENSG00000211689	0.0425086	-0.116615	0.0741064	3.13181	3.36118	3.25925	0.0206376	-0.112899	0.0922618	0.186166	0.218007	0.0733678	Alu	TRUE	1
chr7:38791914-38794301	ENSG00000006715	-0.204073	0.0927071	0.111366	1.82298	1.83135	1.51259	-0.0882365	0.0258451	0.0623914	0.114283	0.126278	-0.0421354	non.Alu.RE	TRUE	1
chr7:99042463-99045743	ENSG00000106246	-0.031067	-0.00188599	0.032953	1.52125	1.88007	2.25171	0.0321424	0.0584778	-0.0906202	0.0868358	0.0771028	0.304364	Alu	TRUE	1
chr8:29962003-29963261	ENSG00000104660	-0.00794536	-0.101391	0.109337	2.46162	2.77503	2.99511	-0.118925	0.0102641	0.10866	-0.257999	-0.421325	-0.612334	Alu	TRUE	1
chr8:124251385-124253469	ENSG00000189376	-0.110717	-0.135896	0.246613	2.14476	2.59943	2.78065	-0.105564	0.0374148	0.0681492	0.491423	0.832093	0.878379	Alu	TRUE	1
chr8:124350062-124351550	ENSG00000156802	-0.122952	-0.103713	0.226664	1.70712	1.94874	1.849	-0.0756471	0.0160294	0.0596177	0.202349	0.340817	0.037111	Alu	TRUE	1
chr8:145695031-145697324	ENSG00000167702	0.314999	-0.0893535	-0.225646	1.39425	1.53842	1.85775	0.268697	0.0792839	-0.347981	-0.149192	-0.376184	-0.0658408	Alu	TRUE	1
chr9:5720751-5732387	ENSG00000107036	-0.108918	-0.148751	0.25767	2.01384	2.34822	2.50513	-0.16932	0.0253792	0.14394	0.0642096	0.47177	0.573091	Alu	TRUE	1
chr9:27018686-27029022	ENSG00000096872	-0.0639068	-0.0623145	0.126221	1.96298	1.65206	1.31291	-0.0607773	-0.0310907	0.091868	-0.413152	-0.605486	-0.940845	Alu	TRUE	1
chr9:33886966-33900171	ENSG00000107341	-0.285212	0.0531074	0.232105	1.63533	2.19239	2.3036	-0.0704402	0.0208356	0.0496046	-0.239164	-0.331886	-0.498576	Alu	TRUE	1
chr9:36589650-36594624	ENSG00000165304	0.140889	-0.235817	0.0949281	1.68305	2.09845	2.05253	-0.0863021	-0.00229301	0.0885951	-0.506634	-0.421065	-0.63084	Alu	TRUE	1
chr9:99150742-99154679	ENSG00000165244	0.0383459	0.0784044	-0.11675	3.35077	3.49608	3.29265	-0.044216	0.024835	0.019381	0.562149	0.710508	0.439676	Alu	TRUE	1
chr9:127933460-127951922	ENSG00000119414	-0.00941446	0.00525612	0.00415833	1.57629	1.86085	2.08391	-0.0835099	-0.0607783	0.144288	-0.15548	-0.331603	-0.554079	Alu	TRUE	1
chr9:130684394-130687385	ENSG00000167103	0.218245	-0.1851	-0.0331456	1.55743	1.90079	2.27187	0.0760277	0.0564495	-0.132477	0.554761	0.77396	1.21345	Alu	TRUE	1
chrX:15809137-15817994	ENSG00000169249	0.0571374	-0.0428975	-0.0142399	2.12478	2.0535	2.00199	0.0747377	-0.126308	0.0515706	0.382013	0.148309	0.12111	Alu	TRUE	1
chrX:15818077-15821810	ENSG00000169249	0.0418407	-0.0181053	-0.0237354	1.96552	1.94505	2.0418	0.0747377	-0.126308	0.0515706	0.382013	0.148309	0.12111	Alu	TRUE	1
chrY:21894629-21897237	ENSG00000012817	-0.315043	0.109081	0.205962	1.78295	2.0989	1.86429	0.024971	-0.0626228	0.0376518	-0.451745	-0.592132	-0.624936	Alu	TRUE	1

## Sheet: Fig_5C
intron	gene	CTRL_CTRL_D4_introns	CTRL_CTRL_IFNa2b_D4_introns	CTRL_CTRL_D4_genes	CTRL_CTRL_IFNa2b_D4_genes	Alu	ds.cluster	cluster
chr1:27992987-27994736	ENSG00000126709	0	6.08155	0	6.34486	Alu	FALSE	1
chr1:27995858-27998633	ENSG00000126709	0	6.78455	0	6.34486	Alu	FALSE	1
chr1:66258197-66458104	ENSG00000184588	0	2.02686	0	0.44978	Alu	FALSE	2
chr1:78408910-78409580	ENSG00000162614	0	2.66462	0	2.702	non.Alu.RE	FALSE	1
chr1:79086257-79093590	ENSG00000137959	0	10.6389	0	11.423	Alu	FALSE	1
chr1:79102889-79106705	ENSG00000137959	0	11.2366	0	11.423	non.Alu.RE	FALSE	1
chr1:79116338-79119927	ENSG00000137965	0	9.06901	0	9.13062	Alu	FALSE	1
chr1:79121197-79124996	ENSG00000137965	0	9.00263	0	9.13062	non.Alu.RE	FALSE	1
chr1:79126340-79128388	ENSG00000137965	0	10.4719	0	9.13062	Alu	FALSE	1
chr10:91152475-91162037	ENSG00000107798	0	8.07668	0	0.333643	Alu	FALSE	2
chr10:91163746-91174314	ENSG00000107798	0	5.32113	0	0.333643	Alu	FALSE	2
chr11:319991-320564	ENSG00000142089	0	3.82172	0	3.96778	no.RE	FALSE	1
chr11:5718574-5719544	ENSG00000132256	0	7.35085	0	1.90675	Alu	FALSE	2
chr11:5719776-5727823	ENSG00000132256	0	6.40919	0	1.90675	Alu	FALSE	2
chr12:113356268-113357193	ENSG00000089127	0	5.3654	0	5.74113	non.Alu.RE	FALSE	1
chr12:113416591-113424842	ENSG00000111335	0	5.7281	0	6.64578	Alu	FALSE	1
chr12:113425114-113433100	ENSG00000111335	0	4.18406	0	6.64578	Alu	FALSE	1
chr14:24633344-24633822	ENSG00000213928	0	2.67032	0	2.59817	no.RE	FALSE	1
chr14:24634165-24635055	ENSG00000213928	0	2.34383	0	2.59817	no.RE	FALSE	1
chr15:45021751-45028539	ENSG00000185880	0	2.23422	0	2.20554	Alu	FALSE	1
chr17:6661544-6662980	ENSG00000132530	0	3.31833	0	3.48113	non.Alu.RE	FALSE	1
chr17:6663921-6665473	ENSG00000132530	0	3.72115	0	3.48113	Alu	FALSE	1
chr17:41158986-41164195	ENSG00000068079	0	2.26007	0	2.4639	Alu	FALSE	1
chr17:78265627-78268518	ENSG00000173821	0	2.37797	0	2.02834	Alu	FALSE	1
chr17:78293113-78298829	ENSG00000173821	0	2.31522	0	2.02834	Alu	FALSE	1
chr17:78338354-78341547	ENSG00000173821	0	2.11296	0	2.02834	non.Alu.RE	FALSE	1
chr19:17516531-17529889	ENSG00000141971	0	2.395	0	-0.283789	Alu	FALSE	2
chr2:6980701-6988446	ENSG00000134326	0	3.94602	0	3.89481	non.Alu.RE	FALSE	1
chr2:6990105-6991580	ENSG00000134326	0	4.0541	0	3.89481	non.Alu.RE	FALSE	1
chr2:6991815-7001314	ENSG00000134326	0	3.721	0	3.89481	Alu	FALSE	1
chr2:7003710-7005152	ENSG00000134326	0	4.3183	0	3.89481	non.Alu.RE	FALSE	1
chr2:7005828-7017795	ENSG00000134321	0	2.10651	0	3.22825	non.Alu.RE	FALSE	1
chr2:37376401-37384050	ENSG00000055332	0	2.77035	0	2.66084	Alu	FALSE	1
chr2:163163366-163167274	ENSG00000115267	0	2.29254	0	2.96472	Alu	FALSE	1
chr2:191819545-191827555	ENSG00000115419	0	2.45974	0	-0.0346117	Alu	FALSE	2
chr2:191830279-191833759	ENSG00000115415	0	2.61263	0	2.91461	non.Alu.RE	FALSE	1
chr2:191835444-191839555	ENSG00000115415	0	2.5017	0	2.91461	Alu	FALSE	1
chr2:191839659-191840537	ENSG00000115415	0	3.80212	0	2.91461	no.RE	FALSE	1
chr2:191841752-191843581	ENSG00000115415	0	2.96916	0	2.91461	non.Alu.RE	FALSE	1
chr2:191847245-191848367	ENSG00000115415	0	2.70488	0	2.91461	non.Alu.RE	FALSE	1
chr2:191849120-191850344	ENSG00000115415	0	2.93874	0	2.91461	non.Alu.RE	FALSE	1
chr2:191850387-191851579	ENSG00000115415	0	3.04701	0	2.91461	no.RE	FALSE	1
chr2:191851795-191854340	ENSG00000115415	0	2.75428	0	2.91461	Alu	FALSE	1
chr2:191864431-191865799	ENSG00000115415	0	3.08245	0	2.91461	non.Alu.RE	FALSE	1
chr2:191865890-191872288	ENSG00000115415	0	2.81385	0	2.91461	non.Alu.RE	FALSE	1
chr2:191873834-191874601	ENSG00000115415	0	2.95936	0	2.91461	non.Alu.RE	FALSE	1
chr2:191874731-191878250	ENSG00000115415	0	2.99338	0	2.91461	Alu	FALSE	1
chr2:231032009-231033633	ENSG00000135899	0	3.97388	0	3.31632	Alu	FALSE	1
chr2:231037676-231042253	ENSG00000135899	0	3.32432	0	3.31632	Alu	FALSE	1
chr2:231050860-231065600	ENSG00000135899	0	3.17756	0	3.31632	Alu	FALSE	1
chr20:62189439-62190554	ENSG00000130589	0	3.03196	0	2.74038	Alu	FALSE	1
chr20:62203809-62205592	ENSG00000130589	0	2.38989	0	2.74038	non.Alu.RE	FALSE	1
chr21:42733983-42748762	ENSG00000183486	0	2.30974	0	4.0662	Alu	FALSE	1
chr21:42799794-42802459	ENSG00000157601	0	7.05824	0	8.10221	Alu	FALSE	1
chr21:42802536-42803976	ENSG00000157601	0	7.95099	0	8.10221	Alu	FALSE	1
chr21:42809080-42811620	ENSG00000157601	0	8.13574	0	8.10221	Alu	FALSE	1
chr21:42813842-42815714	ENSG00000157601	0	7.63183	0	8.10221	non.Alu.RE	FALSE	1
chr21:42818069-42821063	ENSG00000157601	0	7.67734	0	8.10221	Alu	FALSE	1
chr21:42821223-42823093	ENSG00000157601	0	7.22376	0	8.10221	non.Alu.RE	FALSE	1
chr21:42824797-42830454	ENSG00000157601	0	7.1864	0	8.10221	Alu	FALSE	1
chr3:48511243-48514418	ENSG00000164054	0	2.01313	0	2.33885	Alu	FALSE	1
chr3:57233984-57260549	ENSG00000163666	0	2.52292	0	2.94369	Alu	TRUE	1
chr3:122247591-122255014	ENSG00000138496	0	3.57519	0	4.13843	Alu	FALSE	1
chr3:122274969-122277175	ENSG00000138496	0	3.81073	0	4.13843	Alu	FALSE	1
chr3:122399918-122404031	ENSG00000173193	0	3.44069	0	3.24957	Alu	FALSE	1
chr3:122427116-122432270	ENSG00000173193	0	3.4485	0	3.24957	Alu	FALSE	1
chr3:146234955-146239330	ENSG00000188313	0	2.08753	0	2.06522	non.Alu.RE	TRUE	1
chr4:17579191-17581446	ENSG00000002549	0	2.12813	0	2.0053	non.Alu.RE	FALSE	1
chr4:17586760-17590441	ENSG00000002549	0	2.01504	0	2.0053	Alu	FALSE	1
chr6:126236627-126242088	ENSG00000111912	0	3.43623	0	1.96986	Alu	FALSE	2
chr6:126243981-126248808	ENSG00000111912	0	3.57681	0	1.96986	Alu	FALSE	2
chr7:92765305-92774044	ENSG00000177409	0	3.52664	0	3.68453	non.Alu.RE	FALSE	1
chr7:139728489-139734034	ENSG00000059378	0	2.21408	0	2.27578	Alu	FALSE	1
chr9:32440586-32448893	ENSG00000122729	0	2.26876	0	-0.347765	non.Alu.RE	FALSE	2
chr9:32500938-32526058	ENSG00000107201	0	2.74956	0	2.94493	Alu	TRUE	1

## Sheet: Fig_5E
intron	gene	CTRL_CTRL_D3_introns	CTRL_CTRL_D4_introns	CTRL_CTRL_D5_introns	ADAR_CTRL_D3_introns	ADAR_CTRL_D4_introns	ADAR_CTRL_D5_introns	ADAR_hnRNPC_D3_introns	ADAR_hnRNPC_D4_introns	ADAR_hnRNPC_D5_introns	CTRL_CTRL_IFNa2b_D4_introns	CTRL_CTRL_D3_genes	CTRL_CTRL_D4_genes	CTRL_CTRL_D5_genes	ADAR_CTRL_D3_genes	ADAR_CTRL_D4_genes	ADAR_CTRL_D5_genes	ADAR_hnRNPC_D3_genes	ADAR_hnRNPC_D4_genes	ADAR_hnRNPC_D5_genes	CTRL_CTRL_IFNa2b_D4_genes	Alu	ds.cluster	cluster
chr1:1323446-1325609	ENSG00000221978	0.0660356	-0.129532	0.0634967	0.077055	-0.124929	-0.057292	2.06021	2.25526	2.01816	-0.0274827	0.0183347	-0.0545169	0.0361822	0.0314846	-0.121867	0.0576205	0.218734	0.288652	0.198593	-0.120794	Alu	TRUE	1
chr1:1654271-1655696	ENSG00000008128	-0.117943	-0.0487969	0.16674	0.353258	0.216027	-0.0440427	3.17221	3.58188	3.76623	0.211349	0.281018	-0.0708696	-0.210149	0.191731	0.0498472	0.230355	1.18749	1.32165	1.25397	0.0382597	Alu	TRUE	1
chr1:27992987-27994736	ENSG00000126709	-0.516591	0.351081	0.16551	0.0617249	0.666079	1.51882	-0.0959346	3.16772	6.95876	6.43263	-0.384496	0.0559886	0.328507	-0.215748	0.0896294	0.947452	-0.285366	1.69747	5.93888	6.40085	Alu	FALSE	2
chr1:27995858-27998633	ENSG00000126709	-0.506715	0.156843	0.349872	0.883445	0.490039	1.83528	0.450713	3.81076	7.47415	6.9414	-0.384496	0.0559886	0.328507	-0.215748	0.0896294	0.947452	-0.285366	1.69747	5.93888	6.40085	Alu	FALSE	2
chr1:28199177-28203098	ENSG00000130775	0.166116	0.0327633	-0.198879	0.380538	-0.203082	-0.140191	0.543357	0.644955	2.03426	0.44406	0.254656	-0.0900993	-0.164557	0.32889	0.0890957	0.0322236	0.603504	0.828561	2.64928	0.4382	Alu	TRUE	2
chr1:28764942-28785595	ENSG00000204138	-0.0780804	-0.0409125	0.118993	-0.289833	-0.299036	0.0145867	-0.167384	0.523045	2.25926	1.02536	0.0105854	-0.0708416	0.0602562	-0.108536	0.000218324	0.0558505	0.0646332	0.353797	1.36246	0.628684	Alu	FALSE	2
chr1:31732969-31734375	ENSG00000060688	0.254289	-0.144768	-0.10952	0.0608548	-0.0628694	-0.220429	3.20839	3.36267	3.22227	0.122223	0.0212192	-0.00355818	-0.017661	0.0135446	0.0495095	-0.03659	0.0813661	-0.074011	-0.233492	0.181212	Alu	TRUE	1
chr1:41007383-41012233	ENSG00000117010	0.152406	-0.0521166	-0.100289	0.0387244	-0.12792	-0.201985	2.61507	2.64901	2.81507	0.365459	0.0136169	-0.0272385	0.0136215	-0.0193167	0.016084	-0.032888	0.681033	0.834643	1.47492	0.345905	Alu	TRUE	1
chr1:47027315-47028320	ENSG00000079277	0.0410204	-0.0122186	-0.0288018	0.290511	-0.0889576	0.282727	1.6384	2.17757	2.12385	-0.149243	-0.0431643	-0.0284735	0.0716378	0.0543578	0.0582525	0.0972633	-0.00481771	-0.0721635	-0.0105823	0.010024	Alu	TRUE	1
chr1:53716535-53720788	ENSG00000157193	0.0184344	-0.0631829	0.0447485	0.148249	-0.10305	-0.0466083	2.60223	2.894	2.37309	0.111113	-0.0514264	0.0259551	0.0254713	-0.0212791	0.0335674	-0.0265808	0.553639	0.535044	0.0440388	0.299475	Alu	TRUE	1
chr1:66258197-66458104	ENSG00000184588	0.00634946	-0.226286	0.219936	-0.138594	0.0328284	0.319127	-0.175629	0.730391	3.28511	1.80057	0.0716319	-0.0730516	0.00141967	0.290077	0.123142	0.0383704	0.317138	0.594545	1.91536	0.376729	Alu	FALSE	2
chr1:66458826-66713142	ENSG00000184588	-0.212563	-0.00557974	0.218143	-0.311481	-0.469104	0.634956	-0.326427	0.788976	3.48924	1.65678	0.0716319	-0.0730516	0.00141967	0.290077	0.123142	0.0383704	0.317138	0.594545	1.91536	0.376729	Alu	FALSE	2
chr1:67205221-67206340	ENSG00000118473	0.112756	0.0419678	-0.154723	0.00294385	-0.0536708	-0.0886824	0.0150698	0.219562	1.95397	0.323948	-0.0208743	-0.00465906	0.0255333	-0.126061	0.0013775	-0.00942269	0.0720846	0.358058	1.72059	0.309685	non.Alu.RE	FALSE	2
chr1:70771974-70779427	ENSG00000118454	0.0250139	-0.0734984	0.0484845	-0.243275	-0.791187	-0.360449	1.16813	1.47854	1.41152	-0.424663	-0.0584233	0.0457708	0.0126524	-0.106056	-0.12125	-0.136946	-0.123302	-0.168184	-0.26631	-0.0834967	Alu	TRUE	1
chr1:78408910-78409580	ENSG00000162614	-0.347644	0.0226104	0.325034	-0.34787	-0.00692739	0.266977	-0.540075	0.35277	4.3686	2.68724	-0.304231	0.036423	0.267808	-0.391653	0.0763529	0.247295	-0.584798	0.296329	4.32678	2.73842	non.Alu.RE	FALSE	2
chr1:79086257-79093590	ENSG00000137959	-0.779129	0.602244	0.176885	0.84087	1.21154	3.94723	-0.725495	6.02372	10.9415	11.2411	-0.801855	0.516484	0.285371	-0.935258	1.25093	3.59228	-0.176151	5.89425	11.4735	11.9395	Alu	FALSE	2
chr1:79102889-79106705	ENSG00000137959	-0.390908	0.530961	-0.140053	1.19208	1.27334	3.53398	-0.499083	6.2792	11.7875	11.7676	-0.801855	0.516484	0.285371	-0.935258	1.25093	3.59228	-0.176151	5.89425	11.4735	11.9395	non.Alu.RE	FALSE	2
chr1:79116338-79119927	ENSG00000137965	-0.349941	0.0911421	0.258799	-0.194048	-0.178091	2.41062	-1.63956	5.02896	9.53507	9.16015	-0.640012	-0.0891387	0.729151	-1.12375	0.561813	3.00651	-0.624883	4.71539	9.59187	9.04148	Alu	FALSE	2
chr1:79121197-79124996	ENSG00000137965	-1.04503	0.187803	0.857225	-0.800648	1.34045	3.30092	-0.448044	5.71531	10.172	9.19044	-0.640012	-0.0891387	0.729151	-1.12375	0.561813	3.00651	-0.624883	4.71539	9.59187	9.04148	non.Alu.RE	FALSE	2
chr1:79126340-79128388	ENSG00000137965	0.457913	-0.913849	0.455936	0.626462	1.64588	3.40167	0.104084	6.19411	10.8999	9.55801	-0.640012	-0.0891387	0.729151	-1.12375	0.561813	3.00651	-0.624883	4.71539	9.59187	9.04148	Alu	FALSE	2
chr1:85418214-85422113	ENSG00000153898	-0.0610823	-0.0673581	0.12844	-0.0230224	-0.239351	0.0437371	1.39069	1.57573	2.12409	0.0856357	0.028326	-0.00464098	-0.023685	-0.0323355	-0.0797016	-0.162793	-0.12934	-0.275697	-0.109254	0.370482	Alu	TRUE	1
chr1:93680524-93682192	ENSG00000122483	-0.269165	0.0144492	0.254716	-0.15381	-0.234954	0.0502303	2.96834	3.1926	3.16791	-0.268087	-0.054478	-0.0223087	0.0767867	-0.11402	-0.0405446	0.00268116	0.0414459	0.197274	0.247894	-0.0579522	Alu	FALSE	1
chr1:98187228-98205947	ENSG00000188641	-0.0403784	-0.106333	0.146711	0.110878	0.156537	0.250218	2.10562	2.29018	2.7276	-0.162876	0.157588	-0.0879767	-0.0696109	0.0630604	-0.111442	-0.159931	-0.146664	-0.380949	-0.177338	0.0221348	Alu	TRUE	1
chr1:100553793-100568510	ENSG00000156876	-0.0152796	-0.0674491	0.0827287	-0.00894076	-0.488862	-0.0948148	1.56458	1.68255	1.40032	0.0344996	-0.0592563	-0.00700969	0.066266	-0.17063	-0.0768903	-0.117825	-0.663547	-0.484458	-0.3624	0.0856156	Alu	TRUE	1
chr1:150900451-150902442	ENSG00000143379	-0.106412	-0.0206627	0.127075	0.068749	-0.276231	0.157479	1.20149	1.67812	2.20537	-0.0759608	0.094204	-0.0177611	-0.0764429	0.0776662	0.00498669	-0.0294836	-0.63511	-0.700642	-0.297919	0.0540719	Alu	TRUE	1
chr1:154575103-154580467	ENSG00000160710	0.0879533	0.079194	-0.167147	0.206352	-0.0949001	0.295611	0.536493	1.08867	2.44765	1.8525	0.0449496	-0.00478021	-0.0401694	-0.152532	-0.150947	-0.0691304	-0.193993	0.164733	1.69185	1.60039	Alu	TRUE	2
chr1:158801348-158811923	ENSG00000163563	0.241715	-0.0265219	-0.215193	0.0411997	-0.25239	-0.38427	0.731313	0.536675	1.89894	0.820557	0.124702	-0.0537687	-0.0709333	0.0434278	-0.0774486	-0.189556	-1.33363	-2.25006	-1.21307	0.712948	Alu	TRUE	1
chr1:158815794-158817517	ENSG00000163563	0.115336	-0.146028	0.0306914	0.0906079	0.00634882	-0.128269	-1.02773	-2.11034	-0.815123	0.730958	0.124702	-0.0537687	-0.0709333	0.0434278	-0.0774486	-0.189556	-1.33363	-2.25006	-1.21307	0.712948	non.Alu.RE	TRUE	3
chr1:161182271-161183169	ENSG00000158864	0.170107	0.0763489	-0.246456	0.0611878	-0.0209982	-0.191916	1.14544	1.63132	1.94073	-0.0732702	0.0470027	-0.0435353	-0.00346747	-0.0121625	0.0126522	-0.0234729	-0.0572931	-0.205324	-0.21654	-0.0251252	Alu	TRUE	1
chr1:161190175-161192080	ENSG00000158869	-0.246889	-0.0198514	0.26674	-0.215205	-0.0779842	-0.189347	2.27337	2.85513	2.90119	-0.704116	-0.299198	-0.118668	0.417867	-0.346085	0.0772347	0.213014	0.098486	0.201331	0.343393	-0.579758	Alu	TRUE	1
chr1:165638688-165648678	ENSG00000143149	0.0232696	-0.163996	0.140727	0.0757626	-0.165866	-0.0331955	0.796024	1.59708	2.10128	-0.361101	-0.0106007	-0.0252232	0.0358239	-0.150286	-0.0137914	0.0759556	-0.269217	-0.0815275	0.398539	-0.0232018	Alu	FALSE	1
chr1:173941766-173947625	ENSG00000135870	-0.136099	-0.0676689	0.203768	0.248763	-0.225604	0.04027	2.92554	3.07852	3.02265	-0.162374	-0.0358994	-0.0428459	0.0787453	-0.0798667	-0.0812479	-0.0552068	0.192845	0.168824	0.104312	0.0204593	Alu	TRUE	1
chr1:193094348-193099303	ENSG00000134371	-0.0178145	0.0153978	0.00241676	-0.0674862	-0.286032	-0.0659565	0.731141	1.22701	2.69839	0.355326	-0.104053	0.0300627	0.0739901	-0.170899	-0.0788733	-0.0673821	-0.165562	0.0681161	1.03609	0.434665	Alu	TRUE	1
chr1:200613646-200617566	ENSG00000118197	0.0455556	0.0374732	-0.0830288	0.03704	-0.415599	-0.044759	1.816	2.48237	2.97763	0.126587	-0.030472	-0.0309294	0.0614014	-0.142836	0.0140772	0.0511041	0.0139203	0.245767	0.707994	0.0303868	Alu	TRUE	1
chr1:201687884-201749548	ENSG00000134369	-0.103969	0.0444792	0.0594898	-0.0357026	-0.544549	0.191264	1.34763	2.00617	2.35193	0.204689	0.0653209	-0.133989	0.0686679	0.199607	-0.138862	0.036232	0.556717	0.689341	1.00152	-0.182414	Alu	FALSE	1
chr1:212782273-212788359	ENSG00000162772	-0.337961	-0.061902	0.399863	-0.0253301	0.281826	1.11614	1.73243	3.11061	5.24515	1.23044	-0.380274	-0.0310367	0.411311	-0.389446	0.431496	1.06497	0.879042	2.59715	5.82949	0.874773	non.Alu.RE	FALSE	2
chr1:220284280-220287655	ENSG00000067704	-0.0544577	-0.00778179	0.0622395	0.0127722	-0.21006	0.0580494	1.74162	1.91184	2.15152	-0.156022	-0.0537291	0.0218162	0.0319128	-0.150899	-0.113685	-0.220775	-1.17718	-1.85036	-2.06086	-0.166437	Alu	TRUE	1
chr1:223945083-223946971	ENSG00000162909	-0.0036156	-0.0300773	0.0336929	0.0933255	-0.149959	0.143404	1.27529	1.37525	2.95301	0.723347	-0.0320444	0.0223132	0.00973115	0.0421544	-0.0202507	-0.0353491	-0.769348	-1.11367	-0.177603	0.585814	Alu	TRUE	1
chr1:229601267-229602380	ENSG00000069248	-0.0420338	0.0624163	-0.0203824	-0.20262	-0.158089	-0.376653	3.19572	3.24163	2.85503	-0.199525	-0.0564584	0.0370544	0.019404	-0.108845	-0.108455	-0.20221	-0.966578	-1.0912	-1.20569	-0.0116054	Alu	TRUE	1
chr1:247151558-247162649	ENSG00000135747	-0.196166	-0.0355458	0.231711	-0.0151908	0.0070145	-0.121329	1.6504	2.04581	2.04018	0.211586	0.327579	-0.113882	-0.213697	0.192772	-0.105243	-0.190008	0.45035	0.341025	0.572893	0.0935799	Alu	TRUE	1
chr10:1123944-1125950	ENSG00000047056	-0.164985	0.0476575	0.117327	-0.00728077	0.0985573	0.248988	1.90013	2.21329	1.89073	0.0859169	-0.00520689	0.0170281	-0.0118212	-0.0281367	-0.0735112	-0.135121	0.0891386	0.08334	-0.294874	-0.201633	Alu	TRUE	1
chr10:6148202-6150648	ENSG00000134453	0.121017	-0.149104	0.028087	-0.0871477	-0.229545	-0.195315	2.18907	2.39914	2.04668	0.0221831	0.000315868	-0.0441874	0.0438715	-0.0877134	0.0408737	0.00765818	0.187529	0.135036	0.0229804	0.069966	Alu	TRUE	1
chr10:13900913-14372056	ENSG00000151474	0.087515	-0.237992	0.150477	0.117268	0.266216	0.283366	0.61915	1.16176	2.32228	0.412449	0.170962	-0.0960783	-0.0748835	0.114962	-0.141816	-0.103707	-0.0898894	-0.185865	-0.50875	-0.51078	Alu	FALSE	1
chr10:91152475-91162037	ENSG00000107798	-0.308736	-0.238373	0.547109	-1.36735	0.665387	2.9803	0.699223	4.62289	9.35957	7.83831	-0.196679	-0.0411338	0.237813	-0.179644	-0.029813	-0.0518354	-0.129368	-0.417223	-0.626755	0.29251	Alu	FALSE	1
chr10:91163746-91174314	ENSG00000107798	-1.05327	0.392988	0.66028	-0.329515	0.582915	1.80237	1.02939	3.69704	7.5468	5.71412	-0.196679	-0.0411338	0.237813	-0.179644	-0.029813	-0.0518354	-0.129368	-0.417223	-0.626755	0.29251	Alu	FALSE	1
chr10:96331187-96333716	ENSG00000119969	0.0308662	-0.0867856	0.0559194	-0.0162293	-0.358734	0.142151	1.78646	1.66456	1.28915	0.0566987	0.0144924	0.000889732	-0.0153821	-0.0721256	-0.0930442	-0.221124	-0.691049	-0.839446	-1.05079	0.189587	Alu	TRUE	1
chr10:96342817-96347985	ENSG00000119969	-0.243516	-0.128823	0.372339	0.051061	-0.538114	-0.0748665	1.34932	1.80867	1.40247	-0.078445	0.0144924	0.000889732	-0.0153821	-0.0721256	-0.0930442	-0.221124	-0.691049	-0.839446	-1.05079	0.189587	Alu	FALSE	1
chr10:98416692-98469323	ENSG00000155629	-0.197986	0.0108787	0.187107	-0.0545514	-0.137218	0.335093	0.866397	1.40363	2.4748	0.352517	-0.246818	0.0384968	0.208321	-0.266923	0.0309328	0.129299	-0.277451	-0.0290701	0.819682	0.412818	Alu	TRUE	1
chr10:102108104-102112122	ENSG00000099194	-0.98186	0.163018	0.818842	-1.12996	0.0746899	0.652449	-1.98529	-1.52207	-1.54687	0.477961	-1.10626	0.16724	0.939023	-1.12757	0.168162	0.676905	-1.57621	-1.32115	-1.04289	0.644704	Alu	FALSE	3
chr10:102114390-102116288	ENSG00000099194	-0.856756	0.0401905	0.816565	-1.14792	0.0844972	0.69236	-1.68542	-1.63029	-1.55181	0.43195	-1.10626	0.16724	0.939023	-1.12757	0.168162	0.676905	-1.57621	-1.32115	-1.04289	0.644704	Alu	FALSE	3
chr10:103567659-103569940	ENSG00000198408	-0.145645	0.0577495	0.0878951	-0.131849	-0.37281	-0.171204	0.990362	1.46555	1.87314	-0.263601	-0.0172339	-0.00173293	0.0189668	-0.0420156	-0.0184005	0.0777086	0.0466546	0.387534	0.606009	-0.0315411	Alu	TRUE	1
chr11:319991-320564	ENSG00000142089	0.20281	0.0381235	-0.240933	-0.141841	0.42407	0.421425	0.0460136	0.995979	4.46048	3.85985	-0.175352	-0.0250622	0.200414	-0.244474	0.121711	0.418677	-0.290908	0.174749	3.50973	3.94272	no.RE	FALSE	2
chr11:4045218-4076755	ENSG00000167323	0.0428904	-0.0441319	0.00124148	0.175761	-0.249769	-0.0519501	2.10852	2.85577	3.05565	-0.133491	0.0303003	0.0519905	-0.0822908	0.0422175	0.109747	0.0453204	0.015801	0.0422528	0.0344281	0.09128	Alu	TRUE	1
chr11:4411689-4414862	ENSG00000132109	0.28229	-0.257589	-0.0247006	0.0695048	0.0622418	0.293813	0.601027	0.793351	2.53802	0.960035	0.0846492	-0.0667709	-0.0178783	0.0207506	-0.00138923	0.0224014	0.342286	0.449438	2.43262	1.01151	Alu	TRUE	2
chr11:5688942-5699433	ENSG00000132256	0.00443929	-0.0973946	0.0929553	0.0732762	-0.0911415	0.0597286	-0.10251	0.598109	2.49596	1.70144	-0.120002	0.0217138	0.0982881	-0.0524765	0.097264	0.0677936	0.106492	0.460124	3.00684	1.92847	Alu	FALSE	2
chr11:5718574-5719544	ENSG00000132256	0.172778	-0.679022	0.506243	0.406253	0.892952	2.47427	1.96596	4.42686	7.8267	6.67183	-0.120002	0.0217138	0.0982881	-0.0524765	0.097264	0.0677936	0.106492	0.460124	3.00684	1.92847	Alu	FALSE	1
chr11:5719776-5727823	ENSG00000132256	-0.195142	-0.00992603	0.205068	0.277296	0.941771	2.16506	1.87509	4.67501	7.90645	6.39927	-0.120002	0.0217138	0.0982881	-0.0524765	0.097264	0.0677936	0.106492	0.460124	3.00684	1.92847	Alu	FALSE	1
chr11:46534364-46563494	ENSG00000110497	-0.0272787	-0.0710177	0.0982964	0.050169	-0.414263	-0.224419	1.44906	1.97081	2.55999	-0.0915391	0.0895767	0.0174808	-0.107057	0.147632	0.0543223	0.108789	0.500857	0.762608	1.43837	0.221039	Alu	TRUE	1
chr11:47767947-47772467	ENSG00000109920	0.0136551	-0.0957578	0.0821027	-0.0213903	-0.152185	-0.0630855	1.28696	1.65886	2.03166	-0.0577759	0.0497341	-0.0253491	-0.0243851	0.00123863	0.0126283	0.151219	0.135922	0.520812	0.910289	0.0647798	Alu	TRUE	1
chr11:47772843-47774467	ENSG00000109920	-0.0965727	0.113864	-0.0172909	-0.237464	-0.23288	-0.370443	1.9401	2.1427	2.31138	-0.205827	0.0497341	-0.0253491	-0.0243851	0.00123863	0.0126283	0.151219	0.135922	0.520812	0.910289	0.0647798	Alu	TRUE	1
chr11:59406857-59410352	ENSG00000166889	-0.023297	-0.0369473	0.0602443	0.0277559	-0.124464	0.174872	0.574116	0.757457	2.23252	0.466724	0.0583477	-0.161001	0.102653	-0.165895	0.0801062	0.236047	0.148892	0.417513	2.13819	0.625291	Alu	FALSE	2
chr11:59824214-59828618	ENSG00000149516	0.337999	-0.1203	-0.217699	0.332829	-0.373988	-0.227574	0.0726402	-0.77531	-2.23583	-0.135697	0.139485	-0.0817649	-0.05772	0.045686	-0.104651	-0.228258	-0.0403938	-0.821078	-1.83591	0.0669929	Alu	TRUE	3
chr11:61578548-61579942	ENSG00000134824	-0.823147	0.220877	0.60227	-0.610359	0.0670977	0.625448	-1.04179	-0.673812	-1.42898	0.371508	-1.34657	0.256727	1.08984	-1.15424	0.374261	1.01584	-1.60892	-1.12047	-0.647679	0.654718	Alu	FALSE	3
chr11:61625003-61630443	ENSG00000134824	-1.21356	0.288211	0.925354	-1.25282	0.227731	0.865151	-1.84561	-1.27876	-1.19788	0.457281	-1.34657	0.256727	1.08984	-1.15424	0.374261	1.01584	-1.60892	-1.12047	-0.647679	0.654718	Alu	FALSE	3
chr11:68506257-68509785	ENSG00000132749	0.0250976	0.0134087	-0.0385063	0.0458333	-0.320688	-0.187243	-0.273449	-1.10146	-2.39638	-0.398289	0.0219887	0.0424734	-0.0644621	0.0397776	-0.11898	-0.159539	-0.15011	-0.475733	-0.946159	-0.143021	non.Alu.RE	FALSE	3
chr11:71169591-71174477	ENSG00000172890	0.187241	-0.0684358	-0.118805	0.0744028	-0.180433	-0.00932173	2.13897	2.11557	2.00268	-0.17859	0.14747	-0.0460079	-0.101462	0.173111	0.0925172	0.0386974	0.0887777	-0.154146	-0.493317	0.0277186	Alu	TRUE	1
chr11:74305162-74315736	ENSG00000077514	0.0323509	-0.142052	0.109701	-0.040822	-0.222278	-0.0238986	2.70959	2.80698	2.51741	0.196028	-0.0212105	0.00885669	0.0123538	-0.101892	-0.0283771	-0.111634	-0.239286	-0.587523	-0.957701	0.218867	Alu	TRUE	1
chr11:94194203-94197278	ENSG00000020922	-0.0554024	-0.007193	0.0625954	-0.0634512	-0.433323	0.00598667	1.4662	1.57459	1.62347	-0.208813	-0.067147	-0.0200188	0.0871658	-0.154159	-0.058157	-0.096833	-0.579702	-0.728068	-0.878382	-0.0126145	Alu	TRUE	1
chr11:95826682-96074546	ENSG00000184384	-0.0818821	-0.236825	0.318707	-0.0100428	0.266472	1.43337	0.410459	1.93106	3.77857	0.133179	-0.432478	0.0430189	0.389459	0.00975841	0.774829	1.92831	0.409252	3.1952	5.12089	0.644296	Alu	FALSE	2
chr12:6440093-6442234	ENSG00000067182	0.100912	-0.0110302	-0.0898818	-0.0507278	-0.151325	-0.0277502	1.47534	1.89561	2.50673	-0.141637	-0.0183629	0.014226	0.00413698	0.00237759	0.043847	0.00270829	-0.805911	-0.601866	-0.0490666	0.133411	Alu	TRUE	1
chr12:50524478-50528328	ENSG00000139624	0.14963	-0.0719445	-0.077685	0.101616	-0.170036	0.058749	1.87434	1.90053	1.29726	-0.178588	0.0893618	-0.0330782	-0.0562836	0.0472514	-0.084098	-0.0583427	-0.0580041	-0.163531	-0.618837	-0.0725188	Alu	TRUE	1
chr12:54903770-54905586	ENSG00000123338	0.10634	-0.127259	0.0209181	0.128764	-0.0589795	0.346604	0.987601	1.89879	2.43986	-0.194053	0.0140556	0.00102007	-0.0150757	-0.017606	-0.0393822	-0.0982345	-0.998506	-1.28933	-1.14822	0.0382906	Alu	TRUE	1
chr12:56735381-56736493	ENSG00000170581	-0.130092	0.0101847	0.119908	-0.226465	-0.0573969	0.00635226	-0.19053	0.260083	2.3657	1.63317	-0.0678096	-0.0175805	0.0853901	-0.0463662	0.0633464	0.17356	-0.0101614	0.414799	2.53399	1.72046	Alu	FALSE	2
chr12:56745235-56748249	ENSG00000170581	-0.25035	0.0071499	0.2432	0.150013	-0.171369	0.267038	0.302856	0.646269	2.58797	1.64115	-0.0678096	-0.0175805	0.0853901	-0.0463662	0.0633464	0.17356	-0.0101614	0.414799	2.53399	1.72046	Alu	FALSE	2
chr12:56748648-56749059	ENSG00000170581	-0.121843	0.0074509	0.114392	0.135384	0.19301	0.451764	-0.0760315	0.644106	2.98925	1.71441	-0.0678096	-0.0175805	0.0853901	-0.0463662	0.0633464	0.17356	-0.0101614	0.414799	2.53399	1.72046	no.RE	FALSE	2
chr12:57884428-57891939	ENSG00000166986	0.0462358	-0.144228	0.0979923	-0.0599079	-0.150218	0.32622	1.61884	2.22883	2.92644	0.0618807	0.0150922	-0.110661	0.0955687	0.0138515	0.0536228	0.267311	-0.136649	0.108497	0.691071	0.279412	Alu	TRUE	1
chr12:70672055-70704674	ENSG00000111596	-0.0939789	-0.0275053	0.121484	-0.13793	-0.313123	-0.0532303	1.55396	1.83187	1.95756	-0.197568	-0.0631156	-0.0441153	0.107231	-0.148663	-0.0229952	0.0339959	0.155052	0.0777418	0.224136	0.0435049	Alu	TRUE	1
chr12:76844769-76853638	ENSG00000091039	-0.28331	-0.0174558	0.300766	-0.224553	-0.332684	-0.152882	2.08015	3.18753	3.64716	-0.682407	-0.18746	0.0529303	0.13453	-0.219631	-0.059678	-0.0668191	-0.0604734	0.154372	0.141025	-0.090449	Alu	TRUE	1
chr12:99056585-99059330	ENSG00000120868	-0.0486288	-0.00506863	0.0536974	-0.0520371	-0.447904	-0.0774462	1.59168	1.69024	1.23364	-0.49267	-0.0792483	0.0584742	0.0207741	-0.0965852	-0.0883764	-0.169294	0.087247	0.083033	-0.388424	0.00382808	Alu	TRUE	1
chr12:110024605-110028575	ENSG00000110921	-0.636014	0.064044	0.57197	-0.521176	0.0146123	0.463502	-1.17379	-1.17327	-1.61178	0.231886	-0.615771	0.121951	0.493819	-0.488672	0.18151	0.562272	-1.17011	-0.852318	-0.782065	0.238524	non.Alu.RE	FALSE	3
chr12:112429694-112441603	ENSG00000198270	-0.179806	0.0156242	0.164182	-0.0719219	-0.129667	0.219546	2.42982	2.74887	2.35501	-0.0245213	-0.100441	-0.0487497	0.14919	-0.0689555	0.155955	0.14975	0.0745564	0.260554	0.152097	-0.036856	Alu	TRUE	1
chr12:112471184-112477032	ENSG00000111300	0.011282	-0.0311334	0.0198514	-0.0602997	-0.333242	0.14812	2.27955	2.20982	1.99483	0.0170097	-0.0451381	0.0157149	0.0294232	-0.116668	-0.059863	-0.0913224	0.0817693	0.0861311	0.213728	0.179214	Alu	TRUE	1
chr12:113356268-113357193	ENSG00000089127	-1.07741	0.400039	0.677369	-0.37319	0.823921	1.56051	0.249075	2.98415	6.70945	5.76544	-0.496883	-0.0343841	0.531267	-0.423197	0.457276	1.62561	-0.196821	2.91228	6.86619	5.70675	non.Alu.RE	FALSE	2
chr12:113416591-113424842	ENSG00000111335	0.0174769	-0.305595	0.288118	-0.236792	-0.0162863	1.23436	-0.217754	2.92127	6.20425	5.42251	-0.470102	0.0292869	0.440815	-0.457538	0.520883	1.65125	0.0829765	3.17423	7.08194	6.67506	Alu	FALSE	2
chr12:113425114-113433100	ENSG00000111335	-0.300679	-0.0496502	0.35033	-0.574525	0.379651	1.02323	-0.077433	2.08936	4.48219	4.13441	-0.470102	0.0292869	0.440815	-0.457538	0.520883	1.65125	0.0829765	3.17423	7.08194	6.67506	Alu	FALSE	2
chr12:133266963-133272469	ENSG00000176894	0.20644	-0.10579	-0.10065	0.182634	-0.00196815	0.0195256	2.14792	2.52553	2.13587	0.0743405	0.0752036	0.00242564	-0.0776293	-0.0147669	0.0612777	-0.160306	-0.468936	-0.96067	-1.7403	-0.195401	Alu	TRUE	1
chr12:133430160-133433053	ENSG00000072609	0.0927143	-0.0595977	-0.0331166	0.0949296	-0.246802	0.0582168	1.54072	1.81997	1.94075	0.104191	-0.0926617	0.0889852	0.00367648	0.0555733	0.0178714	0.105401	0.0740571	0.280035	0.379559	0.0362998	Alu	TRUE	1
chr13:20399376-20409616	ENSG00000132950	0.0734079	-0.0236217	-0.0497863	-0.0921017	-0.055216	-0.0735749	1.26341	1.75507	2.0269	-0.375214	-0.0537751	0.00158634	0.0521888	-0.0770082	0.152892	0.382412	0.198793	0.907958	1.48204	-0.0585697	Alu	TRUE	1
chr13:32973348-32973745	ENSG00000139618	-0.187192	-0.0166479	0.20384	-0.173615	-0.261227	-0.0228119	-0.00705224	0.714103	1.97219	0.253086	-0.218836	0.0663636	0.152473	-0.176657	-0.108653	0.0961431	0.0800602	0.836122	2.04177	0.42051	no.RE	FALSE	2
chr13:50092288-50095029	ENSG00000136147	0.108298	-0.132351	0.0240539	0.0953662	-0.18172	0.00598351	0.343067	0.918021	2.80301	1.61431	-0.0547356	-0.0350258	0.0897614	-0.106728	0.150922	0.182847	-0.0469317	0.309063	2.17574	1.62569	Alu	FALSE	2
chr13:51948933-51950183	ENSG00000102786	0.0496594	0.0104384	-0.0600978	-0.0353268	-0.100806	0.0293374	1.85613	1.98999	1.8531	-0.235157	-0.112663	0.0266764	0.0859863	-0.123553	0.033299	0.168573	0.416706	0.980586	1.53168	0.101061	Alu	TRUE	1
chr13:73468088-73482668	ENSG00000083535	0.00183979	-0.0665182	0.0646784	0.0211851	-0.213838	0.0869451	1.16885	1.75137	2.12529	-0.282187	-0.0979374	-0.0424082	0.140346	-0.221434	0.000274322	0.158731	-0.318517	0.00964231	0.714857	0.0480925	Alu	TRUE	1
chr13:92101177-92345440	ENSG00000179399	-0.252204	-0.172696	0.4249	-0.174466	-0.29568	0.497397	0.498282	1.63689	2.52274	-0.484125	-0.0023788	-0.0464767	0.0488555	-0.102806	-0.146714	-0.0643006	0.268871	0.82265	1.19244	-0.586852	Alu	FALSE	1
chr13:115086708-115089262	ENSG00000198824	0.227431	0.0165516	-0.243982	-0.133127	-0.0663159	-0.382105	2.08281	2.24489	2.01422	0.101392	0.166471	-0.0626984	-0.103773	-0.0834913	0.0167535	-0.0913279	1.58797	1.75654	1.48452	0.153475	Alu	TRUE	1
chr14:24633344-24633822	ENSG00000213928	0.0448335	-0.230629	0.185795	-0.101845	0.199136	0.636721	0.206037	1.85678	3.22219	2.4397	-0.0140427	-0.20754	0.221583	-0.0704494	0.132026	0.736824	0.22176	1.76425	3.09813	2.39064	no.RE	FALSE	2
chr14:24634165-24635055	ENSG00000213928	-0.119228	0.00504993	0.114178	-0.0471567	0.07744	1.06843	0.200344	1.90944	3.41299	2.34888	-0.0140427	-0.20754	0.221583	-0.0704494	0.132026	0.736824	0.22176	1.76425	3.09813	2.39064	no.RE	FALSE	2
chr14:55332155-55369038	ENSG00000131979	0.040957	-0.255488	0.214531	-0.0393922	-0.116462	0.446106	0.438358	1.2547	2.58303	-0.174301	-0.125468	0.0828684	0.0425991	-0.0592327	0.0513017	0.0256251	0.171768	0.291207	1.678	0.432428	Alu	FALSE	1
chr14:56086031-56094629	ENSG00000126777	-0.102473	-0.127357	0.22983	0.274937	0.0534572	-0.0768699	1.1229	1.70987	2.02836	-0.0628285	-0.0280132	-0.0183319	0.0463451	-0.0968275	-0.0432885	-0.0220726	-0.0300962	-0.080812	0.168039	-0.0114562	Alu	TRUE	1
chr14:67953890-67970203	ENSG00000198133	0.261104	-0.0643497	-0.196755	0.246119	0.0234179	-0.218432	0.272886	0.536996	2.30179	0.467373	0.207358	0.0069625	-0.21432	0.223602	0.0464589	-0.154911	0.36326	0.486114	2.25793	0.662535	Alu	FALSE	2
chr14:74040295-74041611	ENSG00000119673	0.406896	-0.355238	-0.0516582	0.329279	0.156895	0.0793953	1.78106	2.02383	2.67673	0.578681	0.0848049	0.0196009	-0.104406	0.174425	0.122526	0.0476752	0.101732	0.185323	0.617913	0.251382	Alu	TRUE	1
chr14:81728276-81736850	ENSG00000140022	-0.296034	-0.0375617	0.333596	-0.418219	-0.0665455	0.515395	-0.774348	0.383128	2.58832	0.905966	-0.255786	-0.0743288	0.330115	-0.19449	0.133222	0.635323	-0.390327	0.708672	2.94139	0.994733	Alu	FALSE	2
chr14:103177351-103180759	ENSG00000089902	0.12181	-0.219764	0.0979536	0.0325559	-0.250046	-0.202753	1.16362	1.76795	1.86847	-0.17272	-0.0419562	0.0258747	0.0160815	-0.0975549	-0.072958	-0.105415	0.0494852	0.0410372	-0.108448	-0.0109791	Alu	TRUE	1
chr14:105693098-105695156	ENSG00000185024	-0.0128396	0.15145	-0.13861	0.104233	-0.0897776	-0.163183	1.10268	1.68379	2.01891	-0.188299	0.0324901	0.11524	-0.14773	0.198065	0.0358422	0.0222875	-0.373956	-0.299644	-0.272999	-0.0931666	Alu	TRUE	1
chr15:25953448-25958820	ENSG00000206190	-0.0604081	-0.120738	0.181146	0.0140574	0.0675362	-0.0340811	-0.293207	0.188822	2.13914	1.29975	0.0116822	0.102151	-0.113833	0.0576152	-0.0662239	0.0774555	-0.164912	0.230001	2.6933	2.11435	Alu	FALSE	2
chr15:26026371-26107794	ENSG00000206190	-0.0523675	-0.116667	0.169035	0.00392006	-0.113053	0.380171	-0.571482	0.466249	2.86498	1.45166	0.0116822	0.102151	-0.113833	0.0576152	-0.0662239	0.0774555	-0.164912	0.230001	2.6933	2.11435	Alu	FALSE	2
chr15:44969087-45003514	ENSG00000229474	0.0688174	-0.102485	0.0336678	0.280782	0.0681254	0.416571	0.0656891	0.765792	2.51497	0.86764	0.0109442	-0.0510066	0.0400624	0.327298	0.357376	0.738937	0.707934	1.42749	3.43309	0.911191	Alu	FALSE	2
chr15:45021751-45028539	ENSG00000185880	0.105413	-0.0540598	-0.0513531	-0.0223255	0.161081	0.131489	0.137938	0.720531	3.94861	2.18016	0.0951122	-0.0355024	-0.0596098	0.0080595	0.178494	0.170429	0.135719	0.715428	4.04826	2.17004	Alu	FALSE	2
chr15:45927307-45951104	ENSG00000137767	0.214884	-0.192134	-0.0227495	0.597609	-0.218813	-0.0501503	0.665906	0.906123	1.99565	0.482355	0.197718	-0.0639134	-0.133805	0.206684	0.0565041	-0.10345	0.345297	0.203325	1.16963	0.283545	Alu	FALSE	1
chr15:49924500-49926732	ENSG00000104047	0.0938194	-0.151549	0.0577297	-0.0746282	-0.0516539	-0.106345	1.84159	2.35623	2.69019	0.15467	-0.0535785	-0.0186861	0.0722646	-0.126448	0.0208259	-0.0159643	-0.00855126	0.199355	0.477847	-0.0563569	Alu	TRUE	1
chr15:50776559-50781997	ENSG00000138592	-0.0613574	0.0746383	-0.0132809	-0.047044	-0.209322	-0.0895528	0.886255	1.32266	1.96362	-0.0441698	0.0255265	-0.0446464	0.01912	-0.0991107	-0.046204	-0.0758212	-0.903186	-0.610026	0.0929741	-0.0388101	Alu	TRUE	1
chr15:50884824-50885813	ENSG00000092439	-0.187679	0.029568	0.158111	0.0288472	0.00872897	0.269451	2.24825	2.76029	2.34917	-0.0331351	-0.0523312	0.0426149	0.00971634	-0.0686765	-0.0807086	-0.106113	-0.133665	-0.160133	-0.2338	-0.0046776	Alu	TRUE	1
chr15:58904191-58913669	ENSG00000137845	0.0916311	-0.136076	0.0444451	-0.00447761	-0.223461	-0.106226	1.09841	1.71238	1.9743	0.323527	-0.181658	0.0381867	0.143472	-0.213102	-0.0563002	-0.0568685	-0.602061	-0.605643	-0.52886	0.221266	Alu	TRUE	1
chr15:63481948-63536954	ENSG00000166128	-0.0495941	-0.0363771	0.0859712	-0.0586794	-0.276293	0.06135	0.0447665	0.545175	2.5699	0.943135	-0.0787231	0.0118825	0.0668405	-0.0750897	-0.0229679	0.00929593	-0.0127194	0.216191	2.00548	1.12786	Alu	TRUE	2
chr15:66031214-66034052	ENSG00000103769	-0.198028	0.0518697	0.146159	-0.454881	-0.00476575	0.0228193	1.50983	1.98532	2.2486	0.0875268	-0.0915983	-0.0172975	0.108896	-0.185264	-0.056602	-0.105235	-0.00624011	-0.230194	-0.537496	-0.0193086	Alu	TRUE	1
chr15:74317269-74324912	ENSG00000140464	0.030043	0.0305511	-0.0605941	0.0501185	-0.0938078	-0.0492365	0.0846005	0.416198	2.15415	1.45246	0.0565807	0.105593	-0.162174	0.171805	0.0486259	0.00100306	0.389038	0.652235	2.53811	1.68541	Alu	FALSE	2
chr15:74326872-74335329	ENSG00000140464	0.0494221	-0.00891673	-0.0405054	0.171633	-0.0395068	0.0478223	-0.0174072	0.824342	3.20219	1.59853	0.0565807	0.105593	-0.162174	0.171805	0.0486259	0.00100306	0.389038	0.652235	2.53811	1.68541	non.Alu.RE	FALSE	2
chr15:74335481-74336561	ENSG00000140464	-0.0345299	0.218976	-0.184446	-0.0319439	0.00688356	-0.0908931	0.307137	0.535203	1.94507	1.82373	0.0565807	0.105593	-0.162174	0.171805	0.0486259	0.00100306	0.389038	0.652235	2.53811	1.68541	no.RE	FALSE	2
chr15:78762944-78764082	ENSG00000136381	0.101539	-0.0779108	-0.0236281	-0.104634	-0.116827	-0.297988	2.5537	3.17273	3.05479	-0.24784	-0.0720393	0.00924771	0.0627916	-0.166082	-0.162756	-0.150463	-0.0579768	-0.0620043	-0.374697	-0.0218998	Alu	TRUE	1
chr16:1903273-1904100	ENSG00000162039	-0.0725262	0.0330174	0.0395088	-0.147088	-0.154245	-0.23975	-0.526749	-0.965018	-2.32921	0.207461	0.0114661	0.0118023	-0.0232683	-0.0922532	-0.0595874	-0.203067	-0.346966	-0.77203	-1.50118	0.0892474	no.RE	FALSE	3
chr16:1904202-1907735	ENSG00000162039	0.0891178	-0.0311351	-0.0579826	0.0347957	-0.330838	-0.422409	-0.550619	-1.2755	-2.61736	-0.223292	0.0114661	0.0118023	-0.0232683	-0.0922532	-0.0595874	-0.203067	-0.346966	-0.77203	-1.50118	0.0892474	Alu	FALSE	3
chr16:16276788-16278815	ENSG00000091262	-0.279864	0.046834	0.23303	0.205611	0.205972	0.442808	2.68483	3.11699	3.43358	-0.177125	-0.108985	0.00749861	0.101487	0.0121948	0.174281	0.341863	0.465592	1.1717	1.81283	-0.00739694	Alu	TRUE	1
chr16:18569114-18573197	ENSG00000185164	0.143914	-0.264493	0.120579	0.195527	-0.166837	0.0391969	1.84617	2.07249	1.97654	-0.0909852	-0.0355781	0.0745613	-0.0389833	0.00353859	0.0252906	-0.111668	-0.433655	-0.591656	-0.769817	0.212308	Alu	TRUE	1
chr16:28726756-28734484	ENSG00000184110	0.117079	-0.203753	0.0866746	0.196057	0.207273	0.706416	1.89161	2.25542	2.90958	0.309716	-0.0167	-0.0387738	0.0554738	0.09005	0.0521759	0.124772	0.0361783	0.0141642	0.57084	-0.111656	Alu	TRUE	1
chr16:55423612-55512882	ENSG00000087245	0.415679	-0.368796	-0.046883	0.238279	0.304752	1.41357	1.46858	3.09316	4.61283	0.739057	0.348199	-0.174451	-0.173748	0.384628	0.122229	-0.0602684	0.574278	0.52146	0.895405	-0.692743	Alu	FALSE	1
chr16:74990509-74999670	ENSG00000103091	-0.134401	0.0800283	0.0543726	-0.17233	-0.0153744	0.197857	1.86433	1.77611	1.50947	0.0567305	0.0387251	-0.0617805	0.0230554	0.0934603	0.0616	0.0130451	-0.385049	-0.626716	-0.80637	0.0341714	Alu	TRUE	1
chr17:6661544-6662980	ENSG00000132530	0.0772098	-0.184234	0.107024	0.446393	-0.0311314	0.550705	0.132641	1.11767	3.68807	3.1341	-0.0250032	-0.133321	0.158324	0.0838249	0.102419	0.569037	0.169889	1.50427	4.49453	3.34781	non.Alu.RE	FALSE	2
chr17:6663921-6665473	ENSG00000132530	0.142091	-0.210301	0.0682099	0.388024	0.136254	0.804289	0.300964	1.81256	4.89285	3.51084	-0.0250032	-0.133321	0.158324	0.0838249	0.102419	0.569037	0.169889	1.50427	4.49453	3.34781	Alu	FALSE	2
chr17:6779954-6888427	ENSG00000215067	0.0598502	-0.105478	0.0456278	0.00459061	-0.354019	0.0730528	0.599698	0.881428	2.11314	0.372456	0.205496	-0.209488	0.00399213	0.239361	-0.297441	-0.102547	0.448693	0.235711	0.290901	0.0421717	Alu	FALSE	1
chr17:17163789-17165279	ENSG00000141030	0.00873706	-0.0266574	0.0179204	0.0692817	0.0605678	0.0545459	1.90072	2.1903	2.38505	0.0248259	-0.0183488	-0.0303779	0.0487267	-0.132158	-0.000728498	-0.00127567	0.030963	0.114359	0.160987	0.0168528	Alu	TRUE	1
chr17:25969375-25972339	ENSG00000168961	0.343423	-0.079108	-0.264315	0.259895	0.0188786	0.239083	-0.00218978	0.331118	2.56215	1.70782	0.187779	-0.116415	-0.0713639	0.13933	0.198751	0.264772	0.080724	0.0335944	1.9522	1.64391	Alu	FALSE	2
chr17:27778699-27794162	ENSG00000160551	0.0998229	0.00968263	-0.109506	0.089902	-0.23779	-0.0895264	1.19282	1.71087	2.00917	-0.189267	-0.066493	0.0469022	0.0195908	-0.0900649	-0.136873	-0.104118	-0.0324521	0.149118	0.155311	-0.0399705	Alu	TRUE	1
chr17:41158986-41164195	ENSG00000068079	0.144029	-0.125738	-0.0182915	0.0843021	-0.153236	0.254218	0.29272	0.740798	3.22811	2.13434	0.0933273	-0.0884164	-0.00491086	0.15101	0.156503	0.165824	0.462464	0.919306	3.45047	2.37549	Alu	FALSE	2
chr17:54923171-54925282	ENSG00000153933	-0.0641436	-0.0864927	0.150636	0.305423	-0.0796387	0.0635124	1.89082	1.93742	1.78366	-0.23006	-0.104991	0.0738719	0.0311189	-0.0424224	-0.0111167	-0.0737732	0.100566	0.30193	0.486212	0.0952955	Alu	TRUE	1
chr17:54973314-54976475	ENSG00000121060	0.0426305	-0.149517	0.106887	0.000600802	-0.20657	0.0467497	-0.0431864	0.372759	2.08803	1.24984	-0.024525	0.0138784	0.0106466	0.00285952	-0.0765498	-0.0443851	-0.10927	0.0379464	1.34121	1.12591	Alu	TRUE	2
chr17:56056675-56057963	ENSG00000136451	0.132817	-0.0356115	-0.0972058	-0.0877178	-0.225038	-0.124896	2.60633	3.13663	3.63002	0.148369	-0.0270629	-0.0184405	0.0455034	-0.0642012	0.027153	0.0825445	0.186544	0.444778	0.894045	0.0475653	Alu	TRUE	1
chr17:62175602-62207335	ENSG00000178607	0.0437242	0.0866254	-0.13035	0.0331524	-0.409288	-0.120455	0.603022	1.10414	1.99631	-0.473111	0.0898809	0.0139227	-0.103804	0.0423325	0.000194319	0.114092	0.35414	0.732083	1.64576	0.043936	Alu	FALSE	1
chr17:74042276-74043986	ENSG00000167881	0.0825945	-0.218706	0.136111	0.463701	0.440073	0.0310095	3.40906	3.85111	3.57372	0.395863	0.0784545	-0.0497871	-0.0286674	-0.0425192	0.0463386	-0.0190634	0.185071	0.301844	0.158595	0.187936	Alu	TRUE	1
chr17:78265627-78268518	ENSG00000173821	0.162884	-0.202002	0.0391179	0.312871	-0.44361	-0.024878	0.0470149	0.991056	3.61748	2.17597	0.0194561	0.0863266	-0.105783	0.173594	-0.233018	-0.0240811	-0.0792447	0.662849	3.11706	2.11466	Alu	FALSE	2
chr17:78293113-78298829	ENSG00000173821	-0.100485	0.0589669	0.0415184	-0.202582	-0.333361	0.0451324	0.198851	1.29327	4.05899	2.37419	0.0194561	0.0863266	-0.105783	0.173594	-0.233018	-0.0240811	-0.0792447	0.662849	3.11706	2.11466	Alu	FALSE	2
chr17:78338354-78341547	ENSG00000173821	0.13282	-0.136276	0.00345636	0.182091	0.0813415	0.305387	0.0827941	0.902589	3.49531	1.97669	0.0194561	0.0863266	-0.105783	0.173594	-0.233018	-0.0240811	-0.0792447	0.662849	3.11706	2.11466	non.Alu.RE	FALSE	2
chr17:78355528-78356778	ENSG00000173821	-0.00451248	0.00644803	-0.00193555	0.0146112	-0.369516	0.243978	-0.120075	0.403289	2.66929	1.5019	0.0194561	0.0863266	-0.105783	0.173594	-0.233018	-0.0240811	-0.0792447	0.662849	3.11706	2.11466	non.Alu.RE	FALSE	2
chr17:79009109-79027467	ENSG00000175866	0.0938299	0.074177	-0.168007	0.465533	0.0411371	0.315518	0.755557	1.17334	2.48494	-0.397048	0.119043	0.0958345	-0.214878	0.232391	0.0665882	-0.0511441	0.265582	0.246597	0.243967	-0.129902	Alu	FALSE	1
chr18:2688746-2694524	ENSG00000101596	0.0303359	0.0443881	-0.0747241	-0.0673367	-0.436644	-0.230379	0.812932	1.15919	2.22497	-0.360179	-0.0860517	0.0574157	0.028636	-0.107761	-0.106001	-0.0824375	-0.441135	-0.330007	0.555882	0.221881	Alu	TRUE	1
chr18:52889562-52895166	ENSG00000196628	-0.0305985	-0.00216477	0.0327633	-0.191532	-0.177791	-0.219616	-0.221239	-0.222314	1.96871	1.20977	0.0395611	-0.000231496	-0.0393296	-0.0601005	-0.0885295	-0.185484	-0.188267	-0.123331	2.01133	1.18472	non.Alu.RE	FALSE	2
chr18:61565079-61568973	ENSG00000197632	0.376148	-0.0387978	-0.33735	0.171993	-0.107512	-0.659417	-0.254154	-1.41864	-2.71112	0.101892	0.337593	-0.0197929	-0.3178	0.245732	-0.0653215	-0.56397	-0.265896	-1.39852	-2.69737	-0.00128137	non.Alu.RE	FALSE	3
chr18:61569117-61569637	ENSG00000197632	0.35821	-0.0324122	-0.325798	0.296231	-0.2363	-0.549773	-0.315099	-1.80758	-3.04793	0.0949421	0.337593	-0.0197929	-0.3178	0.245732	-0.0653215	-0.56397	-0.265896	-1.39852	-2.69737	-0.00128137	non.Alu.RE	FALSE	3
chr18:61569803-61570134	ENSG00000197632	0.490597	-0.0478691	-0.442728	0.318379	-0.163832	-0.650949	-0.342805	-1.6073	-3.09884	-0.0626562	0.337593	-0.0197929	-0.3178	0.245732	-0.0653215	-0.56397	-0.265896	-1.39852	-2.69737	-0.00128137	non.Alu.RE	FALSE	3
chr19:4099413-4101016	ENSG00000126934	0.248593	-0.141402	-0.107192	0.084287	-0.247325	0.110378	1.37699	2.01297	2.49957	0.133512	-0.00150506	0.187826	-0.186321	0.167007	0.0892459	0.0464729	-0.176924	-0.256077	-0.175207	0.0584784	Alu	TRUE	1
chr19:11217364-11218067	ENSG00000130164	-0.764017	0.166329	0.597688	-0.662471	-0.179798	0.361089	-1.85687	-1.74306	-1.97202	0.0176251	-0.771129	0.205659	0.565471	-0.658439	0.185538	0.450452	-1.12903	-0.865182	-0.729643	0.49714	Alu	FALSE	3
chr19:12204711-12221119	ENSG00000132010	0.0587133	0.0249155	-0.0836287	0.0248833	-0.34903	-0.174245	1.49136	1.82669	1.45962	-0.231629	-0.0119532	-0.0812163	0.0931695	0.0929147	-0.0274933	0.0808883	0.46779	0.695956	0.160307	-0.366727	Alu	TRUE	1
chr19:16232621-16236279	ENSG00000167461	0.00880812	0.0273578	-0.0361659	0.151055	0.205569	0.113339	0.0326158	-0.63643	-1.88959	-0.0770649	0.0412294	0.00436591	-0.0455953	0.0103	-0.0347673	-0.0582531	0.335365	0.153165	0.0721874	0.0545295	Alu	FALSE	3
chr19:16245046-16252750	ENSG00000196684	0.055	-0.176106	0.121106	0.196397	-0.025161	0.108016	-0.280059	-0.863239	-1.91744	0.00477739	-0.0878769	-0.152544	0.240421	-0.0589657	0.256877	0.571065	0.10215	0.351182	3.69318	1.88434	Alu	FALSE	3
chr19:17516531-17529889	ENSG00000141971	0.0987379	-0.0485597	-0.0501782	0.112228	0.0875347	0.285335	0.081377	0.723009	3.35274	2.34644	0.0242972	0.0992994	-0.123597	0.17103	0.0357414	0.143705	-0.272703	-0.530942	-0.108552	-0.18449	Alu	FALSE	1
chr19:17838982-17844001	ENSG00000130479	0.201775	-0.0530829	-0.148692	0.253409	-0.326245	-0.1002	1.65949	1.81818	1.78708	0.0414505	0.157172	0.344782	-0.501953	0.463193	-0.0458498	-0.0864485	0.191043	0.386376	0.343078	-0.171739	Alu	TRUE	1
chr19:19310044-19312224	ENSG00000064490	0.0842113	-0.0911392	0.00692792	-0.0882269	-0.202278	-0.139876	2.05356	2.36709	2.44113	0.0754739	0.106714	-0.0238785	-0.0828358	0.173147	0.155109	0.0947257	0.247204	0.136196	0.284247	0.103116	Alu	TRUE	1
chr19:20118085-20133812	ENSG00000197124	0.1403	-0.056911	-0.0833888	0.172922	-0.359007	-0.0518699	1.46642	1.76846	1.51402	-0.409828	0.0733099	-0.0775483	0.00423848	-0.0106096	-0.0116741	0.052686	0.271875	0.359754	0.0520924	0.0233272	Alu	TRUE	1
chr19:34891234-34895288	ENSG00000105220	-0.0455254	0.0404504	0.00507502	-0.0939373	-0.0503776	-0.223759	-1.13	-1.93179	-2.32472	0.172042	0.111044	0.00610053	-0.117145	0.114068	0.0715148	-0.114485	-0.0730776	-0.615906	-1.09897	0.220831	Alu	FALSE	3
chr19:47617010-47634119	ENSG00000142230	0.0254719	0.0516034	-0.0770753	0.306448	0.237024	0.305981	1.06771	1.672	2.34539	-0.205754	0.037698	-0.0558706	0.0181727	0.0130818	0.0921099	0.0412135	0.160438	0.176482	0.106417	0.0443979	Alu	FALSE	1
chr19:50031972-50037449	ENSG00000142552	0.12289	0.135056	-0.257946	0.394473	-0.165779	0.159562	2.91205	2.8713	2.45069	-0.761083	0.111411	0.0572523	-0.168664	0.300497	-0.0737721	0.0857425	1.65928	1.71185	1.3301	-0.226531	Alu	TRUE	1
chr19:50832635-50861733	ENSG00000131398	0.471071	-0.117446	-0.353625	0.532515	0.139243	-0.0272109	0.839942	0.801394	2.07028	0.969532	0.220491	0.0385683	-0.259059	0.15079	0.0384398	0.0840194	0.46477	0.49371	0.321945	-0.231258	Alu	FALSE	1
chr19:51207772-51214627	ENSG00000161681	-0.10557	0.0775261	0.0280438	-0.1444	0.0525829	-0.104041	-1.07352	-1.44298	-2.23157	0.116515	0.00467422	0.110444	-0.115118	-0.0473089	0.0570059	-0.0243392	-0.507281	-0.638268	-1.17647	-0.00613094	Alu	FALSE	3
chr19:53050892-53056359	ENSG00000198482	0.176335	-0.166888	-0.00944629	0.119988	-0.260745	-0.460017	2.13868	2.33627	2.18006	-0.431007	0.0500749	-0.0382864	-0.0117885	-0.0547011	-0.157666	-0.0933952	0.56357	0.634412	0.537739	0.0206737	Alu	TRUE	1
chr19:53454838-53456003	ENSG00000180257	0.095735	0.132931	-0.228666	0.0445595	0.180972	-0.027177	1.79131	1.99447	2.14889	-0.140318	-7.97449e-07	0.046124	-0.0461232	-0.00749981	0.00977002	-0.0202935	0.849398	0.954362	1.1582	-0.0264996	Alu	TRUE	1
chr19:58019530-58029772	ENSG00000152439	-0.104218	-0.0352022	0.13942	0.0999998	-0.0101656	0.129751	1.24722	1.73202	2.18523	-0.278902	0.034017	-0.0764675	0.0424505	0.0627089	0.0714331	0.150903	0.664114	1.16632	1.54611	-0.155902	Alu	FALSE	1
chr2:6980701-6988446	ENSG00000134326	0.318202	-0.100798	-0.217403	0.422671	-0.413044	-0.315509	0.35198	1.32368	4.60837	3.84522	0.310551	-0.104541	-0.20601	0.24748	-0.180565	-0.0769221	0.114672	0.863377	4.73331	3.79027	non.Alu.RE	FALSE	2
chr2:6990105-6991580	ENSG00000134326	0.197845	-0.186851	-0.0109935	0.181361	-0.446603	-0.0824772	0.279591	0.961814	4.1711	3.86725	0.310551	-0.104541	-0.20601	0.24748	-0.180565	-0.0769221	0.114672	0.863377	4.73331	3.79027	non.Alu.RE	FALSE	2
chr2:6991815-7001314	ENSG00000134326	0.36207	-0.223626	-0.138444	0.431168	-0.423402	-0.255092	0.152287	0.995361	4.22897	3.49737	0.310551	-0.104541	-0.20601	0.24748	-0.180565	-0.0769221	0.114672	0.863377	4.73331	3.79027	Alu	FALSE	2
chr2:7003710-7005152	ENSG00000134326	0.518991	-0.184252	-0.334739	0.758944	0.114391	0.212166	0.434493	1.25134	5.03666	4.13405	0.310551	-0.104541	-0.20601	0.24748	-0.180565	-0.0769221	0.114672	0.863377	4.73331	3.79027	non.Alu.RE	FALSE	2
chr2:7005828-7017795	ENSG00000134321	0.0118904	-0.0949598	0.0830694	-0.29433	-0.421582	-0.0807309	-0.119637	0.4843	3.19112	2.01155	-0.0022121	-0.0775339	0.079746	-0.326626	-0.284362	0.242245	-0.269042	0.988114	5.90097	3.15071	non.Alu.RE	FALSE	2
chr2:24163519-24181170	ENSG00000173960	0.0769458	0.0825955	-0.159541	-0.230822	-0.48207	-0.113434	1.54693	1.95362	2.42535	0.0979927	-0.152451	0.0613945	0.0910562	-0.171175	0.00489509	-0.0396408	-0.0454287	-0.00218928	0.368392	0.266226	Alu	TRUE	1
chr2:32744014-32749954	ENSG00000115760	-0.0556478	0.0251807	0.0304671	-0.165282	-0.48224	-0.257203	0.876704	1.27857	1.84409	-0.236424	-0.0794074	0.0850513	-0.00564383	-0.0253704	-0.224586	-0.0909283	-0.173256	0.17767	0.557436	0.0213809	Alu	FALSE	1
chr2:37376401-37384050	ENSG00000055332	0.0710558	-0.0746906	0.00363473	0.0553025	-0.135499	0.128683	-0.139638	1.08255	3.05623	2.69566	-0.186897	0.00672446	0.180172	-0.291964	-0.0997136	0.161574	0.0109364	1.02327	3.23393	2.66756	Alu	FALSE	2
chr2:47748948-47797079	ENSG00000095002	-0.148981	0.0661617	0.0828196	0.226216	0.40484	0.915135	0.898523	2.31667	3.18776	0.071584	-0.0907081	0.0140157	0.0766924	-0.177467	-0.0516515	-0.148892	-0.0898037	-0.169698	-0.761573	0.135967	Alu	FALSE	1
chr2:55889162-55894125	ENSG00000138035	0.163547	0.059964	-0.223511	-0.100587	-0.416168	-0.355996	0.112158	-0.031689	2.25525	1.1596	0.0431741	-0.00922286	-0.0339512	-0.0971049	-0.0887581	-0.169938	-0.112265	-0.161068	1.95003	1.26969	Alu	FALSE	2
chr2:102029534-102031315	ENSG00000196460	-0.0269885	-0.0657204	0.0927089	-0.11294	-0.0679897	0.149665	-1.05054	-1.54743	-2.75251	-0.157468	-0.0928284	-0.0898333	0.182662	-0.179381	-0.132865	0.156492	-0.752941	-0.959295	-1.35538	-0.135202	Alu	FALSE	3
chr2:102031375-102033995	ENSG00000196460	-0.0129789	-0.0750118	0.0879907	-0.175467	-0.191164	0.177332	-1.13476	-1.72271	-2.70713	-0.334736	-0.0928284	-0.0898333	0.182662	-0.179381	-0.132865	0.156492	-0.752941	-0.959295	-1.35538	-0.135202	Alu	FALSE	3
chr2:102035427-102038185	ENSG00000196460	-0.120255	0.0435729	0.0766819	-0.0612915	-0.118093	0.107926	-0.99699	-1.41004	-2.11552	-0.0101982	-0.0928284	-0.0898333	0.182662	-0.179381	-0.132865	0.156492	-0.752941	-0.959295	-1.35538	-0.135202	Alu	FALSE	3
chr2:113890699-113891593	ENSG00000136689	-0.157011	-0.0258478	0.182859	-0.184913	-0.0229261	0.499313	-0.18706	0.858347	3.66016	0.796551	-0.141371	-0.0837688	0.22514	-0.138931	0.136338	0.499525	-0.124278	0.904275	3.7074	0.823413	non.Alu.RE	FALSE	2
chr2:114685033-114688877	ENSG00000115091	0.0692941	-0.141625	0.072331	-0.0785514	-0.0848097	-0.0220817	3.40798	3.98317	4.21772	-0.175894	0.0192138	-0.0159793	-0.00323451	-0.0424747	-0.0564394	-0.192707	-0.275388	-0.870673	-1.10534	-0.0264999	Alu	TRUE	1
chr2:114697680-114699762	ENSG00000115091	0.0504761	-0.0825978	0.0321217	0.0158304	-0.186095	-0.261882	0.706899	1.24177	1.80777	-0.221737	0.0192138	-0.0159793	-0.00323451	-0.0424747	-0.0564394	-0.192707	-0.275388	-0.870673	-1.10534	-0.0264999	Alu	TRUE	1
chr2:120862692-120936695	ENSG00000115109	-0.16262	0.0393572	0.123262	-0.328611	-0.169185	-0.184362	-0.217823	0.0569793	2.11634	0.230417	-0.138283	-0.000958409	0.139241	-0.305428	-0.0944848	0.0134023	-0.150596	0.1294	0.601895	0.17317	Alu	FALSE	2
chr2:122227537-122260742	ENSG00000074054	-0.11006	-0.159364	0.269425	-0.0632049	-0.286844	0.172122	1.14385	1.80781	1.97136	-0.113347	-0.0258189	0.015419	0.0103999	-0.0465134	-0.0787481	-0.0662599	0.0262828	0.11526	0.25142	0.150876	Alu	FALSE	1
chr2:135815657-135848567	ENSG00000115839	-0.0155808	-0.123036	0.138617	-0.0174028	-0.318291	0.0563923	1.2845	1.62986	2.16131	0.0396384	0.00112383	-0.029978	0.0288542	-0.0722912	-0.0400693	-0.00153206	-0.17874	-0.09101	0.363537	0.114125	Alu	TRUE	1
chr2:148693268-148695714	ENSG00000115947	0.0351111	-0.140624	0.105513	-0.182815	-0.340315	0.0301253	1.97993	2.22928	2.21049	0.0598438	-0.0782171	-0.0292137	0.107431	-0.200819	-0.0417158	0.00156448	-0.0210138	0.0529851	0.301599	0.0453333	Alu	TRUE	1
chr2:163163366-163167274	ENSG00000115267	-0.157152	0.0160993	0.141053	-0.205725	0.111734	0.450825	0.0941915	1.52917	4.45004	2.30864	-0.146929	0.0351178	0.111811	-0.0985387	0.0169329	0.33573	0.0971112	1.22789	4.53785	2.99984	Alu	FALSE	2
chr2:163175350-163200597	ENSG00000115271	-0.104481	-0.0887527	0.193233	-0.0284313	-0.23907	0.246308	0.141766	0.994654	3.48764	1.5458	-0.0985152	-0.0405965	0.139112	-0.138914	-0.0670778	-0.0883927	0.12979	0.0350759	0.925464	0.0677579	Alu	FALSE	1
chr2:191819545-191827555	ENSG00000115419	0.106343	-0.290293	0.18395	-0.119239	-0.280902	0.303773	-0.133008	0.669053	2.94336	2.16944	-0.0615082	0.034991	0.0265172	-0.124169	-0.0720176	-0.132377	-0.215704	0.0864574	0.433554	0.000379313	Alu	FALSE	1
chr2:191830279-191833759	ENSG00000115415	-0.014827	-0.0546087	0.0694358	-0.0362349	-0.199829	0.0513021	-0.069783	0.925344	3.35913	2.55802	-0.0483561	0.0299837	0.0183723	-0.0836626	-0.0165339	0.155661	0.0663904	0.96593	3.69292	2.9446	non.Alu.RE	FALSE	2
chr2:191835444-191839555	ENSG00000115415	0.128237	-0.0222211	-0.106016	-0.0593455	-0.327607	-0.0784026	-0.0551251	0.806615	2.87839	2.47948	-0.0483561	0.0299837	0.0183723	-0.0836626	-0.0165339	0.155661	0.0663904	0.96593	3.69292	2.9446	Alu	FALSE	2
chr2:191839659-191840537	ENSG00000115415	-0.163278	-0.154458	0.317736	-0.0926229	-0.156383	0.480113	-0.255767	1.34885	4.56086	3.64766	-0.0483561	0.0299837	0.0183723	-0.0836626	-0.0165339	0.155661	0.0663904	0.96593	3.69292	2.9446	no.RE	FALSE	2
chr2:191841752-191843581	ENSG00000115415	-0.103772	-0.123886	0.227657	0.142122	0.124016	0.33251	0.140415	1.01493	3.62909	2.84528	-0.0483561	0.0299837	0.0183723	-0.0836626	-0.0165339	0.155661	0.0663904	0.96593	3.69292	2.9446	non.Alu.RE	FALSE	2
chr2:191847245-191848367	ENSG00000115415	-0.0425686	0.0799535	-0.0373849	-0.140167	-0.29479	0.169404	0.216995	1.0855	3.09066	2.78483	-0.0483561	0.0299837	0.0183723	-0.0836626	-0.0165339	0.155661	0.0663904	0.96593	3.69292	2.9446	non.Alu.RE	FALSE	2
chr2:191849120-191850344	ENSG00000115415	0.128292	0.0881164	-0.216409	-0.0262708	0.0926111	0.308143	0.413083	1.29291	3.73149	3.02686	-0.0483561	0.0299837	0.0183723	-0.0836626	-0.0165339	0.155661	0.0663904	0.96593	3.69292	2.9446	non.Alu.RE	FALSE	2
chr2:191850387-191851579	ENSG00000115415	-0.0663635	0.0697545	-0.00339104	0.14134	0.198502	0.33027	0.519382	1.36936	3.53381	3.11676	-0.0483561	0.0299837	0.0183723	-0.0836626	-0.0165339	0.155661	0.0663904	0.96593	3.69292	2.9446	no.RE	FALSE	2
chr2:191851795-191854340	ENSG00000115415	-0.0993685	0.0262109	0.0731577	0.156164	-0.183563	0.32053	0.189383	1.07856	3.2471	2.78049	-0.0483561	0.0299837	0.0183723	-0.0836626	-0.0165339	0.155661	0.0663904	0.96593	3.69292	2.9446	Alu	FALSE	2
chr2:191864431-191865799	ENSG00000115415	-0.077805	-0.132817	0.210622	0.0939477	-0.069923	0.168576	0.167284	1.07708	3.44603	2.94963	-0.0483561	0.0299837	0.0183723	-0.0836626	-0.0165339	0.155661	0.0663904	0.96593	3.69292	2.9446	non.Alu.RE	FALSE	2
chr2:191865890-191872288	ENSG00000115415	-0.00669891	0.102587	-0.0958886	-0.0785807	-0.187202	0.0552802	0.0582871	1.17294	3.4108	2.91644	-0.0483561	0.0299837	0.0183723	-0.0836626	-0.0165339	0.155661	0.0663904	0.96593	3.69292	2.9446	non.Alu.RE	FALSE	2
chr2:191873834-191874601	ENSG00000115415	0.0191943	-0.0378169	0.0186226	-0.195028	0.030808	0.242702	-0.0971434	0.965994	3.59386	2.92155	-0.0483561	0.0299837	0.0183723	-0.0836626	-0.0165339	0.155661	0.0663904	0.96593	3.69292	2.9446	non.Alu.RE	FALSE	2
chr2:191874731-191878250	ENSG00000115415	-0.195562	0.0820234	0.113539	0.107208	-0.119365	0.220198	0.106608	1.24977	3.82247	3.0754	-0.0483561	0.0299837	0.0183723	-0.0836626	-0.0165339	0.155661	0.0663904	0.96593	3.69292	2.9446	Alu	FALSE	2
chr2:201194204-201253945	ENSG00000196141	-0.0604203	0.0212658	0.0391545	0.0598292	-0.474786	-0.0456768	0.0197878	0.252595	2.41187	1.17144	-0.0389472	0.0671975	-0.0282503	-0.00980283	-0.015073	-0.111273	0.113641	0.202094	1.58628	1.08128	Alu	TRUE	2
chr2:230683229-230693908	ENSG00000153827	-0.0063872	-0.0916242	0.0980114	-0.155519	-0.479476	-0.0875002	0.967105	1.44846	2.05756	-0.234892	-0.0350468	0.0192637	0.0157831	-0.113013	-0.115387	-0.114257	0.0981474	0.137992	0.303256	0.230526	Alu	FALSE	1
chr2:231032009-231033633	ENSG00000135899	-0.135145	-0.0202963	0.155441	0.205713	-0.0173218	0.602309	0.563294	1.71916	4.95241	3.95359	-0.0901453	-0.104597	0.194742	-0.105462	0.188061	0.650594	0.138	1.32524	4.5462	3.21172	Alu	FALSE	2
chr2:231037676-231042253	ENSG00000135899	-0.0670302	-0.0741917	0.141222	-0.0223743	0.0625126	0.565926	0.0635395	1.29362	4.22057	3.25013	-0.0901453	-0.104597	0.194742	-0.105462	0.188061	0.650594	0.138	1.32524	4.5462	3.21172	Alu	FALSE	2
chr2:231050860-231065600	ENSG00000135899	0.0155454	-0.102504	0.0869582	-0.1066	-0.0360541	0.45748	-0.150026	1.19561	3.90792	3.07505	-0.0901453	-0.104597	0.194742	-0.105462	0.188061	0.650594	0.138	1.32524	4.5462	3.21172	Alu	FALSE	2
chr2:231254739-231256801	ENSG00000185404	-0.159343	-0.19834	0.357683	-0.216734	-0.118289	0.296315	0.359719	0.586965	2.58805	0.699005	-0.0925352	-0.0737332	0.166268	-0.165777	0.0514714	0.278135	0.17474	0.676323	2.8633	0.87487	non.Alu.RE	TRUE	2
chr2:234094572-234098495	ENSG00000168918	0.176263	-0.0550162	-0.121246	0.254602	0.0150075	0.136974	0.867671	1.24962	2.34396	-0.033246	0.0102969	0.0789823	-0.0892791	0.0638562	0.057431	0.00232547	-0.0558056	0.11068	0.707505	0.0267471	Alu	TRUE	1
chr2:234263321-234296799	ENSG00000077044	0.107447	-0.100497	-0.0069503	0.35816	-0.422359	-0.0119657	1.04417	1.78396	2.00285	-0.0380529	0.0846677	0.0175376	-0.102205	0.149672	0.0787224	0.0690227	0.0706291	0.103907	0.135073	0.0809973	Alu	TRUE	1
chr2:242263657-242265407	ENSG00000168385	-0.154813	0.0964317	0.058381	-0.0432604	-0.0650063	-0.0924768	1.52385	1.84323	2.03951	-0.0266557	-0.0484628	-0.0217158	0.0701786	-0.0914609	-0.019126	-0.0731216	-0.73343	-0.876068	-0.902012	0.037361	Alu	TRUE	1
chr20:33001686-33012285	ENSG00000078747	-0.178502	0.0955126	0.082989	-0.183704	-0.304532	-0.138398	1.24342	1.67556	1.98407	-0.222902	-0.0871579	0.0489548	0.0382031	-0.127288	-0.0181504	0.00794239	-0.256352	-0.0494868	0.250813	0.0667286	Alu	TRUE	1
chr20:35545453-35547766	ENSG00000101347	0.135723	0.0336387	-0.169362	0.185913	-0.222888	-0.0929566	-0.0684028	0.157861	2.04609	0.665738	0.142365	-0.0102929	-0.132072	0.168422	-0.0907751	-0.319801	-0.199885	-0.60795	-0.119179	0.508682	Alu	TRUE	1
chr20:35827629-35832287	ENSG00000118705	0.0932234	0.048721	-0.141944	-0.00452388	0.0147163	-0.28678	2.06064	1.96115	1.46508	0.0944048	0.0322332	-0.00467292	-0.0275603	0.0186068	0.0560837	-0.109176	0.0846897	-0.30826	-0.93935	0.178032	Alu	TRUE	1
chr20:43964561-43976964	ENSG00000124145	0.270599	-0.102884	-0.167714	0.060951	-0.191006	0.223981	0.367626	1.18871	2.52177	-0.305525	0.0342975	-0.00603275	-0.0282648	0.0604913	-0.0231484	-0.0908475	0.161508	0.204738	0.28177	-0.186667	Alu	FALSE	1
chr20:46256768-46262239	ENSG00000124151	-0.267128	0.056391	0.210737	-0.234304	-0.217821	-0.0676968	2.85531	3.42664	3.89283	-0.209713	-0.0499916	0.0317986	0.0181929	-0.0260342	-0.0812183	0.0378931	-0.266462	-0.0740767	0.593559	-0.0852881	Alu	TRUE	1
chr20:62189439-62190554	ENSG00000130589	-0.357757	0.188613	0.169144	-0.294037	0.21268	0.735197	-0.133544	1.809	5.60381	3.22057	-0.362348	0.376459	-0.0141108	0.000472332	0.0447776	0.643945	-0.0352183	2.05636	5.72174	3.11684	Alu	FALSE	2
chr20:62203809-62205592	ENSG00000130589	-0.491948	0.601142	-0.109194	0.0958123	0.00282158	0.713133	-0.0165592	2.17893	5.74896	2.99103	-0.362348	0.376459	-0.0141108	0.000472332	0.0447776	0.643945	-0.0352183	2.05636	5.72174	3.11684	non.Alu.RE	FALSE	2
chr21:34951869-34953607	ENSG00000159147	0.122336	-0.122247	-8.84146e-05	-0.0230245	-0.127414	0.0867095	2.33653	2.71649	2.19197	0.332724	0.0254517	-0.0168829	-0.00856883	-0.124043	-0.0151717	-0.144766	0.149864	0.107806	-0.333942	0.178449	Alu	TRUE	1
chr21:37692602-37705943	ENSG00000159256	0.0857105	-0.165484	0.0797732	0.0911254	-0.440397	-0.0230272	1.31524	1.77101	2.06131	0.128524	-0.0958503	0.0403695	0.0554808	-0.136108	-0.0142687	-0.019446	0.154012	0.426014	0.66182	0.110662	Alu	TRUE	1
chr21:37713845-37716876	ENSG00000159256	-0.0973115	0.0324105	0.064901	-0.273235	-0.204488	-0.256059	2.4004	3.13162	3.53168	-0.158961	-0.0958503	0.0403695	0.0554808	-0.136108	-0.0142687	-0.019446	0.154012	0.426014	0.66182	0.110662	Alu	TRUE	1
chr21:38529209-38532000	ENSG00000182670	-0.00712722	-0.0139652	0.0210924	-0.119047	-0.330151	-0.019565	-0.941699	-1.27882	-2.15485	-0.0765631	-0.0469224	-0.0103041	0.0572265	-0.0955418	-0.0465347	-0.0943693	-0.580292	-1.03576	-1.6053	-0.291723	non.Alu.RE	FALSE	3
chr21:42733983-42748762	ENSG00000183486	0.149326	-0.0294983	-0.119828	0.132191	-0.133299	0.374347	0.0678981	1.1675	3.90144	2.28024	-0.00575566	0.0141842	-0.0084285	0.0766684	0.0962506	0.410423	-0.039847	1.1899	4.9385	4.08038	Alu	FALSE	2
chr21:42799794-42802459	ENSG00000157601	-0.129696	-0.189778	0.319475	-0.433553	0.311918	1.56841	-0.572945	3.365	7.7126	6.86846	-0.266425	-0.0108452	0.27727	-0.178385	0.663655	2.19354	0.10454	3.93181	8.805	8.09136	Alu	FALSE	2
chr21:42802536-42803976	ENSG00000157601	-0.654479	0.453114	0.201365	0.796533	0.526314	2.90473	1.45143	4.99353	9.25396	8.40411	-0.266425	-0.0108452	0.27727	-0.178385	0.663655	2.19354	0.10454	3.93181	8.805	8.09136	Alu	FALSE	2
chr21:42809080-42811620	ENSG00000157601	0.272066	-1.12098	0.848912	-0.870396	-0.704587	1.26253	-0.698735	3.41331	7.43753	7.01476	-0.266425	-0.0108452	0.27727	-0.178385	0.663655	2.19354	0.10454	3.93181	8.805	8.09136	Alu	FALSE	2
chr21:42813842-42815714	ENSG00000157601	-0.262126	-0.0859366	0.348063	-0.97277	0.329042	2.07909	0.0633766	3.8774	8.20037	7.5459	-0.266425	-0.0108452	0.27727	-0.178385	0.663655	2.19354	0.10454	3.93181	8.805	8.09136	non.Alu.RE	FALSE	2
chr21:42818069-42821063	ENSG00000157601	-0.397862	-0.00372352	0.401586	0.081419	1.10126	1.85911	0.478107	3.60773	8.32746	7.67361	-0.266425	-0.0108452	0.27727	-0.178385	0.663655	2.19354	0.10454	3.93181	8.805	8.09136	Alu	FALSE	2
chr21:42821223-42823093	ENSG00000157601	0.137672	-0.32076	0.183088	-0.883934	0.0310214	1.39013	0.286796	3.25751	7.70041	6.903	-0.266425	-0.0108452	0.27727	-0.178385	0.663655	2.19354	0.10454	3.93181	8.805	8.09136	non.Alu.RE	FALSE	2
chr21:42824797-42830454	ENSG00000157601	0.185346	0.150527	-0.335873	0.441897	0.186094	1.57214	0.614017	3.50986	7.66179	7.33693	-0.266425	-0.0108452	0.27727	-0.178385	0.663655	2.19354	0.10454	3.93181	8.805	8.09136	Alu	FALSE	2
chr21:47642653-47647465	ENSG00000160285	-0.897568	0.101481	0.796087	-0.864886	-0.0946891	0.487146	-1.54555	-1.37727	-1.51778	0.114882	-0.747732	0.125611	0.622122	-0.609801	0.191	0.511642	-1.04123	-1.07589	-1.12139	0.456734	Alu	FALSE	3
chr22:18166088-18171751	ENSG00000099968	0.0624051	0.0774927	-0.139898	-0.0968594	-0.320296	-0.377666	2.49293	2.92777	3.21493	-0.321163	0.0561387	-0.0377651	-0.0183736	0.0389551	0.084087	0.0900627	0.259722	0.333669	0.791022	0.125854	Alu	TRUE	1
chr22:36044671-36052425	ENSG00000221963	-0.180755	0.0331998	0.147555	0.20531	-0.0662409	0.353761	0.132056	0.875421	2.87393	1.41279	-0.154037	-0.0623981	0.216435	-0.0764272	0.00327423	0.272565	0.295362	0.998808	3.16141	1.22424	Alu	FALSE	2
chr22:39475091-39476937	ENSG00000239713	0.0866101	0.0211571	-0.107767	0.0801917	-0.0244398	0.097237	0.340198	0.976889	2.5837	0.894928	0.003997	-0.0144115	0.0104145	0.0113301	0.104845	0.0556929	0.389319	0.783757	2.4977	1.19968	Alu	TRUE	2
chr22:41489103-41513190	ENSG00000100393	-0.0295989	-0.124427	0.154026	0.165022	-0.5653	-0.0737624	0.969345	1.49333	1.5505	-0.394516	0.0545464	-0.108293	0.0537465	-0.042071	-0.128882	0.103898	0.0427223	0.402751	0.600633	0.00179062	Alu	TRUE	1
chr22:41678519-41680904	ENSG00000100401	0.178776	-0.0741163	-0.10466	0.154124	-0.162168	-0.162883	2.02846	1.89318	1.49701	0.176008	0.191377	0.0487604	-0.240137	0.270251	0.109861	-0.0340497	0.250246	-0.0815118	-0.338139	0.112836	Alu	TRUE	1
chr22:44336006-44340570	ENSG00000100344	-0.556702	0.0195096	0.537192	-0.452577	-0.156133	0.353813	-1.26742	-1.36414	-1.70025	0.135929	-0.615454	0.110661	0.504792	-0.49035	0.036009	0.393262	-0.776663	-0.445476	-0.396391	0.27094	Alu	FALSE	3
chr22:46319216-46326977	ENSG00000188064	0.0197334	0.0305818	-0.0503152	0.117296	0.0220845	0.340089	-0.563988	-0.942937	-1.99636	0.0712096	-0.0392756	0.127764	-0.0884886	-0.147863	0.000639581	-0.0845918	-0.474475	-0.612282	-1.44537	0.100024	Alu	FALSE	3
chr22:46346027-46372563	ENSG00000188064	-0.0111543	0.0514236	-0.0402693	0.113238	-0.261879	0.0717349	-0.575254	-1.20298	-1.94446	-0.218506	-0.0392756	0.127764	-0.0884886	-0.147863	0.000639581	-0.0845918	-0.474475	-0.612282	-1.44537	0.100024	Alu	FALSE	3
chr22:50523391-50523567	ENSG00000100427	-0.0281256	0.0922027	-0.0640772	-0.225263	-0.0399301	-0.106174	-1.27141	-2.0725	-2.41232	0.236379	-0.060478	0.0928701	-0.0323921	-0.00184961	0.0654198	-0.0416909	-0.24489	-0.834766	-1.63295	0.218001	no.RE	FALSE	3
chr3:9422303-9424882	ENSG00000134077	-0.0621958	0.0751182	-0.0129224	0.0802775	-0.247676	0.0738686	1.95289	2.04275	2.12241	0.226884	-0.023716	0.00534855	0.0183674	-0.00689047	-0.0320987	-0.0673907	-0.0773666	-0.091167	-0.174427	0.119284	Alu	TRUE	1
chr3:28432109-28454546	ENSG00000206559	-0.35146	-0.0863279	0.437788	-0.384264	-0.520625	0.115456	1.09079	1.43488	2.26055	-0.0247537	-0.154771	-0.00517442	0.159945	-0.158041	0.0154106	0.213905	0.826769	1.33314	2.06073	-0.0979862	Alu	FALSE	1
chr3:33705008-33725850	ENSG00000163539	-0.00487227	0.0455759	-0.0407036	-0.00397894	-0.287842	0.145512	1.40252	1.84972	1.72503	-0.120966	-0.0614319	0.0492908	0.012141	-0.0724047	-0.066983	-0.109186	-0.35558	-0.422657	-0.479218	0.0381159	Alu	TRUE	1
chr3:39188214-39194928	ENSG00000144655	-0.221128	-0.0527812	0.273909	-0.0796933	0.0178868	0.345135	0.0971303	0.906061	3.17731	1.71237	-0.0835945	0.0105245	0.0730699	-0.0265321	0.183373	0.4318	0.242687	1.30678	4.34304	1.39196	non.Alu.RE	FALSE	2
chr3:48511243-48514418	ENSG00000164054	0.0597704	0.0307663	-0.0905367	0.388237	-0.131097	0.357568	0.276049	0.536984	2.39545	2.0439	0.00117517	0.0280634	-0.0292386	0.0684098	0.130345	0.219043	-0.108904	0.108508	2.44258	2.36691	Alu	FALSE	2
chr3:49332032-49335302	ENSG00000114316	0.161587	-0.186757	0.0251702	0.27427	-0.217984	-0.116658	3.15144	3.24027	2.85611	-0.0707488	0.10591	-0.0453741	-0.0605356	0.0550047	0.0269656	-0.0465774	0.0872263	0.189495	0.264018	0.138997	Alu	FALSE	1
chr3:57233984-57260549	ENSG00000163666	-0.129225	-0.174546	0.303771	0.0557529	-0.0841092	0.582169	-0.371485	0.651989	3.58938	2.34837	-0.250655	-0.186301	0.436956	-0.255437	0.241224	0.625649	-0.431148	0.604191	4.02126	2.75739	Alu	TRUE	2
chr3:122247591-122255014	ENSG00000138496	-0.0286783	-0.137187	0.165866	-0.0458368	0.106154	0.46761	0.17983	1.39948	4.41084	3.43801	-0.0517861	-0.00417376	0.0559598	0.0287274	0.167633	0.555181	0.289202	1.73557	5.0694	4.13426	Alu	FALSE	2
chr3:122274969-122277175	ENSG00000138496	0.0364702	0.187517	-0.223988	-0.178851	-0.3603	0.668686	0.342846	1.99978	4.95417	3.99825	-0.0517861	-0.00417376	0.0559598	0.0287274	0.167633	0.555181	0.289202	1.73557	5.0694	4.13426	Alu	FALSE	2
chr3:122399918-122404031	ENSG00000173193	-0.119134	0.0461698	0.0729639	0.227199	-0.440875	0.238946	0.329565	1.2849	4.21799	3.48686	-0.0817752	0.0490145	0.0327607	-0.0965158	-0.0372008	0.188016	-0.0237546	1.05952	4.00089	3.29859	Alu	FALSE	2
chr3:122427116-122432270	ENSG00000173193	-0.103352	-0.0464744	0.149826	-0.184586	-0.289809	0.313366	-0.049837	0.950013	3.81363	3.40203	-0.0817752	0.0490145	0.0327607	-0.0965158	-0.0372008	0.188016	-0.0237546	1.05952	4.00089	3.29859	Alu	FALSE	2
chr3:134256111-134264427	ENSG00000182923	-0.090507	-0.138661	0.229168	-0.121207	-0.343909	0.0382873	1.51147	2.0464	2.32914	-0.13544	-0.17522	-0.0260371	0.201257	-0.287375	0.012233	0.191556	-0.310691	-0.126939	0.458857	-0.106257	Alu	TRUE	1
chr3:136287704-136323150	ENSG00000118007	-0.163863	-0.0163695	0.180232	-0.179237	-0.52733	-0.0474068	1.07412	1.65753	1.86934	-0.0449011	-0.105387	0.0209873	0.0844	-0.160045	-0.0500323	-0.0329999	-0.105489	0.0273805	-0.0596465	-0.0703176	Alu	TRUE	1
chr3:146234955-146239330	ENSG00000188313	-0.0825846	-0.0516671	0.134252	-0.0419885	-0.376335	0.175086	-0.380472	0.181189	2.34469	2.03586	-0.0854018	-0.0663175	0.151719	-0.165893	0.00323908	0.162119	-0.23839	0.415075	3.14411	1.99891	non.Alu.RE	TRUE	2
chr3:146239841-146243391	ENSG00000188313	-0.163862	-0.0407044	0.204566	0.0415069	-0.440276	0.0521179	0.166161	0.58785	2.73863	1.73342	-0.0854018	-0.0663175	0.151719	-0.165893	0.00323908	0.162119	-0.23839	0.415075	3.14411	1.99891	non.Alu.RE	TRUE	2
chr3:146246619-146251256	ENSG00000188313	-0.156792	0.0150111	0.14178	-0.128336	-0.201283	0.157691	0.0055812	0.820564	2.86458	1.975	-0.0854018	-0.0663175	0.151719	-0.165893	0.00323908	0.162119	-0.23839	0.415075	3.14411	1.99891	Alu	TRUE	2
chr3:146254353-146262253	ENSG00000188313	-0.000950523	0.00207832	-0.0011278	0.004276	-0.560675	-0.00787235	-0.0871858	0.672318	2.84646	1.85559	-0.0854018	-0.0663175	0.151719	-0.165893	0.00323908	0.162119	-0.23839	0.415075	3.14411	1.99891	Alu	TRUE	2
chr3:148727190-148741839	ENSG00000163754	0.0163382	-0.0172636	0.000925444	0.239942	-0.780913	-0.271346	1.2733	1.52727	1.41363	-0.286021	-0.0292706	0.0211367	0.00813397	-0.0333346	0.0266602	-0.0100366	-0.0756747	0.123538	0.352541	0.191647	Alu	TRUE	1
chr3:155621750-155623948	ENSG00000163655	-0.0337872	0.115138	-0.0813505	0.148918	-0.115165	-0.180175	3.6288	3.83877	3.62879	-0.0117241	-0.0434284	0.0415706	0.00185773	-0.114379	-0.074258	-0.112007	-0.841196	-0.877074	-0.847452	0.0511536	Alu	TRUE	1
chr3:169797686-169801692	ENSG00000173890	-0.0165746	-0.0415713	0.0581458	-0.177737	-0.0994763	-0.168068	1.99393	1.55515	0.787808	-0.103188	-0.10402	0.0134682	0.0905521	-0.22956	-0.145726	-0.235186	-0.285616	-0.85067	-1.48987	-0.0419642	Alu	TRUE	1
chr3:179336310-179341707	ENSG00000136521	-0.0623161	0.00838386	0.0539323	0.016073	-0.0732859	-0.179373	2.05741	2.32503	2.14412	-0.0408116	0.0088507	-0.0511881	0.0423374	-0.0352371	-0.0253144	-0.0917008	0.0683846	-0.2114	-0.326405	0.0183747	Alu	TRUE	1
chr3:183454618-183465459	ENSG00000163872	0.0522674	-0.0160873	-0.0361801	-0.0526443	-0.408763	-0.0358292	1.59166	1.9049	2.58591	-0.147495	0.049676	0.00890032	-0.0585763	0.0485134	0.0299676	0.0202566	-0.283495	-0.0809397	0.742971	0.185391	Alu	TRUE	1
chr3:190347288-190362036	ENSG00000196083	0.119874	-0.07522	-0.0446544	-0.0570803	-0.085142	-0.47753	2.58846	2.66509	2.57827	0.219042	0.121545	-0.0448598	-0.0766854	0.0850667	-0.114162	-0.265458	0.116817	-0.170575	-0.240182	0.258177	Alu	TRUE	1
chr3:197260433-197273231	ENSG00000161267	-0.109004	-0.0460882	0.155092	-0.0661407	-0.184065	0.0881055	-0.669942	-1.29596	-2.01094	-0.193125	-0.142977	0.0401279	0.102849	-0.10012	0.156525	0.05516	-0.742926	-0.963515	-1.45809	-0.102275	Alu	FALSE	3
chr4:338220-366452	ENSG00000131127	0.32352	0.0874269	-0.410947	0.255751	0.0637403	-0.0778111	2.7409	2.69987	2.38318	0.69794	0.107468	0.0475606	-0.155028	0.00716291	0.0618101	-0.00160016	1.06062	0.95471	0.796286	0.230951	Alu	TRUE	1
chr4:7045577-7055788	ENSG00000173011	0.258755	-0.1234	-0.135355	0.14538	-0.198584	0.122278	1.39367	1.80875	1.64304	-0.205253	-0.00411901	0.0517248	-0.0476058	0.0373062	0.0160102	-0.0836817	-0.0434351	0.00938548	-0.273773	0.107317	Alu	TRUE	1
chr4:9772777-9783257	ENSG00000109667	0.0756716	-0.109626	0.0339548	-0.0435647	-0.24235	0.0202312	1.83305	2.36939	2.57666	0.244071	0.0522224	-0.0413987	-0.0108237	0.10489	0.0753991	0.0438054	0.271424	0.461609	0.421977	0.0218082	Alu	FALSE	1
chr4:13621692-13628968	ENSG00000038219	-0.0313581	0.066951	-0.0355929	0.165208	0.015284	0.0910073	2.07809	2.15403	1.95489	-0.190784	-0.0554281	0.0195556	0.0358725	-0.0718697	-0.221084	-0.113148	-0.176478	-0.0655744	-0.0411463	-0.0725589	Alu	TRUE	1
chr4:17579191-17581446	ENSG00000002549	0.114127	-0.132548	0.0184208	0.0154066	0.105258	0.128518	-0.0679813	0.76866	2.60374	1.99558	-0.0292716	-0.0186788	0.0479504	-0.0974841	0.0475959	0.0493198	-0.122055	0.291293	2.28885	1.98662	non.Alu.RE	FALSE	2
chr4:17586760-17590441	ENSG00000002549	0.0111518	-0.0514294	0.0402776	-0.033026	-0.1447	0.342448	-0.250583	1.10374	3.66303	1.96362	-0.0292716	-0.0186788	0.0479504	-0.0974841	0.0475959	0.0493198	-0.122055	0.291293	2.28885	1.98662	Alu	FALSE	2
chr4:17590601-17597032	ENSG00000002549	-0.00596483	-0.0369149	0.0428797	-0.0958534	-0.314239	0.0706675	-0.270969	0.601686	2.46148	1.78938	-0.0292716	-0.0186788	0.0479504	-0.0974841	0.0475959	0.0493198	-0.122055	0.291293	2.28885	1.98662	Alu	FALSE	2
chr4:17597158-17598668	ENSG00000002549	-0.167275	0.0380664	0.129208	0.0350004	0.0451037	0.194454	0.0415478	0.566201	2.67345	1.94074	-0.0292716	-0.0186788	0.0479504	-0.0974841	0.0475959	0.0493198	-0.122055	0.291293	2.28885	1.98662	Alu	FALSE	2
chr4:17600182-17606210	ENSG00000002549	-0.116291	-0.0947315	0.211023	-0.049508	-0.174623	0.00375045	0.178097	0.550723	2.24051	1.79107	-0.0292716	-0.0186788	0.0479504	-0.0974841	0.0475959	0.0493198	-0.122055	0.291293	2.28885	1.98662	Alu	FALSE	2
chr4:25750187-25759155	ENSG00000091490	-0.295127	0.0366011	0.258526	-0.178029	-0.158166	-0.00476481	-0.965948	-1.20261	-2.04463	-0.287078	-0.270331	0.0998041	0.170527	-0.348209	0.0236337	-0.0795756	-0.874191	-1.1614	-1.82162	-0.0548182	Alu	FALSE	3
chr4:25785913-25789845	ENSG00000091490	-0.10317	-0.0247366	0.127906	-0.378347	-0.185431	-0.17878	-0.666179	-1.11451	-2.39258	-0.140855	-0.270331	0.0998041	0.170527	-0.348209	0.0236337	-0.0795756	-0.874191	-1.1614	-1.82162	-0.0548182	Alu	FALSE	3
chr4:25823751-25831719	ENSG00000091490	-0.10841	-0.0419589	0.150369	-0.156923	-0.343942	0.0214708	-0.460378	-1.05573	-1.97425	-0.374872	-0.270331	0.0998041	0.170527	-0.348209	0.0236337	-0.0795756	-0.874191	-1.1614	-1.82162	-0.0548182	Alu	FALSE	3
chr4:25831779-25834616	ENSG00000091490	-0.281696	0.0601655	0.22153	-0.321048	-0.23582	-0.0554158	-0.720064	-1.21254	-2.21863	-0.428104	-0.270331	0.0998041	0.170527	-0.348209	0.0236337	-0.0795756	-0.874191	-1.1614	-1.82162	-0.0548182	Alu	FALSE	3
chr4:38792298-38797879	ENSG00000174125	-0.0116907	-0.056238	0.0679287	-0.0308658	0.182774	0.648363	0.956904	1.71999	2.95768	-0.288253	0.0464088	-0.238356	0.191947	0.0819612	0.0686572	0.500885	0.869583	1.59942	2.59046	-0.167282	Alu	FALSE	2
chr4:68531011-68534268	ENSG00000033178	0.0700763	0.0116932	-0.0817695	-0.295643	-0.226063	-0.30698	2.60687	2.86126	3.02236	0.115076	-0.082803	0.0408497	0.0419533	-0.1259	-0.0612147	-0.113249	-0.252379	-0.245641	-0.00327242	0.266774	Alu	TRUE	1
chr4:78830527-78870950	ENSG00000169288	-0.0338125	-0.12067	0.154483	-0.101652	-0.523869	-0.0802461	1.60128	1.87448	2.05364	-0.265019	-0.00652763	0.00212093	0.0044067	-0.0713774	-0.075135	-0.078209	-1.01583	-0.895541	-0.130101	0.235172	Alu	TRUE	1
chr4:84397833-84403306	ENSG00000163322	-0.451223	0.159933	0.29129	-0.118784	-0.245613	-0.370913	1.68555	1.69162	2.1338	0.0576181	-0.135121	0.0238755	0.111246	-0.133961	-0.00646398	-0.0765968	-0.184766	-0.308312	0.0522294	-0.114739	Alu	TRUE	1
chr4:85642726-85645578	ENSG00000163625	-0.0486897	-0.0245935	0.0732832	-0.2005	-0.310311	-0.106753	1.73754	1.91947	1.97405	-0.264255	-0.0965359	0.0416269	0.054909	-0.0698106	-0.211781	-0.0685535	-0.255945	0.112547	0.427963	0.103532	Alu	TRUE	1
chr4:89589233-89591010	ENSG00000138641	-0.158208	-0.0992209	0.257428	-0.152682	-0.343448	-0.145062	2.05112	2.1665	1.73414	-0.581043	-0.0653071	-0.0620859	0.127393	-0.107965	-0.0925561	-0.0549755	-0.163461	-0.0634921	-0.167779	0.0161026	non.Alu.RE	TRUE	1
chr4:129012668-129019340	ENSG00000138709	-0.0662777	-0.107351	0.173628	-0.3342	-0.156992	0.200192	0.969789	1.74223	2.29954	-0.287302	-0.0696216	-0.0274622	0.0970838	-0.159758	-0.0141682	0.13712	-0.258756	0.155685	0.70029	-0.128747	Alu	TRUE	1
chr4:154633729-154636680	ENSG00000145428	-0.177424	-0.0255749	0.202999	-0.280862	-0.163603	-0.0160249	-1.20167	-1.60738	-2.24974	0.118518	-0.193094	-0.0151791	0.208274	-0.300486	0.000117516	-0.0123389	-0.61742	-0.944035	-1.60183	0.183193	non.Alu.RE	FALSE	3
chr4:154644611-154649358	ENSG00000145428	-0.0318192	-0.0263772	0.0581964	-0.0403805	-0.277488	0.0469037	-0.65874	-0.700188	-1.92538	-0.0357129	-0.193094	-0.0151791	0.208274	-0.300486	0.000117516	-0.0123389	-0.61742	-0.944035	-1.60183	0.183193	Alu	FALSE	3
chr4:166248917-166254491	ENSG00000052802	-0.574438	-0.10862	0.683058	-0.658299	-0.205943	0.438505	-0.93709	-1.33423	-1.64546	0.117554	-0.804047	0.0855832	0.718464	-0.769841	0.0163924	0.273884	-1.06228	-1.06952	-1.28983	0.596725	Alu	FALSE	3
chr4:169312796-169315611	ENSG00000181381	-0.133962	0.147123	-0.0131617	-0.0689684	-0.316556	-0.0473899	0.335115	0.473541	1.96838	1.26795	-0.0436002	0.00376929	0.0398309	-0.0563185	-0.045842	0.0203924	-0.146983	0.136643	2.00352	1.40954	Alu	FALSE	2
chr4:169377304-169379042	ENSG00000181381	-0.091094	-0.103867	0.194961	-0.0868503	0.0640628	0.219288	0.464578	0.840792	2.68742	1.49681	-0.0436002	0.00376929	0.0398309	-0.0563185	-0.045842	0.0203924	-0.146983	0.136643	2.00352	1.40954	Alu	TRUE	2
chr4:169383192-169392897	ENSG00000181381	-0.0197771	-0.0477638	0.0675409	0.0600032	-0.0497633	0.0885732	2.31203	2.87064	5.22827	1.48875	-0.0436002	0.00376929	0.0398309	-0.0563185	-0.045842	0.0203924	-0.146983	0.136643	2.00352	1.40954	Alu	TRUE	1
chr4:169393961-169401527	ENSG00000181381	-0.0291344	-0.0494669	0.0786013	-0.00381394	-0.107865	0.0746694	0.820954	1.27831	3.39497	1.41051	-0.0436002	0.00376929	0.0398309	-0.0563185	-0.045842	0.0203924	-0.146983	0.136643	2.00352	1.40954	Alu	TRUE	1
chr5:1260716-1264518	ENSG00000164362	0.376971	-0.0269372	-0.350034	0.294463	-0.203476	-0.372693	-0.83154	-1.66849	-2.93818	-0.3715	0.294125	0.103288	-0.397413	0.40238	0.0517176	-0.291419	-0.336441	-0.894452	-2.07813	-0.263063	Alu	FALSE	3
chr5:54624640-54635837	ENSG00000039123	-0.14621	0.101495	0.0447151	-0.114229	-0.471102	-0.211705	1.32498	1.78623	2.15469	-0.0798926	-0.0625713	0.0112933	0.0512781	-0.155707	-0.0838685	-0.165754	-0.689628	-1.05623	-1.34542	-0.0935476	Alu	FALSE	1
chr5:112090723-112102022	ENSG00000134982	0.0250454	-0.203107	0.178061	0.0418995	-0.492019	-0.100497	1.58242	1.89505	2.31618	-0.429484	-0.044354	-0.00477244	0.0491264	-0.08551	-0.0467594	0.0286956	0.131511	0.481061	0.906297	-0.00769774	Alu	TRUE	1
chr5:130883884-130897670	ENSG00000158987	-0.113263	-0.102846	0.216109	-0.149824	-0.447017	0.126004	1.59028	1.94649	1.7103	-0.245482	-0.109364	0.065461	0.0439026	-0.0830976	-0.0595352	-0.0434304	-0.134194	0.218547	0.0386545	-0.0860643	Alu	FALSE	1
chr5:131823718-131825083	ENSG00000125347	0.0929486	-0.0382391	-0.0547096	0.360932	-0.0362784	0.136664	0.457023	0.865828	2.2664	0.811878	0.0708026	0.0503835	-0.121186	0.0855582	0.0909125	0.0861122	0.366499	1.09765	2.87826	0.601754	non.Alu.RE	FALSE	2
chr5:133724105-133725915	ENSG00000119048	-0.0501065	-0.0878255	0.137932	0.0451928	-0.0872752	-0.07155	1.94615	2.5713	2.57297	-0.0227139	-0.127976	-3.66992e-05	0.128012	-0.292142	-0.102652	-0.0731461	0.0306625	0.255867	0.248911	-0.096093	Alu	TRUE	1
chr5:137507824-137513259	ENSG00000112983	0.030428	-0.131701	0.101273	0.0977004	-0.121605	-0.0730715	2.80544	3.21183	3.12606	-0.512735	-0.0705553	-0.0332369	0.103792	-0.136053	0.00595514	0.0641442	0.191633	0.27656	0.0833615	-0.161459	Alu	TRUE	1
chr5:137688677-137708362	ENSG00000120733	0.176119	-0.104428	-0.0716913	0.0212121	-0.392263	-0.113078	1.45674	1.82519	1.634	-0.143758	0.0277766	0.0147959	-0.0425725	0.00737692	-0.0935452	-0.101381	-0.429371	-0.360348	-0.452638	-0.0210045	Alu	TRUE	1
chr5:137708531-137710781	ENSG00000120733	-0.0187664	-0.0997238	0.11849	0.0263045	-0.223925	-0.319087	3.17809	3.35702	3.22589	-0.214862	0.0277766	0.0147959	-0.0425725	0.00737692	-0.0935452	-0.101381	-0.429371	-0.360348	-0.452638	-0.0210045	Alu	TRUE	1
chr5:138089200-138117611	ENSG00000044115	0.0903568	0.058305	-0.148662	0.0832286	-0.318979	-0.213146	2.07613	2.31339	2.35315	-0.243269	-0.0263412	0.0284388	-0.00209753	-0.0127432	-0.0475733	-0.141167	-0.137196	-0.372098	-0.512497	-0.00721406	Alu	TRUE	1
chr6:17649532-17661883	ENSG00000124789	0.0578563	-0.110172	0.0523157	0.0766694	-0.177035	0.0787629	2.16663	2.88056	3.13788	-0.00486814	-0.0553682	0.0459797	0.00938848	-0.137501	-0.0774291	-0.0494144	-0.405663	-0.214386	0.0870851	0.255491	Alu	TRUE	1
chr6:25973514-25983391	ENSG00000112343	-0.0174676	-0.192926	0.210393	0.184338	-0.273954	-0.136007	0.666262	0.880545	1.9407	0.189849	0.0618998	-0.097962	0.0360622	0.0254877	0.0934146	0.16359	0.00757388	0.198969	1.15968	0.4826	Alu	TRUE	1
chr6:36646717-36650416	ENSG00000124762	-0.243544	-0.126733	0.370278	0.339033	0.519171	0.912666	1.68866	2.89981	3.78949	0.871493	-0.452439	0.10085	0.351588	-0.0803005	0.515432	0.537561	1.39697	2.40083	2.95355	1.1503	Alu	TRUE	1
chr6:86235956-86237979	ENSG00000135317	0.151195	-0.16714	0.0159448	-0.24011	-0.152521	-0.232995	1.66627	2.21278	2.5603	-0.145895	-0.0750829	0.00229666	0.0727862	-0.138188	-0.03278	-0.063021	-0.122587	-0.151785	-0.146099	0.0776677	Alu	FALSE	1
chr6:126236627-126242088	ENSG00000111912	-0.102355	0.04485	0.057505	-0.0699066	0.116645	0.448326	0.124739	1.66931	5.16486	3.48108	-0.149903	-0.0259882	0.175892	-0.115891	0.140489	0.449695	0.0348276	1.19888	4.0147	1.94387	Alu	FALSE	2
chr6:126243981-126248808	ENSG00000111912	-0.165543	-0.0596894	0.225232	0.229427	-0.126669	0.109973	-0.152096	0.978151	3.80113	3.51712	-0.149903	-0.0259882	0.175892	-0.115891	0.140489	0.449695	0.0348276	1.19888	4.0147	1.94387	Alu	FALSE	2
chr6:126342427-126359850	ENSG00000066651	-0.0655292	-0.029372	0.0949011	-0.196914	-0.518112	-0.112128	1.17854	1.54093	1.7931	-0.352259	-0.080114	-0.04496	0.125074	-0.179966	-0.0740625	0.0379124	-0.103264	0.216998	0.697433	0.066077	Alu	TRUE	1
chr6:136980517-136990420	ENSG00000197442	-0.131293	0.0149899	0.116303	-0.257308	-0.298851	0.298404	0.318652	1.48722	3.09863	-0.0919704	-0.0591033	0.0573169	0.00178637	-0.00881922	-0.0274028	-0.0762622	0.138786	0.322433	0.626428	0.105797	Alu	FALSE	1
chr6:154587099-154610846	ENSG00000074706	-0.177842	0.0461729	0.131669	0.0167261	-0.187049	0.341832	1.36117	1.98489	2.38425	0.0800128	-0.121654	-0.0411963	0.16285	-0.0623616	0.000303779	0.239171	0.0105201	0.273486	0.823877	0.166494	Alu	TRUE	1
chr7:26192689-26217562	ENSG00000050344	0.2764	-0.32645	0.0500501	0.455231	0.0544086	0.131111	1.96193	2.09111	2.64872	0.0799721	0.0051317	-0.123469	0.118337	-0.00145854	-0.0996271	0.0551664	-0.110013	0.0538123	1.67448	0.240277	Alu	FALSE	1
chr7:38299832-38301771	ENSG00000211689	0.0425086	-0.116615	0.0741064	0.00182033	-0.231311	0.0157363	3.22385	3.28872	2.95759	0.0990179	0.0206376	-0.112899	0.0922618	0.0107879	0.00292568	0.0811371	0.221131	0.0784554	-0.124063	-0.106235	Alu	TRUE	1
chr7:64152339-64166701	ENSG00000196247	0.0920251	-0.226597	0.134572	0.0293626	-0.446145	-0.0701331	0.587751	1.19474	2.19795	0.855769	-0.0586361	0.0170197	0.0416164	-0.173914	-0.0396379	-0.0646689	-0.0866087	0.181079	1.52319	0.88866	Alu	TRUE	1
chr7:87479264-87483518	ENSG00000075303	-0.0134152	-0.10475	0.118165	0.213852	-0.28692	-0.131269	1.10463	1.72461	1.57537	0.254865	-0.110435	0.00793397	0.102501	-0.185681	-0.00263589	0.0664948	-0.848159	-0.293217	0.214999	0.03809	Alu	FALSE	1
chr7:92765305-92774044	ENSG00000177409	0.0409335	-0.108482	0.0675484	0.0398254	-0.243546	0.533817	-0.257819	1.21853	3.98606	3.41815	-0.0287472	-0.00673123	0.0354784	-0.0932045	-0.0438672	0.23282	-0.186092	0.993122	3.8754	3.6778	non.Alu.RE	FALSE	2
chr7:138740042-138745781	ENSG00000105939	-0.033467	0.026024	0.00744299	0.0190605	-0.0720219	-0.00465793	0.340455	0.824853	2.76442	0.61424	0.0172122	0.0344153	-0.0516275	0.0403028	-0.0858335	-0.144811	-0.000496793	0.231475	1.58965	0.338443	Alu	FALSE	1
chr7:138763400-138764215	ENSG00000105939	0.109171	-0.0544516	-0.0547191	0.103004	-0.0808683	-0.139221	0.114523	0.310212	1.92507	0.573963	0.0172122	0.0344153	-0.0516275	0.0403028	-0.0858335	-0.144811	-0.000496793	0.231475	1.58965	0.338443	no.RE	FALSE	2
chr7:138794395-138794465	ENSG00000105939	-0.10976	0.259085	-0.149325	0.198159	-0.112682	0.0693455	0.310444	0.872054	2.26565	-0.00367325	0.0172122	0.0344153	-0.0516275	0.0403028	-0.0858335	-0.144811	-0.000496793	0.231475	1.58965	0.338443	no.RE	FALSE	1
chr7:139728489-139734034	ENSG00000059378	0.0105034	0.0671199	-0.0776234	0.142556	-0.146554	0.246563	0.0540739	0.503548	3.60963	2.2812	-0.060974	-0.000135483	0.0611095	-0.0575703	0.120167	0.296196	-0.520673	0.526783	3.74863	2.27565	Alu	FALSE	2
chr8:23012493-23021298	ENSG00000173530	0.0642612	-0.190695	0.126434	0.259396	-0.0348247	0.60993	0.203304	1.36816	2.65852	0.00861882	-0.143037	0.0178824	0.125155	-0.13523	0.0658322	0.155833	-0.180726	0.471058	1.32429	-0.423836	Alu	FALSE	1
chr8:29962003-29963261	ENSG00000104660	-0.00794536	-0.101391	0.109337	0.198911	0.083965	0.492483	2.2689	3.28222	3.82052	-0.021916	-0.118925	0.0102641	0.10866	-0.190654	-0.0109043	0.0400596	-0.338648	-0.39645	-0.298341	0.0163903	Alu	TRUE	1
chr8:118849441-119122323	ENSG00000182197	-0.0551853	-0.193238	0.248424	0.060084	-0.34761	0.316411	-0.378857	0.348241	3.61104	0.487232	-0.0827843	-0.0462446	0.129029	-0.0819682	-0.0970785	0.229742	-0.494011	0.0963377	3.13652	0.91313	Alu	FALSE	2
chr8:124251385-124253469	ENSG00000189376	-0.110717	-0.135896	0.246613	-0.0976219	-0.17893	-0.0125879	1.97402	2.35623	2.73102	0.0445163	-0.105564	0.0374148	0.0681492	-0.0456898	-0.0118453	-0.0573646	0.436637	0.613604	0.796565	-0.00536437	Alu	TRUE	1
chr8:126033114-126033994	ENSG00000104549	-0.678826	0.0506856	0.628141	-0.604436	-0.167658	0.212188	-1.60968	-1.60671	-1.91596	0.123465	-0.58411	0.079198	0.504912	-0.585174	0.0108763	0.252734	-0.890445	-0.951806	-1.20281	0.318604	no.RE	FALSE	3
chr8:134296573-134308979	ENSG00000104419	0.195243	-0.143822	-0.051421	0.514932	-0.177777	0.0916151	0.554378	1.19111	2.58035	0.391118	0.153979	-0.00305172	-0.150927	0.245807	0.131651	-0.259504	0.40454	0.0771247	0.000358169	0.0367599	Alu	FALSE	1
chr9:5720751-5732387	ENSG00000107036	-0.108918	-0.148751	0.25767	-0.0690498	-0.454697	-0.0841325	1.75229	2.5467	2.59834	-0.363784	-0.16932	0.0253792	0.14394	-0.165527	-0.0281001	0.0826102	0.0718332	0.556941	0.742671	-0.0700096	Alu	TRUE	1
chr9:27018686-27029022	ENSG00000096872	-0.0639068	-0.0623145	0.126221	-0.0270709	-0.0478795	0.312806	1.6583	1.85875	2.4032	0.10559	-0.0607773	-0.0310907	0.091868	-0.180679	-0.0170465	0.074345	-0.41259	-0.341364	0.573494	0.313491	Alu	TRUE	1
chr9:32440586-32448893	ENSG00000122729	-0.196539	0.0675725	0.128967	-0.209234	-0.0258202	0.138374	-0.319376	0.905076	5.02482	2.33633	-0.123466	0.0269783	0.0964881	-0.115846	0.00705914	-0.0176128	-0.383689	-0.478355	-0.301672	-0.320787	non.Alu.RE	FALSE	1
chr9:32500938-32526058	ENSG00000107201	-0.199455	-0.0741353	0.27359	0.199979	-0.197382	0.516496	-0.157535	1.47904	5.02891	2.67543	-0.217776	0.0547919	0.162984	-0.225785	0.0824027	0.425107	-0.27928	1.25772	5.63645	2.99972	Alu	TRUE	2
chr9:33886966-33900171	ENSG00000107341	-0.285212	0.0531074	0.232105	-0.0479345	-0.366051	-0.218178	1.16015	2.01374	2.53426	-0.121364	-0.0704402	0.0208356	0.0496046	-0.125941	-0.0244458	-0.0456305	-0.288313	-0.287672	-0.255791	0.0562995	Alu	TRUE	1
chr9:36136789-36147782	ENSG00000122694	0.193445	-0.0297034	-0.163741	0.0920111	0.190949	0.242344	1.19749	1.42989	2.60769	0.889519	-0.0251355	0.00863541	0.0165001	0.0689706	0.129038	0.0569233	-0.296917	-0.491751	0.230688	0.482076	Alu	TRUE	1
chr9:99150742-99154679	ENSG00000165244	0.0383459	0.0784044	-0.11675	0.10359	-0.280475	-0.105769	3.051	3.27041	2.60599	0.10711	-0.044216	0.024835	0.019381	-0.0801372	-0.111252	-0.229294	0.453368	0.427083	-0.152805	0.0805401	Alu	TRUE	1
chr9:116299199-116345729	ENSG00000138835	0.0921917	-0.0674654	-0.0247262	0.307099	0.186354	0.127972	0.634715	1.30771	2.13023	0.0766931	0.0426817	-0.113548	0.0708665	0.220719	0.2454	0.270981	0.710371	1.38832	2.44553	0.172229	Alu	FALSE	2
chr9:130684394-130687385	ENSG00000167103	0.218245	-0.1851	-0.0331456	-0.116415	-0.432977	-0.13174	1.59349	1.65195	1.49095	0.0427432	0.0760277	0.0564495	-0.132477	0.255773	-0.0183571	0.150436	0.604781	0.922593	0.539919	-0.0184743	Alu	TRUE	1
chrX:15809137-15817994	ENSG00000169249	0.0571374	-0.0428975	-0.0142399	0.0324238	-0.215781	-0.0331585	1.66661	1.94708	2.31387	0.49968	0.0747377	-0.126308	0.0515706	-0.014296	0.215828	0.454697	0.283666	0.577447	1.64029	0.189424	Alu	TRUE	1
chrX:15818077-15821810	ENSG00000169249	0.0418407	-0.0181053	-0.0237354	-0.235676	-0.272181	0.136572	1.89235	2.24724	3.06054	0.166514	0.0747377	-0.126308	0.0515706	-0.014296	0.215828	0.454697	0.283666	0.577447	1.64029	0.189424	Alu	TRUE	1
chrX:23802001-23803444	ENSG00000130066	-0.172229	-0.11474	0.286968	-0.0404917	-0.0256242	0.285365	0.428368	0.894377	2.42281	0.0237695	-0.108586	-0.0408773	0.149464	-0.00403364	0.213295	0.481045	0.551647	1.21873	3.13374	0.0822272	non.Alu.RE	TRUE	2
chrX:133941739-133948800	ENSG00000156500	0.0210744	-0.00537907	-0.0156953	0.201165	-0.00146772	-0.0920251	1.15506	1.23314	2.09774	0.14216	-0.013875	-0.000464344	0.0143393	0.0801539	-0.0301845	-0.0478285	0.699722	0.750119	1.61495	0.255748	Alu	TRUE	1
chrY:21894629-21897237	ENSG00000012817	-0.315043	0.109081	0.205962	-0.256792	-0.283778	0.122197	1.51444	1.85012	1.87261	-0.118073	0.024971	-0.0626228	0.0376518	0.0238318	-0.0410295	0.125002	-0.490011	-0.478517	-0.485953	-0.0321911	Alu	TRUE	1
