# Supplementary material for: ADAR and hnRNPC deficiency synergize in activating endogenous dsRNA-induced type I IFN responses
Source: J Exp Med. 2021 Jul 23;218(9):e20201833. doi: 10.1084/jem.20201833 (PMC8313407; doi:10.1084/jem.20201833)
Supplement: Data S5 — lists differential ECR expression analyses. [file JEM_20201833_DataS5.xlsx]

## Sheet: key
ECR	A-to-I editing rich region
logFC	estimate of the log2-fold-change (topTable output)
CI.L	left limit of confidence interval for logFC (topTable output)
CI.R	right limit of confidence interval for logFC (topTable output)
AveExpr	average log2-expression over all samples (topTable output)
t	moderated t-statistic (topTable output)
P.Value	raw p-value (topTable output)
adj.P.Val	FDR-adjusted P-value (topTable output)
B	log-odds that the gene is differentially expressed (topTable output)
sign.reg	significant regulation of the gene estimated from the topTable output (TRUE: abs(logFC) ≥ 1 & adj.P.Val ≤ 0.05)
localization	localization of A-to-I editing clusters within ECR
cluster.no	number of clusters within ECR

## Sheet: Fig_7B_CTRLvshnRNPC_D3
ECR	logFC	CI.L	CI.R	AveExpr	t	P.Value	adj.P.Val	B	sign.reg	localization	cluster.no
chr1:44136921-44139057	-1.18839	-1.29102	-1.08575	5.81953	-23.4516	5.74315e-24	1.61497e-20	44.6098	TRUE	intron	1
chr16:18781831-18788703	3.08635	2.77549	3.39722	1.29073	20.1092	1.19498e-21	1.68014e-18	37.4975	TRUE	intergenic	6
chr14:21699605-21702155	-1.46568	-1.62845	-1.3029	6.45032	-18.2379	3.31627e-20	3.10845e-17	35.9739	TRUE	intron	2
chr12:133346447-133348502	-1.33763	-1.49684	-1.17841	4.44637	-17.0168	3.37478e-19	2.37247e-16	33.6942	TRUE	3UTR	1
chr1:78254095-78257808	2.18455	1.91925	2.44985	2.2505	16.6782	6.57131e-19	3.15651e-16	32.6787	TRUE	intron	2
chr22:36912965-36915454	-1.08718	-1.21931	-0.955049	6.54893	-16.6658	6.73509e-19	3.15651e-16	32.9432	TRUE	intron	2
chr19:24105877-24110235	1.99247	1.74329	2.24165	2.11451	16.1958	1.72934e-18	6.94702e-16	31.6746	TRUE	intron	3
chr1:156300776-156303082	1.28872	1.12519	1.45225	3.88423	15.962	2.78621e-18	9.79353e-16	31.596	TRUE	intron	2
chr15:75633245-75638129	2.05829	1.77551	2.34107	2.92438	14.743	3.65459e-17	1.14186e-14	29.0113	TRUE	intergenic	4
chr1:40998549-41001463	0.96309	0.829901	1.09628	4.82686	14.6462	4.51294e-17	1.26904e-14	28.7783	FALSE	intron	2
chr1:44167515-44169880	-0.804441	-0.917047	-0.691835	5.86663	-14.4696	6.64736e-17	1.69931e-14	28.3357	FALSE	intron	2
chr20:32860097-32866485	1.2082	1.03839	1.37801	2.62703	14.4109	7.5667e-17	1.77313e-14	28.2855	TRUE	intron	5
chr17:55912394-55916615	1.25477	1.07631	1.43324	3.55815	14.2411	1.10291e-16	2.38568e-14	27.9499	TRUE	intergenic	3
chr8:38829531-38831589	-0.88932	-1.02955	-0.749085	4.78253	-12.8448	2.7612e-15	5.54608e-13	24.6484	FALSE	3UTR	1
chr4:119285247-119294452	1.03567	0.869533	1.20182	4.43003	12.6261	4.6669e-15	8.74888e-13	24.1265	TRUE	intergenic	12
chr8:56979080-56983137	1.10689	0.924328	1.28945	2.68828	12.2806	1.08216e-14	1.90189e-12	23.4158	TRUE	mixed	4
chr1:31434290-31436463	1.57045	1.30495	1.83595	1.99211	11.9807	2.2731e-14	3.75998e-12	22.5978	TRUE	intron	1
chr19:3205632-3207714	-1.3079	-1.5311	-1.08471	4.26809	-11.8688	3.00624e-14	4.69641e-12	22.3129	TRUE	intron	1
chr17:73318011-73322105	-0.635849	-0.745654	-0.526043	5.93726	-11.7287	4.27628e-14	6.32889e-12	21.8136	FALSE	intron	4
chr3:155658901-155661965	-1.26802	-1.49246	-1.04358	3.73828	-11.4432	8.83796e-14	1.24262e-11	21.2755	TRUE	3UTR	2
chr7:98973761-98975884	0.945833	0.776297	1.11537	4.10832	11.3	1.27704e-13	1.71001e-11	20.8519	FALSE	intron	1
chr4:56277396-56280692	-0.865637	-1.02153	-0.709742	4.05225	-11.2467	1.46516e-13	1.87273e-11	20.7382	FALSE	intron	3
chr10:114208254-114210432	1.06754	0.87191	1.26316	2.37114	11.053	2.42389e-13	2.96347e-11	20.3517	TRUE	3UTR	1
chr18:19209459-19214085	0.759506	0.619693	0.899319	5.0168	11.0029	2.76301e-13	3.23732e-11	19.9824	FALSE	intron	5
chr5:137507963-137512562	3.24792	2.64903	3.84682	1.20761	10.9845	2.89953e-13	3.26139e-11	19.9817	TRUE	intron	6
chr2:242261679-242263785	-0.773712	-0.917148	-0.630275	3.87464	-10.9255	3.38422e-13	3.66016e-11	19.903	FALSE	intron	1
chr7:65617279-65623674	-0.527211	-0.625764	-0.428658	5.23586	-10.8352	4.29284e-13	4.47092e-11	19.5436	FALSE	mixed	7
chr1:40905160-40909911	1.16284	0.944475	1.3812	2.84803	10.7861	4.88749e-13	4.90843e-11	19.6482	TRUE	intergenic	5
chr18:12329162-12331214	-0.55856	-0.664681	-0.452439	5.39025	-10.6608	6.81437e-13	6.60759e-11	19.05	FALSE	intron	1
chr12:112438202-112440256	2.561	2.07302	3.04898	1.69207	10.6299	7.39897e-13	6.9353e-11	19.1949	TRUE	intron	1
chr9:127936079-127938109	3.94728	3.18701	4.70755	-0.706643	10.5161	1.00307e-12	9.09886e-11	17.2832	TRUE	intron	1
chr1:40977305-40980912	0.447928	0.361209	0.534648	7.75077	10.462	1.15973e-12	1.01911e-10	18.4118	FALSE	intron	3
chr9:15496352-15499411	2.20259	1.77406	2.63111	0.89349	10.4106	1.33174e-12	1.11415e-10	18.5142	TRUE	intron	2
chr12:133358561-133360700	-1.13391	-1.3546	-0.913206	2.96835	-10.4064	1.34712e-12	1.11415e-10	18.6399	TRUE	intron	1
chr19:21486909-21490727	1.41194	1.13541	1.68847	1.52875	10.3419	1.60285e-12	1.26659e-10	18.4477	TRUE	intron	3
chr19:58032093-58034271	1.92564	1.54835	2.30293	-0.0250368	10.3377	1.62152e-12	1.26659e-10	18.0296	TRUE	intergenic	1
chr12:100419653-100421731	1.67	1.34184	1.99815	1.31907	10.3076	1.75872e-12	1.32922e-10	18.3515	TRUE	intergenic	1
chr1:205695189-205697271	-0.870366	-1.04152	-0.699209	6.17575	-10.2998	1.79624e-12	1.32922e-10	18.0263	FALSE	intron	1
chr19:53451301-53453357	0.774367	0.620091	0.928644	3.74281	10.1665	2.58083e-12	1.86084e-10	17.8799	FALSE	intron	1
chr9:128562089-128564171	1.67765	1.34016	2.01515	1.70447	10.0683	3.37473e-12	2.37243e-10	17.7448	TRUE	intron	1
chr6:90566114-90571466	0.749909	0.598528	0.901289	3.60268	10.0337	3.71017e-12	2.54463e-10	17.5367	FALSE	intron	5
chr9:99151046-99155239	1.38052	1.0994	1.66163	4.27975	9.94671	4.71273e-12	3.15529e-10	17.2015	TRUE	intron	5
chr19:58029299-58031352	2.26607	1.802	2.73014	0.711205	9.89036	5.50515e-12	3.59388e-10	17.0423	TRUE	intergenic	1
chr5:137707774-137710301	0.978837	0.778224	1.17945	3.1451	9.88267	5.62342e-12	3.59388e-10	17.18	FALSE	intron	2
chr1:211606072-211609237	1.05595	0.838459	1.27345	2.91762	9.83376	6.43795e-12	4.02301e-10	17.0784	TRUE	intergenic	3
chr1:113398677-113400784	1.59758	1.26662	1.92854	1.76338	9.77702	7.53492e-12	4.60613e-10	16.9706	TRUE	intron	1
chr19:19790250-19794798	0.523806	0.415205	0.632407	5.58778	9.76925	7.69933e-12	4.60649e-10	16.5966	FALSE	3UTR	6
chr16:54277971-54280033	-0.837634	-1.01177	-0.663497	4.418	-9.74286	8.28515e-12	4.85372e-10	16.6022	FALSE	intergenic	1
chr16:88829993-88832083	1.14097	0.903298	1.37863	2.43969	9.72359	8.74139e-12	5.01648e-10	16.8267	TRUE	intron	1
chr2:54057331-54061429	1.55778	1.23285	1.88271	0.642016	9.71048	9.06648e-12	5.09899e-10	16.6215	TRUE	intron	2
chr15:59956341-59958424	1.46519	1.15653	1.77385	1.68925	9.61484	1.18407e-11	6.52862e-10	16.527	TRUE	intron	1
chr7:63797233-63799335	0.793364	0.624978	0.96175	3.33442	9.54308	1.44776e-11	7.82905e-10	16.2037	FALSE	intron	1
chr1:173764073-173767336	0.730024	0.574944	0.885103	5.15483	9.53466	1.48241e-11	7.86514e-10	15.963	FALSE	intergenic	3
chr22:18570277-18575336	-0.501367	-0.608565	-0.394169	5.49685	-9.47308	1.76265e-11	9.17881e-10	15.761	FALSE	3UTR	4
chr6:17656673-17662488	1.01516	0.79534	1.23499	2.94523	9.35369	2.4692e-11	1.26243e-09	15.749	TRUE	intron	4
chr4:109579260-109585549	2.3018	1.80173	2.80186	2.66354	9.32321	2.69188e-11	1.35171e-09	15.6897	TRUE	intron	6
chr4:15729386-15731884	1.09122	0.85147	1.33098	3.43836	9.21871	3.62251e-11	1.7871e-09	15.2321	TRUE	intron	2
chr6:122761226-122763429	1.27713	0.996045	1.55821	2.74992	9.20289	3.78954e-11	1.83727e-09	15.337	TRUE	intergenic	1
chr12:54059598-54061684	1.45666	1.13408	1.77924	2.26589	9.14628	4.45394e-11	2.12279e-09	15.2263	TRUE	intron	1
chr8:30533004-30537606	-0.522878	-0.638806	-0.40695	5.60826	-9.13557	4.5925e-11	2.15235e-09	14.7926	FALSE	mixed	3
chr15:74782815-74785793	1.37822	1.07128	1.68517	0.906997	9.09451	5.16488e-11	2.38092e-09	15.0626	TRUE	mixed	2
chr19:53054091-53056119	2.32529	1.80691	2.84368	-0.424341	9.08547	5.30042e-11	2.404e-09	14.7014	TRUE	intron	1
chr12:44180631-44183551	0.57519	0.446817	0.703564	5.22842	9.07526	5.45779e-11	2.43608e-09	14.6461	FALSE	3UTR	2
chr3:18575570-18577660	1.22939	0.952213	1.50657	1.35017	8.98372	7.09891e-11	3.10633e-09	14.7771	TRUE	intron	1
chr6:90541611-90545409	2.16244	1.67468	2.65019	2.73239	8.97976	7.18035e-11	3.10633e-09	14.7043	TRUE	intron	3
chr7:56141660-56144701	-0.609598	-0.747643	-0.471554	5.01056	-8.94432	7.95193e-11	3.38801e-09	14.2749	FALSE	intron	2
chr10:38380212-38382376	1.47834	1.14311	1.81358	1.30164	8.932	8.23955e-11	3.45815e-09	14.6305	TRUE	intergenic	1
chr15:90618722-90622360	0.821119	0.634567	1.00767	3.3677	8.91514	8.65014e-11	3.57014e-09	14.4	FALSE	intron	3
chr19:53716067-53720100	0.862029	0.666086	1.05797	2.91146	8.91076	8.7603e-11	3.57014e-09	14.4965	FALSE	intergenic	4
chr1:235989459-235991569	0.879345	0.679294	1.0794	6.01308	8.90312	8.95565e-11	3.59761e-09	14.0935	FALSE	intron	1
chr15:42830255-42835435	0.552614	0.425009	0.680219	3.86879	8.77159	1.31073e-10	5.19124e-09	13.9048	FALSE	intergenic	5
chr9:115234973-115238581	1.14278	0.878629	1.40693	3.15799	8.7626	1.34543e-10	5.25465e-09	14.0274	TRUE	intergenic	2
chr19:6582633-6585703	0.568921	0.437081	0.700761	6.25352	8.74033	1.43537e-10	5.52912e-09	13.6094	FALSE	intron	4
chr8:145146987-145149082	2.38786	1.83185	2.94387	0.559142	8.69862	1.62064e-10	6.15844e-09	13.9083	TRUE	intergenic	1
chr4:53527494-53532473	0.638921	0.489312	0.78853	3.87452	8.64994	1.86775e-10	7.00282e-09	13.5622	FALSE	intergenic	4
chr9:34680652-34683113	0.587579	0.449893	0.725265	4.78522	8.64369	1.90215e-10	7.03794e-09	13.4385	FALSE	intergenic	2
chr16:4511223-4514020	-0.480611	-0.593555	-0.367667	4.61881	-8.61892	2.0449e-10	7.46789e-09	13.3703	FALSE	intron	3
chr12:122127371-122129477	1.75435	1.34064	2.16806	0.434215	8.58895	2.23217e-10	8.04725e-09	13.5619	TRUE	intergenic	1
chr6:42908418-42915980	0.666807	0.509028	0.824585	4.74698	8.56004	2.42933e-10	8.64719e-09	13.1832	FALSE	intron	10
chr17:56805643-56808162	1.99389	1.52049	2.46729	0.942625	8.53088	2.64609e-10	9.301e-09	13.4816	TRUE	intron	2
chr17:8172249-8174396	-0.616446	-0.763791	-0.469101	3.45333	-8.47389	3.12815e-10	1.08597e-08	13.0974	FALSE	3UTR	2
chr19:7083431-7087969	0.411395	0.31232	0.510469	5.07997	8.41047	3.77013e-10	1.29288e-08	12.7102	FALSE	3UTR	4
chr15:50894726-50896925	1.14483	0.867631	1.42202	2.53114	8.36517	4.30903e-10	1.45988e-08	12.9353	TRUE	intron	2
chr6:135524457-135531646	0.713668	0.540607	0.88673	6.22482	8.35255	4.47268e-10	1.49728e-08	12.4548	FALSE	intron	11
chr7:56107147-56110853	1.14915	0.870045	1.42825	1.63929	8.33946	4.64899e-10	1.538e-08	12.9467	TRUE	intron	4
chr1:245184479-245186595	1.39556	1.05612	1.73501	0.83066	8.32724	4.82004e-10	1.57604e-08	12.8335	TRUE	intron	1
chr6:111217687-111220305	0.67323	0.509117	0.837344	3.36361	8.30887	5.08922e-10	1.63823e-08	12.6298	FALSE	intergenic	3
chr9:132271984-132275355	1.6764	1.26762	2.08518	0.634323	8.30639	5.12676e-10	1.63823e-08	12.8165	TRUE	3UTR	2
chr12:69210289-69212836	0.891497	0.673521	1.10947	3.35486	8.28388	5.4799e-10	1.7314e-08	12.5792	FALSE	intron	3
chr6:36508671-36513988	0.743921	0.561064	0.926778	2.76001	8.24022	6.2372e-10	1.94878e-08	12.5575	FALSE	intron	7
chr2:47286362-47288441	-0.671135	-0.836887	-0.505384	4.58628	-8.20116	7.0041e-10	2.16434e-08	12.132	FALSE	intron	1
chr1:40319623-40323074	-0.478992	-0.598288	-0.359696	4.94345	-8.13254	8.59031e-10	2.62565e-08	11.9097	FALSE	intron	2
chr11:82801325-82804018	1.12345	0.841796	1.4051	1.83441	8.07916	1.00725e-09	3.01466e-08	12.1884	TRUE	intron	2
chr12:122130058-122133809	1.59149	1.19246	1.99052	0.910865	8.07832	1.00978e-09	3.01466e-08	12.1955	TRUE	intergenic	5
chr19:11936606-11938662	2.05247	1.53767	2.56726	0.825984	8.07545	1.01847e-09	3.01466e-08	12.1718	TRUE	intron	1
chr7:152336442-152343999	0.69229	0.518407	0.866173	4.55942	8.06407	1.05367e-09	3.08638e-08	11.7245	FALSE	mixed	6
chr8:82610240-82612439	1.06202	0.79412	1.32992	1.14389	8.02945	1.16852e-09	3.3875e-08	12.0538	TRUE	intergenic	1
chr12:112472518-112477774	1.23879	0.9259	1.55168	2.55455	8.01916	1.20502e-09	3.45767e-08	11.9001	TRUE	intron	5
chr5:79930947-79933022	1.53127	1.14118	1.92137	0.110544	7.9507	1.47927e-09	4.20173e-08	11.7507	TRUE	intron	1
chr19:24102276-24104406	1.105	0.823367	1.38664	1.67463	7.94695	1.496e-09	4.20676e-08	11.8064	TRUE	3UTR	1
chr2:47394712-47396772	1.58024	1.17563	1.98485	1.51922	7.91061	1.66836e-09	4.64498e-08	11.6873	TRUE	intron	1
chr19:50033354-50036954	3.02923	2.24949	3.80898	0.270796	7.86869	1.89239e-09	5.21705e-08	11.5216	TRUE	intron	5
chr15:76575709-76577796	-0.6538	-0.822355	-0.485244	5.06159	-7.85642	1.96353e-09	5.36061e-08	11.0583	FALSE	intron	1
chr3:9421692-9423732	0.786489	0.582944	0.990034	3.13271	7.82627	2.15006e-09	5.81343e-08	11.251	FALSE	intron	1
chr19:21568529-21570655	-1.1316	-1.42615	-0.837041	2.26454	-7.78124	2.46262e-09	6.59512e-08	11.2762	TRUE	intergenic	1
chr1:19658856-19660928	0.80828	0.597514	1.01904	2.78741	7.76758	2.56624e-09	6.80779e-08	11.1453	FALSE	intergenic	1
chr15:60713420-60715502	0.705365	0.520378	0.890352	3.36579	7.72317	2.93466e-09	7.71241e-08	10.9084	FALSE	3UTR	1
chr14:92631335-92637389	1.13839	0.839076	1.43771	2.98206	7.7034	3.11536e-09	8.11146e-08	10.901	TRUE	intergenic	6
chr10:29746760-29750821	0.51218	0.376014	0.648347	3.5059	7.61861	4.02751e-09	1.03902e-07	10.5697	FALSE	intron	2
chr3:155541779-155544959	-0.949573	-1.20251	-0.696634	3.0697	-7.60389	4.21147e-09	1.0766e-07	10.5928	FALSE	3UTR	3
chr8:103369139-103372230	1.60934	1.18035	2.03832	1.1559	7.5985	4.28098e-09	1.08451e-07	10.7955	TRUE	intron	2
chr1:28866404-28873054	0.755431	0.552218	0.958644	1.98713	7.52951	5.27928e-09	1.32548e-07	10.5216	FALSE	intergenic	7
chr16:14767380-14769402	1.74516	1.2693	2.22102	-0.00103144	7.42809	7.19038e-09	1.78932e-07	10.1771	TRUE	intron	1
chr1:40931679-40938220	0.895581	0.651129	1.14003	4.06267	7.42053	7.3583e-09	1.80755e-07	9.85935	FALSE	intergenic	5
chr19:53427580-53432496	1.01864	0.740476	1.2968	2.66662	7.41731	7.43081e-09	1.80755e-07	10.079	TRUE	mixed	8
chr1:16145168-16147831	1.54238	1.12113	1.96362	0.968223	7.41618	7.45646e-09	1.80755e-07	10.26	TRUE	intergenic	2
chr4:53586718-53588741	1.04734	0.760252	1.33443	1.31684	7.38914	8.09831e-09	1.94636e-07	10.1647	TRUE	intergenic	1
chr19:11939720-11941830	0.83587	0.606404	1.06534	2.81734	7.37808	8.3765e-09	1.98914e-07	9.94722	FALSE	intron	1
chr22:50212227-50214696	1.45487	1.05539	1.85435	2.60974	7.37648	8.41778e-09	1.98914e-07	10.0004	TRUE	intron	2
chr17:41452767-41455572	1.12937	0.815281	1.44346	1.00193	7.28294	1.12072e-08	2.62623e-07	9.86629	TRUE	intergenic	2
chr19:20048177-20050341	1.44915	1.04558	1.85272	0.521542	7.27313	1.15491e-08	2.68398e-07	9.83499	TRUE	intron	1
chr15:75715891-75722662	0.753176	0.542488	0.963864	2.94634	7.2407	1.27569e-08	2.94035e-07	9.50181	FALSE	intron	5
chr6:105545836-105549285	-0.634237	-0.811814	-0.45666	4.18856	-7.23416	1.30152e-08	2.97207e-07	9.27763	FALSE	3UTR	2
chr21:37713314-37715406	0.465252	0.334912	0.595591	3.81762	7.22992	1.31858e-08	2.97207e-07	9.32355	FALSE	intron	1
chr1:92933489-92935598	0.992375	0.714337	1.27041	3.35578	7.22928	1.32115e-08	2.97207e-07	9.37003	FALSE	intergenic	1
chr19:21482126-21484269	2.03108	1.46168	2.60048	0.00995184	7.2249	1.33906e-08	2.98845e-07	9.62518	TRUE	intron	1
chr1:6110954-6124745	0.887507	0.63808	1.13693	4.32189	7.20695	1.4149e-08	3.13284e-07	9.15634	FALSE	intron	11
chr16:70609873-70611889	1.08216	0.777347	1.38698	1.4523	7.19081	1.48678e-08	3.26628e-07	9.57513	TRUE	intron	1
chr5:137320288-137322329	0.640712	0.460131	0.821294	3.42044	7.18643	1.50696e-08	3.28493e-07	9.25729	FALSE	intron	1
chr22:40762375-40764415	-0.485809	-0.623187	-0.34843	4.45426	-7.16257	1.62159e-08	3.50762e-07	8.99399	FALSE	intergenic	1
chr1:51105702-51112486	0.948994	0.67896	1.21903	2.27826	7.11815	1.85901e-08	3.99049e-07	9.27628	FALSE	intron	6
chr1:226432431-226436517	0.684519	0.489632	0.879406	2.5618	7.11419	1.88181e-08	4.00884e-07	9.17977	FALSE	intron	2
chr2:55441302-55444112	1.56913	1.12138	2.01688	0.596773	7.09817	1.97698e-08	4.1799e-07	9.32024	TRUE	intron	2
chr13:33088947-33091007	1.04379	0.744917	1.34265	1.12212	7.07382	2.13093e-08	4.47176e-07	9.23397	TRUE	intron	1
chr6:35808429-35810497	-0.576234	-0.741982	-0.410486	3.50075	-7.04163	2.35323e-08	4.9017e-07	8.75232	FALSE	intron	1
chr2:176808705-176811170	1.09224	0.776381	1.40809	1.50244	7.00408	2.64232e-08	5.46338e-07	9.02321	TRUE	intron	2
chr5:149425695-149427731	-0.673195	-0.868311	-0.478079	2.85816	-6.98829	2.77428e-08	5.69435e-07	8.77003	FALSE	intron	1
chr9:42235947-42238153	1.28048	0.907719	1.65324	1.20449	6.95769	3.04934e-08	6.21358e-07	8.89419	TRUE	intergenic	1
chr16:72057711-72062304	-0.589999	-0.762278	-0.417721	3.35614	-6.93655	3.25523e-08	6.58539e-07	8.49794	FALSE	mixed	4
chr19:4353696-4355714	-0.790082	-1.02102	-0.559146	2.49426	-6.92952	3.32668e-08	6.68188e-07	8.6489	FALSE	intron	1
chr12:72183862-72186757	0.717957	0.507124	0.928791	2.69577	6.89734	3.67491e-08	7.32897e-07	8.51701	FALSE	intergenic	2
chr19:52869438-52871661	0.72017	0.507966	0.932373	2.70862	6.87394	3.95097e-08	7.82403e-07	8.44455	FALSE	3UTR	1
chr20:42311242-42315667	-0.458878	-0.594159	-0.323597	5.29029	-6.87043	3.99414e-08	7.85177e-07	8.00419	FALSE	intron	3
chr14:34925323-34927410	1.9541	1.37783	2.53036	-0.169923	6.86828	4.02082e-08	7.85177e-07	8.5961	TRUE	intron	1
chr19:21299606-21306333	0.830863	0.585753	1.07597	2.874	6.86582	4.05153e-08	7.85718e-07	8.40643	FALSE	mixed	6
chr1:43871919-43874175	0.807267	0.568598	1.04594	3.32965	6.85086	4.24365e-08	8.17339e-07	8.22957	FALSE	intron	2
chr5:34905156-34907738	0.473341	0.333312	0.613371	4.16268	6.84664	4.29959e-08	8.20596e-07	8.06621	FALSE	3UTR	3
chr20:34279214-34283334	1.42858	1.00587	1.85128	1.17369	6.84519	4.31893e-08	8.20596e-07	8.54842	TRUE	mixed	4
chr7:63803419-63805479	1.08987	0.765056	1.41469	1.5986	6.79613	5.02828e-08	9.48961e-07	8.35345	TRUE	intron	1
chr3:9880640-9882729	-0.710591	-0.92343	-0.497751	4.30655	-6.76224	5.58575e-08	1.04714e-06	7.78098	FALSE	intron	1
chr17:46948805-46950869	1.24776	0.873284	1.62224	0.155243	6.74884	5.82293e-08	1.08438e-06	8.26341	TRUE	intergenic	1
chr19:9755824-9760260	0.467967	0.327269	0.608666	4.77018	6.73673	6.04606e-08	1.11852e-06	7.64739	FALSE	intergenic	8
chr10:14945182-14948979	0.359954	0.251199	0.468709	5.06582	6.70377	6.69762e-08	1.23096e-06	7.50963	FALSE	mixed	3
chr3:183457780-183459989	1.53067	1.06735	1.99399	-0.0303673	6.6915	6.95796e-08	1.27051e-06	8.09899	TRUE	intron	1
chr1:19627348-19630759	-0.381605	-0.497188	-0.266022	5.61497	-6.68721	7.05145e-08	1.27927e-06	7.40445	FALSE	intergenic	2
chr1:229585540-229587655	-0.594266	-0.774973	-0.413559	3.69436	-6.66084	7.65385e-08	1.37966e-06	7.56811	FALSE	5UTR	1
chr9:70630773-70632979	1.31955	0.917952	1.72115	0.243651	6.65512	7.79114e-08	1.39546e-06	8.00105	TRUE	intergenic	1
chr5:145510097-145512824	-0.400912	-0.523382	-0.278441	4.9756	-6.63042	8.41348e-08	1.49739e-06	7.29008	FALSE	intron	2
chr19:21371851-21378455	0.531043	0.368441	0.693645	4.33435	6.61497	8.82789e-08	1.56126e-06	7.33178	FALSE	mixed	6
chr1:173912031-173916303	0.454254	0.315015	0.593493	4.06203	6.60786	9.02525e-08	1.58619e-06	7.32528	FALSE	intron	5
chr17:29116752-29123860	0.826389	0.572741	1.08004	5.16699	6.59896	9.2787e-08	1.6206e-06	7.15911	FALSE	intron	11
chr6:82897631-82899685	1.73524	1.20197	2.26852	0.439258	6.59072	9.52001e-08	1.65249e-06	7.81102	TRUE	intron	1
chr8:117799528-117801618	2.1267	1.47096	2.78245	-0.219939	6.56893	1.01882e-07	1.75763e-06	7.67462	TRUE	intron	1
chr17:78979519-78981606	1.0981	0.758609	1.43758	0.77939	6.55151	1.07566e-07	1.84436e-06	7.68507	TRUE	intergenic	1
chr16:57203026-57205902	1.13765	0.785168	1.49013	1.21801	6.53726	1.12449e-07	1.9164e-06	7.61769	TRUE	intron	2
chr1:6581425-6584593	-0.414497	-0.543134	-0.28586	4.625	-6.52648	1.16289e-07	1.96991e-06	6.99938	FALSE	3UTR	3
chr19:21326030-21332000	1.03829	0.715865	1.36072	3.59905	6.52248	1.17751e-07	1.98272e-06	7.15295	TRUE	intron	5
chr12:54064698-54067248	-0.404625	-0.530354	-0.278896	5.85033	-6.51838	1.19264e-07	1.98572e-06	6.86578	FALSE	intron	2
chr3:136049218-136051832	-0.625598	-0.819997	-0.4312	2.81542	-6.51817	1.19341e-07	1.98572e-06	7.29632	FALSE	intron	4
chr19:50017668-50022230	-0.643065	-0.842957	-0.443173	4.79641	-6.51603	1.20142e-07	1.9873e-06	6.95583	FALSE	intron	4
chr15:79210999-79213049	1.99408	1.37192	2.61624	-0.374627	6.49176	1.29586e-07	2.13096e-06	7.47167	TRUE	intergenic	1
chr1:19656632-19658758	0.599912	0.411323	0.788501	3.34616	6.44309	1.50836e-07	2.46599e-06	6.96981	FALSE	intergenic	1
chr5:145523742-145527480	-0.363994	-0.478514	-0.249474	5.19552	-6.43779	1.53349e-07	2.49259e-06	6.6637	FALSE	intron	4
chr12:70861863-70865468	0.873431	0.598254	1.14861	2.18887	6.42894	1.57645e-07	2.54769e-06	7.16348	FALSE	intron	2
chr2:179297912-179301070	-0.499359	-0.656803	-0.341914	4.26371	-6.42403	1.60079e-07	2.57224e-06	6.74939	FALSE	intron	3
chr3:58125889-58127930	-1.11448	-1.46962	-0.759347	2.19753	-6.35624	1.97828e-07	3.16075e-06	6.93088	TRUE	intron	1
chr19:4950116-4952203	-0.455782	-0.601076	-0.310488	5.00951	-6.35379	1.99347e-07	3.16702e-06	6.41755	FALSE	intron	1
chr19:11980296-11982407	0.797972	0.543072	1.05287	1.80597	6.34076	2.07631e-07	3.28011e-06	6.96673	FALSE	intron	1
chr1:247260670-247264121	0.33174	0.225574	0.437905	6.14346	6.32901	2.154e-07	3.38382e-06	6.26043	FALSE	intergenic	2
chr14:103261353-103263383	1.68084	1.14183	2.21986	-0.379277	6.31612	2.24253e-07	3.50333e-06	6.91885	TRUE	intron	1
chr19:52561350-52563494	0.683779	0.46131	0.906248	1.55514	6.22542	2.97813e-07	4.62679e-06	6.62428	FALSE	intron	1
chr19:21700454-21703799	0.843441	0.568866	1.11801	1.69818	6.22182	3.01185e-07	4.65348e-06	6.61226	FALSE	intron	2
chr1:46120694-46124357	0.685869	0.461664	0.910074	5.81716	6.19612	3.26414e-07	5.01572e-06	5.86333	FALSE	intron	3
chr17:58406979-58409040	1.59246	1.07064	2.11427	-0.438875	6.18117	3.42047e-07	5.22736e-06	6.57247	TRUE	intron	1
chr20:35517825-35519841	-0.388108	-0.515515	-0.260701	6.98104	-6.16995	3.54273e-07	5.38495e-06	5.7252	FALSE	3UTR	1
chr19:52795552-52797625	0.463298	0.310939	0.615657	3.36953	6.15907	3.66552e-07	5.54164e-06	6.06187	FALSE	intron	1
chr7:56011785-56013873	0.789921	0.529994	1.04985	1.34737	6.15537	3.7082e-07	5.55964e-06	6.47296	FALSE	intron	1
chr6:110797399-110803269	0.374815	0.251465	0.498165	5.44846	6.15462	3.71697e-07	5.55964e-06	5.7681	FALSE	intergenic	4
chr9:99652872-99655044	0.574706	0.385187	0.764224	2.65152	6.14211	3.8655e-07	5.72368e-06	6.18727	FALSE	intergenic	1
chr19:23842892-23845409	0.46677	0.312841	0.620698	3.00258	6.14195	3.86735e-07	5.72368e-06	6.12636	FALSE	intron	2
chr1:155026219-155028309	-0.432897	-0.576588	-0.289207	5.47441	-6.10209	4.38159e-07	6.43177e-06	5.59079	FALSE	intron	1
chr16:11927846-11929951	0.465217	0.31078	0.619654	3.99972	6.10137	4.39154e-07	6.43177e-06	5.80037	FALSE	intergenic	1
chr12:57121121-57126324	0.393068	0.262466	0.52367	4.9223	6.09594	4.46693e-07	6.5083e-06	5.63097	FALSE	intergenic	6
chr1:40985559-40990667	0.798378	0.532569	1.06419	4.62727	6.08362	4.6427e-07	6.72953e-06	5.63244	FALSE	intergenic	7
chr1:51103199-51105254	1.01874	0.679247	1.35823	0.526392	6.07794	4.72608e-07	6.81525e-06	6.27771	TRUE	intron	1
chr15:75213577-75215687	2.25524	1.50039	3.01009	0.0329414	6.05142	5.13556e-07	7.36795e-06	6.20518	TRUE	intron	1
chr4:127007-129096	0.94146	0.626103	1.25682	1.44591	6.04676	5.21106e-07	7.43833e-06	6.09826	FALSE	intron	1
chr9:80885858-80891407	-0.514747	-0.687972	-0.341522	3.96497	-6.01876	5.68902e-07	8.07956e-06	5.50361	FALSE	3UTR	5
chr19:49860380-49863375	0.812759	0.539008	1.08651	2.37074	6.01353	5.7829e-07	8.17162e-06	5.93259	FALSE	intron	2
chr10:70237671-70242822	-0.51893	-0.694032	-0.343827	3.01479	-6.0026	5.98446e-07	8.41415e-06	5.66299	FALSE	3UTR	7
chr19:33368096-33370145	-1.18512	-1.58523	-0.785001	0.91182	-5.99928	6.04719e-07	8.46005e-06	6.03468	TRUE	intron	1
chr3:9425652-9427819	0.353036	0.233806	0.472267	4.96912	5.99731	6.08466e-07	8.47033e-06	5.31303	FALSE	3UTR	1
chr22:32040265-32042750	1.56739	1.03783	2.09696	-0.291202	5.99489	6.13097e-07	8.49275e-06	6.03662	TRUE	intron	2
chr19:19905963-19908076	0.565851	0.374144	0.757558	3.42185	5.97843	6.45561e-07	8.89861e-06	5.51178	FALSE	intron	1
chr5:60452194-60454271	-0.531822	-0.712634	-0.35101	3.11488	-5.95747	6.89398e-07	9.45652e-06	5.50659	FALSE	intergenic	1
chr19:58893013-58895072	1.07818	0.708856	1.4475	2.00053	5.91304	7.92443e-07	1.08172e-05	5.59482	TRUE	intergenic	1
chr10:96366614-96368759	-1.16846	-1.57041	-0.766518	1.77774	-5.88805	8.57012e-07	1.16421e-05	5.54926	TRUE	intron	1
chr3:133342878-133345036	0.455274	0.298621	0.611926	3.98897	5.88652	8.61157e-07	1.16422e-05	5.10613	FALSE	intron	1
chr19:3193191-3196454	-0.800115	-1.07564	-0.524589	3.73588	-5.88183	8.7389e-07	1.17578e-05	5.15176	FALSE	intron	2
chr1:53429057-53431133	2.36168	1.54762	3.17573	-1.28393	5.87611	8.89717e-07	1.19137e-05	5.50731	TRUE	intron	1
chr6:56919870-56923722	0.469712	0.307702	0.631722	5.16408	5.87237	9.00214e-07	1.19972e-05	4.9134	FALSE	intergenic	6
chr11:74165840-74168373	0.337126	0.220748	0.453504	5.55206	5.86739	9.14378e-07	1.21284e-05	4.87303	FALSE	3UTR	2
chr19:21350746-21352815	1.2832	0.837674	1.72873	0.00901788	5.8337	1.01627e-06	1.34166e-05	5.55596	TRUE	intron	1
chr15:52203369-52208201	0.542314	0.353698	0.73093	4.64553	5.82364	1.04882e-06	1.37816e-05	4.81583	FALSE	intergenic	5
chr21:37698555-37700639	1.7671	1.1523	2.3819	-0.242377	5.82169	1.05527e-06	1.38019e-05	5.51704	TRUE	intron	1
chr15:32862251-32866176	-0.787025	-1.06283	-0.511221	2.47171	-5.77978	1.20347e-06	1.56365e-05	5.06558	FALSE	intron	3
chr4:174251256-174253333	0.341243	0.221639	0.460847	8.1189	5.77883	1.20707e-06	1.56365e-05	4.45528	FALSE	intergenic	1
chr15:32810628-32815876	0.569345	0.369716	0.768975	5.11651	5.77662	1.21547e-06	1.56365e-05	4.61045	FALSE	intergenic	4
chr2:43740068-43742117	2.08773	1.35563	2.81982	-1.06937	5.77601	1.21778e-06	1.56365e-05	5.22826	TRUE	intron	1
chr17:20817979-20820039	1.13395	0.734935	1.53296	0.589628	5.75613	1.29612e-06	1.65278e-05	5.31372	TRUE	intron	1
chr20:3804378-3806511	-0.678032	-0.916645	-0.439418	2.20142	-5.75543	1.29895e-06	1.65278e-05	5.13069	FALSE	3UTR	1
chr7:158420098-158422282	1.02692	0.665224	1.38861	0.896902	5.75068	1.31845e-06	1.67004e-05	5.2695	TRUE	intergenic	1
chr3:186745762-186747874	1.37238	0.888874	1.85588	-0.607322	5.74906	1.32518e-06	1.67103e-05	5.29428	TRUE	intron	1
chr8:66626640-66629317	-0.609345	-0.824475	-0.394216	2.43761	-5.73703	1.3761e-06	1.7275e-05	4.96639	FALSE	intergenic	3
chr20:33870479-33872527	-0.422382	-0.571806	-0.272959	4.73415	-5.72545	1.42696e-06	1.78339e-05	4.48906	FALSE	intron	1
chr2:178183691-178187922	0.433824	0.279854	0.587795	3.43638	5.70689	1.51246e-06	1.88188e-05	4.65956	FALSE	intron	2
chr13:45603534-45606248	0.596837	0.384907	0.808767	2.503	5.7041	1.5258e-06	1.89011e-05	4.86066	FALSE	3UTR	2
chr15:50849717-50851846	-1.23749	-1.67732	-0.797648	-0.100776	-5.69864	1.55212e-06	1.91428e-05	5.15703	TRUE	intron	1
chr19:11897828-11902367	0.910145	0.586301	1.23399	2.24269	5.69244	1.58259e-06	1.935e-05	4.87254	FALSE	intergenic	5
chr11:63941886-63944554	1.05453	0.679309	1.42975	0.524061	5.69242	1.58268e-06	1.935e-05	5.11873	TRUE	intergenic	2
chr8:8090000-8093905	-0.547258	-0.742106	-0.352411	4.67364	-5.6888	1.60076e-06	1.94863e-05	4.41769	FALSE	intergenic	2
chr14:92524892-92528362	0.407111	0.261503	0.552719	3.58822	5.66305	1.73531e-06	2.10332e-05	4.47915	FALSE	3UTR	5
chr2:32531725-32536902	0.446867	0.286385	0.60735	4.63017	5.63994	1.86572e-06	2.25167e-05	4.25138	FALSE	3UTR	6
chr14:74350730-74352885	0.694803	0.444678	0.944927	2.33007	5.62637	1.94677e-06	2.33945e-05	4.66522	FALSE	3UTR	1
chr10:23410015-23413282	0.641973	0.410682	0.873265	2.70987	5.62186	1.97448e-06	2.36266e-05	4.58244	FALSE	intergenic	2
chr1:113120878-113124493	0.445391	0.284757	0.606026	2.75931	5.61598	2.01118e-06	2.39637e-05	4.55681	FALSE	intron	2
chr15:90815857-90821095	0.378578	0.24181	0.515345	4.03541	5.60654	2.0716e-06	2.45795e-05	4.20859	FALSE	mixed	6
chr18:18518391-18521190	1.56043	0.994961	2.12589	2.07403	5.58934	2.18628e-06	2.58312e-05	4.65292	TRUE	intergenic	2
chr15:64657915-64666159	0.338048	0.215435	0.460661	6.03415	5.58425	2.22147e-06	2.61372e-05	3.93519	FALSE	intron	8
chr5:42994781-42996977	0.893743	0.569302	1.21818	2.81389	5.57956	2.25431e-06	2.6413e-05	4.40241	FALSE	intergenic	1
chr15:79208805-79210903	1.54447	0.983635	2.10531	-0.773128	5.57782	2.26662e-06	2.64471e-05	4.79617	TRUE	intergenic	1
chr19:21354045-21356553	1.57954	1.00548	2.1536	-0.328246	5.57305	2.30076e-06	2.67344e-05	4.77334	TRUE	intron	2
chr18:18513289-18518248	1.4382	0.915303	1.9611	2.98374	5.5709	2.31632e-06	2.67458e-05	4.4193	TRUE	intergenic	3
chr19:17385174-17387342	-0.46987	-0.640723	-0.299017	4.14043	-5.57029	2.32076e-06	2.67458e-05	4.08807	FALSE	intron	1
chr1:51100222-51102311	1.16508	0.740727	1.58943	0.534609	5.56098	2.38946e-06	2.74252e-05	4.73004	TRUE	intron	1
chr9:97054829-97057609	0.726877	0.460697	0.993057	1.51922	5.53106	2.62424e-06	2.99974e-05	4.49901	FALSE	3UTR	2
chr19:52541950-52544019	1.0318	0.652893	1.4107	0.691918	5.51554	2.75492e-06	3.13637e-05	4.5854	TRUE	intron	1
chr14:23500118-23502601	-0.390064	-0.533558	-0.24657	4.64411	-5.50586	2.83974e-06	3.2099e-05	3.81565	FALSE	intron	2
chr11:61142552-61144714	1.04795	0.662417	1.43348	1.13486	5.50557	2.84234e-06	3.2099e-05	4.49915	TRUE	intergenic	1
chr16:19712470-19716680	-0.437518	-0.598585	-0.276452	3.88502	-5.50191	2.87509e-06	3.2339e-05	3.90987	FALSE	mixed	3
chr17:79672307-79674515	-0.461828	-0.631975	-0.29168	4.30628	-5.49765	2.91371e-06	3.26429e-05	3.84126	FALSE	intron	1
chr13:52595230-52598623	0.520895	0.328915	0.712875	3.17066	5.49563	2.93217e-06	3.27193e-05	4.06184	FALSE	3UTR	4
chr19:22583312-22585921	0.516417	0.326039	0.706794	3.36254	5.49423	2.94502e-06	3.27328e-05	4.02303	FALSE	intron	2
chr19:49426113-49428351	-0.511226	-0.700089	-0.322363	4.5238	-5.48263	3.05396e-06	3.38099e-05	3.75675	FALSE	intergenic	1
chr18:32838191-32840417	0.759877	0.479057	1.0407	1.58405	5.48072	3.07225e-06	3.38791e-05	4.35972	FALSE	intron	1
chr16:28380009-28382121	2.50692	1.5798	3.43405	-2.33468	5.47678	3.11039e-06	3.41657e-05	3.95734	TRUE	intergenic	1
chr1:225971312-225973356	1.1743	0.738934	1.60966	2.593	5.46324	3.2451e-06	3.55067e-05	4.10209	TRUE	intron	1
chr8:95785341-95787484	1.47699	0.929254	2.02472	0.231748	5.46174	3.26036e-06	3.55354e-05	4.43276	TRUE	intron	1
chr15:32849617-32851874	1.17871	0.74075	1.61667	0.076256	5.45125	3.36917e-06	3.65796e-05	4.40317	TRUE	intron	1
chr4:57865412-57867521	-0.38535	-0.528604	-0.242095	4.31428	-5.4484	3.39932e-06	3.67649e-05	3.68484	FALSE	intron	1
chr12:67285623-67287661	1.50406	0.944167	2.06395	-0.467234	5.44107	3.47823e-06	3.74743e-05	4.39394	TRUE	intron	1
chr17:79837075-79846018	-0.28686	-0.393853	-0.179866	6.91421	-5.43045	3.59577e-06	3.85361e-05	3.4173	FALSE	mixed	13
chr7:6011505-6013711	-0.768341	-1.05496	-0.481725	1.48211	-5.4297	3.60419e-06	3.85361e-05	4.21796	FALSE	intergenic	1
chr4:17801783-17805879	0.33661	0.210898	0.462323	5.31155	5.4234	3.67595e-06	3.91545e-05	3.48895	FALSE	3UTR	3
chr17:29222095-29226946	-0.482945	-0.663372	-0.302517	4.13455	-5.42148	3.69814e-06	3.92421e-05	3.64889	FALSE	mixed	7
chr14:50949671-50951787	1.53286	0.960015	2.1057	0.974873	5.41987	3.7168e-06	3.92919e-05	4.24068	TRUE	intron	1
chr19:53989905-53991997	1.05891	0.662628	1.45519	0.545735	5.41228	3.80617e-06	4.00859e-05	4.26596	TRUE	intron	1
chr22:44564950-44567007	-0.731502	-1.00555	-0.457453	1.62457	-5.40642	3.87647e-06	4.0674e-05	4.13191	FALSE	3UTR	1
GL000195.1:156196-158269	1.16439	0.727601	1.60117	-0.47365	5.39949	3.96153e-06	4.1412e-05	4.27782	TRUE	NA	NA
chr14:23300941-23302994	-0.394569	-0.542636	-0.246502	4.64042	-5.39744	3.98695e-06	4.15233e-05	3.48598	FALSE	intron	1
chr19:11943968-11948105	0.387334	0.241649	0.533019	4.65653	5.38511	4.14369e-06	4.29965e-05	3.44469	FALSE	mixed	5
chr1:28852795-28855900	1.29466	0.806905	1.78241	0.64587	5.37623	4.26042e-06	4.40452e-05	4.12957	TRUE	intron	2
chr12:69202836-69204945	0.552716	0.344243	0.76119	3.39575	5.37	4.3442e-06	4.46903e-05	3.65122	FALSE	intron	1
chr12:49744500-49748669	0.551309	0.343337	0.759282	2.97219	5.36923	4.3546e-06	4.46903e-05	3.73559	FALSE	mixed	5
chr10:65167050-65169124	1.24517	0.775262	1.71507	0.311869	5.3671	4.3837e-06	4.48253e-05	4.16257	TRUE	intron	1
chr17:41268196-41271965	0.944032	0.58739	1.30067	1.46618	5.36139	4.46278e-06	4.54686e-05	3.98258	FALSE	intron	4
chr1:100558206-100560305	1.88159	1.1702	2.59297	-0.533695	5.35726	4.52065e-06	4.5892e-05	4.14655	TRUE	intron	1
chr20:62344651-62346699	2.4185	1.5034	3.3336	-1.15899	5.35306	4.58052e-06	4.63324e-05	4.07414	TRUE	intron	1
chr3:169780060-169783580	-0.391943	-0.540382	-0.243503	4.92601	-5.34805	4.6527e-06	4.68939e-05	3.29779	FALSE	intron	3
chr1:179325278-179328051	-0.504413	-0.695521	-0.313305	3.26082	-5.34601	4.68249e-06	4.70255e-05	3.61135	FALSE	3UTR	4
chr3:44790321-44792554	0.418215	0.259498	0.576932	5.24353	5.33702	4.81594e-06	4.81937e-05	3.23259	FALSE	3UTR	1
chr19:53858995-53861061	0.662021	0.408263	0.915779	2.25751	5.28415	5.68078e-06	5.66467e-05	3.63625	FALSE	intergenic	1
chr5:43132380-43134456	1.05676	0.650602	1.46291	0.791145	5.26996	5.93825e-06	5.90048e-05	3.80529	TRUE	intron	1
chr10:22537606-22539703	1.24465	0.766017	1.72329	0.62623	5.26702	5.99285e-06	5.93253e-05	3.83295	TRUE	intergenic	1
chr9:36677507-36679657	-0.617508	-0.855065	-0.379952	2.70786	-5.26501	6.0307e-06	5.93253e-05	3.5077	FALSE	intergenic	1
chr2:61735558-61745243	0.771549	0.474724	1.06837	3.76049	5.26484	6.0338e-06	5.93253e-05	3.18519	FALSE	intron	12
chr22:42445105-42447266	0.759061	0.466162	1.05196	1.23976	5.24906	6.33844e-06	6.21034e-05	3.7015	FALSE	intergenic	1
chr19:51718702-51721955	-0.514189	-0.712942	-0.315435	2.90862	-5.23999	6.52043e-06	6.36648e-05	3.31469	FALSE	intergenic	2
chr2:211014314-211016444	0.813817	0.498659	1.12897	0.878463	5.23023	6.722e-06	6.54057e-05	3.69795	FALSE	intron	1
chr2:32744623-32746849	0.926714	0.56739	1.28604	1.18861	5.22374	6.85947e-06	6.65132e-05	3.62365	FALSE	intron	1
chr6:42848037-42851599	-0.297055	-0.412359	-0.181751	5.82732	-5.21814	6.98046e-06	6.74538e-05	2.81235	FALSE	intron	5
chr11:43877556-43879616	-0.43566	-0.605047	-0.266274	5.81832	-5.20945	7.17213e-06	6.90686e-05	2.79276	FALSE	intron	1
chr16:57207106-57209197	0.302158	0.184491	0.419825	4.27369	5.20118	7.35947e-06	7.06308e-05	2.92471	FALSE	intron	1
chr11:126183121-126186858	0.6172	0.376375	0.858026	2.19392	5.19094	7.59821e-06	7.26741e-05	3.35508	FALSE	intron	3
chr17:20835086-20837132	0.709911	0.432779	0.987043	1.50351	5.18848	7.65672e-06	7.29854e-05	3.466	FALSE	3UTR	1
chr4:113524161-113528728	0.516175	0.314474	0.717876	2.63926	5.18337	7.77981e-06	7.39082e-05	3.23923	FALSE	intron	3
chr14:31915456-31917805	-0.437486	-0.608654	-0.266318	3.94988	-5.17685	7.93957e-06	7.5172e-05	2.90097	FALSE	3UTR	2
chr16:89598305-89600339	-0.588528	-0.818924	-0.358132	2.52926	-5.17387	8.0136e-06	7.56183e-05	3.25606	FALSE	intron	1
chr5:137216097-137218270	0.711852	0.432383	0.991321	1.52526	5.15916	8.38929e-06	7.88986e-05	3.38315	FALSE	intron	1
chr19:20011681-20013737	0.423623	0.257235	0.590011	3.66232	5.1568	8.4514e-06	7.92178e-05	2.92273	FALSE	intron	1
chr3:50697747-50699794	1.21886	0.739836	1.69789	0.0301284	5.15368	8.5338e-06	7.95641e-05	3.53965	TRUE	intergenic	1
chr7:158439512-158441662	1.11104	0.674353	1.54773	0.786559	5.15326	8.54494e-06	7.95641e-05	3.47703	TRUE	intron	1
chr19:58117852-58119910	0.458384	0.277673	0.639096	3.60599	5.13768	8.96994e-06	8.3075e-05	2.86959	FALSE	3UTR	1
chr19:47783415-47785461	1.68744	1.02214	2.35274	-1.50409	5.13728	8.98108e-06	8.3075e-05	3.44009	TRUE	intergenic	1
chr17:41369416-41372701	-0.57687	-0.804398	-0.349341	2.26754	-5.13528	9.03721e-06	8.33201e-05	3.18283	FALSE	3UTR	2
chr22:46436797-46439266	0.861114	0.521282	1.20095	4.14475	5.13239	9.11878e-06	8.37975e-05	2.73221	FALSE	intron	2
chr7:102094437-102096519	0.98672	0.596348	1.37709	0.402211	5.11962	9.48868e-06	8.69126e-05	3.40879	FALSE	3UTR	1
chr6:44416136-44418182	0.492483	0.297094	0.687872	4.4693	5.10521	9.92384e-06	9.06033e-05	2.60573	FALSE	3UTR	1
chr13:77584730-77586774	0.86624	0.522369	1.21011	0.856093	5.10229	1.00145e-05	9.11348e-05	3.29873	FALSE	intron	1
chr5:69742622-69744666	1.93833	1.1686	2.70806	-1.37418	5.10051	1.007e-05	9.13448e-05	3.3195	TRUE	3UTR	1
chr16:3727570-3730210	-0.316233	-0.44241	-0.190056	5.17809	-5.07634	1.08565e-05	9.81626e-05	2.42526	FALSE	intron	2
chr19:45403874-45405919	-0.399547	-0.559141	-0.239952	5.72699	-5.07075	1.10469e-05	9.95006e-05	2.37297	FALSE	3UTR	1
chr9:130567664-130569742	-0.485266	-0.679132	-0.2914	4.07082	-5.06992	1.10753e-05	9.95006e-05	2.57394	FALSE	intron	1
chr4:462703-465758	2.53051	1.51891	3.54212	-2.90235	5.06665	1.11886e-05	0.000100198	2.78325	TRUE	intron	3
chr1:15897460-15900747	-0.454478	-0.636226	-0.272729	3.67418	-5.06483	1.12521e-05	0.000100447	2.60532	FALSE	mixed	4
chr18:23748092-23750647	0.446066	0.26744	0.624693	2.45579	5.05799	1.1494e-05	0.000102282	2.844	FALSE	intron	2
chr19:21365944-21371123	0.366297	0.21955	0.513045	5.16307	5.05575	1.15741e-05	0.00010267	2.37564	FALSE	mixed	5
chr16:70281577-70284815	0.325204	0.194806	0.455601	6.0472	5.05136	1.1733e-05	0.000103752	2.28986	FALSE	intergenic	3
chr3:132088517-132090594	0.694947	0.415729	0.974165	2.05109	5.04116	1.21109e-05	0.000106758	2.94681	FALSE	intergenic	1
chr1:2297020-2304301	0.425466	0.253768	0.597165	3.03203	5.01906	1.29714e-05	0.000113987	2.61227	FALSE	intron	7
chr5:42992676-42994756	0.61276	0.365327	0.860193	3.10323	5.01598	1.30963e-05	0.000114725	2.62087	FALSE	intergenic	1
chr15:40680413-40682489	-0.378745	-0.531741	-0.225748	4.17095	-5.01405	1.3175e-05	0.000114923	2.35495	FALSE	intron	1
chr18:77798095-77800168	-0.457225	-0.641947	-0.272503	3.22393	-5.01342	1.32006e-05	0.000114923	2.56334	FALSE	intron	1
chr12:42769408-42771534	1.34559	0.801798	1.88938	0.294268	5.01193	1.32622e-05	0.000115102	3.10041	TRUE	intron	1
chr1:202737632-202739715	1.20415	0.717303	1.691	1.34074	5.0097	1.33543e-05	0.000115545	2.94919	TRUE	intron	1
chr12:77222061-77224757	0.647639	0.385475	0.909804	2.28116	5.0036	1.36092e-05	0.00011739	2.77374	FALSE	intron	2
chr17:41395635-41400405	0.814866	0.484465	1.14527	3.09113	4.99538	1.39612e-05	0.000120028	2.55958	FALSE	intergenic	7
chrX:15808617-15811490	1.43868	0.85524	2.02213	1.12149	4.99447	1.40005e-05	0.000120028	2.95882	TRUE	intron	3
chr19:58302183-58305336	0.809788	0.481303	1.13827	1.88182	4.9932	1.4056e-05	0.000120138	2.82393	FALSE	intron	2
chr8:6499860-6502697	-0.623522	-0.876977	-0.370067	2.12268	-4.98281	1.45164e-05	0.00012333	2.7719	FALSE	mixed	2
chr12:117135930-117141499	0.328429	0.194926	0.461933	5.53311	4.98279	1.45172e-05	0.00012333	2.10798	FALSE	intron	7
chr13:51541381-51543415	1.25263	0.742585	1.76268	0.8045	4.97434	1.49027e-05	0.000126224	2.91242	TRUE	intron	1
chr6:135588620-135594512	0.439587	0.260056	0.619118	4.26826	4.95939	1.56098e-05	0.000131675	2.15108	FALSE	intergenic	4
chr9:36590292-36593448	1.60989	0.952318	2.26747	0.61492	4.95877	1.56399e-05	0.000131675	2.8995	TRUE	intron	3
chr1:165725898-165728711	1.16932	0.691575	1.64706	0.913677	4.95748	1.57026e-05	0.000131808	2.85526	TRUE	intron	2
chr12:6849887-6851978	1.44148	0.852036	2.03093	-0.689986	4.95323	1.5911e-05	0.00013316	2.9826	TRUE	intergenic	1
chr16:29602079-29604114	1.6677	0.984228	2.35117	-0.423678	4.9422	1.64642e-05	0.000136841	2.94584	TRUE	intergenic	1
chr8:95787580-95789649	1.40702	0.830311	1.98373	-0.0845808	4.94159	1.64952e-05	0.000136841	2.9067	TRUE	intron	1
chr21:45459323-45462804	0.741564	0.437611	1.04552	1.573	4.94156	1.64968e-05	0.000136841	2.72288	FALSE	intron	2
chr1:1648626-1651645	0.655679	0.386553	0.924805	3.3657	4.93467	1.68526e-05	0.000139381	2.30274	FALSE	intron	2
chr1:9095460-9097492	-0.289646	-0.408967	-0.170326	5.80453	-4.91673	1.78155e-05	0.000146913	1.9	FALSE	3UTR	1
chr1:33147050-33150508	-0.400041	-0.564898	-0.235183	4.1897	-4.91493	1.79155e-05	0.000147305	2.07631	FALSE	3UTR	3
chr19:52563937-52569160	0.315348	0.184891	0.445805	4.35485	4.89606	1.89926e-05	0.000155706	1.97509	FALSE	mixed	3
chr11:62576790-62578902	1.33006	0.779626	1.8805	-0.27413	4.89426	1.90992e-05	0.000156125	2.80747	TRUE	intron	1
chr2:69983136-69987222	0.811223	0.475389	1.14706	2.38681	4.89258	1.91983e-05	0.00015648	2.39533	FALSE	intron	6
chr1:40723640-40726245	-0.288434	-0.408238	-0.168631	6.23525	-4.87642	2.01824e-05	0.000164026	1.7519	FALSE	intron	2
chr9:68770520-68773036	1.34888	0.788297	1.90947	-0.810152	4.87365	2.03563e-05	0.000164962	2.75113	TRUE	intergenic	2
chr8:6260423-6262598	0.948826	0.553899	1.34375	0.875448	4.86623	2.08288e-05	0.000168306	2.60801	FALSE	5UTR	2
chr16:81062016-81065629	0.354427	0.206532	0.502322	5.77283	4.85395	2.16341e-05	0.000174313	1.70802	FALSE	mixed	4
GL000256.1:221910-224054	1.55548	0.906065	2.2049	-1.5966	4.85137	2.18077e-05	0.000175209	2.66421	TRUE	NA	NA
chr21:47717724-47720086	1.09881	0.638946	1.55867	1.06857	4.8397	2.26084e-05	0.00018067	2.48993	TRUE	intergenic	2
chr16:70607559-70609670	0.561064	0.326248	0.795879	2.40612	4.83959	2.26158e-05	0.00018067	2.22786	FALSE	3UTR	1
chr9:132267856-132271635	0.444846	0.258293	0.6314	3.18513	4.8298	2.33098e-05	0.000185686	2.03984	FALSE	3UTR	3
chr20:42333397-42335474	-0.47938	-0.680522	-0.278237	4.68729	-4.82725	2.34945e-05	0.000186629	1.72131	FALSE	intron	1
chr1:47763815-47766244	-0.363141	-0.515745	-0.210536	3.85006	-4.81983	2.40391e-05	0.000190416	1.84898	FALSE	intron	2
chr16:50138117-50140592	-0.399856	-0.568276	-0.231435	3.65233	-4.80874	2.48758e-05	0.000196491	1.8515	FALSE	3UTR	2
chr21:47738550-47742227	0.79309	0.458876	1.1273	5.39645	4.80641	2.5055e-05	0.000196861	1.57751	FALSE	intron	3
chr3:136052743-136054792	-0.901088	-1.28082	-0.521355	0.49644	-4.80631	2.50627e-05	0.000196861	2.47581	FALSE	3UTR	1
chr8:124384297-124387571	0.260508	0.150383	0.370633	4.87984	4.79136	2.6246e-05	0.000205581	1.58729	FALSE	intron	2
chr7:140160655-140166823	1.33464	0.770205	1.89907	1.88882	4.78932	2.64118e-05	0.000206305	2.23159	TRUE	intron	5
chr12:69213892-69216396	0.5551	0.320272	0.789928	3.19307	4.78789	2.6528e-05	0.000206639	1.91395	FALSE	intron	2
chr19:10472616-10476037	-0.515033	-0.733067	-0.296999	4.92887	-4.78448	2.68085e-05	0.000208247	1.57626	FALSE	intron	2
chr1:40961246-40966446	0.223225	0.128628	0.317823	6.49857	4.77956	2.72179e-05	0.000210845	1.43561	FALSE	intron	3
chr1:54495165-54497733	0.31037	0.178759	0.441981	6.19598	4.7765	2.74758e-05	0.000212258	1.44418	FALSE	intergenic	2
chr1:40732061-40735992	-0.293774	-0.418956	-0.168593	7.82229	-4.75331	2.95109e-05	0.000226898	1.30617	FALSE	intron	2
chr16:3355565-3358091	0.669219	0.38404	0.954397	2.66879	4.75308	2.95322e-05	0.000226898	1.96826	FALSE	intron	2
chr1:205697977-205700110	-0.427067	-0.609233	-0.244902	3.5949	-4.74847	2.99546e-05	0.000229516	1.64899	FALSE	intron	1
chr14:35566658-35568681	-0.343146	-0.489776	-0.196515	3.98689	-4.74	3.07456e-05	0.000234936	1.56748	FALSE	intron	1
chr19:53997619-53999986	0.594004	0.339499	0.848508	2.30978	4.72734	3.19669e-05	0.000243607	1.91069	FALSE	3UTR	2
chr19:52534085-52536870	0.556328	0.317605	0.795051	2.45922	4.72019	3.26772e-05	0.000248347	1.87347	FALSE	3UTR	2
chrX:100417761-100420595	-0.4557	-0.651374	-0.260025	3.63772	-4.71702	3.29979e-05	0.000250108	1.5635	FALSE	intergenic	2
chr22:25861952-25864012	0.837669	0.47716	1.19818	0.0936802	4.7063	3.41034e-05	0.000257793	2.22345	FALSE	intergenic	1
chr10:21773446-21777534	0.764038	0.434885	1.09319	2.43632	4.70153	3.4607e-05	0.000260898	1.80901	FALSE	intergenic	4
chr11:8707771-8710315	0.323074	0.18363	0.462517	4.82034	4.69273	3.55557e-05	0.000267333	1.30277	FALSE	3UTR	2
chr20:31441372-31443461	0.551658	0.313241	0.790075	2.59021	4.68657	3.6235e-05	0.000271714	1.69208	FALSE	intergenic	1
chr1:245068006-245070234	0.788834	0.446779	1.13089	2.28904	4.67103	3.80061e-05	0.000284237	1.80188	FALSE	intergenic	1
chr12:110459107-110461150	1.22438	0.691887	1.75687	0.504595	4.65722	3.96512e-05	0.000295754	2.06256	TRUE	3UTR	1
chr7:102271061-102279811	0.616214	0.347711	0.884717	3.08197	4.64842	4.07365e-05	0.000303045	1.50375	FALSE	mixed	10
chr7:157046514-157048579	-0.418259	-0.601164	-0.235353	3.91368	-4.6317	4.28783e-05	0.000318137	1.26232	FALSE	intron	1
chr4:15724058-15726145	-0.365283	-0.525313	-0.205252	4.41588	-4.62326	4.40022e-05	0.000325616	1.12528	FALSE	intron	1
chr19:44661480-44667249	0.302186	0.169654	0.434718	3.95559	4.61824	4.46843e-05	0.000329796	1.2092	FALSE	mixed	6
chr19:36382007-36384226	1.16788	0.654992	1.68077	0.840289	4.61211	4.55313e-05	0.000335167	1.88724	TRUE	intron	1
chr1:40747914-40753878	-0.322614	-0.464502	-0.180726	6.52545	-4.60532	4.64874e-05	0.000341312	0.910173	FALSE	intron	5
chr20:25426756-25429669	-0.307892	-0.44352	-0.172263	5.87109	-4.598	4.754e-05	0.000348132	0.923948	FALSE	3UTR	2
chr14:92584206-92588133	0.360547	0.201668	0.519427	5.1465	4.5964	4.77744e-05	0.000348939	0.970645	FALSE	mixed	4
chr11:31451571-31454348	0.36144	0.201995	0.520885	4.44122	4.59143	4.85052e-05	0.000353359	1.04293	FALSE	3UTR	2
chr19:12245629-12247682	0.676921	0.377406	0.976435	1.45312	4.57765	5.05934e-05	0.00036762	1.68641	FALSE	CDS	1
chr4:181164729-181166779	-0.659706	-0.951884	-0.367529	2.07403	-4.57327	5.12756e-05	0.000371616	1.51987	FALSE	intergenic	1
chr19:48739836-48742427	0.409463	0.227908	0.591018	3.21583	4.56804	5.21022e-05	0.000376636	1.22632	FALSE	intron	3
chr7:158422737-158424892	0.358517	0.199235	0.517798	3.65774	4.55897	5.3566e-05	0.000386224	1.081	FALSE	intergenic	1
chr10:28813165-28815692	0.325732	0.180848	0.470617	3.90244	4.55367	5.44411e-05	0.000391531	1.01753	FALSE	intron	2
chr19:44344053-44348286	0.569346	0.315684	0.823007	2.2196	4.54616	5.57041e-05	0.000399591	1.38804	FALSE	mixed	3
chr12:120897645-120900016	-0.222365	-0.321709	-0.12302	7.05713	-4.53363	5.78746e-05	0.000414105	0.668598	FALSE	3UTR	2
chr19:58415256-58419493	0.317032	0.175183	0.458881	4.31975	4.52689	5.90764e-05	0.000421632	0.863825	FALSE	mixed	4
chr2:26283053-26287808	1.07416	0.592847	1.55547	1.44231	4.52029	6.02789e-05	0.000429125	1.50088	TRUE	intron	3
chr19:1991000-1993044	-0.414622	-0.600678	-0.228565	3.25625	-4.51368	6.15062e-05	0.000436756	1.05251	FALSE	intron	1
chr8:101314907-101317345	0.793211	0.437015	1.14941	2.64938	4.51048	6.21088e-05	0.000439924	1.20088	FALSE	intron	2
chr1:150319612-150321810	0.367396	0.202366	0.532426	4.54549	4.50915	6.23608e-05	0.000440599	0.819678	FALSE	intron	1
chrX:73229409-73231445	0.781367	0.43018	1.13255	0.734571	4.50651	6.28638e-05	0.000442408	1.58651	FALSE	intron	1
chr7:102172000-102177405	1.14109	0.628186	1.65399	0.939765	4.50616	6.29315e-05	0.000442408	1.54095	TRUE	intron	3
chr10:22165078-22167127	0.62052	0.340927	0.900113	1.33321	4.49524	6.50599e-05	0.00045623	1.46563	FALSE	intron	1
chr7:158529839-158531957	-0.381917	-0.554054	-0.209781	5.20503	-4.49386	6.53341e-05	0.000457013	0.681467	FALSE	intron	1
chr4:17816154-17819717	-0.242674	-0.352135	-0.133213	5.72266	-4.49042	6.60223e-05	0.000460682	0.6079	FALSE	intron	2
chr19:11249402-11251501	1.61252	0.884537	2.3405	-0.223419	4.48651	6.68133e-05	0.000465047	1.58964	TRUE	intergenic	1
chr19:13221896-13223968	-0.538286	-0.781416	-0.295157	3.24704	-4.48434	6.72557e-05	0.00046697	0.954955	FALSE	intron	1
chr4:2654235-2657081	0.972161	0.532847	1.41148	1.87483	4.48215	6.77059e-05	0.000468939	1.26538	FALSE	intron	2
chr5:177975572-177977734	1.16468	0.636853	1.6925	-0.522972	4.46931	7.04035e-05	0.000486424	1.56994	TRUE	intron	1
chr8:95873230-95875452	0.928184	0.507264	1.3491	0.767683	4.4664	7.1028e-05	0.000489536	1.4231	FALSE	intron	1
chr21:30428752-30430765	0.250969	0.137089	0.36485	6.72164	4.46369	7.16165e-05	0.000492385	0.481968	FALSE	intron	1
chr17:20728528-20733497	-0.474774	-0.690448	-0.2591	1.93379	-4.45874	7.27017e-05	0.000498627	1.2246	FALSE	intergenic	4
chr2:241415892-241417983	0.838879	0.456635	1.22112	1.02442	4.4451	7.57792e-05	0.00051847	1.36597	FALSE	intergenic	1
chr12:56705484-56708826	-0.344962	-0.502202	-0.187723	5.57095	-4.44359	7.61281e-05	0.000519593	0.475969	FALSE	intron	2
chr2:10338724-10340750	1.59931	0.869867	2.32875	-0.60677	4.44083	7.67683e-05	0.000522693	1.53849	TRUE	intron	1
chr6:74129736-74131855	-0.759938	-1.1069	-0.41298	1.40581	-4.43634	7.78234e-05	0.000528598	1.28221	FALSE	intron	1
chr1:40951770-40953816	0.668245	0.362586	0.973903	1.98721	4.42815	7.9782e-05	0.000539883	1.10203	FALSE	intron	1
chr11:66425265-66427320	1.0759	0.583736	1.56805	-0.554565	4.42779	7.98689e-05	0.000539883	1.47637	TRUE	intron	1
chr20:3087891-3089980	0.621959	0.337262	0.906657	1.06884	4.42488	8.05786e-05	0.000543374	1.30577	FALSE	3UTR	1
chr5:79922329-79924432	0.331129	0.17935	0.482909	7.00368	4.41882	8.20717e-05	0.000552119	0.330192	FALSE	3UTR	1
chr11:61580524-61583118	-0.673052	-0.981846	-0.364259	4.06869	-4.41473	8.30974e-05	0.000557684	0.719211	FALSE	mixed	2
chr6:43174963-43177164	0.823969	0.445705	1.20223	1.46329	4.41203	8.37802e-05	0.000560928	1.15307	FALSE	intron	1
chr4:128930402-128934394	0.470377	0.254258	0.686497	3.11364	4.40834	8.4723e-05	0.000565893	0.775448	FALSE	intron	3
chr19:22578821-22580907	0.702235	0.379155	1.02531	1.23224	4.40246	8.62459e-05	0.0005747	1.18508	FALSE	intron	1
chr10:30599679-30601748	-0.481857	-0.703867	-0.259847	1.67166	-4.39612	8.79202e-05	0.000584472	1.08084	FALSE	3UTR	1
chr19:39120640-39122713	0.589964	0.317841	0.862087	2.29842	4.3912	8.92417e-05	0.000591858	0.920324	FALSE	intron	1
chr1:1251441-1254455	0.625681	0.336537	0.914826	3.52503	4.3829	9.15128e-05	0.000605492	0.57312	FALSE	mixed	3
chr6:155113798-155116197	0.370259	0.199061	0.541457	4.0383	4.38056	9.21643e-05	0.000608371	0.519511	FALSE	intron	2
chr19:808121-811187	-0.304479	-0.445322	-0.163637	7.02274	-4.37871	9.26801e-05	0.000610343	0.213783	FALSE	intron	2
chr19:37235413-37238456	0.37305	0.200324	0.545776	4.96196	4.37454	9.38586e-05	0.00061666	0.316905	FALSE	3UTR	2
chr5:159533760-159535823	0.913803	0.489753	1.33785	0.561103	4.36474	9.66827e-05	0.000633734	1.17298	FALSE	intron	1
chr19:58413089-58415193	0.375565	0.201159	0.549971	3.06247	4.3616	9.76037e-05	0.000637598	0.627131	FALSE	intron	1
chr5:137213035-137215095	0.770981	0.412916	1.12905	0.421701	4.36119	9.77257e-05	0.000637598	1.17945	FALSE	intron	1
chr10:92663448-92665526	0.449564	0.240647	0.65848	2.36324	4.35855	9.85105e-05	0.000640879	0.802572	FALSE	intron	1
chr10:96371419-96373630	-0.754978	-1.10587	-0.404086	2.5648	-4.35796	9.86845e-05	0.000640879	0.705282	FALSE	intergenic	2
chr8:145266560-145268768	-0.446523	-0.654103	-0.238943	2.99649	-4.35694	9.89908e-05	0.000641387	0.688354	FALSE	intron	1
chr1:45974105-45976673	-0.384003	-0.562563	-0.205443	4.038	-4.35586	9.93132e-05	0.000641997	0.403322	FALSE	3UTR	2
chr14:23785427-23788521	0.963128	0.515166	1.41109	1.16922	4.35478	9.96399e-05	0.000642632	1.04371	FALSE	intron	3
chr1:41151440-41154545	1.1888	0.63499	1.7426	5.87681	4.34783	0.000101754	0.000654764	0.174426	TRUE	mixed	2
chr12:56808302-56810320	0.870759	0.464712	1.2768	0.0665968	4.34355	0.000103077	0.000661767	1.19586	FALSE	intergenic	1
chr2:85851870-85854020	-0.285695	-0.419061	-0.152328	4.15568	-4.33888	0.000104543	0.000669646	0.365638	FALSE	intron	1
chr15:66026550-66030664	0.403754	0.21494	0.592568	4.38794	4.33117	0.000107004	0.000683856	0.298054	FALSE	intron	2
chr17:56802061-56804127	1.56754	0.832356	2.30272	-0.104566	4.31863	0.000111133	0.000708628	1.11056	TRUE	intron	1
chr19:12022858-12026024	0.59617	0.315678	0.876662	1.93716	4.305	0.000115797	0.000736697	0.760287	FALSE	mixed	3
chr3:9742050-9744114	-0.291425	-0.428612	-0.154238	4.65799	-4.30265	0.000116618	0.00074025	0.187892	FALSE	intron	1
chr9:114797844-114799853	-0.711368	-1.047	-0.375737	0.388227	-4.29295	0.000120078	0.000760497	1.02381	FALSE	intron	1
chr1:16157849-16160968	0.934033	0.49257	1.3755	2.78261	4.28539	0.000122843	0.00077626	0.493209	FALSE	intergenic	2
chr9:133574155-133576888	-0.332116	-0.489769	-0.174464	4.09022	-4.26689	0.000129875	0.000815665	0.126867	FALSE	intron	3
chr22:38339741-38345414	0.388328	0.203957	0.5727	3.2311	4.26608	0.000130195	0.000815665	0.330224	FALSE	intron	7
chr9:130552245-130555181	-0.474842	-0.700292	-0.249393	2.83187	-4.26603	0.000130214	0.000815665	0.440602	FALSE	intergenic	2
chr7:43770384-43774370	0.630202	0.330898	0.929506	1.39072	4.26472	0.000130726	0.000815665	0.744945	FALSE	intergenic	2
chr9:45455472-45457576	1.54835	0.812954	2.28375	-1.55332	4.26452	0.000130806	0.000815665	1.0257	TRUE	intergenic	1
chr8:124363126-124368002	1.16958	0.614078	1.72509	2.309	4.26448	0.00013082	0.000815665	0.507379	TRUE	intron	3
chr22:26119867-26122837	-0.406496	-0.599715	-0.213278	4.01693	-4.26119	0.000132122	0.000821962	0.156786	FALSE	3UTR	2
chr19:11960018-11964505	0.744395	0.390408	1.09838	2.55612	4.25932	0.000132868	0.00082478	0.475883	FALSE	intron	3
chr15:29094530-29098527	0.431383	0.225963	0.636802	2.67448	4.25347	0.000135221	0.000837539	0.444461	FALSE	intergenic	3
chr19:53941377-53945455	0.498584	0.261014	0.736154	3.54371	4.25078	0.000136319	0.000842482	0.188599	FALSE	intron	3
chr20:37047025-37049076	1.02178	0.533456	1.5101	1.16937	4.23811	0.000141607	0.000873241	0.664001	TRUE	intergenic	1
chr16:67105549-67110048	0.748634	0.390721	1.10655	2.59117	4.23658	0.000142261	0.000875356	0.381311	FALSE	intron	5
chr2:203739179-203746233	-0.340394	-0.503374	-0.177413	4.72972	-4.23028	0.000144975	0.00089011	-0.0705774	FALSE	3UTR	7
chr19:37173113-37177078	0.48911	0.254523	0.723697	1.89817	4.22304	0.000148159	0.000907676	0.482265	FALSE	intergenic	2
chr12:57886808-57888929	2.09226	1.08237	3.10215	0.256453	4.19629	0.000160525	0.000981294	0.783389	TRUE	intron	1
chr2:183963451-183965675	0.499901	0.258286	0.741517	1.781	4.19067	0.00016325	0.000995788	0.47598	FALSE	3UTR	2
chr1:19624036-19626237	0.648305	0.334403	0.962207	1.87554	4.1832	0.00016694	0.00101609	0.407737	FALSE	intergenic	1
chr19:10461055-10463912	-0.385991	-0.572984	-0.198998	4.98626	-4.18095	0.000168069	0.00101956	-0.237395	FALSE	intron	2
chr6:111587841-111594915	0.27525	0.14188	0.40862	4.34927	4.18016	0.000168467	0.00101956	-0.170868	FALSE	mixed	6
chr1:16888502-16890646	-0.387186	-0.574819	-0.199553	3.43454	-4.17959	0.000168753	0.00101956	0.031849	FALSE	3UTR	1
chr11:126164008-126168903	-0.331036	-0.491474	-0.170598	3.59795	-4.17918	0.000168959	0.00101956	-0.0135599	FALSE	intron	4
chr9:37771141-37776741	0.382965	0.197265	0.568665	4.35401	4.17705	0.000170037	0.00102386	-0.184037	FALSE	intron	6
chr17:45090673-45094589	0.376707	0.193605	0.559809	3.69684	4.1671	0.000175171	0.00105252	-0.0844421	FALSE	intron	3
chr1:11357079-11359504	0.734392	0.377296	1.09149	0.526283	4.16549	0.000176019	0.00105536	0.614556	FALSE	intergenic	2
chr19:12056692-12058752	0.416662	0.213815	0.619508	3.44564	4.16043	0.000178698	0.00106915	-0.0271032	FALSE	5UTR	1
chr8:48883606-48886307	-0.257636	-0.383103	-0.13217	6.64041	-4.15913	0.000179394	0.00107103	-0.418789	FALSE	intron	2
chr2:201773173-201775704	0.26821	0.137461	0.398958	3.75277	4.15491	0.000181671	0.00108233	-0.097293	FALSE	3UTR	2
chr8:37999927-38003488	-0.423279	-0.629864	-0.216694	4.69419	-4.15002	0.000184341	0.00109591	-0.276327	FALSE	mixed	2
chr1:108764832-108766908	0.630498	0.32269	0.938307	1.17349	4.14884	0.000184993	0.00109747	0.490276	FALSE	intergenic	1
chr19:37120718-37122820	0.791563	0.404773	1.17835	0.731095	4.14508	0.00018708	0.00110751	0.536108	FALSE	intergenic	1
chr1:151090302-151097919	0.227087	0.116003	0.338171	5.55276	4.14062	0.000189585	0.00111948	-0.403672	FALSE	3UTR	11
chr11:32624359-32626925	0.425166	0.217161	0.633171	2.30685	4.14007	0.000189898	0.00111948	0.193003	FALSE	3UTR	2
chr11:17355169-17360365	-0.352758	-0.525532	-0.179983	4.1759	-4.13542	0.000192547	0.00113272	-0.275057	FALSE	intron	6
chr16:70409675-70412320	0.652372	0.332418	0.972327	1.44943	4.12982	0.000195793	0.00114761	0.367616	FALSE	intergenic	2
chr1:35580568-35584653	-0.403491	-0.60139	-0.205592	3.77508	-4.12964	0.000195894	0.00114761	-0.204365	FALSE	intergenic	6
chr19:12660357-12662464	0.728527	0.371122	1.08593	1.41697	4.12865	0.000196477	0.00114863	0.408322	FALSE	intron	1
chr6:149912904-149915145	-0.575223	-0.857752	-0.292695	1.37008	-4.1238	0.000199336	0.00116293	0.393367	FALSE	intergenic	2
chr3:14985098-14987137	0.216992	0.110313	0.323672	7.18421	4.11989	0.000201669	0.0011741	-0.557316	FALSE	5UTR	1
chr19:59094449-59096482	-0.364944	-0.544501	-0.185388	3.74258	-4.11669	0.000203605	0.00118293	-0.220904	FALSE	3UTR	1
chr4:140036088-140038201	0.405836	0.206076	0.605596	2.33952	4.11495	0.000204662	0.00118661	0.153062	FALSE	intron	1
chr18:18510367-18512719	1.13155	0.574032	1.68907	1.23905	4.11091	0.000207135	0.00119737	0.366252	TRUE	intergenic	2
chr9:114799896-114803643	-0.349928	-0.522354	-0.177502	3.4976	-4.11054	0.000207368	0.00119737	-0.168976	FALSE	intergenic	2
chr7:7674717-7676763	0.329093	0.16687	0.491316	5.20478	4.10893	0.000208362	0.00120064	-0.473307	FALSE	intergenic	1
chr2:122408368-122410583	0.499217	0.252196	0.746239	2.58135	4.09335	0.000218249	0.00125504	-0.0321319	FALSE	intron	1
chr19:10503840-10505888	-0.291781	-0.436567	-0.146994	6.09363	-4.0818	0.00022587	0.00129622	-0.61545	FALSE	intron	1
chr7:148839744-148842956	0.465579	0.234412	0.696747	2.78866	4.07933	0.00022753	0.00130308	-0.110433	FALSE	intron	2
chr1:235087840-235090707	0.370186	0.186237	0.554136	4.49918	4.07609	0.00022973	0.00131301	-0.491291	FALSE	intergenic	2
chr12:93896961-93904324	-0.352905	-0.528393	-0.177417	4.22044	-4.07318	0.00023173	0.00132175	-0.462258	FALSE	mixed	8
chr16:31461604-31468639	0.64107	0.322121	0.960019	5.00592	4.07105	0.000233194	0.00132741	-0.572565	FALSE	mixed	8
chr3:113431693-113435708	0.492794	0.247382	0.738206	2.92645	4.06717	0.000235896	0.00134008	-0.179198	FALSE	intergenic	3
chr7:76231689-76233787	1.33708	0.669508	2.00464	-1.09108	4.0568	0.000243267	0.00137916	0.486383	TRUE	intron	1
chr6:86250040-86252157	0.270426	0.135344	0.405509	4.70281	4.05483	0.000244697	0.00138448	-0.572561	FALSE	intron	1
chr17:40693535-40695701	-0.468354	-0.702459	-0.234248	3.25445	-4.05215	0.000246648	0.00139253	-0.264748	FALSE	intron	1
chrX:23720532-23722661	-0.346368	-0.519526	-0.17321	2.68645	-4.05152	0.00024711	0.00139253	-0.143371	FALSE	3UTR	1
chr16:54275655-54277776	-0.685314	-1.03013	-0.340498	1.26856	-4.02555	0.000266859	0.00150082	0.0902534	FALSE	intergenic	1
chr8:58463741-58465769	0.518335	0.257331	0.77934	2.77043	4.0224	0.000269358	0.00151185	-0.329108	FALSE	intergenic	1
chr20:47259340-47261418	-0.399752	-0.601313	-0.198191	4.08417	-4.01705	0.000273659	0.00153293	-0.570294	FALSE	intron	1
chr2:208618377-208620749	-0.453025	-0.681896	-0.224154	4.01749	-4.00917	0.000280104	0.00156591	-0.62054	FALSE	3UTR	2
chr19:2290977-2296620	-0.297031	-0.447438	-0.146625	4.99287	-4	0.000287797	0.00160573	-0.763145	FALSE	intron	8
chr16:3286827-3291788	0.516789	0.254417	0.779162	3.18399	3.9895	0.000296859	0.001653	-0.412957	FALSE	intergenic	3
chr1:41185307-41190985	0.589813	0.290129	0.889496	3.67195	3.98634	0.000299641	0.0016652	-0.596039	FALSE	mixed	5
chr1:43241792-43248196	0.262692	0.129179	0.396205	4.60505	3.98517	0.000300671	0.00166763	-0.742668	FALSE	intron	4
chr20:33201353-33203391	1.29769	0.636365	1.95902	-1.46979	3.97446	0.00031032	0.00171776	0.280313	TRUE	intron	1
chr12:69235998-69238558	0.367156	0.179813	0.5545	6.4903	3.9695	0.000314893	0.00173964	-0.954839	FALSE	3UTR	2
chr19:2878371-2880973	0.435038	0.212722	0.657353	2.74404	3.96351	0.000320493	0.00176711	-0.440651	FALSE	intergenic	2
chr2:55446115-55448166	0.84888	0.41489	1.28287	1.25613	3.96177	0.000322137	0.0017727	-0.0958168	FALSE	intron	1
chr12:100633144-100635218	0.700388	0.341949	1.05883	0.246598	3.95774	0.000325988	0.00179039	0.0896186	FALSE	intron	1
chr19:52020765-52022821	-0.963293	-1.45679	-0.469792	0.669048	-3.9536	0.000329977	0.00180876	0.0558371	FALSE	intergenic	1
chr17:73791474-73794441	0.627426	0.305789	0.949063	1.3275	3.95111	0.000332403	0.00181851	-0.131216	FALSE	intron	2
chr12:56895166-56897236	2.02218	0.974854	3.06951	-2.04305	3.91075	0.000374235	0.0020434	0.0799802	TRUE	intergenic	1
chr1:16155638-16157752	1.28859	0.619783	1.9574	1.1607	3.90244	0.000383469	0.00208976	-0.244828	TRUE	intergenic	1
chr6:116966835-116969439	0.374396	0.180011	0.568782	3.7944	3.90113	0.000384946	0.00209375	-0.846362	FALSE	intron	2
chr11:68521907-68524567	-0.294785	-0.447966	-0.141603	6.08216	-3.89782	0.00038869	0.00211003	-1.14847	FALSE	3UTR	2
chr11:17329679-17331817	0.29726	0.142711	0.45181	6.95462	3.89576	0.000391045	0.00211872	-1.19623	FALSE	intron	1
chr1:235091175-235093248	0.342033	0.163897	0.52017	4.36049	3.88901	0.000398851	0.00215687	-1.00523	FALSE	intergenic	1
chr18:32826691-32830574	0.397851	0.190571	0.60513	3.81387	3.88765	0.000400441	0.00216131	-0.893681	FALSE	intron	2
chr20:489948-492884	0.321417	0.153887	0.488947	3.61459	3.88598	0.000402405	0.00216775	-0.860935	FALSE	intron	2
chr1:151044513-151046632	0.667312	0.319257	1.01537	1.51258	3.88333	0.000405539	0.00217884	-0.331622	FALSE	intron	1
chrX:73420601-73422672	-0.829574	-1.26231	-0.396842	0.766281	-3.88293	0.000406014	0.00217884	-0.209669	FALSE	5UTR	1
chr4:2649839-2653950	0.755455	0.361137	1.14977	2.91044	3.88048	0.000408931	0.00219031	-0.742997	FALSE	intron	3
chr9:185143-189085	0.723342	0.345327	1.10136	2.8348	3.87577	0.000414601	0.00221608	-0.704117	FALSE	intergenic	4
chr19:21558939-21561002	0.805888	0.384671	1.22711	2.38076	3.87518	0.000415319	0.00221608	-0.591005	FALSE	intron	1
chr13:41485769-41487836	0.947395	0.451004	1.44379	-0.73796	3.86572	0.000426958	0.00227388	-0.028225	FALSE	5UTR	1
chr1:16151875-16153955	1.31593	0.624818	2.00705	0.638165	3.85661	0.000438467	0.00233075	-0.294878	TRUE	intergenic	1
chr5:138611846-138614823	0.522925	0.247832	0.798018	4.14121	3.85019	0.000446755	0.00237033	-1.06787	FALSE	intron	2
chr12:93905097-93907177	-0.627385	-0.95844	-0.296329	1.24777	-3.83845	0.000462321	0.00244382	-0.415995	FALSE	intergenic	1
chr9:103681-107064	0.719463	0.339818	1.09911	2.56731	3.83843	0.000462344	0.00244382	-0.77653	FALSE	intergenic	3
chr7:140168736-140170834	1.03802	0.490138	1.58591	0.370262	3.83743	0.000463692	0.00244634	-0.284387	TRUE	intron	1
chr6:76382482-76385236	0.309658	0.145984	0.473333	4.13541	3.832	0.000471085	0.00248069	-1.09144	FALSE	intron	2
chr1:1664834-1666943	0.477743	0.224786	0.7307	2.17807	3.82535	0.000480302	0.0025245	-0.664702	FALSE	intron	1
chr6:150002755-150004823	0.414998	0.195072	0.634924	3.43197	3.82201	0.000484989	0.00254438	-0.964342	FALSE	intron	1
chr1:1659850-1664675	-0.370673	-0.567263	-0.174083	3.92573	-3.81902	0.000489226	0.00256183	-1.14104	FALSE	mixed	3
chr10:104937136-104940445	0.405502	0.189973	0.621031	2.90061	3.81076	0.000501128	0.00261928	-0.913368	FALSE	intron	5
chr3:93845887-93849797	0.326615	0.152933	0.500298	3.38989	3.80893	0.000503797	0.00262834	-1.00278	FALSE	mixed	2
chr7:45148419-45151754	-0.269869	-0.413412	-0.126325	4.99652	-3.80795	0.000505233	0.00263095	-1.30251	FALSE	intron	2
chr10:27396571-27399030	0.637378	0.297759	0.976996	0.74719	3.80127	0.000515136	0.00267756	-0.423042	FALSE	intergenic	2
chr1:40912635-40915698	0.677043	0.316172	1.03791	2.15107	3.80003	0.000516986	0.00268222	-0.698768	FALSE	intergenic	2
chr20:298335-301848	0.353244	0.164832	0.541656	2.41679	3.79742	0.00052092	0.00269766	-0.763532	FALSE	intergenic	2
chr10:121330799-121333837	-0.532289	-0.816414	-0.248164	2.74687	-3.79456	0.000525276	0.00271521	-0.873107	FALSE	intergenic	3
chr1:54391533-54393617	1.05743	0.491176	1.62369	1.11774	3.78236	0.000544197	0.00280786	-0.552651	TRUE	intron	1
chr17:79804692-79809186	-0.360718	-0.553991	-0.167446	8.09276	-3.78025	0.000547533	0.00281989	-1.5621	FALSE	intron	3
chr11:73014270-73016335	0.915104	0.424376	1.40583	1.03967	3.77705	0.000552647	0.00284103	-0.582297	FALSE	intergenic	1
chr8:124333324-124335483	0.312786	0.144932	0.480641	4.52295	3.77431	0.000557047	0.00285842	-1.34975	FALSE	intron	2
chr5:151104961-151109775	0.469769	0.217478	0.72206	2.60688	3.77143	0.00056172	0.00287715	-0.931483	FALSE	intergenic	3
chr3:48785991-48788734	-0.312316	-0.480233	-0.144399	6.05972	-3.76723	0.000568581	0.002907	-1.50523	FALSE	3UTR	3
chr2:37428524-37432604	0.300903	0.138681	0.463126	5.73574	3.75697	0.000585721	0.00298919	-1.51959	FALSE	3UTR	2
chr3:169861005-169863093	0.685893	0.315994	1.05579	0.411294	3.75575	0.000587804	0.0029944	-0.515856	FALSE	intron	1
chr9:5626797-5628897	0.86137	0.395325	1.32742	1.84697	3.74356	0.000608886	0.00309618	-0.771232	FALSE	intergenic	1
chr12:121139188-121145147	-0.255396	-0.393768	-0.117024	6.19503	-3.73843	0.000617976	0.00313394	-1.60241	FALSE	intergenic	4
chr10:103569615-103572021	0.48402	0.221759	0.746281	3.81054	3.73811	0.000618542	0.00313394	-1.30555	FALSE	intron	2
chr9:309502-312110	-0.358441	-0.552848	-0.164034	5.10972	-3.73446	0.000625088	0.00315675	-1.50798	FALSE	intron	2
chr18:12030263-12032816	-0.293298	-0.452379	-0.134218	4.38664	-3.73435	0.000625288	0.00315675	-1.46567	FALSE	mixed	2
chr16:29940593-29943540	0.60654	0.277401	0.935678	0.473393	3.73253	0.000628586	0.00316771	-0.626658	FALSE	intergenic	2
chr19:11894922-11896988	0.668083	0.304466	1.0317	1.07271	3.72142	0.000649059	0.00326503	-0.709453	FALSE	intergenic	1
chr19:46205794-46208035	-0.333276	-0.514989	-0.151563	2.81512	-3.71484	0.000661487	0.00332161	-1.12925	FALSE	3UTR	2
chr1:155719654-155722292	-0.247321	-0.382459	-0.112183	3.66583	-3.70687	0.000676847	0.00338273	-1.36743	FALSE	intron	2
chr1:161179765-161182360	-0.23124	-0.357592	-0.104888	6.18108	-3.70683	0.000676937	0.00338273	-1.68322	FALSE	mixed	2
chr19:37814700-37820027	0.436031	0.197767	0.674294	2.64271	3.70666	0.000677267	0.00338273	-1.144	FALSE	mixed	4
chr1:67873689-67875731	0.326568	0.148071	0.505065	5.43088	3.70567	0.000679194	0.00338634	-1.63889	FALSE	3UTR	1
chr19:16229058-16233000	0.395417	0.179204	0.611631	4.49589	3.70421	0.000682057	0.00339459	-1.54364	FALSE	intron	5
chr4:146089775-146091817	0.833893	0.37772	1.29007	0.517264	3.70257	0.000685284	0.00340316	-0.683901	FALSE	intron	1
chr10:16483770-16485864	0.952156	0.431223	1.47309	0.625623	3.70211	0.000686198	0.00340316	-0.696799	FALSE	intron	1
chr1:16148873-16151564	1.46703	0.663681	2.27037	0.249544	3.69878	0.000692794	0.00342982	-0.641383	TRUE	intergenic	2
chr19:39980168-39984499	-0.215611	-0.333848	-0.0973728	4.59723	-3.69349	0.000703425	0.00347633	-1.5787	FALSE	mixed	4
chr2:203143353-203147100	0.49243	0.22231	0.762551	3.50379	3.69241	0.000705603	0.00348098	-1.41918	FALSE	intron	2
chr16:89605039-89607973	-0.378032	-0.585756	-0.170308	2.50428	-3.68608	0.000718557	0.00353867	-1.16947	FALSE	intron	2
chr20:18468048-18470089	-0.493007	-0.764199	-0.221815	1.35856	-3.68214	0.000726755	0.00357279	-0.883294	FALSE	3UTR	1
chr13:51544566-51547627	0.378285	0.170162	0.586408	3.31198	3.68148	0.000728121	0.00357326	-1.33404	FALSE	intergenic	2
chr15:41577692-41582794	0.323713	0.145248	0.502178	4.1098	3.67392	0.000744113	0.00364537	-1.58456	FALSE	intron	4
chr1:28660632-28663254	0.247684	0.110796	0.384571	4.70786	3.66486	0.000763704	0.00373485	-1.64425	FALSE	3UTR	2
chr11:66415577-66418963	0.778968	0.348162	1.20977	1.99104	3.66236	0.0007692	0.00375519	-1.07452	FALSE	intron	2
chr6:41895757-41897917	-0.346429	-0.538211	-0.154647	2.67297	-3.65872	0.000777263	0.00378419	-1.25672	FALSE	intron	1
chr2:234269575-234272260	1.02471	0.457393	1.59202	0.216511	3.65846	0.000777832	0.00378419	-0.704637	TRUE	intron	2
chr18:21942478-21946465	0.474358	0.211372	0.737344	2.19831	3.6534	0.00078921	0.00383292	-1.19954	FALSE	intron	3
chrX:2823311-2826124	-0.26434	-0.411054	-0.117627	5.59176	-3.64935	0.000798402	0.00387087	-1.80039	FALSE	3UTR	3
chrX:100261802-100266397	-0.280453	-0.436233	-0.124673	3.74212	-3.64645	0.000805063	0.00389645	-1.53238	FALSE	mixed	3
chr6:74145281-74147869	0.80922	0.359587	1.25885	1.27328	3.64528	0.000807755	0.00390276	-0.989962	FALSE	intron	2
chr16:9203744-9205827	0.333223	0.147826	0.518621	4.43267	3.64045	0.000819014	0.00394426	-1.70446	FALSE	3UTR	1
chr19:53308519-53310585	0.680155	0.301727	1.05858	0.303361	3.64039	0.000819149	0.00394426	-0.834873	FALSE	intron	1
chr1:153604515-153606574	0.378782	0.167983	0.589581	3.27467	3.63952	0.000821191	0.00394733	-1.42051	FALSE	5UTR	1
chr4:56235783-56239104	-0.246929	-0.38476	-0.109098	5.14155	-3.62867	0.000847056	0.00406471	-1.81103	FALSE	3UTR	2
chr8:144392334-144394753	-0.418298	-0.651961	-0.184635	3.55812	-3.62593	0.000853714	0.00408968	-1.6037	FALSE	intron	2
chr8:42384921-42390438	0.305802	0.134864	0.476739	4.2444	3.62348	0.000859709	0.0041114	-1.73155	FALSE	intron	5
chr5:68920263-68922459	0.55524	0.244533	0.865948	1.04507	3.61953	0.000869452	0.00415093	-1.00174	FALSE	intergenic	1
chr21:47018705-47020785	-0.443305	-0.691726	-0.194884	2.49555	-3.61441	0.000882265	0.00420496	-1.36099	FALSE	intergenic	1
chr12:66595283-66597556	0.368682	0.16196	0.575403	3.44444	3.61235	0.000887466	0.0042226	-1.58478	FALSE	intron	2
chr2:99931715-99934403	0.455064	0.199633	0.710495	1.65373	3.60846	0.000897356	0.00426244	-1.09526	FALSE	intron	2
chr8:67737264-67739410	0.548705	0.240245	0.857165	0.57281	3.60299	0.000911453	0.00431988	-0.977925	FALSE	intron	1
chr12:49319763-49323377	0.71316	0.312204	1.11411	1.00322	3.60258	0.00091252	0.00431988	-1.04793	FALSE	intron	2
chr21:34728954-34731033	0.318091	0.138939	0.497243	3.58839	3.59627	0.000929084	0.0043909	-1.65727	FALSE	3UTR	1
chr7:158581108-158584613	0.175504	0.0765849	0.274423	4.67196	3.5936	0.000936165	0.00441694	-1.85251	FALSE	intron	2
chr19:48751923-48754005	0.367775	0.160257	0.575293	3.20948	3.58963	0.000946806	0.00445255	-1.57306	FALSE	5UTR	1
chr8:59566504-59569855	0.746043	0.325083	1.167	1.51508	3.5896	0.000946879	0.00445255	-1.11645	FALSE	intron	2
chr1:229402508-229404648	-0.438417	-0.685878	-0.190957	2.39893	-3.58843	0.000950047	0.00445999	-1.37487	FALSE	intron	1
chr5:115173639-115177191	0.430837	0.187211	0.674462	3.58816	3.58189	0.000967876	0.00452781	-1.70302	FALSE	mixed	2
chr15:34433944-34438041	0.249709	0.108496	0.390921	4.64313	3.58165	0.000968554	0.00452781	-1.89242	FALSE	intron	4
chr19:6383927-6386340	1.06809	0.464028	1.67216	1.01423	3.58137	0.000969325	0.00452781	-1.0715	TRUE	intron	2
chr15:41645342-41647596	1.23415	0.535995	1.93231	0.531979	3.58046	0.000971819	0.00453193	-1.04152	TRUE	intron	1
chr10:62557112-62560477	0.422025	0.183141	0.66091	2.5307	3.57827	0.000977882	0.00455266	-1.38167	FALSE	intergenic	2
chr3:57611171-57614152	-0.272745	-0.427577	-0.117913	4.72867	-3.56794	0.001007	0.00468049	-1.94152	FALSE	3UTR	2
chr7:44020982-44023081	1.11073	0.480056	1.7414	-0.666309	3.5672	0.00100913	0.00468263	-0.837833	TRUE	intron	1
chr1:205712853-205715571	0.868015	0.374739	1.36129	3.00786	3.56419	0.0010178	0.00471508	-1.67307	FALSE	intron	2
chr1:54569276-54572491	0.344663	0.14864	0.540686	2.672	3.56132	0.00102612	0.0047458	-1.51907	FALSE	mixed	2
chr12:113614798-113617547	-0.293541	-0.460524	-0.126558	4.64451	-3.56057	0.00102831	0.0047481	-1.94061	FALSE	intron	2
chr3:184046242-184048354	-0.257473	-0.404298	-0.110649	5.78842	-3.55187	0.00105399	0.00485873	-2.08658	FALSE	intron	1
chr7:44871419-44874107	0.194728	0.0835927	0.305863	7.12429	3.54895	0.00106274	0.00489103	-2.1643	FALSE	intron	2
chr6:149768236-149771847	-0.319942	-0.50263	-0.137254	3.65732	-3.54719	0.00106806	0.0049075	-1.83818	FALSE	mixed	4
chr3:179340311-179342397	0.26955	0.115537	0.423563	6.00267	3.5449	0.00107501	0.00493136	-2.12511	FALSE	intron	1
chr1:53147986-53150134	0.483269	0.207025	0.759512	1.36288	3.5434	0.00107959	0.0049422	-1.25514	FALSE	intergenic	1
chr9:33026664-33028769	0.327899	0.140445	0.515353	6.43544	3.54298	0.00108089	0.0049422	-2.14585	FALSE	intron	1
chr17:78974707-78978233	0.435494	0.186181	0.684807	2.63897	3.53802	0.00109616	0.00500389	-1.5716	FALSE	mixed	3
chr2:61745330-61747765	0.645142	0.275649	1.01464	1.25066	3.53649	0.00110092	0.00501749	-1.24739	FALSE	intron	2
chr7:1204135-1206370	0.26574	0.11351	0.41797	2.92517	3.53574	0.00110326	0.00502	-1.69761	FALSE	intergenic	1
chr1:173908497-173910546	0.384569	0.164229	0.604908	2.39012	3.53513	0.00110517	0.00502057	-1.52782	FALSE	intron	1
chr11:94288124-94290191	0.739607	0.315705	1.16351	1.67179	3.53393	0.0011089	0.00502942	-1.31878	FALSE	intron	1
chr7:102741806-102743900	-0.350258	-0.551327	-0.14919	2.24936	-3.52832	0.00112666	0.00509499	-1.49699	FALSE	3UTR	1
chr3:23941865-23944413	0.486767	0.207327	0.766208	1.52916	3.52821	0.00112699	0.00509499	-1.30162	FALSE	intron	2
chr2:70132261-70136816	0.323133	0.137563	0.508704	2.88464	3.52692	0.00113111	0.00510544	-1.6547	FALSE	intergenic	3
chr12:132574950-132577182	0.632692	0.269209	0.996175	0.326195	3.52559	0.00113539	0.00511425	-1.09651	FALSE	intron	1
chr3:155563885-155565951	0.719417	0.306033	1.1328	0.40403	3.52493	0.00113749	0.00511425	-1.13795	FALSE	intron	1
chr2:179302460-179304684	-0.431387	-0.679288	-0.183486	2.72	-3.52461	0.00113852	0.00511425	-1.63251	FALSE	intron	1
chr2:242257230-242261154	0.710311	0.302034	1.11859	2.07522	3.52385	0.00114099	0.00511715	-1.53863	FALSE	intron	3
chr19:22848062-22851013	0.344084	0.146016	0.542151	2.61932	3.51863	0.00115792	0.00518051	-1.63797	FALSE	3UTR	3
chr4:15661483-15663517	-0.51662	-0.814058	-0.219181	1.86026	-3.51801	0.00115996	0.00518051	-1.42466	FALSE	intron	1
chr12:120605910-120608512	-0.249709	-0.393485	-0.105933	4.26683	-3.5178	0.00116064	0.00518051	-2.02297	FALSE	intron	2
chr19:2881263-2883295	0.478584	0.20282	0.754348	1.61289	3.51515	0.00116937	0.00520321	-1.39492	FALSE	intergenic	1
chr4:17632778-17634900	0.376274	0.159461	0.593088	2.46056	3.51513	0.00116943	0.00520321	-1.60183	FALSE	3UTR	1
chr2:219109793-219111882	-0.234115	-0.369297	-0.0989333	7.05304	-3.50779	0.00119389	0.00530252	-2.27179	FALSE	intron	1
chr9:33037083-33039194	0.329288	0.139126	0.519451	7.16477	3.50731	0.00119552	0.00530252	-2.27392	FALSE	intron	1
chr19:7748978-7751075	0.905814	0.382243	1.42939	0.84093	3.50418	0.00120611	0.00534109	-1.29509	FALSE	intergenic	1
chr11:72966692-72968732	0.75281	0.316814	1.18881	0.119106	3.49724	0.00122993	0.00543798	-1.20357	FALSE	intergenic	1
chr1:160964379-160966434	0.284049	0.119427	0.44867	3.6466	3.49485	0.00123824	0.00546523	-1.91808	FALSE	3UTR	1
chr1:205707918-205710707	0.813485	0.341959	1.28501	2.5062	3.49436	0.00123998	0.00546523	-1.67307	FALSE	intron	4
chr1:29518554-29520738	-0.402416	-0.635996	-0.168835	2.17324	-3.48948	0.0012571	0.00553204	-1.58509	FALSE	3UTR	1
chr10:70042588-70046617	0.319396	0.133908	0.504884	2.78667	3.48769	0.00126348	0.00555142	-1.74571	FALSE	mixed	2
chr16:89579755-89585289	0.484445	0.203009	0.765881	3.4489	3.48649	0.00126776	0.00555757	-1.93864	FALSE	intron	7
chr9:19371752-19373845	0.298877	0.125231	0.472524	4.22356	3.48618	0.00126883	0.00555757	-2.08092	FALSE	3UTR	1
chr1:100488992-100491095	0.253458	0.106141	0.400775	4.34366	3.48478	0.00127385	0.00557084	-2.11318	FALSE	3UTR	1
chr19:37735426-37738632	0.380306	0.158994	0.601618	2.26513	3.48058	0.00128901	0.00562762	-1.59191	FALSE	intergenic	3
chr19:37305802-37309904	0.395039	0.165099	0.624979	3.15176	3.47975	0.00129199	0.00562762	-1.8397	FALSE	mixed	2
chr1:205704140-205706217	0.768061	0.320967	1.21515	1.63694	3.47952	0.00129283	0.00562762	-1.51491	FALSE	intron	1
chr1:37963182-37965640	0.976589	0.407708	1.54547	1.52375	3.47707	0.00130178	0.00565782	-1.48852	FALSE	intron	2
chr3:183915698-183917829	0.551474	0.229074	0.873875	0.318815	3.4646	0.00134821	0.00585055	-1.28446	FALSE	intron	1
chr12:56700932-56704234	0.296697	0.12316	0.470234	3.73927	3.46293	0.00135454	0.00586597	-2.07058	FALSE	mixed	2
chr1:150280450-150282613	-0.356952	-0.565754	-0.148149	5.23507	-3.46256	0.00135593	0.00586597	-2.29746	FALSE	intergenic	1
chr13:114540229-114542277	-0.407345	-0.646049	-0.168641	4.23153	-3.45641	0.00137953	0.00595891	-2.15159	FALSE	intron	1
chr11:9435669-9437758	0.266129	0.110092	0.422166	4.9028	3.45452	0.00138684	0.00597574	-2.26398	FALSE	intron	1
chr7:90037665-90041200	0.660014	0.27301	1.04702	1.7246	3.45431	0.00138768	0.00597574	-1.54388	FALSE	intron	2
chr17:74708265-74710399	0.58374	0.240534	0.926946	0.831938	3.44499	0.0014244	0.00611523	-1.3581	FALSE	3UTR	1
chr10:81481248-81483388	0.418224	0.172332	0.664117	1.60336	3.44498	0.00142442	0.00611523	-1.57776	FALSE	intron	1
chr6:79610995-79613471	-0.357598	-0.567996	-0.147201	3.68141	-3.44254	0.00143422	0.00614285	-2.13004	FALSE	3UTR	3
chr15:50994620-50998529	0.3719	0.153072	0.590728	4.5034	3.44229	0.00143523	0.00614285	-2.24835	FALSE	intergenic	3
chr17:65893285-65895419	0.822416	0.33828	1.30655	-0.33378	3.4407	0.00144161	0.00616081	-1.18504	FALSE	intron	1
chr10:5841999-5844095	-0.219591	-0.349051	-0.0901317	5.59422	-3.43561	0.00146229	0.00623968	-2.38711	FALSE	intron	1
chr2:100078898-100080943	0.379447	0.155395	0.603499	2.19294	3.43025	0.00148437	0.00632431	-1.70117	FALSE	intron	1
chr1:235638538-235642646	0.354382	0.144146	0.564619	2.54004	3.41419	0.00155249	0.00660453	-1.90398	FALSE	intron	3
chr6:86254566-86256696	0.759823	0.308763	1.21088	0.654068	3.41194	0.00156228	0.00663616	-1.46001	FALSE	intron	1
chr11:72925065-72927185	0.806727	0.327531	1.28592	1.32687	3.40986	0.00157137	0.00666469	-1.63054	FALSE	5UTR	1
chr9:99707391-99709884	-0.553294	-0.882041	-0.224547	1.13779	-3.40892	0.00157549	0.00667209	-1.5629	FALSE	mixed	3
chr6:42854954-42858057	-0.225112	-0.358914	-0.0913096	7.99248	-3.40767	0.00158098	0.00668527	-2.57791	FALSE	3UTR	2
chr9:33989803-33991817	0.892442	0.361693	1.42319	-0.110682	3.40576	0.00158944	0.00671097	-1.34452	FALSE	intron	1
chr12:49089754-49091829	0.301395	0.122074	0.480716	2.77568	3.4043	0.00159593	0.00672826	-1.96437	FALSE	intron	1
chr2:99928513-99931099	0.516129	0.208765	0.823494	1.26724	3.40117	0.00160991	0.00677703	-1.55241	FALSE	intron	2
chr2:37326658-37332645	0.418893	0.169265	0.668521	5.65947	3.39886	0.00162029	0.00681054	-2.43892	FALSE	3UTR	6
chr1:31419800-31421968	0.404984	0.163467	0.646501	1.88384	3.39635	0.00163165	0.00684804	-1.74199	FALSE	intron	1
chr15:42835890-42837963	0.241744	0.097501	0.385988	3.82797	3.39456	0.00163981	0.00687205	-2.25607	FALSE	intron	1
chr19:38895881-38899553	-0.356435	-0.56942	-0.14345	3.48942	-3.38964	0.0016624	0.00693834	-2.20182	FALSE	intron	4
chr4:178283924-178287010	0.333904	0.13438	0.533428	2.82443	3.3896	0.00166259	0.00693834	-2.07311	FALSE	intergenic	2
chr7:77372253-77374317	1.0525	0.423561	1.68144	-0.934345	3.38951	0.00166303	0.00693834	-1.25217	TRUE	intron	1
chr10:124928420-124930462	0.514087	0.206393	0.821782	1.43468	3.38408	0.00168835	0.00703354	-1.65234	FALSE	intergenic	1
chr19:14681163-14683327	-0.437866	-0.700284	-0.175448	4.76607	-3.37965	0.00170927	0.00711014	-2.43537	FALSE	intron	1
chr5:60168404-60170490	-0.377755	-0.604748	-0.150762	2.71674	-3.3707	0.00175228	0.00727829	-2.02535	FALSE	intergenic	1
chr1:40954680-40956761	0.191862	0.0765078	0.307216	5.53879	3.36883	0.0017614	0.00729754	-2.55779	FALSE	intron	1
chr15:64649891-64657200	0.223714	0.0892035	0.358224	5.65312	3.36869	0.0017621	0.00729754	-2.57139	FALSE	intron	11
chr6:6697393-6700513	0.370198	0.147535	0.592862	2.41834	3.36751	0.00176788	0.00731071	-2.08597	FALSE	intron	2
chr12:75889052-75891121	0.234487	0.0922129	0.376761	4.5729	3.33823	0.00191723	0.00791667	-2.52753	FALSE	intron	1
chr1:150587876-150594528	0.441528	0.173534	0.709523	3.85425	3.33699	0.00192379	0.00793211	-2.40945	FALSE	intron	6
chr17:60551800-60554930	0.596468	0.233922	0.959014	2.19421	3.33232	0.00194879	0.00802342	-1.99203	FALSE	intron	3
GL000241.1:15421-18035	0.372907	0.14519	0.600623	2.59389	3.31687	0.00203369	0.00836073	-2.14299	FALSE	NA	NA
chr17:79813690-79817085	-0.269028	-0.433994	-0.104062	6.69782	-3.30314	0.00211214	0.00866002	-2.7986	FALSE	intron	3
chr1:52874107-52876172	0.222126	0.0859165	0.358335	4.47242	3.30305	0.00211265	0.00866002	-2.61504	FALSE	intron	1
chr1:150964845-150967413	0.364778	0.140977	0.588578	2.38208	3.30134	0.00212263	0.00868826	-2.09925	FALSE	intron	3
chr5:70246445-70248518	-0.455331	-0.734798	-0.175865	2.57803	-3.30005	0.00213018	0.0087065	-2.16024	FALSE	intron	1
chrX:123041978-123048295	0.233318	0.090049	0.376588	5.45624	3.29852	0.00213918	0.00873058	-2.72786	FALSE	3UTR	6
chr20:44528971-44530994	-0.320292	-0.51743	-0.123154	3.00142	-3.29078	0.00218519	0.00890546	-2.31775	FALSE	intron	1
chr16:46629226-46632292	0.250546	0.0963026	0.40479	3.87833	3.29006	0.00218952	0.00891017	-2.53921	FALSE	intron	4
chr10:98467768-98469867	-0.309815	-0.500613	-0.119016	4.59049	-3.2889	0.00219651	0.00892569	-2.60129	FALSE	intron	1
chr9:34672162-34674193	0.813537	0.312304	1.31477	0.708081	3.28746	0.0022052	0.00894571	-1.76415	FALSE	intron	1
chr17:65890631-65892720	0.810754	0.311171	1.31034	-0.310882	3.28703	0.0022078	0.00894571	-1.62454	FALSE	intron	1
chr3:38457305-38459354	-0.55859	-0.903116	-0.214065	0.36288	-3.28394	0.00222664	0.00900909	-1.76979	FALSE	intron	1
chr10:102286714-102288795	-0.298425	-0.482524	-0.114326	5.65749	-3.28326	0.00223077	0.00901282	-2.7961	FALSE	intron	1
chr18:34360460-34362569	0.376043	0.143654	0.608432	1.86579	3.27752	0.00226622	0.00913796	-2.08869	FALSE	intron	1
chr19:17666464-17670750	-0.312384	-0.505452	-0.119317	4.42758	-3.27719	0.00226824	0.00913796	-2.65885	FALSE	intron	4
chr17:41108593-41110714	-0.463877	-0.750805	-0.176948	2.6363	-3.27455	0.00228473	0.00919121	-2.25585	FALSE	intron	1
chr2:74348959-74351064	0.404875	0.154349	0.655402	1.69516	3.27334	0.00229237	0.00920877	-2.01061	FALSE	intergenic	1
chr5:34951992-34954644	0.233469	0.0886412	0.378297	4.11581	3.26513	0.00234455	0.00940496	-2.64247	FALSE	intron	2
chr4:84395658-84397731	1.06055	0.399849	1.72124	-0.927635	3.25125	0.00243531	0.00975512	-1.57645	TRUE	intron	1
chr2:219390022-219392069	-0.610821	-0.993108	-0.228535	0.722581	-3.2363	0.00253685	0.0101474	-1.92002	FALSE	intron	1
chr15:90374494-90376930	0.509316	0.190489	0.828142	1.82371	3.23561	0.00254162	0.0101521	-2.07224	FALSE	3UTR	2
chr16:54283795-54285879	-0.566088	-0.92063	-0.211547	1.10299	-3.234	0.00255279	0.01018	-2.03123	FALSE	intron	1
chr12:123642003-123644036	1.09142	0.40765	1.77518	0.605974	3.233	0.00255977	0.01018	-1.92555	TRUE	intron	1
chr2:114464172-114471173	-0.382873	-0.622759	-0.142987	5.49049	-3.23276	0.00256148	0.01018	-2.89745	FALSE	intergenic	5
chr12:66591600-66593668	0.642586	0.23995	1.04522	2.11313	3.23252	0.00256311	0.01018	-2.25217	FALSE	intron	1
chr1:201483587-201489940	0.254754	0.0949297	0.414578	3.74597	3.2285	0.00259135	0.0102777	-2.68684	FALSE	mixed	11
chr6:74222632-74225073	0.611316	0.227693	0.99494	2.92967	3.22763	0.00259749	0.0102875	-2.45222	FALSE	intergenic	2
chr10:12066347-12069020	0.567271	0.211189	0.923353	1.42529	3.22674	0.00260385	0.0102982	-2.05205	FALSE	intron	2
chr9:86603221-86605290	0.868425	0.319613	1.41724	0.78776	3.20503	0.00276233	0.0109096	-2.02685	FALSE	intron	1
chrX:135299016-135301114	-0.261505	-0.427245	-0.095764	3.13916	-3.19576	0.00283279	0.0111722	-2.65447	FALSE	3UTR	1
chr9:37776874-37779412	0.331408	0.120848	0.541969	3.88074	3.18793	0.00289356	0.0113959	-2.8035	FALSE	3UTR	2
chr14:35494450-35496575	1.04457	0.380055	1.70908	0.681909	3.18387	0.00292555	0.0114972	-2.04615	TRUE	intron	1
chr7:44023291-44025388	0.699646	0.254525	1.14477	-0.0283559	3.18363	0.00292745	0.0114972	-1.90994	FALSE	intron	1
chr16:46612482-46614699	0.326356	0.118535	0.534176	3.18753	3.18072	0.00295063	0.011556	-2.67019	FALSE	intergenic	1
chr22:42912049-42914221	-0.235181	-0.384947	-0.0854148	5.07545	-3.18062	0.00295146	0.011556	-3.0103	FALSE	intron	1
chr13:53040590-53042786	0.298048	0.108223	0.487873	3.94834	3.18021	0.00295476	0.011556	-2.85444	FALSE	intron	1
chr1:38325594-38328596	-0.230906	-0.378165	-0.0836481	4.57122	-3.17599	0.00298869	0.0116713	-2.93942	FALSE	3UTR	2
chr16:88783367-88785415	-0.346005	-0.56672	-0.12529	5.84233	-3.17522	0.00299494	0.0116713	-3.08285	FALSE	intron	1
chr16:12056792-12058877	0.818146	0.296219	1.34007	-0.761357	3.175	0.00299668	0.0116713	-1.80453	FALSE	5UTR	1
chr1:113671536-113674657	0.375539	0.135529	0.615549	2.39549	3.16919	0.00304417	0.0118398	-2.45023	FALSE	3UTR	2
chr19:16744331-16757752	0.201911	0.0728022	0.33102	5.83471	3.16758	0.00305749	0.0118654	-3.10266	FALSE	mixed	16
chr12:48097597-48102321	0.223522	0.0805851	0.366459	4.03757	3.16737	0.00305919	0.0118654	-2.91077	FALSE	intron	4
chr19:40536162-40539503	0.336098	0.121116	0.55108	3.33005	3.16655	0.00306601	0.0118755	-2.73509	FALSE	3UTR	2
chr11:33898108-33900290	-0.374876	-0.614893	-0.134859	3.10757	-3.16351	0.00309128	0.0119569	-2.66416	FALSE	intron	2
chr3:176747683-176750337	0.679901	0.243411	1.11639	2.03539	3.15496	0.00316348	0.0122194	-2.44766	FALSE	intron	2
chr8:101724947-101727009	-0.246221	-0.404555	-0.087886	6.43372	-3.14972	0.00320856	0.0123765	-3.18881	FALSE	intron	1
chr19:53202806-53208119	0.289775	0.103185	0.476366	4.00996	3.14553	0.00324495	0.0124907	-2.95441	FALSE	mixed	4
chr6:56925829-56928009	0.62925	0.224036	1.03447	0.972381	3.14529	0.00324706	0.0124907	-2.19658	FALSE	intergenic	1
chr8:120805256-120807329	-0.265128	-0.435988	-0.0942682	3.25429	-3.14296	0.00326754	0.0125523	-2.77736	FALSE	intron	1
chr12:27186081-27189102	-0.281189	-0.462491	-0.0998864	2.83722	-3.14136	0.00328168	0.0125895	-2.66738	FALSE	intergenic	4
chr5:68508963-68511530	-0.636	-1.04649	-0.225515	0.356953	-3.13822	0.00330955	0.0126791	-2.08442	FALSE	intergenic	2
chr22:29833257-29835362	0.425514	0.150592	0.700435	1.56183	3.13493	0.00333896	0.0127744	-2.34239	FALSE	5UTR	1
chr19:44341516-44343744	0.396878	0.140255	0.653501	1.73648	3.13245	0.00336131	0.0128424	-2.40853	FALSE	intron	2
chr10:12060888-12062937	0.602199	0.212378	0.992019	0.838899	3.12895	0.00339315	0.0129312	-2.19425	FALSE	intron	1
chr22:38267181-38269759	0.588079	0.207391	0.968768	1.92657	3.12888	0.00339375	0.0129312	-2.4551	FALSE	intron	2
chr12:66514148-66516595	-0.370769	-0.610989	-0.130549	2.25639	-3.12621	0.00341821	0.0130068	-2.52442	FALSE	intergenic	2
chr5:79775487-79777656	-0.246251	-0.405824	-0.0866792	3.18458	-3.12568	0.00342308	0.0130077	-2.83151	FALSE	intergenic	1
chr2:98281310-98283370	1.02818	0.361771	1.69459	-0.282328	3.125	0.0034293	0.0130138	-2.00823	TRUE	3UTR	1
chr9:33034140-33036226	0.294927	0.103592	0.486262	6.14465	3.12208	0.00345636	0.0130988	-3.2351	FALSE	intron	1
chr19:50170890-50172904	-0.350768	-0.578466	-0.123071	3.19415	-3.12022	0.00347362	0.0131465	-2.7892	FALSE	intron	1
chr17:49246583-49248762	-0.252681	-0.416771	-0.0885906	7.44928	-3.11898	0.00348525	0.0131727	-3.30717	FALSE	intron	1
chr8:86572175-86574294	0.950486	0.331097	1.56987	-0.784335	3.10818	0.00358775	0.0135419	-1.90914	FALSE	3UTR	1
chr5:133653253-133655937	0.476109	0.165075	0.787144	1.27163	3.10042	0.00366304	0.0138076	-2.33324	FALSE	intron	2
chr1:1593962-1596078	-0.204446	-0.338161	-0.0707315	4.98567	-3.09687	0.00369807	0.013921	-3.20479	FALSE	3UTR	1
chr1:222907663-222909794	0.211585	0.0730751	0.350096	5.72507	3.09405	0.00372613	0.0140079	-3.28171	FALSE	intergenic	1
chr14:91928502-91931589	0.241189	0.0830759	0.399302	4.29225	3.08968	0.00376994	0.0141536	-3.12468	FALSE	intron	2
chr1:43169550-43171738	0.553452	0.190495	0.916409	1.95436	3.0885	0.0037818	0.0141792	-2.53685	FALSE	intergenic	1
chr19:22569950-22574346	0.285714	0.0981281	0.473299	4.19959	3.085	0.00381737	0.0142873	-3.12382	FALSE	intergenic	3
chr13:103303577-103306897	-0.391687	-0.648878	-0.134497	2.53543	-3.08466	0.00382078	0.0142873	-2.72123	FALSE	intron	2
chr7:148837023-148839050	0.839962	0.287394	1.39253	-0.195591	3.07891	0.00387994	0.0144892	-2.13806	FALSE	intron	1
chr19:11253423-11256105	0.849472	0.28948	1.40946	1.4948	3.07249	0.00394697	0.01472	-2.55347	FALSE	intergenic	2
chr4:68334094-68337277	0.278985	0.0947447	0.463226	3.08231	3.06704	0.00400475	0.0149157	-2.9024	FALSE	intergenic	3
chr6:43164769-43166814	-0.391688	-0.650773	-0.132603	2.30183	-3.06211	0.00405765	0.0150861	-2.71616	FALSE	intron	1
chr1:40916616-40918686	0.353339	0.119588	0.587089	2.5922	3.06169	0.00406222	0.0150861	-2.78714	FALSE	intron	1
chr5:72157602-72160513	0.21702	0.0734317	0.360608	4.21817	3.06129	0.0040666	0.0150861	-3.17324	FALSE	intron	2
chr19:12061248-12063944	0.214449	0.0725157	0.356383	3.48956	3.06029	0.00407739	0.0151062	-3.03387	FALSE	intron	2
chr1:154151168-154153254	0.771704	0.260094	1.28331	2.38022	3.05517	0.00413334	0.0152933	-2.73944	FALSE	intron	1
chr1:113116749-113118853	0.740483	0.248513	1.23245	-0.0036447	3.04859	0.00420623	0.0155426	-2.25841	FALSE	intron	1
chr19:2727423-2730471	0.408607	0.136993	0.680222	1.99714	3.04702	0.00422381	0.0155871	-2.66331	FALSE	mixed	2
chr13:50623199-50625792	-0.286476	-0.47705	-0.0959011	3.75764	-3.04471	0.00424986	0.0156626	-3.14299	FALSE	intergenic	2
chr9:99661206-99666281	0.474806	0.158693	0.79092	1.33279	3.04226	0.00427758	0.0157442	-2.54751	FALSE	intron	3
chr5:72151120-72154024	0.17707	0.0590093	0.29513	4.63606	3.03783	0.00432823	0.0159098	-3.29857	FALSE	intron	2
chr8:67955862-67958680	0.201083	0.0669662	0.3352	5.44312	3.03679	0.00434009	0.0159326	-3.40588	FALSE	intron	2
GL000195.1:152252-154377	0.681713	0.226224	1.1372	0.826072	3.03142	0.00440238	0.0161401	-2.4591	FALSE	NA	NA
chr1:220230254-220233144	0.240613	0.0797128	0.401514	4.58281	3.0289	0.00443186	0.0162271	-3.32215	FALSE	3UTR	4
chr15:74804019-74807048	-0.477517	-0.797722	-0.157312	1.54455	-3.02054	0.00453111	0.0165689	-2.59243	FALSE	intron	3
chr1:193063325-193065935	0.22206	0.0728107	0.371308	4.67219	3.01357	0.00461535	0.016855	-3.35919	FALSE	intergenic	2
chr14:24912814-24914901	-0.367793	-0.615622	-0.119963	1.95971	-3.00589	0.00470996	0.0171782	-2.76113	FALSE	intergenic	1
chr4:185618742-185621482	-0.288125	-0.48273	-0.0935199	4.5612	-2.99882	0.00479874	0.0174793	-3.39066	FALSE	intron	2
chr7:100451812-100456914	-0.328246	-0.550073	-0.106419	5.33419	-2.99714	0.00481993	0.0175023	-3.50049	FALSE	intron	4
chr16:29677835-29682792	0.20142	0.0652895	0.33755	7.96341	2.99689	0.00482318	0.0175023	-3.6369	FALSE	3UTR	7
chr2:217071672-217074836	-0.448453	-0.751545	-0.14536	2.32845	-2.99685	0.00482372	0.0175023	-2.87339	FALSE	intergenic	2
chr17:20802603-20806032	-0.283009	-0.474349	-0.0916693	3.37158	-2.99584	0.00483659	0.0175264	-3.14494	FALSE	intron	6
chr2:88104533-88106625	1.0271	0.332437	1.72176	-0.668608	2.99476	0.00485035	0.0175393	-2.27705	TRUE	intron	1
chr16:81931637-81933736	0.50352	0.162952	0.844088	1.61045	2.99458	0.00485263	0.0175393	-2.67218	FALSE	intron	1
chr11:32877567-32879640	0.236247	0.0763894	0.396105	5.2194	2.99334	0.00486855	0.0175743	-3.49276	FALSE	3UTR	1
chr1:155732662-155735127	-0.273915	-0.459503	-0.0883257	3.28584	-2.98942	0.0049191	0.0177321	-3.15792	FALSE	intron	2
chr1:235332141-235336810	0.244245	0.0787175	0.409773	3.65551	2.98867	0.00492873	0.0177321	-3.22161	FALSE	intron	3
chr19:23398772-23405557	0.27417	0.0883502	0.45999	5.61195	2.98848	0.0049312	0.0177321	-3.53606	FALSE	mixed	9
chr1:202721903-202724013	-0.259219	-0.434963	-0.0834746	3.93006	-2.9875	0.00494394	0.0177552	-3.32074	FALSE	intron	1
chr1:45976804-45978897	-0.232583	-0.390611	-0.0745552	6.73974	-2.98104	0.00502878	0.0180369	-3.624	FALSE	intron	1
chr9:128173718-128175944	0.443511	0.141534	0.745488	1.4704	2.97477	0.00511235	0.0183086	-2.76288	FALSE	intergenic	2
chr1:97262775-97264944	0.931284	0.29711	1.56546	1.12486	2.97438	0.00511756	0.0183086	-2.67604	FALSE	intron	1
chr14:45599667-45601798	0.239852	0.0763707	0.403333	3.46419	2.97166	0.00515429	0.0184166	-3.26065	FALSE	intron	1
chr16:89585884-89589079	0.463984	0.147601	0.780368	2.64964	2.97038	0.00517156	0.0184479	-3.06562	FALSE	intron	2
chr1:247104612-247106688	-0.466432	-0.784521	-0.148343	1.25604	-2.97004	0.00517617	0.0184479	-2.66741	FALSE	intergenic	1
chr5:138658333-138660535	-0.183119	-0.308076	-0.058162	6.99199	-2.96822	0.00520103	0.018513	-3.6597	FALSE	intron	1
chr7:64459733-64465646	0.649417	0.205656	1.09318	3.92526	2.96413	0.00525709	0.0186889	-3.38044	FALSE	mixed	5
chr19:51914828-51916868	0.925808	0.292124	1.55949	-1.15135	2.95918	0.00532581	0.0189093	-2.29493	FALSE	intron	1
chr15:44795813-44803045	0.297259	0.0937471	0.50077	3.02149	2.95848	0.0053356	0.0189202	-3.1527	FALSE	intron	9
chr1:161093704-161095801	0.199627	0.0629318	0.336323	4.1074	2.95794	0.0053432	0.0189233	-3.40696	FALSE	3UTR	1
chr1:19619103-19621502	0.381797	0.120163	0.643431	1.45149	2.9557	0.00537454	0.0190103	-2.79886	FALSE	intergenic	2
chr6:88234428-88236444	0.724631	0.227649	1.22161	-0.557919	2.95324	0.00540927	0.0191091	-2.38993	FALSE	intron	1
chr1:97265102-97267186	1.1222	0.351864	1.89253	1.013	2.95062	0.00544651	0.0192165	-2.69972	TRUE	intron	1
chr15:74777018-74779057	0.899322	0.281388	1.51726	-0.646421	2.94779	0.00548709	0.0193316	-2.4342	FALSE	intron	1
chr12:122997884-122999950	0.250626	0.0783944	0.422857	4.38045	2.94738	0.00549288	0.0193316	-3.47136	FALSE	intron	1
chr12:133281712-133283756	0.469114	0.145356	0.792873	0.442069	2.93481	0.00567631	0.0199522	-2.59104	FALSE	intron	1
chr6:159393380-159398208	0.309648	0.0958596	0.523437	4.1391	2.93364	0.00569372	0.0199884	-3.46254	FALSE	3UTR	5
chr1:76196677-76198726	-0.187075	-0.316356	-0.0577943	5.32949	-2.93093	0.00573418	0.0201054	-3.64705	FALSE	intron	1
chr10:70846100-70848192	-0.246052	-0.416211	-0.0758918	10.0276	-2.92882	0.00576583	0.0201804	-3.87589	FALSE	intergenic	1
chr19:11256252-11259242	-0.192418	-0.325517	-0.0593185	6.20445	-2.92815	0.00577594	0.0201804	-3.73265	FALSE	mixed	3
chr7:30605064-30607197	0.585026	0.180341	0.989711	0.839901	2.92807	0.0057771	0.0201804	-2.72989	FALSE	intron	1
chr22:31358499-31360614	-0.548665	-0.928749	-0.16858	0.906613	-2.92382	0.00584152	0.0203801	-2.76168	FALSE	intron	1
chr19:19622626-19624727	0.429195	0.131813	0.726577	0.676166	2.92323	0.00585044	0.0203859	-2.66557	FALSE	intron	1
chr20:5975734-5979458	-0.366712	-0.621032	-0.112391	2.33704	-2.92056	0.00589121	0.0205026	-3.02414	FALSE	intergenic	2
chr11:61564705-61567573	-0.378303	-0.641109	-0.115497	5.20536	-2.9156	0.00596791	0.0207438	-3.60383	FALSE	intron	2
chr10:99998567-100000633	0.571887	0.174378	0.969395	0.666995	2.91398	0.00599304	0.0208055	-2.69887	FALSE	intron	1
chr7:30598976-30601047	0.725113	0.220479	1.22975	0.723842	2.9104	0.00604919	0.0209745	-2.71879	FALSE	intron	1
chr17:46940484-46946300	-0.198133	-0.336187	-0.0600796	5.09466	-2.90692	0.00610416	0.0211391	-3.68749	FALSE	mixed	5
chr7:90014184-90016316	0.191309	0.0575775	0.325041	3.72858	2.8975	0.00625519	0.0216354	-3.48235	FALSE	3UTR	1
chr5:179233770-179235925	0.747699	0.224823	1.27058	1.1367	2.89635	0.00627396	0.0216737	-2.84603	FALSE	3UTR	1
chr12:121768691-121774244	-0.274283	-0.466165	-0.0824004	5.78804	-2.89525	0.00629186	0.0217088	-3.7808	FALSE	intron	7
chr11:63995257-63997324	-0.276595	-0.470191	-0.0829977	4.00316	-2.8938	0.00631562	0.0217641	-3.56838	FALSE	intron	1
chr2:20533829-20539034	0.751936	0.225405	1.27847	1.71651	2.89254	0.00633624	0.0217832	-2.98942	FALSE	intron	3
chr12:64585123-64587214	-0.414619	-0.704952	-0.124286	1.31538	-2.89252	0.00633665	0.0217832	-2.87866	FALSE	intron	1
chr11:118993450-118997370	0.458247	0.137103	0.779392	2.95797	2.89017	0.00637534	0.0218895	-3.2902	FALSE	intron	3
chr4:153543005-153546714	-0.226371	-0.385167	-0.0675754	4.45963	-2.88739	0.00642143	0.0220208	-3.61975	FALSE	3UTR	3
chr1:42923951-42926067	0.151388	0.04517	0.257606	7.89053	2.8868	0.00643127	0.0220277	-3.89971	FALSE	intron	1
chr3:101541720-101544539	-0.310213	-0.528139	-0.092286	4.03291	-2.88318	0.00649173	0.0222077	-3.60453	FALSE	3UTR	2
chr6:108207340-108209410	-0.781662	-1.3311	-0.232228	0.614483	-2.88155	0.00651919	0.0222745	-2.76829	FALSE	intron	1
chr19:39358028-39360100	0.195874	0.0581099	0.333638	3.92586	2.87981	0.00654865	0.0223481	-3.56848	FALSE	3UTR	1
chr9:115423873-115425941	0.53536	0.158673	0.912047	2.4577	2.87864	0.00656844	0.0223884	-3.17014	FALSE	3UTR	1
chr2:20544070-20546626	0.712267	0.210663	1.21387	1.22562	2.87611	0.00661165	0.0225084	-2.91636	FALSE	intron	2
GL339449.2:988467-990533	3.26113	0.963593	5.55866	-3.52283	2.87494	0.00663166	0.0225492	-2.3613	TRUE	NA	NA
chr16:67111328-67113824	0.709185	0.209292	1.20908	1.88088	2.87346	0.00665703	0.0225881	-3.10253	FALSE	intron	3
chr1:204523357-204527795	0.221639	0.0654025	0.377875	4.44938	2.87334	0.00665916	0.0225881	-3.70327	FALSE	3UTR	4
chr1:46053433-46055510	0.662035	0.194674	1.12939	0.706398	2.86914	0.00673177	0.0227836	-2.82899	FALSE	intron	1
chr19:46051908-46054378	-0.175706	-0.299767	-0.0516453	3.77799	-2.86863	0.00674058	0.0227836	-3.57347	FALSE	3UTR	2
chr12:110968206-110970271	0.485455	0.142686	0.828223	2.05657	2.8686	0.0067411	0.0227836	-3.09015	FALSE	3UTR	1
JH636052.4:6369943-6372023	0.355831	0.104514	0.607149	2.46827	2.86777	0.00675568	0.0228055	-3.15739	FALSE	NA	NA
chr19:38223418-38230089	-0.257077	-0.438718	-0.0754356	3.79446	-2.86663	0.00677559	0.0228453	-3.59787	FALSE	intergenic	7
chr14:20945365-20947474	0.335681	0.0980353	0.573327	2.11123	2.86101	0.00687449	0.023151	-3.17138	FALSE	intergenic	1
chr17:20840408-20842456	0.578593	0.168695	0.98849	0.501107	2.85904	0.0069095	0.023241	-2.81733	FALSE	3UTR	1
chr7:157026724-157028738	-0.493594	-0.843442	-0.143746	1.43852	-2.85768	0.00693381	0.0232949	-2.91772	FALSE	intron	1
chr4:139966803-139969565	0.203488	0.0591711	0.347805	5.49761	2.85591	0.00696551	0.0233481	-3.84467	FALSE	intron	2
chr1:44380535-44383521	0.538294	0.156522	0.920066	3.03598	2.85587	0.00696623	0.0233481	-3.48756	FALSE	intron	2
chr2:61314686-61317566	-0.447741	-0.765654	-0.129828	2.03125	-2.8526	0.00702509	0.0235173	-3.12898	FALSE	3UTR	2
chr17:49040692-49043395	0.239229	0.0691323	0.409326	4.94575	2.84866	0.00709676	0.023729	-3.81333	FALSE	3UTR	2
chr1:78163961-78166150	0.934256	0.269616	1.5989	0.285959	2.8471	0.00712535	0.0237963	-2.78483	FALSE	intron	1
chr16:69355728-69357889	-0.158245	-0.270973	-0.0455174	4.51823	-2.8433	0.00719536	0.0240016	-3.77249	FALSE	intron	1
GL339449.2:64139-66715	-0.46995	-0.805436	-0.134465	1.02789	-2.83727	0.00730761	0.0243472	-2.91086	FALSE	NA	NA
chr12:123875949-123878064	0.704485	0.20141	1.20756	1.22812	2.83637	0.00732468	0.0243751	-3.00686	FALSE	intron	1
chr1:43291406-43294118	0.328987	0.0938062	0.564168	3.41405	2.83335	0.00738167	0.0245358	-3.58317	FALSE	intron	2
chr8:23043978-23047405	-0.450945	-0.773369	-0.128521	1.58393	-2.83282	0.00739161	0.0245398	-3.02609	FALSE	intergenic	3
chr8:50141510-50143569	0.3347	0.0952909	0.574109	2.1884	2.83164	0.0074141	0.0245668	-3.19519	FALSE	intergenic	1
chr16:23530462-23533379	-0.357361	-0.612993	-0.101728	1.89052	-2.83148	0.00741722	0.0245668	-3.18114	FALSE	intergenic	2
chr6:108195310-108197347	0.610259	0.172942	1.04758	0.777956	2.82645	0.00751352	0.0248565	-2.92199	FALSE	intron	1
chr15:72854424-72856492	0.233471	0.0659988	0.400943	3.18387	2.82367	0.00756726	0.0250049	-3.52873	FALSE	intron	1
chr5:68393904-68396260	0.456098	0.128762	0.783434	0.87007	2.8222	0.00759581	0.0250697	-2.95496	FALSE	intron	2
chr19:23329842-23332110	0.259754	0.0731251	0.446383	3.68416	2.81907	0.00765683	0.0252415	-3.66263	FALSE	intergenic	1
chr15:65959662-65961820	0.323668	0.0905097	0.556827	4.63198	2.81172	0.00780231	0.025691	-3.84136	FALSE	intron	1
chr11:9463413-9465463	0.246321	0.0687568	0.423885	4.58448	2.80976	0.00784151	0.0257899	-3.864	FALSE	intron	1
chr5:69366806-69370540	1.08645	0.302308	1.8706	-1.95297	2.80632	0.00791066	0.0259869	-2.51908	TRUE	intron	4
chr1:40659153-40661635	0.259215	0.0720149	0.446414	6.02302	2.80464	0.00794473	0.0260683	-3.99721	FALSE	intron	2
chr2:86250076-86253222	-0.378835	-0.652617	-0.105053	3.36007	-2.80265	0.00798528	0.0261446	-3.65934	FALSE	3UTR	2
chr17:74554892-74557916	-0.198446	-0.341866	-0.0550272	5.15126	-2.80259	0.00798655	0.0261446	-3.95648	FALSE	intergenic	2
chr22:29689694-29691791	0.497459	0.137406	0.857512	1.08611	2.79843	0.0080718	0.0263929	-3.07407	FALSE	intron	1
chr21:30435530-30437623	0.17641	0.0486361	0.304184	7.6593	2.79643	0.00811297	0.0264967	-4.10128	FALSE	intron	1
chr16:54328364-54331093	0.323771	0.0890352	0.558508	2.43948	2.79371	0.00816944	0.0266502	-3.41099	FALSE	intergenic	2
chr17:3801556-3803635	0.556488	0.152036	0.960941	2.64777	2.78684	0.00831374	0.0270895	-3.41237	FALSE	intron	1
chr18:43705639-43707730	0.249468	0.0681252	0.430811	3.58579	2.78636	0.00832384	0.027091	-3.7309	FALSE	intron	1
chr19:10277687-10279763	0.243806	0.0664879	0.421124	3.64351	2.78493	0.00835421	0.0271584	-3.74804	FALSE	intron	1
chr15:25214566-25216652	0.770939	0.209221	1.33266	0.861479	2.77987	0.00846245	0.0274785	-3.06853	FALSE	intron	1
chr19:58364210-58367634	0.476094	0.127505	0.824682	2.03921	2.76632	0.00875877	0.0284079	-3.35715	FALSE	intron	2
chr12:112332087-112335752	0.290814	0.0776629	0.503964	2.47306	2.76345	0.00882287	0.0285828	-3.52526	FALSE	intergenic	3
chr2:99811414-99815379	-0.157657	-0.273268	-0.0420452	5.60472	-2.76207	0.00885376	0.0286499	-4.08516	FALSE	mixed	5
chr9:74960206-74963150	0.470008	0.124873	0.815144	1.60629	2.75828	0.00893909	0.0288928	-3.19624	FALSE	intergenic	2
chr16:10623926-10626058	0.405191	0.107028	0.703353	1.55128	2.75251	0.00907062	0.0292842	-3.15693	FALSE	3UTR	1
chr11:65138507-65143356	0.357215	0.0941889	0.620242	1.85648	2.75077	0.00911081	0.0293788	-3.41474	FALSE	intron	3
chr7:128167048-128170150	0.324363	0.085489	0.563237	2.3634	2.75033	0.0091208	0.0293788	-3.48832	FALSE	5UTR	3
chr9:429219-432014	-0.264953	-0.460144	-0.069762	4.88361	-2.74936	0.00914323	0.0293898	-4.02986	FALSE	intron	2
chr4:2839995-2842893	-0.466013	-0.809336	-0.122691	2.34392	-2.74928	0.00914512	0.0293898	-3.45835	FALSE	3UTR	4
chr4:52752323-52754407	0.342448	0.0900277	0.594867	2.4431	2.74785	0.0091782	0.0294624	-3.49758	FALSE	intron	1
chr10:14942664-14944718	0.20249	0.0530034	0.351976	3.94077	2.74362	0.00927685	0.0297451	-3.89726	FALSE	intron	1
chr3:172055591-172058298	0.406327	0.105711	0.706944	1.52035	2.7377	0.00941659	0.0301566	-3.34185	FALSE	intron	2
chr1:231464580-231467247	0.381274	0.0991493	0.663398	2.40367	2.73728	0.00942663	0.0301566	-3.53873	FALSE	intergenic	2
chr1:113190385-113192465	0.159199	0.0412179	0.27718	6.16862	2.73307	0.00952727	0.0304378	-4.18715	FALSE	intron	1
chr11:64074388-64076607	-0.315648	-0.549603	-0.0816919	4.03135	-2.7327	0.00953618	0.0304378	-3.93222	FALSE	intron	1
chr1:26875471-26877638	0.842843	0.216532	1.46915	1.50321	2.72571	0.00970561	0.0309435	-3.28778	FALSE	intron	1
chr6:43423332-43425404	0.521918	0.133725	0.910111	0.845509	2.72319	0.00976749	0.0311055	-3.18502	FALSE	5UTR	1
chr16:48386175-48389394	0.150311	0.0384143	0.262207	4.92357	2.7208	0.00982632	0.0312358	-4.11766	FALSE	3UTR	2
chr15:83673110-83675325	0.272232	0.0695603	0.474904	2.5416	2.72063	0.00983061	0.0312358	-3.61504	FALSE	3UTR	1
chr8:125556404-125558488	0.532834	0.13608	0.929588	0.971722	2.72016	0.00984228	0.0312376	-3.25489	FALSE	intron	1
chr13:99849488-99852618	0.602428	0.153579	1.05128	1.90266	2.71849	0.00988366	0.0313335	-3.43973	FALSE	intron	2
chr14:32736552-32738804	0.724966	0.184356	1.26558	-0.693016	2.71617	0.00994152	0.0314815	-2.94822	FALSE	intergenic	1
chr1:92861254-92864593	0.501938	0.127364	0.876513	1.97385	2.71416	0.0099918	0.0316051	-3.36675	FALSE	3UTR	3
chr1:16554570-16558790	-0.280454	-0.489983	-0.0709247	3.09185	-2.71107	0.0100698	0.031816	-3.73315	FALSE	mixed	2
chr17:27220385-27222462	0.883943	0.222808	1.54508	0.902278	2.70805	0.0101462	0.0320214	-3.27523	FALSE	intron	1
chr2:61706477-61708583	0.160283	0.0399699	0.280596	5.12431	2.69835	0.0103963	0.0327739	-4.18948	FALSE	3UTR	1
chr9:66970248-66972451	2.34265	0.583284	4.10202	-2.83025	2.69696	0.0104325	0.0328513	-2.691	TRUE	intergenic	1
chr5:137907681-137910191	-0.144931	-0.253901	-0.0359606	5.77725	-2.69387	0.0105135	0.0330695	-4.24537	FALSE	intron	2
chr5:179133361-179136038	0.209652	0.0519829	0.367322	7.98235	2.69324	0.01053	0.0330843	-4.36382	FALSE	intron	2
chr17:74777021-74779037	0.388051	0.0960457	0.680057	1.04702	2.69167	0.0105717	0.033178	-3.29002	FALSE	intergenic	1
chr8:124336187-124338232	0.222999	0.0549142	0.391083	4.05363	2.68719	0.0106907	0.0335144	-4.07175	FALSE	intron	1
chr6:33365261-33368091	-0.226304	-0.396914	-0.0556946	5.04156	-2.68666	0.0107049	0.0335215	-4.20413	FALSE	intron	2
chr14:53241417-53244488	-0.202251	-0.354842	-0.0496607	4.46715	-2.68464	0.010759	0.0336532	-4.14682	FALSE	3UTR	3
chr3:9697199-9699288	0.589283	0.144064	1.0345	0.631215	2.68085	0.0108613	0.0339354	-3.24465	FALSE	intron	1
chr5:60161744-60164968	-0.425591	-0.747462	-0.10372	1.32967	-2.67814	0.0109352	0.0341284	-3.37732	FALSE	intergenic	2
chr11:63406105-63408151	0.614401	0.149226	1.07958	0.364761	2.67522	0.0110152	0.0343401	-3.25288	FALSE	intron	1
chr15:90443654-90445728	-0.343143	-0.603202	-0.083083	1.80446	-2.67254	0.0110889	0.0345315	-3.43611	FALSE	3UTR	1
chr1:41002225-41005422	0.52774	0.127535	0.927945	2.75409	2.67092	0.0111339	0.034629	-3.80593	FALSE	intron	3
chr10:28897105-28900096	0.194392	0.0469555	0.341828	5.55983	2.67052	0.0111448	0.034629	-4.28042	FALSE	intron	2
chr7:99666339-99668439	0.195243	0.0470444	0.343441	3.61455	2.66842	0.0112034	0.0347677	-3.99549	FALSE	intron	1
chr19:13882379-13885748	-0.167557	-0.294759	-0.0403549	5.03911	-2.66803	0.0112142	0.0347677	-4.24998	FALSE	3UTR	6
chr16:31132173-31136107	-0.326829	-0.575035	-0.0786224	4.04876	-2.66705	0.0112418	0.034815	-4.13769	FALSE	intron	4
chr14:102811839-102815387	-0.201522	-0.35465	-0.0483934	3.83827	-2.66557	0.0112834	0.0349053	-4.05121	FALSE	mixed	3
chr1:40890641-40900864	0.479835	0.115007	0.844663	3.86074	2.66396	0.0113287	0.0350068	-4.07279	FALSE	intergenic	10
chr5:68390980-68393666	0.422782	0.100927	0.744637	1.03998	2.6606	0.0114238	0.0352621	-3.3604	FALSE	intron	2
chr2:219440429-219442575	0.616478	0.146534	1.08642	1.07392	2.65702	0.0115259	0.0355315	-3.42336	FALSE	intron	1
chr9:126099137-126101731	0.651176	0.154714	1.14764	0.773583	2.65665	0.0115364	0.0355315	-3.18062	FALSE	intergenic	3
chr1:247139621-247141739	0.384814	0.091299	0.678329	1.34938	2.65548	0.01157	0.035596	-3.43569	FALSE	intron	1
chr17:80551187-80554453	0.353271	0.0836659	0.622876	2.26228	2.65401	0.0116123	0.0356873	-3.63112	FALSE	intron	4
chr11:67943136-67945218	0.599729	0.141295	1.05816	-0.000638753	2.64972	0.0117367	0.03603	-3.18759	FALSE	intron	1
chr10:38353052-38355272	0.344925	0.0810338	0.608816	1.52906	2.64742	0.011804	0.0361972	-3.50257	FALSE	intergenic	1
chr14:23384531-23387270	0.614062	0.143758	1.08437	1.58981	2.64458	0.0118874	0.0364133	-3.51869	FALSE	intron	2
chr15:85259029-85261204	0.202714	0.0473256	0.358103	4.50958	2.64234	0.0119538	0.0365768	-4.227	FALSE	intergenic	1
chr8:96256801-96259512	0.319843	0.0743616	0.565324	1.79849	2.63901	0.0120527	0.0368393	-3.54474	FALSE	3UTR	2
chr14:20833351-20837041	-0.237033	-0.419389	-0.0546772	3.91329	-2.63277	0.0122405	0.0373728	-4.1539	FALSE	3UTR	4
chr5:130494621-130496709	-0.180322	-0.319201	-0.0414426	6.54596	-2.62987	0.0123285	0.0376007	-4.45104	FALSE	intron	1
chr10:28809102-28812332	0.245096	0.0561919	0.434001	3.43744	2.62795	0.0123871	0.0377182	-4.05788	FALSE	intergenic	2
chr12:116754697-116756776	0.378361	0.0867202	0.670002	2.60931	2.62773	0.0123939	0.0377182	-3.75573	FALSE	intergenic	1
GL000220.1:146051-148095	0.594682	0.136221	1.05314	0.526145	2.62728	0.0124078	0.0377199	-3.2936	FALSE	NA	NA
chr20:32686106-32690660	0.193464	0.0442881	0.342641	6.16067	2.62678	0.012423	0.0377251	-4.43224	FALSE	intron	3
chr11:65397851-65400045	-0.276254	-0.489312	-0.0631961	2.83074	-2.62624	0.0124397	0.0377352	-3.93179	FALSE	intron	1
chr15:23149244-23151351	0.9816	0.224345	1.73886	-1.07391	2.62552	0.0124618	0.0377615	-3.03814	FALSE	intergenic	1
chr4:87843320-87848273	0.2218	0.0504761	0.393124	3.34036	2.62221	0.0125643	0.0380309	-3.991	FALSE	intron	6
chr7:26144554-26146616	0.549334	0.124859	0.973809	-0.215505	2.62124	0.0125942	0.0380805	-3.18322	FALSE	intergenic	1
chr19:50306345-50309340	-0.249049	-0.441611	-0.0564881	4.77463	-2.61963	0.0126445	0.0381915	-4.32171	FALSE	intron	2
chr19:23522913-23525137	0.53408	0.12061	0.947551	0.91436	2.61629	0.0127492	0.0384664	-3.46584	FALSE	intron	1
chr6:42045582-42049389	-0.176851	-0.313917	-0.0397839	4.77868	-2.61335	0.0128418	0.0387044	-4.31745	FALSE	3UTR	4
chr19:853256-855993	-0.433352	-0.770045	-0.0966593	8.16732	-2.60693	0.0130464	0.0392789	-4.56097	FALSE	intron	2
chr3:53896910-53901328	0.249469	0.0555482	0.443389	3.31738	2.60565	0.0130878	0.0393031	-4.0621	FALSE	mixed	3
chr10:123720503-123722611	-0.223783	-0.397744	-0.0498233	3.42311	-2.60556	0.0130906	0.0393031	-4.11973	FALSE	CDS	1
chr16:2150550-2152605	-0.340366	-0.60497	-0.075761	2.79791	-2.60538	0.0130964	0.0393031	-3.86624	FALSE	intron	1
chr5:60823941-60825991	0.372695	0.0823863	0.663003	1.63569	2.60026	0.0132625	0.0397591	-3.5917	FALSE	intron	1
chr17:79688836-79693327	0.601042	0.132695	1.06939	2.53369	2.59932	0.013293	0.039785	-3.94585	FALSE	intergenic	3
chr7:99094304-99096433	0.300077	0.0661953	0.533959	2.85137	2.59872	0.0133127	0.039785	-3.94026	FALSE	intron	1
chr16:30082317-30084410	0.619775	0.136714	1.10284	1.32525	2.59869	0.0133135	0.039785	-3.53308	FALSE	intergenic	1
chr10:104235005-104237099	-0.331574	-0.59007	-0.0730767	1.94573	-2.59805	0.0133346	0.0398017	-3.69125	FALSE	3UTR	1
chr1:67878211-67880627	-0.171044	-0.304412	-0.0376771	7.39284	-2.59766	0.0133474	0.0398017	-4.55476	FALSE	intron	2
chr7:56123229-56125336	0.208115	0.0456092	0.37062	6.86213	2.59393	0.0134704	0.0401259	-4.54441	FALSE	intron	1
chr6:76007471-76009559	0.61263	0.133711	1.09155	0.523016	2.59095	0.0135693	0.0403776	-3.32491	FALSE	intron	1
chr19:11225514-11227582	-0.757198	-1.34976	-0.164635	2.91399	-2.5882	0.0136611	0.0406078	-3.78587	FALSE	intron	1
chr13:52995311-52997360	0.697418	0.150674	1.24416	0.324546	2.58364	0.0138146	0.0410208	-3.42392	FALSE	intron	1
chr9:4734898-4740845	0.559676	0.12078	0.998571	1.99101	2.58285	0.0138416	0.0410576	-3.77064	FALSE	intron	4
chr17:41464307-41466415	0.325164	0.0698803	0.580449	4.18951	2.5799	0.013942	0.0413118	-4.29371	FALSE	intergenic	1
chr1:33283905-33288440	0.729812	0.156636	1.30299	2.44894	2.57897	0.0139737	0.041362	-3.93304	FALSE	intron	3
chr15:64667178-64669836	0.16281	0.0348371	0.290783	5.12424	2.57683	0.0140469	0.0415352	-4.46719	FALSE	intron	3
chr1:109604701-109607723	0.216406	0.046149	0.386663	5.11337	2.57447	0.0141285	0.0417325	-4.47319	FALSE	intergenic	3
chr1:247142784-247148011	0.318854	0.0679119	0.569796	2.83851	2.5736	0.0141584	0.0417771	-4.04587	FALSE	intron	4
chr3:71624766-71628490	0.403464	0.0851693	0.721759	2.34891	2.56743	0.0143737	0.0423677	-3.93654	FALSE	intron	2
chr2:219436865-219439941	0.537596	0.11304	0.962152	1.93099	2.56474	0.0144683	0.0426018	-3.83713	FALSE	mixed	2
chr17:40253939-40256072	-0.915663	-1.639	-0.19233	0.049401	-2.56401	0.0144941	0.0426332	-3.16917	FALSE	intron	1
chr16:74680575-74682646	0.54914	0.114765	0.983516	0.308881	2.56059	0.0146155	0.0429454	-3.44307	FALSE	intron	1
chr9:19113566-19115581	0.489084	0.101697	0.87647	0.382557	2.55718	0.0147377	0.0432593	-3.45799	FALSE	intergenic	1
chr2:61728625-61730705	0.166854	0.0344651	0.299242	5.23381	2.55275	0.0148976	0.0436831	-4.53266	FALSE	intron	1
chr17:79298995-79301714	-0.255844	-0.458901	-0.0527876	3.95911	-2.552	0.0149247	0.0437169	-4.36929	FALSE	intron	2
chr19:37975360-37977824	0.283061	0.0578795	0.508243	2.63982	2.54607	0.0151418	0.0442844	-4.01687	FALSE	intergenic	2
chr9:34096819-34099987	-0.145003	-0.260366	-0.0296398	4.69501	-2.54585	0.0151499	0.0442844	-4.48532	FALSE	intron	2
chr7:135264352-135269838	-0.181845	-0.326557	-0.0371334	4.27863	-2.54519	0.0151741	0.044309	-4.42004	FALSE	intron	8
chr1:202819488-202821866	0.316221	0.0644854	0.567957	2.35756	2.5443	0.015207	0.0443589	-3.99539	FALSE	intergenic	3
chr1:220142254-220144328	-0.22919	-0.412135	-0.0462448	5.59809	-2.53745	0.0154623	0.045057	-4.59732	FALSE	intron	1
chr11:71996556-72004081	-0.159315	-0.286517	-0.0321126	5.79494	-2.53679	0.0154871	0.0450827	-4.61711	FALSE	intergenic	8
chr20:62552271-62554406	0.619154	0.124404	1.1139	0.0727215	2.53476	0.0155638	0.0452589	-3.47309	FALSE	intron	1
chr13:50486293-50489003	0.322523	0.0647236	0.580323	2.19534	2.53397	0.0155934	0.0452983	-3.9326	FALSE	3UTR	2
chr1:204520151-204522712	0.193794	0.0385872	0.349001	4.14345	2.52902	0.0157817	0.0457979	-4.43398	FALSE	3UTR	2
chr1:100653796-100655870	0.350778	0.0697377	0.631818	2.02322	2.52806	0.0158187	0.0458371	-3.86718	FALSE	3UTR	1
chr2:70035722-70038397	-0.20807	-0.374789	-0.0413504	5.92484	-2.52782	0.0158278	0.0458371	-4.63217	FALSE	intron	2
chr22:39474397-39477006	0.311455	0.0617095	0.5612	2.95202	2.52593	0.0159005	0.0460003	-4.0652	FALSE	intron	3
chr10:96324762-96328585	0.872531	0.170771	1.57429	1.26302	2.51834	0.016195	0.0468041	-3.80904	FALSE	intron	2
chr11:126077965-126080058	-0.254452	-0.459166	-0.0497385	3.38473	-2.51757	0.0162252	0.0468432	-4.31411	FALSE	intron	1
chr20:30786527-30788627	0.44093	0.0841846	0.797675	1.34497	2.50342	0.0167891	0.0484215	-3.77908	FALSE	intron	1
chr19:12036401-12041217	0.548296	0.104606	0.991985	2.81419	2.50299	0.0168068	0.0484228	-4.20351	FALSE	intron	4
chr5:72200522-72203319	0.154079	0.0293086	0.278849	4.97513	2.50124	0.0168778	0.0485777	-4.60472	FALSE	intron	2
chr1:26581871-26584276	-0.157005	-0.284349	-0.0296612	4.26532	-2.49723	0.0170415	0.0489986	-4.51868	FALSE	intron	2
chr10:42826637-42829759	-0.364754	-0.660707	-0.0688007	1.90798	-2.49632	0.017079	0.0490562	-3.90619	FALSE	5UTR	2
chr2:203139445-203143133	0.176363	0.0331618	0.319563	4.12841	2.4945	0.0171537	0.0492207	-4.51727	FALSE	intron	2
chr1:97258030-97260109	0.782007	0.14673	1.41728	1.24318	2.49328	0.0172044	0.0493157	-3.79094	FALSE	intron	1
chr5:179308037-179311108	0.473021	0.0873409	0.858702	2.21923	2.48414	0.0175864	0.0503595	-4.04947	FALSE	intron	3
chr14:58759043-58761120	0.318215	0.0583691	0.57806	2.37146	2.48044	0.0177435	0.0507576	-4.09216	FALSE	5UTR	1
chr12:39089741-39091813	0.600205	0.1095	1.09091	1.70628	2.47744	0.0178716	0.051072	-3.91893	FALSE	intron	1
chr19:968265-971697	0.303653	0.0545566	0.552749	3.63578	2.46907	0.0182334	0.0520197	-4.43553	FALSE	intron	3
chr4:2657767-2659798	0.386618	0.0693999	0.703836	1.5536	2.46858	0.0182548	0.0520197	-3.90674	FALSE	intron	1
chr5:43023310-43025397	0.376364	0.067548	0.685179	1.14095	2.46849	0.0182587	0.0520197	-3.78609	FALSE	intergenic	1
chr16:90042494-90045977	0.440205	0.0780587	0.802352	2.4719	2.46203	0.0185428	0.0527757	-4.17909	FALSE	intron	2
chrY:21089080-21091146	0.510212	0.0903518	0.930072	0.246006	2.46133	0.0185742	0.0528116	-3.60325	FALSE	intergenic	1
chr6:31804835-31806949	1.34141	0.236227	2.44659	6.38452	2.45839	0.018705	0.0530382	-4.75741	FALSE	intron	1
chr17:42254865-42257982	0.520196	0.0915354	0.948856	2.72296	2.45797	0.0187237	0.0530382	-4.30165	FALSE	mixed	3
chr19:16660359-16662541	-0.199479	-0.363875	-0.0350823	4.1769	-2.45769	0.0187362	0.0530382	-4.59839	FALSE	3UTR	1
chr1:10041892-10045379	0.193849	0.03409	0.353608	4.18509	2.45766	0.0187377	0.0530382	-4.5978	FALSE	3UTR	3
chr18:12962815-12964877	-0.16502	-0.301057	-0.0289824	4.33006	-2.45698	0.0187682	0.0530382	-4.6266	FALSE	intron	1
chr19:45164571-45169871	-0.133824	-0.244157	-0.0234909	5.28868	-2.4567	0.0187808	0.0530382	-4.73694	FALSE	mixed	3
chr6:34387539-34389619	-0.229642	-0.418982	-0.0403015	9.2975	-2.45658	0.0187859	0.0530382	-4.9392	FALSE	intron	1
chr8:121463867-121465972	0.619422	0.108206	1.13064	0.623544	2.45417	0.0188942	0.0532902	-3.74188	FALSE	intron	1
chr16:89594108-89596618	-0.23984	-0.438271	-0.0414085	2.71584	-2.44813	0.0191684	0.0540095	-4.26095	FALSE	intron	2
chr17:54908446-54910588	0.342704	0.0590615	0.626347	2.17733	2.44721	0.0192105	0.054074	-4.11549	FALSE	intron	1
chr19:46361611-46366246	0.459246	0.0790576	0.839434	2.72924	2.44664	0.0192366	0.0540934	-4.34333	FALSE	intron	3
chr7:128143760-128147115	-0.187491	-0.342813	-0.0321687	3.81081	-2.44495	0.0193142	0.0542571	-4.558	FALSE	3UTR	2
chr8:67583667-67588667	0.565152	0.0960848	1.03422	2.71858	2.44036	0.0195264	0.0547985	-4.33409	FALSE	intron	4
chr9:139372901-139375446	0.347742	0.0589318	0.636551	2.3163	2.43875	0.019601	0.0549531	-4.20627	FALSE	intergenic	2
chr20:32693362-32695431	0.5506	0.0932117	1.00799	1.35523	2.43823	0.0196255	0.054967	-3.95431	FALSE	intron	1
chr3:10191694-10196103	0.118505	0.0199561	0.217053	6.72316	2.43561	0.0197478	0.0552321	-4.88335	FALSE	mixed	5
chr15:85181053-85186514	0.155869	0.0262352	0.285504	4.92141	2.43537	0.0197594	0.0552321	-4.75294	FALSE	mixed	4
chr16:67584147-67586298	0.742322	0.123847	1.3608	0.547261	2.43104	0.0199632	0.0557463	-3.80382	FALSE	intron	1
chr19:49590854-49593552	-0.146593	-0.268761	-0.0244258	5.06354	-2.43042	0.0199928	0.0557737	-4.7783	FALSE	intron	2
chr16:18797325-18799400	-0.244776	-0.448896	-0.0406567	8.50614	-2.42889	0.0200656	0.0559211	-4.97175	FALSE	intron	1
chr19:21987166-21990093	2.63929	0.432018	4.84657	-5.60171	2.42189	0.0204014	0.0568008	-3.25179	FALSE	3UTR	2
chr9:95194944-95197043	-0.355459	-0.652906	-0.0580111	0.841639	-2.42048	0.0204696	0.0569341	-3.8361	FALSE	intron	1
chr19:1077593-1080388	-0.298864	-0.549868	-0.0478606	5.66026	-2.41166	0.020901	0.0580768	-4.85061	FALSE	intron	2
chr17:2319522-2322719	0.173184	0.0275976	0.318771	4.15816	2.4094	0.021013	0.0582909	-4.67902	FALSE	3UTR	2
chr3:48728435-48730445	0.151609	0.0241522	0.279065	4.24403	2.40927	0.0210198	0.0582909	-4.71715	FALSE	intron	1
chr1:51095613-51097663	0.412417	0.0656411	0.759193	0.961722	2.40886	0.0210403	0.0582909	-3.84749	FALSE	intron	1
chr1:46830068-46832653	0.208195	0.0327847	0.383605	3.15544	2.40402	0.0212818	0.058902	-4.45455	FALSE	intergenic	2
chr12:133783896-133786032	0.408589	0.0641306	0.753047	1.26341	2.40255	0.0213556	0.0590483	-3.94271	FALSE	intergenic	1
chr19:53913395-53915448	0.194826	0.0304291	0.359222	3.98373	2.40036	0.0214663	0.059296	-4.69301	FALSE	3UTR	1
chr17:35971194-35973417	0.20377	0.0317801	0.37576	3.46469	2.39972	0.0214989	0.0592995	-4.55926	FALSE	3UTR	1
chr1:19589076-19591145	0.306046	0.0477	0.564392	1.46448	2.39943	0.0215135	0.0592995	-4.04148	FALSE	intergenic	1
chr1:207941336-207944325	0.206837	0.0322125	0.381461	5.03855	2.39909	0.0215309	0.0592995	-4.83227	FALSE	3UTR	2
chr16:21434142-21436239	-0.689382	-1.27187	-0.106892	-1.4938	-2.39714	0.0216297	0.0595134	-3.49961	FALSE	intron	1
chr21:47687713-47690258	0.464298	0.0717259	0.85687	2.26638	2.39552	0.0217124	0.0596827	-4.23061	FALSE	intron	3
chr16:89557256-89559346	0.571777	0.0877884	1.05577	1.36126	2.39285	0.0218498	0.0600016	-4.03988	FALSE	intergenic	1
chr4:140519566-140522823	-0.26417	-0.487868	-0.0404729	2.57862	-2.39192	0.0218976	0.0600742	-4.34633	FALSE	3UTR	3
chr10:15149277-15151385	0.331601	0.0507031	0.612499	1.65357	2.39106	0.0219418	0.0600859	-4.0953	FALSE	3UTR	1
chr10:103559696-103561801	0.201466	0.0308011	0.372131	3.70883	2.39101	0.0219446	0.0600859	-4.62199	FALSE	intron	1
chr3:101387810-101389873	0.675377	0.102965	1.24779	1.24022	2.38979	0.0220072	0.0601988	-4.00317	FALSE	intron	1
chr17:36912903-36914948	0.638615	0.0969551	1.18027	0.488546	2.38801	0.0221	0.0603937	-3.86448	FALSE	intron	1
chr11:62505638-62508311	0.191445	0.0289835	0.353907	3.9673	2.3868	0.0221626	0.0605059	-4.69245	FALSE	intergenic	2
chr7:105179848-105182034	0.774006	0.116554	1.43146	0.428217	2.38453	0.0222811	0.0607706	-3.87811	FALSE	intron	1
chr1:36066749-36069370	-0.160273	-0.29692	-0.0236262	5.50117	-2.37566	0.0227501	0.0619895	-4.9376	FALSE	3UTR	2
chr11:118653402-118656452	0.460176	0.0665166	0.853834	1.70761	2.3677	0.0231783	0.0630953	-4.19286	FALSE	intron	2
chr12:54845948-54850033	0.152295	0.021886	0.282704	5.8658	2.36538	0.0233044	0.063377	-4.99094	FALSE	intron	3
chr12:49717922-49719976	-0.372028	-0.690919	-0.0531382	2.7128	-2.36297	0.0234362	0.063674	-4.49408	FALSE	intron	1
chr11:18427062-18429143	-0.229163	-0.425844	-0.0324808	7.35469	-2.35995	0.0236022	0.0640632	-5.07408	FALSE	intron	1
chr1:92864900-92867091	0.466208	0.0656294	0.866786	1.06139	2.3573	0.0237486	0.0643984	-3.95765	FALSE	3UTR	1
chr8:58405886-58411802	0.450881	0.062979	0.838782	5.26264	2.35431	0.0239152	0.0647877	-4.99256	FALSE	intron	3
chr8:10963096-10965884	0.21864	0.0304535	0.406826	2.97457	2.35323	0.0239754	0.0648881	-4.50265	FALSE	mixed	3
chr12:123058059-123060758	0.180267	0.0248512	0.335683	4.34822	2.34933	0.0241944	0.065418	-4.86971	FALSE	intron	2
chr10:73984509-73986574	0.661193	0.0906757	1.23171	-0.0198844	2.34737	0.0243049	0.0656535	-3.84407	FALSE	intron	1
chr15:43524154-43526217	0.256245	0.035005	0.477484	2.34691	2.34593	0.0243868	0.0658117	-4.50074	FALSE	3UTR	1
chr8:42936988-42939109	-0.169859	-0.316574	-0.0231434	4.1902	-2.34496	0.024442	0.0658973	-4.83926	FALSE	intron	1
chr11:107836680-107838789	-0.218728	-0.407735	-0.0297216	2.66509	-2.34396	0.0244987	0.0659663	-4.44608	FALSE	intergenic	1
chr10:14978471-14980562	0.247948	0.0336668	0.462229	2.75309	2.34369	0.0245145	0.0659663	-4.49729	FALSE	intron	1
chr16:1916589-1919375	0.355042	0.0480829	0.662002	1.47645	2.34273	0.0245692	0.0660503	-4.2001	FALSE	intron	2
chr6:150044747-150048495	0.136464	0.0182771	0.25465	6.43207	2.33869	0.0248013	0.0666107	-5.07456	FALSE	3UTR	3
chr3:40576737-40580851	0.151341	0.0200487	0.282633	3.89745	2.33475	0.0250293	0.0671587	-4.81723	FALSE	mixed	4
chr17:18174126-18178478	-0.216259	-0.403992	-0.0285268	3.50909	-2.33323	0.0251176	0.0673314	-4.70829	FALSE	mixed	3
chr8:27661612-27665395	0.17158	0.022551	0.32061	5.80911	2.33195	0.0251927	0.0674685	-5.05194	FALSE	mixed	2
chr1:40691701-40698769	0.210785	0.0275167	0.394053	5.32763	2.32957	0.0253323	0.0677776	-5.00828	FALSE	intron	6
chr19:3758103-3760175	-0.293713	-0.549403	-0.038022	2.9139	-2.32665	0.0255044	0.0681733	-4.49426	FALSE	intron	1
chr19:39334924-39336959	-0.122871	-0.230132	-0.0156108	7.3035	-2.32024	0.0258857	0.0691192	-5.15203	FALSE	5UTR	1
chr11:68355055-68357107	-0.179667	-0.336532	-0.0228022	4.0054	-2.31988	0.0259074	0.0691192	-4.85595	FALSE	intron	1
chr19:10253912-10257698	-0.191804	-0.3595	-0.0241081	5.55628	-2.31664	0.0261026	0.069574	-5.06287	FALSE	intron	2
chr9:34093223-34096346	-0.130803	-0.245277	-0.0163283	4.57829	-2.31436	0.0262403	0.0698747	-4.9663	FALSE	intron	3
chr5:134113996-134117117	0.196363	0.0244301	0.368296	3.71598	2.31326	0.0263075	0.0699875	-4.83794	FALSE	intron	3
chr19:1585733-1591535	0.34585	0.0421077	0.649591	4.51335	2.30625	0.026737	0.0710627	-4.99715	FALSE	intron	8
chr9:19374166-19376278	0.188707	0.0229337	0.35448	6.26165	2.30567	0.0267727	0.0710905	-5.13862	FALSE	intergenic	1
chr12:51449486-51451512	0.270855	0.0323637	0.509347	3.47119	2.30031	0.0271052	0.0719054	-4.78675	FALSE	intron	1
chr16:74662300-74665269	-0.190353	-0.358138	-0.022567	4.52717	-2.29788	0.0272577	0.072242	-4.98383	FALSE	intron	2
chr11:47189139-47192338	-0.19896	-0.374549	-0.0233711	5.01963	-2.29505	0.027436	0.0726459	-5.05623	FALSE	intron	3
chr11:82789739-82791839	0.452372	0.0528932	0.85185	2.09219	2.29364	0.027525	0.0727161	-4.43456	FALSE	intron	1
chrX:3741836-3745744	0.28489	0.0332879	0.536492	2.27339	2.29343	0.0275381	0.0727161	-4.45983	FALSE	intron	4
chr2:61715377-61718607	0.133663	0.0156163	0.25171	6.22813	2.2934	0.0275401	0.0727161	-5.15882	FALSE	intron	4
chr1:41154863-41157284	0.69257	0.0805677	1.30457	6.15821	2.2921	0.0276226	0.0728657	-5.16547	FALSE	mixed	2
chr11:82793578-82795632	0.501542	0.0578039	0.945281	0.832431	2.2893	0.0278008	0.073246	-4.11688	FALSE	intron	1
chr2:92312197-92314267	1.64732	0.189677	3.10497	-2.17255	2.28902	0.0278189	0.073246	-3.47138	FALSE	intergenic	1
chr19:2325467-2329187	-0.279202	-0.526533	-0.031871	5.03842	-2.28646	0.0279833	0.0736099	-5.09081	FALSE	intron	3
chr1:27201789-27209669	0.207476	0.0233687	0.391584	4.65966	2.28255	0.0282355	0.074204	-5.03647	FALSE	mixed	5
chr6:76005320-76007400	0.388624	0.043604	0.733645	1.18848	2.28144	0.0283077	0.0743241	-4.12539	FALSE	intron	1
chr11:77845289-77847360	0.677068	0.0757889	1.27835	0.302731	2.28076	0.0283517	0.0743704	-4.02705	FALSE	intron	1
chr10:120813116-120815200	0.524523	0.0582557	0.99079	0.816658	2.27852	0.0284977	0.0746611	-4.15222	FALSE	intron	1
chr11:62406518-62412257	-0.162162	-0.306331	-0.017993	5.49782	-2.27824	0.0285157	0.0746611	-5.1422	FALSE	intron	6
chr11:67061076-67064086	0.723395	0.0800348	1.36675	3.03648	2.27743	0.0285691	0.0747316	-4.80388	FALSE	intron	3
chr3:37087237-37089304	0.197449	0.0215763	0.373321	4.13883	2.27394	0.0287981	0.0752604	-4.97569	FALSE	intron	1
chr19:12238998-12241016	0.519272	0.0564285	0.982116	-0.0973913	2.27239	0.0289003	0.0754575	-3.94688	FALSE	intron	1
chr21:47666742-47668781	-0.262933	-0.49747	-0.0283968	2.27583	-2.27069	0.0290132	0.075682	-4.48541	FALSE	intron	1
chr7:128292316-128294395	-0.426212	-0.807091	-0.0453327	2.67192	-2.26653	0.0292907	0.076335	-4.55396	FALSE	intergenic	1
chr10:88223419-88226200	0.385989	0.0406266	0.731351	0.955851	2.26372	0.0294793	0.0767554	-4.21994	FALSE	intron	2
chr16:16258149-16260264	0.327541	0.0344166	0.620666	2.33131	2.26327	0.0295096	0.0767632	-4.42259	FALSE	intron	1
chr17:47907411-47909468	0.338377	0.03524	0.641514	1.4263	2.26092	0.0296686	0.0771054	-4.30959	FALSE	intergenic	1
chr12:72652223-72655396	0.347661	0.0360462	0.659276	2.31731	2.25975	0.0297476	0.0772395	-4.50513	FALSE	intron	2
chr19:58371720-58379380	0.138699	0.0143098	0.263088	4.97166	2.25847	0.029835	0.077395	-5.13508	FALSE	mixed	7
chr1:113205223-113207269	0.574487	0.0577048	1.09127	0.377512	2.25162	0.0303042	0.0785395	-4.10869	FALSE	intron	1
chr1:40967242-40973094	0.52692	0.052235	1.0016	3.67714	2.24834	0.0305315	0.0790557	-4.96795	FALSE	intron	6
chr3:194340498-194342564	0.529091	0.0516526	1.00653	1.23276	2.24458	0.0307935	0.0796609	-4.26043	FALSE	intron	1
chr14:77789598-77791627	0.235414	0.0228984	0.447929	2.31178	2.2437	0.0308556	0.0797481	-4.56547	FALSE	intron	1
chr7:5515554-5518311	-0.230917	-0.439681	-0.0221533	2.14295	-2.24039	0.0310884	0.0801914	-4.54953	FALSE	mixed	2
chr1:51475636-51479616	0.159215	0.0152561	0.303175	4.99441	2.2401	0.0311087	0.0801914	-5.18821	FALSE	intergenic	5
chr15:32682001-32684068	1.87754	0.179721	3.57536	-3.52069	2.23986	0.031126	0.0801914	-3.49543	FALSE	intergenic	1
chr9:95191768-95193912	-0.374183	-0.712581	-0.0357849	0.46132	-2.23964	0.0311412	0.0801914	-4.14808	FALSE	intron	1
chr15:74773146-74775232	0.324366	0.0308151	0.617917	1.37887	2.23808	0.0312523	0.080404	-4.36853	FALSE	intron	1
chr9:34089173-34092589	-0.156701	-0.298557	-0.014845	4.7418	-2.23742	0.031299	0.0804505	-5.14598	FALSE	intron	2
chr8:86560642-86564560	0.651192	0.0612457	1.24114	-1.14644	2.23573	0.0314191	0.0806417	-3.77649	FALSE	intergenic	3
chr17:70836944-70839004	0.613395	0.0576501	1.16914	-1.37447	2.23557	0.0314308	0.0806417	-3.78856	FALSE	intron	1
chr2:101624099-101628169	0.208157	0.0194647	0.396849	4.86926	2.2344	0.0315145	0.0807828	-5.16422	FALSE	intron	2
chr1:154420826-154422917	0.182585	0.0168608	0.34831	4.35489	2.23153	0.0317202	0.081236	-5.08987	FALSE	intron	1
chr2:61366756-61370944	0.141711	0.0130259	0.270395	4.40826	2.23048	0.0317955	0.0813547	-5.10921	FALSE	mixed	2
chr5:64963613-64965718	-0.28895	-0.55182	-0.0260793	3.20434	-2.2264	0.0320905	0.082035	-4.8362	FALSE	3UTR	1
chr4:181176685-181180234	-0.516406	-0.986398	-0.0464135	1.4192	-2.22548	0.0321577	0.082132	-4.38083	FALSE	intergenic	2
chr2:101886982-101889018	0.397141	0.0355142	0.758768	0.927516	2.22437	0.0322384	0.0822636	-4.25747	FALSE	5UTR	1
chr17:35836589-35839207	-0.152587	-0.291645	-0.0135293	4.3498	-2.22252	0.0323737	0.0825339	-5.09592	FALSE	3UTR	2
chr1:155893129-155895209	0.389274	0.0339112	0.744637	2.42466	2.21874	0.0326515	0.0831263	-4.65685	FALSE	intron	1
chr19:58354049-58358318	-0.127453	-0.243832	-0.0110751	4.80253	-2.21821	0.0326907	0.0831263	-5.19897	FALSE	mixed	4
chr11:3718630-3721142	0.20034	0.017404	0.383276	4.20872	2.21815	0.0326948	0.0831263	-5.11258	FALSE	intron	2
chr16:261885-263955	0.70814	0.0609217	1.35536	0.0935171	2.21611	0.032846	0.0834354	-4.13181	FALSE	intron	1
JH159134.2:2911135-2913294	1.2708	0.108725	2.43288	-3.29417	2.21496	0.0329314	0.0835184	-3.56986	FALSE	NA	NA
chr2:113165521-113167530	0.800012	0.0683882	1.53164	-2.06512	2.21479	0.0329444	0.0835184	-3.70675	FALSE	intron	1
chr1:154203594-154206674	0.405634	0.0346225	0.776646	1.6621	2.21447	0.0329678	0.0835184	-4.47818	FALSE	intron	2
chr17:74719379-74721412	0.207564	0.0176365	0.397491	3.66923	2.21354	0.0330372	0.0836098	-4.97395	FALSE	intron	1
chr17:78293183-78295775	0.363691	0.0308498	0.696533	2.89745	2.21319	0.0330633	0.0836098	-4.60779	FALSE	3UTR	2
chr19:18683910-18685987	-0.158484	-0.303685	-0.0132824	9.4916	-2.21074	0.0332467	0.0839981	-5.46124	FALSE	intron	1
chr6:111595742-111597799	0.240113	0.0197931	0.460434	2.11874	2.20742	0.0334962	0.0844203	-4.64557	FALSE	intergenic	1
chr2:230698313-230700393	0.463257	0.0381779	0.888337	1.57249	2.20737	0.0335	0.0844203	-4.43053	FALSE	intron	1
chr15:25226765-25229856	0.375534	0.0309403	0.720129	3.37681	2.20732	0.0335039	0.0844203	-4.94448	FALSE	intron	3
chr15:29040440-29042555	0.601013	0.0494061	1.15262	2.0269	2.20687	0.0335376	0.0844295	-4.60023	FALSE	intron	1
chr19:5705216-5707272	-0.196181	-0.376562	-0.0157995	5.01326	-2.20287	0.0338416	0.0851186	-5.22573	FALSE	intron	1
chr1:173826821-173833318	0.141243	0.0112696	0.271216	6.9266	2.20108	0.033978	0.0853853	-5.37861	FALSE	intergenic	12
chr1:113154632-113156695	0.374037	0.0293231	0.718752	1.07687	2.19775	0.034233	0.0858288	-4.3907	FALSE	intron	1
chr8:42881066-42885476	-0.406248	-0.780658	-0.0318388	4.04433	-2.1977	0.0342374	0.0858288	-5.10606	FALSE	3UTR	3
chr17:60744511-60746574	-0.245013	-0.470835	-0.0191907	4.84566	-2.19758	0.034246	0.0858288	-5.26029	FALSE	intron	1
chr19:55559993-55562623	-0.37751	-0.726526	-0.0284946	1.2723	-2.19082	0.0347701	0.0870647	-4.37235	FALSE	intron	2
chr9:133579370-133582545	0.147071	0.0109542	0.283187	5.19679	2.18846	0.0349549	0.0874495	-5.29942	FALSE	intergenic	3
chr19:46358019-46360099	0.475326	0.0351251	0.915528	1.35738	2.18707	0.0350635	0.0876432	-4.49458	FALSE	intron	1
chr1:27669694-27671735	0.763309	0.05612	1.4705	0.209314	2.18619	0.0351331	0.0877392	-4.12868	FALSE	intron	1
chr10:21959500-21961634	-0.163571	-0.315146	-0.0119956	2.86275	-2.18575	0.0351678	0.0877478	-4.80476	FALSE	intron	1
chr18:32842089-32844194	0.298265	0.0216579	0.574872	1.96719	2.18405	0.0353023	0.0880053	-4.58963	FALSE	CDS	1
chr8:101727458-101730443	-0.13474	-0.259727	-0.00975193	7.16489	-2.18349	0.0353464	0.0880372	-5.42869	FALSE	intron	2
chr1:235100713-235104174	0.150395	0.0107238	0.290067	4.5004	2.18097	0.0355464	0.0884572	-5.24147	FALSE	intergenic	4
chr13:53031788-53034600	0.442836	0.0313558	0.854315	1.42225	2.1798	0.0356394	0.088532	-4.50802	FALSE	intron	2
chr1:52815503-52818554	0.131935	0.00933274	0.254537	4.59471	2.17964	0.0356524	0.088532	-5.24138	FALSE	3UTR	2
chr16:81962100-81965242	-0.154505	-0.298096	-0.010914	4.42376	-2.17941	0.0356709	0.088532	-5.20965	FALSE	intron	2
chr7:92120583-92122641	0.226445	0.0159093	0.43698	2.89225	2.17851	0.0357423	0.0885568	-4.8522	FALSE	intron	1
chr1:245137048-245140087	0.643171	0.0451817	1.24116	1.58576	2.17849	0.035744	0.0885568	-4.45274	FALSE	intron	2
chr12:56123962-56126401	0.194998	0.0135464	0.37645	2.92964	2.17667	0.03589	0.0888405	-4.86086	FALSE	intergenic	2
chr18:20875366-20877434	-0.293867	-0.567383	-0.0203507	1.83152	-2.17616	0.035931	0.0888636	-4.57014	FALSE	3UTR	1
chr2:62108196-62110247	0.470044	0.0323597	0.907728	1.41493	2.17521	0.0360075	0.0889747	-4.50869	FALSE	intron	1
chr12:110884790-110886944	0.493897	0.0335535	0.954241	1.10561	2.17309	0.0361784	0.0893184	-4.41723	FALSE	intron	1
chr5:70323747-70326396	-1.63066	-3.15477	-0.106562	-4.87166	-2.16707	0.0366675	0.0904466	-3.60452	FALSE	intergenic	2
chr5:142603846-142606894	-0.317485	-0.614479	-0.020491	2.60762	-2.1652	0.0368208	0.0907449	-4.78437	FALSE	3UTR	2
chr17:10580297-10582346	0.338359	0.021511	0.655207	1.2008	2.16297	0.0370047	0.0911185	-4.41942	FALSE	intergenic	1
chr11:118869219-118876730	-0.396106	-0.767936	-0.0242756	0.56531	-2.15769	0.0374419	0.0921142	-4.28386	FALSE	intron	7
chr14:75201372-75204097	0.136528	0.00830441	0.264752	5.0224	2.15664	0.03753	0.0922504	-5.33667	FALSE	3UTR	3
chr1:235881379-235883511	0.299645	0.0180129	0.581278	2.70924	2.155	0.0376666	0.0925052	-4.93122	FALSE	intron	1
chr17:33766581-33768667	0.360161	0.0215185	0.698804	1.83218	2.15416	0.0377372	0.0925976	-4.5888	FALSE	CDS	1
chr20:48734224-48737769	0.239011	0.0142339	0.463787	2.09364	2.15372	0.0377743	0.0926079	-4.69169	FALSE	intron	3
chr1:163303384-163305481	0.491752	0.0287801	0.954724	0.982594	2.15137	0.0379722	0.0929616	-4.43928	FALSE	intron	1
chr17:27891470-27893621	-0.343184	-0.666306	-0.0200629	3.40865	-2.15122	0.0379847	0.0929616	-4.99362	FALSE	intron	1
chr11:61176756-61178835	0.193723	0.0112428	0.376204	3.06452	2.15025	0.0380668	0.0930817	-4.96599	FALSE	intron	1
chr11:94148101-94151454	-0.227992	-0.442818	-0.0131667	2.84509	-2.1496	0.0381217	0.0931349	-4.92607	FALSE	intergenic	3
chr10:120863858-120868099	0.149508	0.00858599	0.290431	4.30588	2.14886	0.0381841	0.0931683	-5.24534	FALSE	intron	3
chr1:9159958-9162203	-0.287811	-0.559119	-0.0165023	1.35146	-2.14865	0.0382016	0.0931683	-4.51137	FALSE	3UTR	2
chr22:41994624-41997189	-0.1645	-0.319768	-0.00923104	5.21702	-2.14587	0.0384381	0.0936637	-5.39499	FALSE	3UTR	2
chr5:42997387-42999860	0.548237	0.0276145	1.06886	1.38319	2.13289	0.0395596	0.0963131	-4.56707	FALSE	intergenic	2
chr10:73978859-73981019	-0.169868	-0.331606	-0.00813007	3.00497	-2.12727	0.0400539	0.0973798	-5.00029	FALSE	intron	1
chr1:155535970-155538792	0.69812	0.0333662	1.36287	1.3449	2.12712	0.040067	0.0973798	-4.53922	FALSE	intergenic	2
chr5:70242684-70244755	2.27614	0.105848	4.44643	-6.26739	2.12424	0.0403225	0.0978723	-3.68605	FALSE	intron	1
chr20:295814-297927	0.357032	0.0165408	0.697523	0.837632	2.12385	0.0403571	0.0978723	-4.42702	FALSE	intergenic	1
chr9:4709802-4711902	-0.147764	-0.288715	-0.00681261	4.31337	-2.12335	0.0404016	0.0978723	-5.31476	FALSE	intergenic	1
chr1:28655507-28657526	0.174118	0.00799311	0.340242	2.57592	2.12291	0.0404409	0.0978723	-4.83453	FALSE	intron	1
chr15:63967195-63969343	-0.362806	-0.708966	-0.0166454	1.98588	-2.12285	0.0404462	0.0978723	-4.66224	FALSE	intron	1
chr9:332446-334494	-0.193933	-0.379	-0.00886606	5.13949	-2.12249	0.0404785	0.0978723	-5.40082	FALSE	intron	1
chr19:20995676-20997737	0.485643	0.0214798	0.949806	0.252223	2.11919	0.0407743	0.0985029	-4.29326	FALSE	intergenic	1
chr2:170605630-170607654	-0.201792	-0.394776	-0.00880874	3.43984	-2.11791	0.0408893	0.0986214	-5.14798	FALSE	3UTR	1
chr1:236762565-236765722	-0.169189	-0.330997	-0.00738199	3.77837	-2.11786	0.0408935	0.0986214	-5.24847	FALSE	intron	2
chr4:119621472-119623531	0.23615	0.010148	0.462152	2.74173	2.1164	0.041025	0.0988538	-4.93924	FALSE	intron	1
chr3:15112655-15115421	-0.169602	-0.332057	-0.00714745	3.75933	-2.11457	0.041191	0.0991688	-5.19752	FALSE	3UTR	2
chr1:41215228-41217294	0.132094	0.00547142	0.258717	7.16541	2.11298	0.0413356	0.0994317	-5.5594	FALSE	intron	1
chr1:204502641-204506325	0.456497	0.0186541	0.894341	2.51888	2.11175	0.0414473	0.0995977	-4.94516	FALSE	intron	3
chr11:18369541-18372091	0.506875	0.0206416	0.993108	2.37324	2.11144	0.0414754	0.0995977	-4.86701	FALSE	intron	2
chrX:73416037-73418147	-0.515025	-1.00922	-0.0208286	0.472897	-2.11082	0.0415319	0.0996483	-4.41653	FALSE	intergenic	1
chr11:61208565-61210600	0.493782	0.0190542	0.968511	0.802865	2.10675	0.041905	0.100458	-4.49557	FALSE	intron	1
chr1:27120942-27123805	-0.209991	-0.411931	-0.00805088	3.57822	-2.10621	0.0419553	0.100492	-5.19742	FALSE	intron	2
chr1:179969603-179971656	0.335141	0.0126296	0.657652	1.10876	2.10477	0.0420875	0.100723	-4.492	FALSE	intron	1
chr17:1682572-1685510	0.187437	0.00677255	0.368102	2.39454	2.10139	0.0424016	0.101389	-4.84688	FALSE	3UTR	3
chr12:72050647-72053358	0.252487	0.00865063	0.496323	2.24056	2.09731	0.0427816	0.102211	-4.87647	FALSE	intron	2
chr1:110899204-110904056	0.477728	0.0158847	0.939571	2.79584	2.09512	0.0429876	0.102616	-5.05003	FALSE	intergenic	5
chr14:74165902-74167936	-0.329974	-0.649129	-0.0108203	1.39268	-2.09413	0.0430813	0.102752	-4.58807	FALSE	3UTR	1
chr9:37884515-37886587	-0.121586	-0.239228	-0.0039442	4.94642	-2.09336	0.0431532	0.102836	-5.4552	FALSE	intron	1
chr11:108235469-108238997	-0.381372	-0.750444	-0.0122997	4.81945	-2.09296	0.0431917	0.102841	-5.43244	FALSE	3UTR	3
chr4:88258221-88260331	0.131536	0.00415034	0.258922	5.60448	2.09145	0.0433345	0.103064	-5.51619	FALSE	intron	1
chr16:57239106-57241166	0.312914	0.00983656	0.615992	1.39989	2.09119	0.0433586	0.103064	-4.60374	FALSE	intron	1
chr1:203798774-203802291	0.145118	0.00447911	0.285757	5.0778	2.08996	0.0434753	0.103243	-5.4586	FALSE	intron	2
chr17:61912199-61914253	-0.15519	-0.305642	-0.0047384	4.82563	-2.08925	0.0435435	0.103243	-5.45371	FALSE	intron	1
chr7:44613405-44621508	-0.128297	-0.252677	-0.00391685	6.55703	-2.08924	0.0435442	0.103243	-5.58068	FALSE	mixed	8
chr20:32291924-32295201	-0.187843	-0.370016	-0.00566961	3.49449	-2.08849	0.0436154	0.103325	-5.22195	FALSE	intergenic	3
chr7:44869362-44871393	-0.185129	-0.365018	-0.00523938	5.03959	-2.08445	0.0440024	0.104154	-5.48645	FALSE	intron	1
chr19:38219622-38222432	-0.22401	-0.441971	-0.00604874	2.46302	-2.08167	0.0442704	0.1047	-4.94117	FALSE	intron	2
chr19:5790490-5792534	-0.19678	-0.388352	-0.00520881	2.9047	-2.08053	0.0443804	0.104872	-5.01817	FALSE	intergenic	1
chr4:25279872-25282527	-0.198591	-0.39197	-0.00521326	4.7843	-2.08006	0.0444257	0.104891	-5.44403	FALSE	intergenic	2
chr1:27268748-27272522	-0.158991	-0.314224	-0.00375735	5.65041	-2.07448	0.0449691	0.106085	-5.55514	FALSE	intron	3
chr10:75535022-75540312	-0.149213	-0.295058	-0.00336852	4.30841	-2.07224	0.0451893	0.106515	-5.39709	FALSE	intergenic	7
chr3:56698088-56700940	0.180268	0.00372877	0.356807	4.13311	2.06824	0.0455842	0.107356	-5.37733	FALSE	intron	3
chr20:43705940-43708842	0.134423	0.00274144	0.266105	5.30221	2.06762	0.045645	0.107409	-5.53547	FALSE	3UTR	2
chr1:151049262-151051330	0.633413	0.0123881	1.25444	-0.637208	2.06586	0.0458203	0.107701	-4.23772	FALSE	intron	1
chr11:82796540-82798626	0.448462	0.00868979	0.888233	1.05611	2.06548	0.0458582	0.107701	-4.62009	FALSE	intron	1
chr19:8610635-8612707	0.34048	0.00655576	0.674404	1.10865	2.06522	0.0458839	0.107701	-4.6509	FALSE	intron	1
chr19:9933904-9936128	0.661168	0.0125662	1.30977	-0.028873	2.0647	0.0459361	0.107733	-4.4277	FALSE	intron	1
chr8:124389759-124392241	0.56064	0.0102981	1.11098	1.71479	2.06336	0.04607	0.107957	-4.78803	FALSE	intron	2
chr14:23441109-23443150	-0.572653	-1.13656	-0.00874292	2.0884	-2.05686	0.0467239	0.109314	-4.70363	FALSE	3UTR	1
chr12:32140725-32143707	0.435098	0.00663723	0.863558	1.66968	2.05683	0.0467267	0.109314	-4.69045	FALSE	intron	2
chr1:1343998-1346051	0.258984	0.00384618	0.514123	2.16786	2.05599	0.046812	0.109423	-4.93517	FALSE	3UTR	1
chr9:94053689-94057792	-0.15267	-0.303267	-0.00207269	3.82005	-2.05333	0.0470822	0.109872	-5.33564	FALSE	mixed	3
chr1:1492009-1497744	0.392559	0.00532887	0.779789	3.1584	2.05333	0.0470825	0.109872	-5.20097	FALSE	intron	5
chr20:32233406-32236364	-0.195376	-0.388219	-0.00253443	2.39777	-2.05208	0.0472105	0.11008	-4.93808	FALSE	3UTR	2
chr20:49566171-49568324	0.496941	0.00610783	0.987774	1.11312	2.05066	0.0473553	0.110326	-4.65247	FALSE	intron	1
chr19:53144682-53151830	-0.182674	-0.363167	-0.00218168	3.3812	-2.04994	0.0474293	0.110407	-5.25783	FALSE	intron	6
chr9:123931441-123935868	-0.163184	-0.324452	-0.00191571	4.91302	-2.04952	0.0474726	0.110416	-5.52918	FALSE	intron	2
chr9:40580728-40582785	0.583767	0.00656959	1.16096	-0.261	2.04851	0.0475761	0.110565	-4.30479	FALSE	intergenic	1
chr3:56669589-56671657	0.431543	0.00468078	0.858406	0.810437	2.04767	0.0476629	0.110676	-4.57488	FALSE	intron	1
chr10:74098647-74100720	0.160391	0.00165411	0.319129	3.2466	2.04656	0.0477768	0.110686	-5.21076	FALSE	intron	1
chr6:44374163-44376193	-0.150693	-0.299845	-0.00154016	4.32431	-2.04637	0.0477966	0.110686	-5.44539	FALSE	intron	1
chr6:88222917-88224990	0.165155	0.00165669	0.328653	3.20786	2.04598	0.047837	0.110686	-5.18804	FALSE	intergenic	1
chr12:100426385-100430549	-0.305325	-0.607604	-0.00304588	3.51451	-2.04587	0.0478488	0.110686	-5.33078	FALSE	intergenic	2
chr16:89799801-89804907	-0.213019	-0.423928	-0.00210958	4.96584	-2.04572	0.0478643	0.110686	-5.52745	FALSE	intron	7
chr12:56745803-56747995	0.861437	0.00758397	1.71529	0.257874	2.04345	0.0480995	0.111139	-4.3928	FALSE	intron	2
chr2:24179197-24181312	0.316238	0.00127713	0.631199	1.17128	2.03367	0.0491244	0.113414	-4.59399	FALSE	intron	1
chrX:73165845-73167972	0.152609	0.000469357	0.304748	2.64357	2.03171	0.0493326	0.113801	-5.09882	FALSE	3UTR	1
chr1:93797907-93802086	0.768583	0.00217783	1.53499	2.70496	2.03121	0.049385	0.113828	-5.16931	FALSE	mixed	3
chr13:32818628-32820690	0.370491	0.000889423	0.740093	0.947278	2.03033	0.0494787	0.113951	-4.72043	FALSE	intron	1
JH636052.4:867193-869303	0.465235	0.000890846	0.92958	-0.0054094	2.02934	0.049584	0.1141	-4.43457	FALSE	NA	NA
chr15:89021073-89023141	-0.172175	-0.34411	-0.00024111	3.89262	-2.0283	0.0496957	0.114263	-5.40452	FALSE	3UTR	1
chr7:77408220-77412243	0.129983	0.000143677	0.259823	5.17427	2.0277	0.0497597	0.114317	-5.59769	FALSE	3UTR	2
chr1:93197201-93199215	0.822876	0.000751963	1.645	-1.24146	2.02731	0.0498013	0.114319	-4.16042	FALSE	intron	1
chr11:126215453-126220126	-0.127641	-0.255331	4.94613e-05	5.18229	-2.02467	0.0500844	0.114785	-5.60938	FALSE	intergenic	5
chr16:74686115-74688180	0.438434	-0.000180738	0.877048	0.618303	2.02462	0.0500897	0.114785	-4.63147	FALSE	intron	1
chr13:28707961-28710021	0.908726	-0.000528313	1.81798	0.244496	2.02428	0.0501266	0.114785	-4.49815	FALSE	intergenic	1
chr12:118553591-118556415	0.167596	-0.000522888	0.335714	2.4614	2.01916	0.0506808	0.11596	-5.03408	FALSE	intergenic	2
chr11:9770698-9772768	0.19521	-0.000735193	0.391155	5.47112	2.01786	0.0508223	0.116189	-5.63974	FALSE	3UTR	1
chr1:145510890-145514125	1.38875	-0.00551877	2.78302	-3.51783	2.01744	0.0508678	0.116198	-3.87023	FALSE	3UTR	2
JH806590.2:816792-818891	1.98472	-0.00977696	3.97922	-3.88075	2.01553	0.0510767	0.116581	-3.82737	FALSE	NA	NA
chr12:53840173-53842204	0.159114	-0.00107358	0.319301	5.12205	2.01188	0.0514771	0.117399	-5.62987	FALSE	intron	1
chr6:76334423-76336464	0.476598	-0.00339361	0.95659	0.411177	2.01114	0.0515593	0.117492	-4.53353	FALSE	intron	1
chr7:104647334-104649413	0.566662	-0.00458622	1.13791	0.758733	2.0092	0.0517739	0.117885	-4.63334	FALSE	intron	1
chr1:155642473-155646257	-0.13416	-0.26958	0.00126065	4.18923	-2.0066	0.0520619	0.118445	-5.48539	FALSE	intron	3
chr19:53119801-53122945	0.353405	-0.00361189	0.710423	2.75966	2.00497	0.0522442	0.118764	-5.19557	FALSE	mixed	4
chr4:3506892-3511005	0.264969	-0.00288995	0.532827	2.46276	2.0036	0.0523964	0.119006	-5.06274	FALSE	mixed	3
chr19:50023379-50026067	0.365333	-0.00404873	0.734716	1.86666	2.00326	0.0524353	0.119006	-4.94207	FALSE	intron	2
chr12:80192654-80195708	0.524779	-0.00752329	1.05708	1.24248	1.99683	0.0531592	0.120379	-4.74864	FALSE	intron	2
chr2:6976814-6979256	0.694349	-0.00996722	1.39866	0.207531	1.99679	0.0531634	0.120379	-4.53162	FALSE	intron	3
chr7:128065383-128067422	0.331505	-0.00476685	0.667777	0.721228	1.99674	0.0531689	0.120379	-4.62262	FALSE	intergenic	1
chr4:119242479-119244561	0.524504	-0.00832136	1.05733	-0.590927	1.99382	0.0535008	0.121033	-4.40664	FALSE	intron	1
chr8:94730190-94732260	0.190982	-0.00309111	0.385055	3.17261	1.9932	0.0535724	0.121088	-5.29762	FALSE	intron	1
chr15:34395589-34397986	0.325487	-0.00538184	0.656355	1.73876	1.99251	0.0536506	0.121088	-4.88264	FALSE	intergenic	2
chr12:104360651-104363751	0.455199	-0.00753399	0.917933	1.52483	1.99248	0.0536542	0.121088	-4.87633	FALSE	intron	2
chr12:54895648-54897711	0.414354	-0.00693771	0.835646	1.42498	1.9921	0.0536973	0.121088	-4.8697	FALSE	intron	1
chr14:35489580-35491692	0.602275	-0.0112913	1.21584	0.480952	1.98818	0.054147	0.122004	-4.65348	FALSE	intron	1
chr1:110907616-110913161	0.515464	-0.00977366	1.0407	2.98145	1.98777	0.0541949	0.122015	-5.31789	FALSE	intron	5
chr3:58303540-58309897	0.120597	-0.00239607	0.24359	5.35299	1.986	0.0543991	0.122314	-5.697	FALSE	3UTR	5
chr12:123943148-123945267	0.344326	-0.00686527	0.695517	1.70724	1.98586	0.0544148	0.122314	-4.92112	FALSE	5UTR	1
chr17:29096747-29099107	0.227547	-0.00463855	0.459733	3.51679	1.98499	0.0545154	0.122442	-5.42994	FALSE	intergenic	2
chr6:111288200-111293291	-0.117367	-0.237154	0.00241904	5.72097	-1.98455	0.0545663	0.122459	-5.73339	FALSE	mixed	6
chr4:128955573-128959783	0.138627	-0.0030925	0.280347	4.27688	1.98126	0.0549494	0.12322	-5.56862	FALSE	mixed	4
chr22:31361640-31363733	-0.388703	-0.78632	0.00891348	1.58695	-1.98005	0.0550904	0.123438	-4.89194	FALSE	intron	1
chr1:33288627-33290688	0.606689	-0.0140687	1.22745	0.694088	1.97955	0.0551488	0.12347	-4.70541	FALSE	intron	1
chr1:40265935-40274215	0.351535	-0.00853108	0.7116	5.60574	1.97747	0.0553932	0.123919	-5.74198	FALSE	intergenic	8
chr11:63412462-63414487	0.168632	-0.0044154	0.341679	4.091	1.97378	0.0558282	0.124792	-5.58287	FALSE	intron	1
chr2:65461742-65463831	0.485963	-0.0129092	0.984835	1.04294	1.97304	0.0559147	0.124887	-4.82706	FALSE	intron	1
chr19:10273931-10277207	0.211953	-0.00570852	0.429615	3.39789	1.97234	0.0559987	0.124975	-5.42212	FALSE	intron	4
chr17:27614996-27618470	0.346463	-0.0101956	0.703122	2.54554	1.96756	0.0565678	0.126145	-5.24612	FALSE	intron	3
chr6:109695635-109697776	-0.115117	-0.233818	0.00358362	5.67244	-1.96431	0.0569575	0.126913	-5.7583	FALSE	intron	1
chr19:16226388-16228412	0.532854	-0.0170418	1.08275	0.585788	1.96269	0.0571529	0.127248	-4.72023	FALSE	intron	1
chr2:242696163-242698217	-0.410597	-0.834666	0.0134715	0.968336	-1.96111	0.057343	0.12757	-4.83357	FALSE	intron	1
chr3:183208022-183210052	-0.175263	-0.356508	0.00598208	2.90663	-1.95861	0.0576471	0.127983	-5.23353	FALSE	3UTR	1
chr12:125266800-125269324	-0.230643	-0.469165	0.00787874	3.67552	-1.95855	0.0576535	0.127983	-5.50801	FALSE	intron	2
chr17:73202979-73205017	-0.121413	-0.246979	0.00415361	3.54048	-1.95846	0.0576652	0.127983	-5.4788	FALSE	intron	1
chr1:6705971-6711595	-0.263472	-0.536213	0.00926945	4.06759	-1.95662	0.0578891	0.128379	-5.59483	FALSE	intron	9
chr12:125510942-125513541	-0.112323	-0.228686	0.00403975	7.05806	-1.95514	0.0580699	0.128678	-5.85707	FALSE	3UTR	2
chr17:73160931-73163448	0.237437	-0.0090274	0.483901	1.71289	1.95127	0.058545	0.129629	-4.97269	FALSE	5UTR	2
chr6:31714603-31716650	-0.301899	-0.615455	0.0116563	2.10444	-1.95016	0.0586817	0.129819	-5.06077	FALSE	intron	1
chr14:31561731-31566212	0.155447	-0.00602972	0.316924	3.35678	1.94982	0.0587233	0.129819	-5.41303	FALSE	intergenic	7
chr12:109544057-109547637	0.181183	-0.00721547	0.369581	3.70075	1.94788	0.0589634	0.130225	-5.54525	FALSE	intron	4
chr2:20491520-20493641	0.225035	-0.00899677	0.459067	1.26115	1.94759	0.0589995	0.130225	-4.89472	FALSE	intron	1
chr1:9325954-9329255	-0.167702	-0.342302	0.00689801	5.28669	-1.94544	0.0592675	0.130714	-5.77963	FALSE	3UTR	3
chr14:90087321-90089400	1.37471	-0.0572663	2.80669	-0.421296	1.94446	0.0593896	0.13088	-4.35843	FALSE	3UTR	1
chr1:40699834-40701916	0.198756	-0.00880463	0.406317	6.39766	1.93954	0.0600059	0.132113	-5.84179	FALSE	intron	1
chr7:43787904-43790799	0.305293	-0.0135871	0.624173	2.10975	1.93915	0.0600542	0.132113	-5.06186	FALSE	intergenic	2
chr22:41354988-41357036	0.656215	-0.0293049	1.34174	0.0161226	1.93887	0.0600898	0.132113	-4.63409	FALSE	intron	1
chr19:23284481-23286559	-0.267595	-0.547397	0.012206	2.34252	-1.9371	0.0603136	0.132501	-5.13284	FALSE	intron	1
chr14:76672472-76674579	0.217967	-0.0104075	0.446341	3.36271	1.93315	0.0608143	0.133417	-5.48245	FALSE	3UTR	1
JH591181.2:274098-276620	1.61338	-0.0771118	3.30388	-3.09618	1.93307	0.0608253	0.133417	-4.03007	FALSE	NA	NA
chr17:419856-421898	-0.23388	-0.479099	0.0113377	1.83999	-1.93181	0.0609854	0.133664	-5.00557	FALSE	CDS	1
chr3:122274961-122277737	0.470906	-0.024041	0.965853	1.25831	1.92707	0.0615923	0.134889	-4.70949	FALSE	intron	2
chr17:76399842-76402015	0.131347	-0.00685031	0.269545	3.73464	1.92506	0.0618525	0.135334	-5.5362	FALSE	intron	1
chr11:82784631-82788700	0.425716	-0.0222737	0.873706	2.91536	1.92475	0.0618918	0.135334	-5.37469	FALSE	intron	3
chr5:175813737-175815819	-0.156785	-0.321823	0.0082523	5.0037	-1.92418	0.061966	0.135391	-5.77645	FALSE	intron	1
chr14:35235499-35237673	0.308856	-0.0166065	0.634318	1.57231	1.92211	0.0622343	0.135872	-5.01611	FALSE	intron	1
chr9:19089425-19092284	0.149688	-0.00830121	0.307678	3.62013	1.91903	0.0626348	0.13664	-5.55763	FALSE	intron	3
chr19:12041744-12045042	0.479258	-0.0270951	0.985612	1.63052	1.91707	0.0628912	0.137093	-5.03476	FALSE	intron	2
chr9:37509062-37511297	0.179405	-0.0102968	0.369106	3.43662	1.91552	0.0630955	0.137432	-5.52241	FALSE	intron	1
chr15:40953952-40956464	0.245697	-0.0143123	0.505706	5.57885	1.91396	0.0632999	0.13777	-5.83942	FALSE	3UTR	2
chr1:21498772-21500828	0.505623	-0.0308568	1.0421	0.848233	1.90896	0.0639626	0.139105	-4.87092	FALSE	intron	1
chr4:771480-775154	0.425604	-0.0264183	0.877626	3.78165	1.90708	0.0642128	0.139541	-5.66715	FALSE	mixed	2
chr9:139784796-139791221	0.34933	-0.022049	0.720708	2.95948	1.9052	0.0644635	0.13995	-5.4336	FALSE	intron	6
chr14:58755636-58757731	0.506142	-0.0320248	1.04431	0.877796	1.90493	0.0645005	0.13995	-4.85811	FALSE	intron	1
chr12:123080130-123082206	0.517731	-0.0341469	1.06961	0.986868	1.90013	0.0651453	0.141163	-4.86857	FALSE	intron	1
chr16:591605-593705	-0.331221	-0.684307	0.0218658	1.92902	-1.90003	0.0651599	0.141163	-5.11629	FALSE	intron	1
chr14:35742404-35747515	-0.126021	-0.260722	0.00868085	3.84508	-1.89493	0.065852	0.142553	-5.64626	FALSE	mixed	5
chr22:44341983-44344196	-0.273803	-0.566562	0.0189563	3.36384	-1.89431	0.0659363	0.142604	-5.36815	FALSE	3UTR	1
chr8:94735728-94737772	0.300832	-0.0208786	0.622543	1.13434	1.89401	0.0659773	0.142604	-4.94759	FALSE	intron	1
chr4:2500680-2502711	-0.118608	-0.245595	0.00837938	3.95596	-1.89181	0.0662787	0.143146	-5.68105	FALSE	intron	1
chr20:35414759-35416868	-0.3711	-0.768755	0.0265557	1.98039	-1.8902	0.0664996	0.143513	-5.11497	FALSE	intron	1
chr13:32973133-32975185	0.390715	-0.0282221	0.809652	2.95749	1.88901	0.0666628	0.143721	-5.32975	FALSE	intergenic	1
chr6:76408727-76410766	0.469327	-0.0339692	0.972623	1.0489	1.88875	0.0666984	0.143721	-4.89645	FALSE	intron	1
chr8:145627575-145629630	0.406692	-0.030106	0.84349	1.26236	1.88585	0.0670988	0.144473	-4.95131	FALSE	intron	1
chr7:32914082-32918612	0.169099	-0.012653	0.350851	3.73101	1.88445	0.0672934	0.144781	-5.62163	FALSE	intron	3
chr14:23416945-23421635	-0.10952	-0.227519	0.00848002	5.75691	-1.8799	0.0679283	0.146036	-5.91685	FALSE	intron	5
chr1:155281587-155286394	-0.207317	-0.430892	0.0162594	6.44168	-1.87816	0.0681725	0.146448	-5.95126	FALSE	mixed	4
chr16:3708801-3711831	-0.169074	-0.351735	0.0135878	3.8923	-1.87479	0.068647	0.147355	-5.69182	FALSE	mixed	2
chr6:153305608-153308974	0.45548	-0.0369676	0.947927	2.86736	1.87341	0.0688422	0.147606	-5.44723	FALSE	intron	3
chr2:71592343-71594422	0.160505	-0.0130582	0.334069	4.47706	1.87307	0.06889	0.147606	-5.80088	FALSE	intron	1
chr14:104146823-104149971	0.389961	-0.0317991	0.81172	2.76314	1.87275	0.0689361	0.147606	-5.44596	FALSE	mixed	3
chr15:29101459-29103588	0.136614	-0.011161	0.284389	3.72059	1.87248	0.0689736	0.147606	-5.66375	FALSE	intergenic	1
chr8:27146913-27150561	-0.185696	-0.386694	0.0153025	3.06827	-1.87125	0.0691479	0.147866	-5.50534	FALSE	intron	2
chr16:71958998-71961456	0.484413	-0.0402903	1.00912	1.63479	1.86993	0.0693365	0.148157	-5.0847	FALSE	intron	2
chr19:2132564-2136521	-0.166523	-0.347023	0.0139762	4.4502	-1.86862	0.0695224	0.148441	-5.79336	FALSE	intron	6
chr11:73008601-73013844	0.253114	-0.0214135	0.527641	3.63	1.86747	0.0696877	0.148681	-5.68017	FALSE	mixed	5
chr14:91681718-91685094	-0.244475	-0.510421	0.0214705	3.50042	-1.86194	0.0704832	0.150218	-5.62505	FALSE	mixed	4
chr6:135586444-135588521	0.415964	-0.0365847	0.868513	1.64041	1.86172	0.0705151	0.150218	-5.15338	FALSE	intergenic	1
chr2:26510367-26513007	0.0930337	-0.00829124	0.194359	4.96781	1.85972	0.0708045	0.150721	-5.88757	FALSE	intron	2
chr10:103548090-103550702	0.2407	-0.0216566	0.503057	2.85793	1.85826	0.0710157	0.151056	-5.43935	FALSE	intron	2
chr19:58968279-58972265	0.151329	-0.0137256	0.316383	3.43766	1.85702	0.071196	0.151325	-5.62475	FALSE	intergenic	4
chr2:24222251-24226563	0.118881	-0.0109117	0.248674	4.41284	1.85518	0.0714659	0.151784	-5.79004	FALSE	3UTR	6
chr10:135176148-135178236	-0.117114	-0.245041	0.010813	5.65334	-1.85426	0.0716006	0.151955	-5.96308	FALSE	intron	1
chr9:137007779-137011482	-0.149298	-0.31269	0.0140946	4.53664	-1.85074	0.0721175	0.152937	-5.85332	FALSE	intron	4
chr16:90050379-90052466	0.397762	-0.0382524	0.833776	1.74853	1.84776	0.0725573	0.153642	-5.1469	FALSE	intron	1
chr4:1734441-1736549	0.318978	-0.0306784	0.668635	2.06304	1.84775	0.0725593	0.153642	-5.30551	FALSE	intron	1
chr12:110874310-110883269	0.127407	-0.012311	0.267125	8.38905	1.84699	0.0726717	0.153764	-6.10312	FALSE	intron	7
chr1:228364255-228369542	-0.195848	-0.410677	0.0189803	3.86434	-1.84651	0.0727432	0.1538	-5.70299	FALSE	3UTR	4
chr21:11181657-11183692	-0.361198	-0.757818	0.0354218	1.50316	-1.84456	0.0730318	0.15419	-5.05165	FALSE	intron	1
chr22:43222918-43225980	0.173302	-0.0170181	0.363623	3.16491	1.84434	0.0730646	0.15419	-5.55692	FALSE	intron	3
chr11:85995271-85997328	0.278616	-0.0273903	0.584621	1.08244	1.84416	0.073092	0.15419	-4.9621	FALSE	intergenic	1
chr11:45932929-45935653	0.224088	-0.0221509	0.470327	3.46966	1.84325	0.0732273	0.154359	-5.65231	FALSE	intron	2
chr3:121550242-121553785	0.284495	-0.028189	0.597179	3.59014	1.84286	0.0732863	0.154368	-5.6925	FALSE	intron	3
chr16:30258640-30260743	1.7795	-0.176879	3.73588	-5.10545	1.84233	0.0733649	0.154418	-4.04679	FALSE	intergenic	1
chr21:11174463-11176650	-0.3149	-0.661507	0.0317062	1.45621	-1.84018	0.0736879	0.154982	-5.08245	FALSE	intron	1
chr4:38030089-38032250	0.424642	-0.0428557	0.892141	0.371486	1.83978	0.073747	0.15499	-4.85717	FALSE	intron	1
chr8:38121612-38124012	0.161172	-0.0163241	0.338669	3.36342	1.83918	0.0738377	0.155065	-5.63178	FALSE	intron	2
chr1:203823193-203825241	0.188587	-0.0191626	0.396337	2.92593	1.83863	0.0739202	0.155122	-5.49308	FALSE	intergenic	1
chr13:50691811-50693881	0.503717	-0.0530847	1.06052	1.09941	1.83235	0.07487	0.156916	-5.04175	FALSE	intron	1
chr21:37390110-37392799	0.359244	-0.0378831	0.756371	0.87135	1.83224	0.0748867	0.156916	-4.86721	FALSE	intergenic	2
chr10:89775859-89782731	0.126839	-0.0138344	0.267512	4.60889	1.82626	0.075801	0.158647	-5.8968	FALSE	intergenic	6
chr2:71658400-71660470	0.145236	-0.0158551	0.306328	4.2893	1.82611	0.0758255	0.158647	-5.84602	FALSE	intron	1
chr12:98994975-99000815	0.105405	-0.0116205	0.222431	8.21539	1.82433	0.0760986	0.158996	-6.13373	FALSE	mixed	8
chr22:44324078-44328541	-0.370758	-0.782401	0.0408847	2.64712	-1.82429	0.0761055	0.158996	-5.27543	FALSE	intron	3
chr11:3786481-3788509	0.401272	-0.04529	0.847834	-0.111363	1.82004	0.0767635	0.160252	-4.85171	FALSE	intron	1
chr19:19896091-19904253	0.132982	-0.0150701	0.281035	4.60442	1.81929	0.07688	0.160263	-5.90377	FALSE	mixed	8
chr13:41383496-41386439	-0.154815	-0.327177	0.0175461	5.47856	-1.81927	0.0768829	0.160263	-6.01449	FALSE	intergenic	2
chr19:41125230-41127256	0.28893	-0.0331431	0.611003	1.90981	1.81703	0.0772325	0.160872	-5.2294	FALSE	intron	1
chr1:109473733-109476741	-0.136122	-0.287907	0.0156633	4.17864	-1.81644	0.0773237	0.160943	-5.85543	FALSE	3UTR	3
chr8:37996615-37999052	0.130277	-0.0150487	0.275603	4.62776	1.81572	0.077437	0.16106	-5.89772	FALSE	intergenic	2
chr6:81062970-81065111	-0.400269	-0.847192	0.0466539	0.248797	-1.81402	0.077703	0.161494	-4.86983	FALSE	intergenic	1
chr17:25623250-25626751	0.569841	-0.0671527	1.20684	2.22995	1.81193	0.0780318	0.162057	-5.39216	FALSE	mixed	2
chr1:155652275-155655003	0.545823	-0.0646659	1.15631	1.76305	1.81091	0.0781926	0.162207	-5.27921	FALSE	intron	2
chr8:58412025-58414234	0.402787	-0.0478319	0.853407	3.60911	1.81046	0.0782637	0.162207	-5.81395	FALSE	intron	1
chr2:44142155-44144199	0.366837	-0.0436036	0.777277	0.179987	1.81028	0.0782922	0.162207	-4.88676	FALSE	intron	1
chr19:1031790-1034487	-0.154978	-0.328402	0.0184469	6.30002	-1.81001	0.0783345	0.162207	-6.07515	FALSE	intron	3
chr15:81267407-81269477	0.20749	-0.0250028	0.439982	1.64097	1.80763	0.0787111	0.162867	-5.18807	FALSE	3UTR	1
chr3:44963664-44966288	-0.164863	-0.349683	0.019958	2.49849	-1.80674	0.0788539	0.163008	-5.48444	FALSE	intergenic	2
chr2:224759678-224761804	-0.107488	-0.228006	0.0130297	4.75257	-1.80648	0.0788952	0.163008	-5.93873	FALSE	intron	1
chr19:10270815-10272898	0.126179	-0.0153705	0.267728	3.43666	1.80552	0.0790478	0.163203	-5.70549	FALSE	intron	1
chr12:27573201-27577542	0.171297	-0.0210174	0.363612	5.42099	1.8041	0.0792735	0.163549	-6.02145	FALSE	mixed	4
chr11:453551-455658	0.232416	-0.0286646	0.493497	2.19335	1.80308	0.0794372	0.163766	-5.38169	FALSE	intron	1
chr19:19112023-19114504	-0.168642	-0.358331	0.0210479	3.84868	-1.80071	0.0798162	0.164427	-5.79633	FALSE	intron	2
GL339449.2:958213-960321	1.82423	-0.230982	3.87943	-6.38148	1.79782	0.0802822	0.165266	-4.09916	FALSE	NA	NA
chr4:448984-451086	-1.49456	-3.17921	0.190093	-4.85854	-1.79691	0.0804293	0.165266	-4.16767	FALSE	intron	1
chr13:41492669-41495278	0.389761	-0.0496057	0.829127	0.837474	1.79678	0.0804504	0.165266	-5.00478	FALSE	intron	2
chr7:63959036-63961083	0.274385	-0.0349301	0.5837	0.887381	1.79673	0.0804584	0.165266	-4.98389	FALSE	intergenic	1
chr1:224576870-224580951	0.140562	-0.0179458	0.29907	5.25477	1.79614	0.0805534	0.16534	-6.00983	FALSE	intron	3
chr19:12782166-12784193	-0.223441	-0.475705	0.0288228	2.80212	-1.79404	0.0808947	0.165827	-5.51946	FALSE	intron	1
chr1:100610320-100612414	0.369843	-0.0477277	0.787413	2.28509	1.79395	0.0809086	0.165827	-5.43198	FALSE	intron	1
chr21:44264998-44268010	-0.179051	-0.381286	0.0231844	3.45614	-1.79326	0.0810211	0.165937	-5.74074	FALSE	intron	2
chr1:47028473-47031420	0.199095	-0.0259528	0.424143	3.39225	1.79188	0.0812457	0.166276	-5.68494	FALSE	intron	2
chr22:18577633-18583971	0.143864	-0.0192474	0.306976	2.99396	1.78645	0.0821346	0.167973	-5.62512	FALSE	3UTR	6
chr22:20925934-20928531	0.300583	-0.0404895	0.641655	2.98988	1.78501	0.0823719	0.168336	-5.66297	FALSE	intron	2
chr15:30907680-30909961	0.316114	-0.0428035	0.675031	1.73272	1.78391	0.0825542	0.168586	-5.26387	FALSE	intergenic	2
chr3:5236966-5239036	-0.215328	-0.46017	0.0295129	3.9892	-1.78131	0.082984	0.16934	-5.80483	FALSE	intron	1
chr1:155922350-155924450	-0.166284	-0.355511	0.0229442	4.41271	-1.77987	0.083224	0.169707	-5.92264	FALSE	intron	1
chr1:36533728-36535844	0.313604	-0.0434795	0.670687	1.02175	1.77883	0.0833963	0.169855	-5.08999	FALSE	3UTR	1
chr10:5760375-5762445	0.298711	-0.0414389	0.63886	0.910561	1.7787	0.0834175	0.169855	-5.07066	FALSE	intron	1
chr16:67592028-67594162	0.595534	-0.0828214	1.27389	0.58173	1.77817	0.0835072	0.169915	-5.05095	FALSE	intron	1
chr5:179148149-179150178	0.14626	-0.0205237	0.313044	7.97573	1.77621	0.0838337	0.170456	-6.20821	FALSE	intron	1
chr1:245470912-245473034	-0.26613	-0.569958	0.0376981	1.5333	-1.77414	0.0841805	0.171037	-5.15875	FALSE	intron	1
chr16:29469174-29472608	0.535595	-0.0769212	1.14811	0.238402	1.7711	0.0846939	0.171956	-4.9641	FALSE	intron	3
chr13:28224767-28229220	-0.216907	-0.465338	0.0315242	2.5001	-1.76844	0.0851432	0.172744	-5.53741	FALSE	intron	7
chr17:27460196-27464200	0.25455	-0.0372271	0.546327	3.47912	1.76703	0.085382	0.173103	-5.84708	FALSE	intron	3
chr16:29675400-29677651	-0.12147	-0.260835	0.0178948	7.85668	-1.76538	0.085663	0.173548	-6.22069	FALSE	3UTR	1
chr9:4728135-4730183	0.523213	-0.0777605	1.12419	0.366858	1.76338	0.0860048	0.174115	-4.98208	FALSE	intron	1
chr2:128949475-128953115	-0.309485	-0.665336	0.0463664	5.03475	-1.76155	0.0863193	0.174626	-6.06181	FALSE	3UTR	4
chr2:130914987-130918167	-0.32546	-0.700966	0.0500457	2.40904	-1.75551	0.0873594	0.176603	-5.54206	FALSE	intron	3
chr3:50000365-50002617	0.308677	-0.0483453	0.6657	1.55404	1.75119	0.0881121	0.177902	-5.27201	FALSE	intron	2
chr1:247288803-247290885	0.473018	-0.0741136	1.02015	-1.01426	1.75109	0.0881284	0.177902	-4.74403	FALSE	intron	1
chr1:40674428-40676493	0.344639	-0.0543929	0.74367	1.34539	1.74936	0.0884307	0.178384	-5.21154	FALSE	intron	1
chr11:65063231-65066395	0.124601	-0.0198614	0.269063	4.19318	1.74699	0.0888476	0.179096	-5.94294	FALSE	mixed	2
chrX:80369386-80371465	0.291085	-0.0466727	0.628842	1.25962	1.74557	0.0890966	0.17947	-5.2086	FALSE	CDS	1
chr19:20004646-20007001	0.17956	-0.028969	0.388089	4.12106	1.74408	0.0893597	0.179871	-5.95638	FALSE	intron	2
chr11:48090128-48092210	0.550411	-0.0899136	1.19073	-0.721677	1.74104	0.0898971	0.180701	-4.71987	FALSE	intron	1
chr1:41327993-41330121	0.352962	-0.0576634	0.763587	4.41542	1.74103	0.0899005	0.180701	-5.95853	FALSE	intergenic	1
chr4:99806742-99808783	0.135088	-0.0221282	0.292305	5.24323	1.74037	0.090016	0.180804	-6.11374	FALSE	intron	1
chr15:42646972-42649163	-0.254346	-0.550428	0.0417362	1.03815	-1.73995	0.0900924	0.180828	-5.18835	FALSE	intron	1
chr7:56077288-56080110	0.173937	-0.0286264	0.376501	3.60719	1.73922	0.0902217	0.180958	-5.82715	FALSE	mixed	2
chr1:93600133-93602283	0.108401	-0.0179139	0.234717	4.06016	1.73821	0.0904016	0.181034	-5.95	FALSE	intron	1
chr15:30438867-30440941	-0.577679	-1.25092	0.0955673	-2.03422	-1.73794	0.090449	0.181034	-4.563	FALSE	intergenic	1
chr17:60525810-60530140	0.126772	-0.0209967	0.27454	4.62509	1.73766	0.0905002	0.181034	-6.04305	FALSE	mixed	4
chr10:96089180-96092907	0.179908	-0.0298088	0.389625	3.23849	1.73756	0.0905171	0.181034	-5.77893	FALSE	3UTR	2
chr19:13052056-13054132	0.291425	-0.0484616	0.631311	3.19307	1.73666	0.0906775	0.181195	-5.82217	FALSE	intron	1
chr2:128601290-128604816	-0.125991	-0.272956	0.0209742	5.7275	-1.73639	0.0907261	0.181195	-6.16338	FALSE	mixed	4
chr1:3701940-3703981	-0.158822	-0.344887	0.0272428	4.11121	-1.7289	0.0920749	0.183758	-5.9859	FALSE	intron	1
chr7:127944575-127946651	-0.174256	-0.378463	0.0299521	2.57001	-1.72837	0.09217	0.183817	-5.59404	FALSE	3UTR	1
chr1:29040855-29042933	-0.152844	-0.332177	0.0264884	3.79044	-1.72629	0.0925488	0.18433	-5.90963	FALSE	3UTR	1
chr1:168212597-168214679	-0.246834	-0.53646	0.0427925	4.5064	-1.72619	0.0925656	0.18433	-6.03933	FALSE	3UTR	1
chr4:115217694-115220183	0.30882	-0.0536334	0.671273	0.814971	1.72574	0.0926477	0.18433	-5.13333	FALSE	intergenic	2
chr3:49391645-49393798	0.585561	-0.101787	1.27291	1.54096	1.72551	0.0926894	0.18433	-5.35073	FALSE	intergenic	1
chr9:111810616-111812941	-0.153416	-0.334213	0.0273803	3.66761	-1.71872	0.0939341	0.186673	-5.90192	FALSE	intron	2
chr17:29086379-29088497	0.208173	-0.0373439	0.45369	1.6596	1.71738	0.0941808	0.187031	-5.37881	FALSE	intron	1
chr2:62101092-62103165	0.376116	-0.0675914	0.819824	1.27458	1.71691	0.0942668	0.18707	-5.29768	FALSE	intron	1
chr21:34898703-34900819	0.156752	-0.0283864	0.341891	3.88066	1.7149	0.0946385	0.187675	-5.9625	FALSE	intron	1
chr15:50251297-50254283	0.141977	-0.0258136	0.309768	4.3227	1.71385	0.0948334	0.187929	-6.04197	FALSE	intron	2
chr7:6790338-6793658	-0.202739	-0.442407	0.0369292	2.21925	-1.71337	0.0949239	0.187976	-5.45116	FALSE	intron	3
chr3:141667682-141669938	0.250037	-0.0456821	0.545755	1.94145	1.71257	0.0950721	0.188137	-5.41338	FALSE	3UTR	1
chr19:44669429-44671533	0.261801	-0.0486143	0.572215	1.83574	1.70825	0.0958784	0.189599	-5.4046	FALSE	intron	1
chr14:19665866-19667896	1.85769	-0.345565	4.06094	-6.0655	1.70778	0.0959665	0.18964	-4.19522	FALSE	intron	1
chr8:30043721-30045861	0.284604	-0.0530984	0.622306	1.01862	1.70699	0.0961152	0.189801	-5.20296	FALSE	intergenic	1
chr12:122213955-122219103	-0.165472	-0.362336	0.0313921	3.70851	-1.70248	0.0969647	0.191344	-5.94588	FALSE	3UTR	3
chr3:128595778-128598577	0.276466	-0.0533856	0.606317	2.40785	1.69764	0.0978823	0.193019	-5.52784	FALSE	intergenic	2
chr7:2473467-2475541	-0.197949	-0.434193	0.0382946	2.64026	-1.69714	0.0979789	0.193074	-5.61793	FALSE	intergenic	1
chr22:44344260-44348149	-0.231364	-0.508027	0.0452993	3.17434	-1.69382	0.0986129	0.194187	-5.67555	FALSE	intergenic	5
chr14:50711719-50713778	-0.267485	-0.587639	0.0526678	1.11592	-1.69225	0.0989138	0.194643	-5.25493	FALSE	3UTR	1
chr15:96288100-96290192	1.0509	-0.207578	2.30938	-1.50461	1.69137	0.0990833	0.194841	-4.56638	FALSE	3UTR	1
chr22:50827604-50830039	0.284959	-0.0563806	0.626298	1.11847	1.6909	0.0991735	0.194882	-5.26621	FALSE	intron	2
chr1:184760123-184762188	0.303821	-0.0602793	0.667921	5.05013	1.69013	0.0993228	0.195039	-6.14589	FALSE	3UTR	1
chr3:37084606-37087141	0.478461	-0.0952391	1.05216	1.76565	1.68921	0.0994994	0.195249	-5.46998	FALSE	intron	3
chr11:94906733-94908759	0.222296	-0.0448442	0.489437	5.10468	1.68545	0.100229	0.196544	-6.22212	FALSE	intron	1
chr12:122990728-122992846	0.120733	-0.0244643	0.26593	4.50501	1.68419	0.100474	0.196707	-6.0823	FALSE	intron	1
chr1:31763368-31765418	-0.110956	-0.244398	0.0224851	4.96741	-1.68416	0.100479	0.196707	-6.17183	FALSE	intron	1
chr19:16654284-16656329	0.465009	-0.0943065	1.02433	0.438355	1.68394	0.100522	0.196707	-5.19626	FALSE	5UTR	1
chr6:99852565-99854652	0.30144	-0.0614341	0.664315	3.89938	1.68255	0.100794	0.197101	-6.0235	FALSE	intron	1
chr11:64505001-64507197	0.198936	-0.0406554	0.438528	5.69327	1.68176	0.100947	0.197264	-6.25229	FALSE	intron	1
chr19:53060718-53068184	0.196326	-0.0404808	0.433133	3.28039	1.67922	0.101446	0.198098	-5.90459	FALSE	intron	8
chr15:91506212-91508237	0.333222	-0.0688729	0.735316	1.84416	1.67853	0.101582	0.198098	-5.52237	FALSE	intergenic	1
chr16:3131815-3133917	0.541083	-0.111842	1.19401	0.891296	1.67851	0.101585	0.198098	-5.23516	FALSE	intron	1
chr3:180667732-180669819	-0.130189	-0.287338	0.0269604	4.59668	-1.67797	0.101691	0.198167	-6.13396	FALSE	intron	1
chr22:29895258-29904453	-0.115288	-0.254551	0.0239745	3.85974	-1.67677	0.101928	0.198491	-6.03073	FALSE	mixed	8
chr3:58411725-58414268	0.0963436	-0.0202139	0.212901	5.35753	1.67419	0.102436	0.199343	-6.22841	FALSE	intergenic	3
chr3:44536723-44538895	0.217959	-0.0458119	0.48173	1.50248	1.67367	0.102539	0.199405	-5.37638	FALSE	intergenic	1
chr16:75481757-75483921	0.364666	-0.0770107	0.806343	0.953977	1.6723	0.102812	0.199797	-5.26489	FALSE	intron	1
chr7:102323198-102326023	0.645548	-0.136848	1.42794	-1.97496	1.67119	0.103033	0.200088	-4.61976	FALSE	intergenic	2
chr20:34310791-34313091	0.0908162	-0.019522	0.201154	5.77643	1.66709	0.103849	0.201534	-6.27686	FALSE	intron	2
chr2:160586441-160588537	0.359232	-0.0777765	0.79624	0.669502	1.66498	0.104274	0.202219	-5.22204	FALSE	intron	1
chr7:74995366-74999850	0.314958	-0.0688946	0.69881	0.646549	1.66192	0.104888	0.203271	-5.23387	FALSE	intron	3
chr1:1418678-1420775	-0.320629	-0.711485	0.0702269	2.34364	-1.66153	0.104967	0.203283	-5.63214	FALSE	intron	1
chr1:43154762-43156866	0.338108	-0.0741589	0.750374	3.20844	1.66112	0.105051	0.203307	-5.94092	FALSE	intron	1
chr17:79792446-79795303	-0.149924	-0.332997	0.0331482	7.20916	-1.65872	0.105537	0.203995	-6.36432	FALSE	intergenic	2
chr2:231030883-231033789	0.533359	-0.117955	1.18467	1.53877	1.65864	0.105552	0.203995	-5.2098	FALSE	mixed	2
chr11:33211142-33213730	0.237074	-0.05289	0.527038	1.63272	1.65601	0.106087	0.204889	-5.36858	FALSE	3UTR	2
chr16:90271084-90273219	0.98161	-0.220213	2.18343	-2.94921	1.65433	0.106431	0.20541	-4.51378	FALSE	intron	1
chr2:69970319-69975063	0.542443	-0.122079	1.20697	3.3019	1.65336	0.106628	0.20565	-5.94694	FALSE	intron	3
chr6:42996387-43001937	-0.0883343	-0.196613	0.0199443	6.46562	-1.65238	0.106829	0.205897	-6.33597	FALSE	intergenic	7
chr15:75137993-75141676	0.134854	-0.0305048	0.300212	4.18261	1.65181	0.106946	0.205982	-6.1119	FALSE	intron	2
chr1:7897531-7903448	0.167767	-0.0380675	0.373602	2.7384	1.65086	0.10714	0.205992	-5.74888	FALSE	intron	3
chr4:48142895-48144944	0.25034	-0.0568201	0.5575	2.15601	1.65078	0.107158	0.205992	-5.55733	FALSE	intron	1
chr8:66641470-66644144	0.486708	-0.110493	1.08391	3.8568	1.65071	0.107172	0.205992	-6.08317	FALSE	intron	4
chr9:34100145-34106941	0.14734	-0.0340642	0.328745	4.13621	1.64512	0.108326	0.208068	-6.1366	FALSE	intron	7
chr5:134235188-134237661	0.154283	-0.0358246	0.34439	3.40347	1.64377	0.108604	0.208374	-5.94483	FALSE	3UTR	2
chr20:396412-398590	-0.180073	-0.401977	0.0418317	3.42005	-1.64363	0.108633	0.208374	-5.88535	FALSE	intron	1
chr7:99163232-99165313	0.416713	-0.0973395	0.930765	0.745303	1.64192	0.108989	0.208914	-5.27367	FALSE	intron	1
chr5:77654342-77656432	0.257085	-0.060207	0.574376	2.13019	1.64112	0.109156	0.208956	-5.57753	FALSE	5UTR	1
chr10:101924515-101926756	0.235325	-0.0551138	0.525764	1.79835	1.64111	0.109159	0.208956	-5.53472	FALSE	intron	1
chr19:53907443-53911061	0.186524	-0.0440888	0.417137	2.22138	1.63823	0.109761	0.209964	-5.65771	FALSE	intron	3
chr19:18112792-18116689	0.378749	-0.0909867	0.848485	2.3274	1.63313	0.110833	0.211754	-5.67898	FALSE	intron	4
chr4:128755579-128762308	0.243915	-0.058622	0.546452	4.0566	1.63299	0.110863	0.211754	-6.11986	FALSE	3UTR	7
chr7:150134441-150136566	-0.42547	-0.953287	0.102348	1.10344	-1.63271	0.110923	0.211754	-5.38278	FALSE	intron	1
chr19:11769155-11771251	0.330252	-0.0797844	0.740289	0.484513	1.63135	0.11121	0.212036	-5.19713	FALSE	intron	1
chr9:86240363-86242449	0.44089	-0.10653	0.98831	1.6642	1.6313	0.111221	0.212036	-5.49787	FALSE	5UTR	1
chr2:3588498-3590551	0.0906391	-0.0219768	0.203255	4.27029	1.63019	0.111455	0.212338	-6.16473	FALSE	intron	1
chr12:122707476-122709555	0.139271	-0.0340253	0.312568	3.32568	1.62778	0.111969	0.213172	-5.94957	FALSE	intron	1
chr7:38762066-38765465	-0.117526	-0.263818	0.0287666	4.82299	-1.62718	0.112096	0.213271	-6.24527	FALSE	3UTR	2
chr1:1636902-1638912	0.360904	-0.0885753	0.810382	1.30929	1.62632	0.11228	0.213389	-5.39352	FALSE	intron	1
chr19:5709233-5711303	0.394837	-0.0970186	0.886693	2.36422	1.62594	0.112361	0.213389	-5.66279	FALSE	intron	1
chr5:125960033-125962661	0.111261	-0.0273487	0.249871	4.92775	1.62582	0.112386	0.213389	-6.25629	FALSE	3UTR	2
chr1:31416862-31419005	0.131887	-0.0324605	0.296234	3.7394	1.62541	0.112474	0.213413	-6.05756	FALSE	intron	1
chr7:102308707-102310723	0.525064	-0.129431	1.17956	-1.4443	1.62491	0.11258	0.21347	-4.79183	FALSE	intron	1
chr15:41583284-41587199	0.364774	-0.0901718	0.819719	1.64614	1.624	0.112774	0.213693	-5.57446	FALSE	intron	2
chr16:69358449-69363070	-0.0707013	-0.158946	0.0175436	5.83433	-1.62279	0.113035	0.214044	-6.35211	FALSE	mixed	3
chr1:40327888-40338857	0.0809571	-0.0201793	0.182093	7.95774	1.62133	0.113349	0.214493	-6.45336	FALSE	intron	16
chr2:61755608-61757745	0.275523	-0.0689547	0.620001	1.47442	1.62002	0.113631	0.214882	-5.52315	FALSE	intron	1
chr1:21107968-21112686	0.312578	-0.0783149	0.70347	2.86918	1.61966	0.113708	0.214884	-5.91272	FALSE	intron	6
chr16:85693124-85695421	-0.202819	-0.456802	0.0511644	3.23604	-1.61743	0.114189	0.215648	-5.94439	FALSE	intron	2
chr5:179136875-179143494	0.120298	-0.0304004	0.270997	8.38005	1.61686	0.114313	0.215736	-6.48121	FALSE	intron	6
chr1:155901548-155904250	0.26972	-0.0682667	0.607707	2.91554	1.61635	0.114422	0.215795	-5.89542	FALSE	intron	2
chr7:102283920-102286887	0.617893	-0.156555	1.39234	-1.6089	1.61601	0.114497	0.215795	-4.79609	FALSE	intron	2
chr7:72450416-72453307	1.28871	-0.327846	2.90526	-3.60404	1.61468	0.114785	0.216193	-4.41041	FALSE	intergenic	2
GL383560.1:403806-405887	0.645981	-0.164841	1.4568	-2.12865	1.61368	0.115004	0.216339	-4.6497	FALSE	NA	NA
chr1:10008714-10010788	0.47717	-0.121786	1.07613	-0.750356	1.61362	0.115017	0.216339	-4.97208	FALSE	3UTR	1
chr1:119692576-119694660	0.172383	-0.0442844	0.389051	2.18496	1.61148	0.115484	0.217072	-5.6534	FALSE	intron	1
chr16:74360750-74363930	-0.327379	-0.739105	0.0843457	1.46086	-1.61052	0.115692	0.217319	-5.45778	FALSE	intron	2
chr18:690470-692578	-0.281341	-0.6354	0.0727181	3.8201	-1.60946	0.115925	0.217611	-6.13885	FALSE	intron	1
JH159134.2:2913591-2917736	1.18741	-0.307466	2.68229	-4.67102	1.60886	0.116056	0.217613	-4.34461	FALSE	NA	NA
chr12:53837177-53840087	0.102226	-0.0264793	0.230932	6.54675	1.60875	0.116081	0.217613	-6.41382	FALSE	intron	3
chr1:9770191-9775162	0.122803	-0.0318659	0.277471	4.80505	1.60816	0.11621	0.217711	-6.26896	FALSE	intron	5
chr22:35804440-35806524	-0.117652	-0.265963	0.0306587	5.68501	-1.60676	0.116519	0.218143	-6.36489	FALSE	intron	1
chr16:15501539-15507720	-0.135855	-0.307177	0.0354675	4.81588	-1.60614	0.116654	0.21825	-6.2895	FALSE	3UTR	10
chr15:41588058-41592451	0.124923	-0.0326738	0.282519	6.84528	1.60553	0.116789	0.218358	-6.43485	FALSE	mixed	5
chr1:40508347-40510438	0.39698	-0.10417	0.898129	4.5622	1.60444	0.117029	0.218661	-6.27175	FALSE	intron	1
chr9:37503410-37506732	0.115503	-0.0304516	0.261457	5.23605	1.60287	0.117376	0.219153	-6.33448	FALSE	intergenic	2
chr11:129737744-129739882	0.14215	-0.0375133	0.321813	3.90405	1.60255	0.117448	0.219153	-6.13656	FALSE	intron	1
chr12:123894650-123900366	0.0826852	-0.0219891	0.187359	5.74023	1.59997	0.11802	0.220073	-6.37355	FALSE	intergenic	4
chr19:22867599-22869729	0.319742	-0.0851192	0.724604	1.41389	1.59962	0.118097	0.220073	-5.4754	FALSE	intron	1
chr1:178004038-178006171	0.330898	-0.0881979	0.749993	1.3965	1.5992	0.11819	0.2201	-5.45876	FALSE	intron	1
chr14:50791676-50795424	0.116258	-0.0310342	0.263549	3.74785	1.5987	0.118303	0.220164	-6.10522	FALSE	mixed	7
chr7:127948427-127950469	-0.198192	-0.449594	0.0532105	2.5563	-1.59676	0.118735	0.220822	-5.78131	FALSE	3UTR	1
chr1:40539086-40541921	-0.108183	-0.245441	0.0290756	10.9554	-1.5964	0.118815	0.220824	-6.59203	FALSE	intron	2
chr15:41596484-41598577	0.162595	-0.0441016	0.369292	6.08075	1.5933	0.11951	0.22197	-6.41634	FALSE	3UTR	1
chr19:13036214-13038288	-0.40794	-0.926888	0.111009	0.860155	-1.59219	0.11976	0.222286	-5.4025	FALSE	intron	1
chr12:27944556-27947396	0.153238	-0.0417772	0.348252	4.03359	1.59155	0.119903	0.222406	-6.19421	FALSE	intron	3
chr22:26870430-26873515	-0.147302	-0.335042	0.0404382	3.61419	-1.58918	0.120437	0.223169	-6.1242	FALSE	intron	3
chr7:75011313-75014430	0.594937	-0.163401	1.35327	-1.51952	1.58903	0.120473	0.223169	-4.80882	FALSE	intron	3
chr1:155888477-155891475	0.251942	-0.0693469	0.573231	3.76066	1.58828	0.120641	0.223333	-6.14191	FALSE	intron	2
chr1:109644229-109646323	0.452389	-0.124794	1.02957	1.14052	1.58753	0.120812	0.2235	-5.49524	FALSE	intergenic	1
chr1:9642027-9645733	-0.129332	-0.294381	0.0357172	4.10513	-1.58714	0.1209	0.2235	-6.19686	FALSE	3UTR	2
chr15:74892835-74894888	0.228455	-0.0631483	0.520058	2.37275	1.58683	0.12097	0.2235	-5.70708	FALSE	intron	1
chr3:160151979-160154076	0.119456	-0.0331214	0.272033	6.99609	1.58577	0.121211	0.223798	-6.46978	FALSE	3UTR	1
chr19:4402917-4404998	0.383879	-0.106813	0.874572	0.821511	1.58456	0.121487	0.224161	-5.38239	FALSE	intron	1
chr19:6829531-6832028	-0.111314	-0.253917	0.0312889	4.68898	-1.58105	0.122288	0.225492	-6.29124	FALSE	intron	2
chr4:77986171-77988202	-0.142682	-0.325974	0.0406108	4.17121	-1.57669	0.123288	0.227186	-6.23293	FALSE	intron	1
chr1:19585458-19587532	-0.0966262	-0.220995	0.0277424	5.47647	-1.57365	0.123991	0.228265	-6.40149	FALSE	3UTR	1
chr16:23518490-23520606	0.495402	-0.142313	1.13312	0.835127	1.57345	0.124036	0.228265	-5.38657	FALSE	intron	1
chr1:40510949-40513062	0.366269	-0.105424	0.837963	3.55626	1.57276	0.124196	0.228409	-6.14021	FALSE	intron	1
chr12:120964023-120966050	0.389497	-0.112373	0.891367	0.658908	1.57194	0.124387	0.228612	-5.33392	FALSE	intron	1
chr1:245076420-245079705	0.41155	-0.119031	0.942132	1.36706	1.57106	0.12459	0.228836	-5.48748	FALSE	intergenic	2
chr10:75007797-75009876	-0.0755055	-0.17307	0.0220595	5.71641	-1.5675	0.12542	0.230173	-6.43094	FALSE	3UTR	1
chr5:139002308-139004416	-0.121351	-0.278198	0.0354963	4.52139	-1.56707	0.12552	0.230173	-6.29673	FALSE	intron	1
chr20:34315890-34317957	0.135917	-0.0397782	0.311613	4.71236	1.56689	0.125564	0.230173	-6.32335	FALSE	intron	1
chr14:35258652-35261265	0.308767	-0.090927	0.708462	3.76162	1.56468	0.12608	0.230968	-6.21517	FALSE	intron	2
chr7:23226408-23230481	0.176744	-0.0523527	0.405841	4.51771	1.5626	0.126568	0.231672	-6.31279	FALSE	intron	2
chr9:115445711-115449944	-0.0915095	-0.210144	0.0271252	6.48011	-1.56235	0.126629	0.231672	-6.48441	FALSE	3UTR	3
chr19:11040014-11044849	-0.0983389	-0.226005	0.0293274	4.59886	-1.56017	0.127142	0.23246	-6.30617	FALSE	mixed	6
chr19:5688721-5690798	-0.130883	-0.300976	0.03921	7.90965	-1.55855	0.127526	0.23301	-6.54957	FALSE	intron	1
chr9:136034502-136036630	0.428617	-0.12929	0.986523	0.724854	1.55608	0.128112	0.233929	-5.46925	FALSE	CDS	1
chr10:70509079-70513524	-0.153481	-0.35361	0.0466482	4.50804	-1.55334	0.128763	0.234966	-6.32246	FALSE	intron	5
chr5:126143661-126146300	-0.0904503	-0.208616	0.0277155	6.15274	-1.55039	0.129469	0.2361	-6.4846	FALSE	intron	2
chr16:22503812-22505924	0.961164	-0.296025	2.21835	-3.60621	1.54853	0.129915	0.236761	-4.56965	FALSE	intron	1
chr2:69976686-69979509	0.489929	-0.151746	1.1316	1.85935	1.54647	0.130412	0.237512	-5.69163	FALSE	intron	2
chr1:52217157-52219246	0.381628	-0.119086	0.882343	0.815337	1.54374	0.131072	0.238559	-5.43639	FALSE	intron	1
chr9:132265421-132267666	-0.123375	-0.285481	0.0387313	4.25731	-1.54152	0.131609	0.239381	-6.28486	FALSE	3UTR	2
chr1:203038506-203041519	0.360036	-0.113277	0.833348	2.84519	1.54071	0.131807	0.239587	-6.01055	FALSE	intron	2
chr1:38344314-38346424	-0.194776	-0.451206	0.0616537	2.68579	-1.53847	0.132351	0.240404	-5.87271	FALSE	intron	1
chr10:91480693-91482748	0.272248	-0.0862493	0.630745	1.24983	1.53816	0.132427	0.240404	-5.52112	FALSE	intron	1
chr16:21470836-21472989	-0.34171	-0.793572	0.110152	-0.0414996	-1.5317	0.134011	0.243121	-5.25391	FALSE	intron	1
chr11:82888227-82891885	-0.17936	-0.41691	0.0581906	2.93171	-1.5293	0.134605	0.244042	-6.04717	FALSE	intron	5
chr17:29091857-29093928	0.141605	-0.046044	0.329254	2.7966	1.52846	0.134811	0.24422	-5.97885	FALSE	intron	1
chr3:185549326-185551467	0.471875	-0.153543	1.09729	1.72627	1.5282	0.134877	0.24422	-5.67305	FALSE	intergenic	1
chr8:59549773-59551786	0.260724	-0.0850201	0.606468	1.93404	1.52739	0.135078	0.244427	-5.66703	FALSE	intron	1
chr15:42858342-42862767	-0.0907915	-0.211329	0.029746	5.99326	-1.52562	0.135517	0.245064	-6.50834	FALSE	3UTR	4
chr1:144828576-144830598	-0.41949	-0.976684	0.137704	-0.367283	-1.52489	0.135699	0.245235	-5.13545	FALSE	3UTR	1
chr11:62516534-62518603	0.1472	-0.0484319	0.342831	2.30911	1.52402	0.135915	0.245468	-5.83681	FALSE	intergenic	1
chr1:211479629-211481692	0.3418	-0.112998	0.796598	0.693481	1.52222	0.136365	0.246123	-5.4164	FALSE	intron	1
chr1:32647407-32649444	0.382262	-0.126918	0.891441	0.412813	1.52059	0.136772	0.246698	-5.40431	FALSE	intron	1
chr22:17593105-17595273	0.129528	-0.0433532	0.302409	5.10953	1.51754	0.137539	0.247923	-6.46761	FALSE	3UTR	1
chr11:649824-652834	0.269197	-0.0904736	0.628867	0.729908	1.51596	0.137936	0.248479	-5.46172	FALSE	intron	2
chr8:42874579-42879878	-0.232948	-0.544398	0.0785016	4.39121	-1.51494	0.138195	0.248663	-6.35259	FALSE	3UTR	6
chr9:69709949-69712095	0.960807	-0.323865	2.24548	-2.1636	1.51484	0.138219	0.248663	-4.72993	FALSE	intergenic	1
JH636052.4:862290-864359	0.439394	-0.148239	1.02703	-0.13126	1.51451	0.138303	0.248663	-5.25797	FALSE	NA	NA
chr2:10707474-10709584	0.256876	-0.0870066	0.600758	0.99452	1.51299	0.138687	0.249193	-5.47653	FALSE	intergenic	1
chr4:48153331-48155411	0.310387	-0.105242	0.726016	1.26701	1.51259	0.138789	0.249217	-5.58248	FALSE	intron	1
chr11:34081169-34083236	0.442382	-0.150291	1.03506	0.448562	1.51184	0.138979	0.249252	-5.40197	FALSE	intron	1
chr16:10480860-10482957	0.137236	-0.0466267	0.3211	2.25291	1.51181	0.138986	0.249252	-5.87403	FALSE	intron	1
chr19:19432152-19434302	0.385916	-0.13302	0.904852	0.888681	1.50627	0.140398	0.251625	-5.48203	FALSE	intron	1
chr22:42449445-42451851	0.187564	-0.0648147	0.439942	1.87164	1.50529	0.140649	0.251914	-5.7361	FALSE	intergenic	2
chr7:56164681-56166722	0.364179	-0.12707	0.855429	-0.0160064	1.50154	0.141613	0.253479	-5.31588	FALSE	intergenic	1
chr17:65333725-65336494	0.17732	-0.0621922	0.416833	4.79639	1.49952	0.142132	0.254247	-6.44468	FALSE	3UTR	2
chr1:93774273-93776316	-0.309714	-0.728274	0.108845	0.816708	-1.49874	0.142334	0.254446	-5.4705	FALSE	5UTR	1
chr16:21650302-21653041	-0.220903	-0.519565	0.0777597	2.43842	-1.49811	0.142498	0.254577	-5.91387	FALSE	intron	3
chr17:8270692-8272709	0.279112	-0.0984464	0.65667	0.047943	1.49733	0.1427	0.254776	-5.34452	FALSE	intron	1
chr22:36054840-36058400	0.235232	-0.0837259	0.55419	6.04522	1.49378	0.143623	0.256261	-6.52354	FALSE	3UTR	2
chrX:30572108-30574178	0.385331	-0.137545	0.908207	1.2517	1.49265	0.143917	0.256622	-5.58692	FALSE	intergenic	1
chr7:102177437-102179713	0.36645	-0.130981	0.863882	-0.500677	1.49212	0.144054	0.256701	-5.23819	FALSE	3UTR	2
chr16:4051783-4053990	-0.181456	-0.427828	0.0649149	1.82316	-1.49178	0.144144	0.256701	-5.73552	FALSE	intron	1
chr12:56214361-56216627	0.0668821	-0.0241509	0.157915	5.41897	1.48811	0.145106	0.258252	-6.52012	FALSE	3UTR	1
chr7:65437411-65439498	-0.163094	-0.385634	0.0594464	3.92565	-1.4844	0.146081	0.25971	-6.33083	FALSE	intron	1
chr1:155942286-155944354	0.327628	-0.11945	0.774706	2.91116	1.48429	0.14611	0.25971	-6.09113	FALSE	intron	1
chr14:35224891-35226950	0.34874	-0.127431	0.82491	0.787303	1.48341	0.146343	0.25996	-5.56905	FALSE	intron	1
chr6:42233103-42235177	-0.170923	-0.404526	0.0626792	1.72645	-1.482	0.146719	0.260462	-5.69819	FALSE	intron	1
chr22:40746254-40748376	0.489218	-0.18025	1.15869	1.12449	1.48012	0.147217	0.261183	-5.61216	FALSE	intron	1
chr5:69730528-69732642	0.241791	-0.0893044	0.572887	1.36698	1.47914	0.147476	0.261477	-5.63223	FALSE	intron	1
chr15:41599328-41602132	0.108451	-0.0402977	0.2572	4.30021	1.47674	0.148117	0.262409	-6.41336	FALSE	intergenic	3
chr16:89559837-89561878	0.518322	-0.192725	1.22937	1.13481	1.47647	0.148189	0.262409	-5.61742	FALSE	intron	1
chr12:98935448-98937551	0.285114	-0.107081	0.677309	2.68882	1.47244	0.149267	0.264152	-6.06847	FALSE	intron	1
chr6:2268990-2271024	-0.39157	-0.931003	0.147863	-0.683666	-1.47026	0.149854	0.265025	-5.25359	FALSE	intergenic	1
chr12:123252723-123254831	-0.0881353	-0.209688	0.0334175	5.53195	-1.46861	0.150298	0.2655	-6.55574	FALSE	3UTR	1
chr8:67749401-67751551	0.284282	-0.107802	0.676367	1.6188	1.46856	0.150312	0.2655	-5.7694	FALSE	intron	1
chr15:25207552-25209642	0.422043	-0.160322	1.00441	0.513725	1.46786	0.150502	0.26567	-5.44581	FALSE	intron	1
chr16:30588982-30593409	0.18475	-0.070614	0.440115	2.84261	1.46537	0.151176	0.266324	-6.08997	FALSE	mixed	3
chr16:70027829-70029865	-0.309583	-0.737524	0.118357	0.0916284	-1.46527	0.151204	0.266324	-5.42775	FALSE	intron	1
chr8:95782242-95784347	0.134536	-0.0514888	0.32056	2.7372	1.46484	0.15132	0.266324	-6.03574	FALSE	intron	1
chr11:62384890-62387012	0.481134	-0.184169	1.14644	1.08864	1.46477	0.151339	0.266324	-5.60654	FALSE	intron	1
chr16:66922263-66925108	-0.181925	-0.433499	0.0696486	1.30344	-1.46471	0.151357	0.266324	-5.64444	FALSE	3UTR	2
chr6:36572144-36575453	0.277065	-0.106153	0.660283	2.85999	1.4644	0.151441	0.266324	-6.10113	FALSE	mixed	3
chr11:68360296-68362336	0.345894	-0.133087	0.824875	0.237479	1.46267	0.151909	0.266981	-5.45268	FALSE	intron	1
chr19:57731060-57733116	-0.215084	-0.514022	0.0838539	1.81055	-1.4573	0.153378	0.269393	-5.77555	FALSE	intergenic	1
chr9:38562651-38565247	0.23559	-0.0923999	0.56358	1.5429	1.45485	0.154051	0.270407	-5.66788	FALSE	intron	2
chrX:54586196-54594865	-0.125766	-0.301489	0.0499562	5.59295	-1.44964	0.155493	0.272768	-6.60062	FALSE	mixed	9
chr1:117630002-117632012	0.107543	-0.0427835	0.257869	3.01922	1.449	0.15567	0.272907	-6.16191	FALSE	intron	1
chr22:24967573-24973494	-0.0831257	-0.199534	0.033283	7.0871	-1.44635	0.156408	0.274031	-6.68144	FALSE	mixed	6
chr19:44477916-44481323	0.196556	-0.078791	0.471903	2.97864	1.44587	0.156542	0.274095	-6.12666	FALSE	intergenic	2
chr8:129026389-129028466	-0.310406	-0.745354	0.124543	1.14763	-1.44549	0.156648	0.27411	-5.66494	FALSE	intergenic	1
chr11:76075548-76077706	0.125947	-0.0506635	0.302558	3.19525	1.44442	0.156945	0.274387	-6.1847	FALSE	intron	1
chr11:66396788-66404890	0.245451	-0.0987829	0.589686	3.23322	1.44422	0.157001	0.274387	-6.25288	FALSE	intron	9
chr3:15451472-15457044	0.0995376	-0.0402442	0.239319	3.89963	1.44231	0.157536	0.27515	-6.36462	FALSE	mixed	5
chr17:16285322-16287409	-0.111218	-0.267473	0.045038	9.03238	-1.44165	0.157721	0.275302	-6.7596	FALSE	intergenic	1
chr1:36198322-36200434	0.170237	-0.0691207	0.409595	2.95843	1.44055	0.15803	0.27567	-6.12996	FALSE	intron	1
chr6:35266868-35268938	0.329349	-0.134558	0.793256	1.28376	1.43796	0.158759	0.27677	-5.75792	FALSE	intron	1
chr1:19540650-19545009	-0.132566	-0.319358	0.0542251	4.12486	-1.43747	0.158898	0.276841	-6.43479	FALSE	mixed	6
chr4:39533647-39537514	0.125634	-0.0519695	0.303238	2.80883	1.43278	0.160227	0.278984	-6.09552	FALSE	intron	3
chr8:56737522-56740339	0.13151	-0.0544459	0.317466	3.53053	1.43242	0.160328	0.278986	-6.29996	FALSE	intergenic	2
chr7:99070263-99073547	0.309938	-0.129096	0.748972	2.87218	1.42988	0.161052	0.280073	-6.16455	FALSE	intron	2
chr4:103810835-103812852	-0.306541	-0.741609	0.128528	0.258469	-1.4271	0.161847	0.281282	-5.40049	FALSE	intron	1
chr4:84214318-84217206	0.18835	-0.0792156	0.455916	2.95588	1.4258	0.162219	0.281755	-6.10913	FALSE	3UTR	2
chr16:18447311-18449377	0.471182	-0.198492	1.14086	-1.13219	1.42511	0.162417	0.281771	-5.13095	FALSE	intergenic	1
chr11:118635671-118639568	-0.17881	-0.432953	0.0753333	4.56776	-1.42507	0.162429	0.281771	-6.50972	FALSE	intron	2
chr7:102211205-102213311	0.386865	-0.163973	0.937703	0.305683	1.42252	0.163163	0.28262	-5.44376	FALSE	5UTR	1
chr9:33041249-33044928	-0.121874	-0.295411	0.0516625	3.03045	-1.42247	0.163176	0.28262	-6.18482	FALSE	3UTR	2
GL582977.2:458549-462286	-1.32773	-3.21849	0.563027	-4.8498	-1.42232	0.16322	0.28262	-4.56692	FALSE	NA	NA
chr7:99078099-99080220	0.336591	-0.143158	0.81634	2.32964	1.42106	0.163585	0.283077	-6.02904	FALSE	3UTR	1
chr17:62467369-62469437	-1.32914	-3.22497	0.566701	-5.75476	-1.42001	0.163887	0.283426	-4.48238	FALSE	intergenic	1
chr12:113717805-113722608	-0.144995	-0.352034	0.0620429	4.17063	-1.41849	0.164327	0.284011	-6.49422	FALSE	intron	7
chr1:173974223-173976269	0.351875	-0.15079	0.854539	-0.00242789	1.41786	0.164511	0.284155	-5.43041	FALSE	intron	1
chr13:41511036-41513149	0.243943	-0.104712	0.592598	1.92442	1.41715	0.164716	0.284334	-5.89999	FALSE	intron	1
JH636052.4:7123128-7125181	1.11084	-0.479438	2.70111	-3.41178	1.41482	0.165393	0.285199	-4.67131	FALSE	NA	NA
chr4:165994867-165999802	0.105371	-0.0454878	0.25623	4.14196	1.41473	0.16542	0.285199	-6.4491	FALSE	3UTR	7
chr2:101691156-101693207	0.373783	-0.161677	0.909242	-0.434132	1.41389	0.165664	0.285446	-5.30426	FALSE	intron	1
chr4:87852387-87854463	0.318374	-0.138961	0.775708	-0.137021	1.41002	0.166795	0.28676	-5.32397	FALSE	5UTR	1
chr1:156295642-156297737	0.346266	-0.151142	0.843673	0.658185	1.41	0.166801	0.28676	-5.60253	FALSE	intron	1
chr8:42985941-42988684	-0.183486	-0.447084	0.0801112	3.18789	-1.40989	0.166834	0.28676	-6.24645	FALSE	intergenic	2
chr15:50651820-50654334	0.336537	-0.147001	0.820075	1.73269	1.4097	0.166891	0.28676	-5.87125	FALSE	intron	2
chr8:37960735-37962781	0.327883	-0.143273	0.799038	1.46611	1.40954	0.166937	0.28676	-5.75261	FALSE	intergenic	1
chr3:185411657-185414848	-0.135127	-0.329624	0.0593705	3.488	-1.40718	0.167629	0.287773	-6.31201	FALSE	intron	2
chr1:40637344-40639379	0.34785	-0.153081	0.848781	1.35341	1.40649	0.167833	0.287936	-5.76666	FALSE	intron	1
chr1:46161983-46164591	0.16797	-0.0740251	0.409965	1.93879	1.40588	0.168013	0.287936	-5.88068	FALSE	intron	2
chr18:74518671-74520783	-0.118983	-0.29041	0.0524452	2.42681	-1.4058	0.168035	0.287936	-6.04853	FALSE	intron	1
chr16:1833857-1835899	0.240169	-0.105943	0.586281	2.20125	1.40547	0.168133	0.287936	-6.0055	FALSE	3UTR	1
chr16:30201167-30204475	0.570861	-0.253325	1.39505	-0.60102	1.4029	0.168892	0.28906	-5.25716	FALSE	intergenic	2
chr1:44126143-44128237	0.286871	-0.127416	0.701159	1.37296	1.40252	0.169007	0.28908	-5.80175	FALSE	intron	1
chr15:40686078-40689027	-0.101002	-0.247011	0.0450074	4.22326	-1.40111	0.169424	0.289618	-6.50919	FALSE	intergenic	2
chr1:40689132-40691538	0.277302	-0.123855	0.678458	2.67471	1.40011	0.169721	0.289949	-6.13247	FALSE	intron	2
chr7:102318898-102321024	0.441119	-0.19725	1.07949	-0.832271	1.39961	0.16987	0.290027	-5.17771	FALSE	intergenic	1
chr6:111206648-111208695	0.361083	-0.163385	0.88555	1.67376	1.39448	0.171402	0.292465	-5.87118	FALSE	intron	1
chr5:43050393-43053420	-0.187992	-0.461302	0.0853189	3.62502	-1.39317	0.171793	0.292954	-6.36992	FALSE	intergenic	4
chr12:98931256-98935339	-0.0862897	-0.211983	0.0394033	5.85258	-1.3905	0.172596	0.294136	-6.6934	FALSE	intron	3
chr10:17727429-17730377	0.219459	-0.100289	0.539207	1.65777	1.39017	0.172695	0.294136	-5.8223	FALSE	intron	2
chr22:31743274-31745347	0.144498	-0.0662814	0.355277	2.46872	1.38853	0.173189	0.294799	-6.08105	FALSE	3UTR	1
chr22:24437864-24439957	-0.139451	-0.343237	0.0643343	2.27449	-1.38603	0.173947	0.295736	-5.99631	FALSE	intron	1
chr1:226049846-226053820	-0.180282	-0.443761	0.0831978	3.40666	-1.38589	0.173989	0.295736	-6.26642	FALSE	mixed	4
chr20:48558222-48562339	0.145292	-0.0671312	0.357714	4.66618	1.38536	0.174149	0.295736	-6.58011	FALSE	intron	4
chr19:1796864-1798936	-0.224824	-0.553534	0.103887	1.73207	-1.38532	0.17416	0.295736	-5.90404	FALSE	intron	1
chr9:100813259-100815464	0.407631	-0.188644	1.00391	1.7098	1.38466	0.174362	0.295899	-5.90841	FALSE	intergenic	2
chr1:154145685-154149468	-0.0910584	-0.22445	0.0423331	7.27091	-1.38266	0.17497	0.296752	-6.77255	FALSE	intron	4
chr15:79181924-79184014	-0.108678	-0.268001	0.050646	4.70263	-1.3816	0.175292	0.297119	-6.59791	FALSE	intron	1
chr2:9558040-9560087	0.084855	-0.0397011	0.209411	4.41819	1.37986	0.175823	0.297708	-6.55513	FALSE	intron	1
chr6:109485117-109491381	-0.101111	-0.249538	0.0473165	3.6919	-1.37977	0.175851	0.297708	-6.42814	FALSE	mixed	5
chr4:74125982-74128031	0.395391	-0.185821	0.976604	0.914478	1.37789	0.176425	0.2985	-5.6954	FALSE	intron	1
chr3:49460067-49462421	-0.153991	-0.380573	0.0725903	3.18095	-1.37656	0.176834	0.299012	-6.27633	FALSE	3UTR	2
chr2:201747548-201749712	0.56051	-0.268391	1.38941	0.374613	1.36963	0.17897	0.302441	-5.60026	FALSE	intron	1
chr19:53152537-53156681	-0.11958	-0.296485	0.0573242	3.57759	-1.36913	0.179126	0.302523	-6.40117	FALSE	mixed	2
chr1:113197210-113199324	0.0881618	-0.0427827	0.219106	6.44162	1.36369	0.180816	0.305196	-6.75968	FALSE	intron	1
chr1:93674364-93676544	0.133975	-0.0654463	0.333396	2.95132	1.36074	0.18174	0.30657	-6.2325	FALSE	intron	1
chr11:866435-869413	-0.158352	-0.394368	0.077663	2.25387	-1.35896	0.182297	0.307147	-6.02654	FALSE	3UTR	2
chr4:174245981-174248115	-0.290349	-0.723102	0.142403	1.68313	-1.35895	0.1823	0.307147	-5.88053	FALSE	intron	1
chr14:23497787-23499841	0.442276	-0.217168	1.10172	0.617286	1.35843	0.182463	0.307238	-5.685	FALSE	intron	1
JH636053.3:537587-539661	-0.28158	-0.702017	0.138858	0.742591	-1.35651	0.183069	0.308074	-5.62942	FALSE	NA	NA
chr12:110932391-110937066	0.132956	-0.0656545	0.331567	5.35506	1.3559	0.18326	0.30821	-6.70365	FALSE	intron	5
chr10:28826335-28829674	0.291153	-0.144011	0.726318	2.30995	1.35516	0.183494	0.30842	-6.10218	FALSE	intron	3
chr5:43046509-43048578	0.213241	-0.10558	0.532063	2.65574	1.35471	0.183636	0.308473	-6.1715	FALSE	intergenic	1
chr12:72095206-72097869	0.141063	-0.0708712	0.352997	3.64175	1.34814	0.185722	0.311791	-6.42968	FALSE	3UTR	2
chr19:3961626-3963692	-0.176579	-0.441997	0.0888394	2.35029	-1.34751	0.185924	0.311943	-6.05751	FALSE	intron	1
chr11:36506678-36509633	0.152444	-0.0767951	0.381682	2.6496	1.34693	0.186108	0.312067	-6.15195	FALSE	mixed	2
chr1:6281224-6284448	-0.0822658	-0.206031	0.0414993	6.86889	-1.34631	0.186307	0.312213	-6.80415	FALSE	3UTR	3
chr8:17857230-17859315	0.428692	-0.218121	1.0755	0.768312	1.34242	0.187551	0.314111	-5.67821	FALSE	intron	1
chr17:37325849-37327907	0.53613	-0.273569	1.34583	-1.96642	1.34113	0.187968	0.314525	-5.14419	FALSE	intergenic	1
chr2:202082872-202084918	0.139742	-0.0713324	0.350817	3.13112	1.34096	0.188022	0.314525	-6.18802	FALSE	3UTR	1
chr16:29453279-29455297	-0.340605	-0.85659	0.17538	0.576698	-1.33702	0.189293	0.316463	-5.64796	FALSE	intron	1
chr18:33745009-33747076	-0.11978	-0.301448	0.0618887	3.01594	-1.33545	0.189801	0.317012	-6.31848	FALSE	intron	1
chr5:70212509-70214790	0.933707	-0.482586	2.35	-3.26753	1.33531	0.189847	0.317012	-4.80292	FALSE	3UTR	2
chr3:42208209-42210278	0.695871	-0.360574	1.75232	-2.7172	1.33415	0.190221	0.31745	-4.84611	FALSE	intron	1
chr16:23487370-23489489	0.286882	-0.148958	0.722723	0.747848	1.33321	0.190526	0.317769	-5.71575	FALSE	intron	1
chr19:19775741-19777763	0.416928	-0.217339	1.0512	-0.48944	1.33141	0.191112	0.318558	-5.41282	FALSE	intergenic	1
chr17:41427853-41429880	0.300227	-0.156712	0.757166	0.63555	1.3308	0.19131	0.318699	-5.63751	FALSE	intergenic	1
chr1:40515145-40517259	0.281582	-0.147373	0.710537	3.42261	1.32959	0.191707	0.319107	-6.45325	FALSE	intron	1
chr2:206980427-206988738	-0.125231	-0.316071	0.0656088	5.7208	-1.32913	0.191858	0.319107	-6.76225	FALSE	3UTR	10
chr12:124108884-124111678	0.0837836	-0.0439055	0.211473	4.47983	1.32901	0.191895	0.319107	-6.62963	FALSE	mixed	2
chr1:98162-100283	0.46528	-0.244166	1.17472	-0.999375	1.32837	0.192106	0.319248	-5.448	FALSE	intron	1
chr8:11681325-11683981	-0.175601	-0.443414	0.0922129	5.7483	-1.32806	0.192207	0.319248	-6.73054	FALSE	intron	2
chr1:235854082-235857238	0.128156	-0.0674213	0.323733	5.16354	1.32722	0.192481	0.319514	-6.71516	FALSE	intron	4
chr22:41240998-41244512	0.0715327	-0.0376745	0.18074	5.82842	1.32671	0.192648	0.319602	-6.77203	FALSE	intron	3
chr7:102183736-102185815	0.334801	-0.176562	0.846165	0.492728	1.32611	0.192844	0.31963	-5.65173	FALSE	intron	1
chr4:769253-771424	0.294842	-0.155539	0.745224	2.29857	1.32597	0.192892	0.31963	-6.17218	FALSE	intron	1
chr1:21080804-21084482	-0.079435	-0.200812	0.0419421	4.42617	-1.32556	0.193027	0.319665	-6.63523	FALSE	intron	4
chr3:141878765-141883672	-0.128613	-0.325476	0.0682503	3.09613	-1.32325	0.193784	0.32073	-6.34501	FALSE	mixed	5
chr8:17874161-17877133	-0.254692	-0.644787	0.135403	2.00913	-1.32241	0.19406	0.320999	-6.01307	FALSE	intron	2
chr17:30685775-30687782	-0.108996	-0.276544	0.058552	5.84206	-1.31763	0.195641	0.323423	-6.78366	FALSE	intron	1
chr17:57278167-57282125	-0.0974261	-0.247326	0.0524738	6.25279	-1.31643	0.196041	0.323894	-6.81862	FALSE	mixed	3
chr19:23550217-23552248	0.294556	-0.159032	0.748144	0.165498	1.31532	0.196411	0.324314	-5.61732	FALSE	intron	1
chr1:224546674-224548717	0.0967243	-0.05241	0.245859	5.46461	1.31365	0.196964	0.324972	-6.76915	FALSE	intron	1
chr8:43091768-43098489	0.603355	-0.32709	1.5338	6.34139	1.31342	0.19704	0.324972	-6.80191	FALSE	intergenic	12
chr10:126471312-126473359	0.328549	-0.178615	0.835714	0.228644	1.31212	0.197475	0.325497	-5.65197	FALSE	intron	1
chr12:27129917-27131991	0.3699	-0.202078	0.941879	0.843083	1.30987	0.198228	0.326548	-5.74898	FALSE	3UTR	1
chr17:1367279-1369288	0.123179	-0.0678433	0.3142	3.7151	1.3061	0.199496	0.328444	-6.48972	FALSE	3UTR	1
chr15:68509720-68511791	-0.133474	-0.34055	0.0736027	3.46951	-1.30553	0.199685	0.328563	-6.44422	FALSE	intron	1
chr4:113336768-113338921	0.243582	-0.134867	0.622032	0.416694	1.30365	0.200321	0.329352	-5.64897	FALSE	intron	1
chr15:23266528-23268742	-0.162478	-0.414963	0.0900064	2.77902	-1.30342	0.200399	0.329352	-6.30869	FALSE	3UTR	2
chr1:115284873-115287006	0.218944	-0.121392	0.559279	1.58304	1.30301	0.200536	0.329386	-5.95893	FALSE	intron	1
chr1:155898786-155900881	0.2136	-0.119075	0.546275	3.76882	1.30048	0.201392	0.330597	-6.54641	FALSE	intron	1
chr2:26507657-26509868	-0.0874223	-0.223735	0.0488908	4.95415	-1.299	0.201896	0.331233	-6.73542	FALSE	intron	1
chr4:37864639-37867307	-0.201488	-0.516189	0.113213	3.30391	-1.2968	0.202642	0.332263	-6.46489	FALSE	intergenic	2
chr3:48713021-48715764	0.417815	-0.235206	1.07084	1.69486	1.29593	0.202941	0.332559	-5.96721	FALSE	intron	3
chr22:22044382-22046507	0.386523	-0.218882	0.991928	1.12415	1.29316	0.203887	0.333913	-5.87447	FALSE	intron	1
chr22:29130748-29135133	0.306361	-0.174227	0.786949	2.10933	1.29117	0.204568	0.334834	-6.14895	FALSE	intron	3
chr2:85806854-85809528	-0.0889472	-0.228558	0.0506633	7.34511	-1.29044	0.204819	0.33505	-6.89774	FALSE	intron	2
chr11:507518-509699	0.454715	-0.260728	1.17016	0.548946	1.28732	0.205892	0.336609	-5.69949	FALSE	intergenic	1
chr12:117116663-117120115	0.226676	-0.130429	0.583782	2.0895	1.28568	0.206458	0.337339	-6.06563	FALSE	intron	2
chr22:21979132-21981208	0.322345	-0.186285	0.830975	1.80966	1.28364	0.207165	0.338244	-6.04215	FALSE	intergenic	1
chr16:16244004-16246059	0.213352	-0.123363	0.550066	2.12823	1.28338	0.207252	0.338244	-6.00234	FALSE	intron	1
chr1:40518963-40521564	0.274273	-0.159435	0.707982	3.32332	1.28088	0.208121	0.33888	-6.50435	FALSE	intron	2
chr2:183960977-183963030	0.138312	-0.0804124	0.357037	2.17752	1.28081	0.208145	0.33888	-6.09721	FALSE	3UTR	1
GL339449.2:379960-382189	-1.20497	-3.11062	0.700687	-5.67337	-1.28072	0.208177	0.33888	-4.60204	FALSE	NA	NA
chr3:128636057-128639049	0.325233	-0.189188	0.839655	1.90237	1.28056	0.208234	0.33888	-6.1123	FALSE	intron	2
chr16:31902436-31904467	0.355684	-0.206916	0.918284	0.267046	1.28053	0.208245	0.33888	-5.61583	FALSE	intron	1
chr17:41151885-41153946	-0.116195	-0.300115	0.0677249	8.64511	-1.27962	0.208559	0.339194	-6.96573	FALSE	intron	1
chr16:54289757-54293457	-0.238461	-0.616087	0.139166	2.23245	-1.27902	0.208768	0.339339	-6.22358	FALSE	intron	2
chr20:54967394-54971327	-0.106081	-0.27413	0.0619694	3.75246	-1.27856	0.20893	0.339405	-6.5585	FALSE	intron	2
chr4:152025872-152028784	0.266279	-0.155854	0.688413	2.07468	1.27765	0.209248	0.339726	-6.11061	FALSE	intergenic	2
chr2:131864362-131866377	0.23797	-0.139736	0.615676	0.460004	1.27612	0.209781	0.340395	-5.70313	FALSE	3UTR	1
chr3:169768911-169770988	0.259392	-0.152822	0.671607	0.916089	1.27455	0.21033	0.341089	-5.81958	FALSE	intron	1
chr5:118174165-118176270	-0.170757	-0.442334	0.10082	2.57706	-1.27353	0.210689	0.341258	-6.20515	FALSE	3UTR	1
chr13:53262835-53266361	0.169435	-0.100098	0.438969	3.58198	1.27325	0.210786	0.341258	-6.52418	FALSE	3UTR	2
chr5:74641608-74643673	-0.226952	-0.587993	0.134088	3.99789	-1.27322	0.210798	0.341258	-6.54367	FALSE	intron	1
chr17:29102692-29115933	0.20503	-0.12191	0.531969	5.05075	1.2702	0.211859	0.342778	-6.79804	FALSE	mixed	12
chr9:100807780-100812142	0.230137	-0.137164	0.597438	3.3334	1.26908	0.212254	0.343146	-6.53112	FALSE	intergenic	5
chr2:172177501-172181039	-0.0946827	-0.245823	0.0564575	3.77484	-1.26886	0.212331	0.343146	-6.57579	FALSE	3UTR	4
chr1:161338996-161341075	0.198618	-0.119005	0.51624	0.902928	1.26657	0.21314	0.344221	-5.82886	FALSE	intron	1
chr17:29099878-29101971	0.282517	-0.169376	0.73441	2.02888	1.26629	0.21324	0.344221	-6.19154	FALSE	intergenic	1
chr2:128468788-128471530	-0.124105	-0.322809	0.0745995	3.84048	-1.26504	0.213682	0.344735	-6.58826	FALSE	intron	2
chr15:28959668-28962177	-0.300246	-0.781431	0.180939	3.26205	-1.26383	0.214112	0.345231	-6.48445	FALSE	intron	2
chr9:67319538-67321661	0.752091	-0.454962	1.95914	-1.84413	1.26202	0.214754	0.346068	-5.13423	FALSE	intergenic	1
chr3:48707234-48709308	0.275051	-0.167048	0.717151	0.562076	1.26013	0.215427	0.346818	-5.77555	FALSE	intron	1
chr12:98916718-98918731	0.328197	-0.199376	0.85577	0.10347	1.26001	0.21547	0.346818	-5.6471	FALSE	intron	1
chr7:65956032-65958117	-0.2836	-0.739604	0.172405	0.78456	-1.25968	0.215589	0.346818	-5.75966	FALSE	intron	1
chr8:12451625-12453696	-0.717918	-1.87305	0.437212	-2.4238	-1.25883	0.215892	0.347061	-4.9858	FALSE	intergenic	1
chr6:150145949-150147967	-0.119415	-0.311594	0.0727641	2.83003	-1.25856	0.215987	0.347061	-6.32495	FALSE	intron	1
chr13:25009644-25011697	0.262004	-0.160051	0.684059	0.134967	1.25737	0.216415	0.34755	-5.67851	FALSE	intron	1
chr15:102284239-102286608	-0.275066	-0.718389	0.168257	0.0556666	-1.25672	0.216646	0.347721	-5.58228	FALSE	intron	2
chr2:55801773-55804253	0.267586	-0.16463	0.699801	0.509088	1.25396	0.217636	0.34893	-5.77904	FALSE	intron	2
chr2:85549221-85551318	-0.0955193	-0.24981	0.0587714	4.52515	-1.25393	0.217647	0.34893	-6.74234	FALSE	intron	1
chr6:114316438-114319092	0.103952	-0.064188	0.272092	2.5939	1.25223	0.218259	0.349712	-6.34645	FALSE	intron	2
chr5:121365380-121368142	-0.126666	-0.331705	0.0783726	4.01941	-1.25126	0.21861	0.350037	-6.67611	FALSE	intron	2
chr17:41297390-41299587	-0.147679	-0.386827	0.0914687	1.09729	-1.25077	0.218788	0.350037	-5.89516	FALSE	intergenic	1
chr19:50451416-50454068	0.397887	-0.246509	1.04228	0.256024	1.25063	0.218835	0.350037	-5.69387	FALSE	3UTR	2
chr12:51323119-51326440	0.15071	-0.0936613	0.395081	2.95763	1.24915	0.219372	0.350695	-6.27181	FALSE	3UTR	3
chr15:100346556-100349036	-0.192894	-0.506346	0.120558	1.25462	-1.24644	0.220354	0.352065	-5.87316	FALSE	intron	2
chr10:93712268-93714312	-0.118613	-0.311757	0.0745314	3.94215	-1.24386	0.221289	0.353359	-6.64903	FALSE	intron	1
chr19:18475176-18480170	-0.0797698	-0.209924	0.0503843	5.30441	-1.24138	0.222196	0.354605	-6.83308	FALSE	3UTR	5
chr11:58896792-58898850	0.247833	-0.156699	0.652365	0.470419	1.24088	0.222378	0.354695	-5.73663	FALSE	intron	1
chr11:67859683-67861740	0.308543	-0.195629	0.812715	0.780597	1.23954	0.222867	0.355272	-5.81492	FALSE	intron	1
chr5:130535748-130539362	-0.10927	-0.287882	0.0693418	4.80018	-1.23912	0.22302	0.355272	-6.79294	FALSE	3UTR	5
chrX:118671462-118674437	-0.103851	-0.273641	0.0659397	4.25842	-1.23885	0.223119	0.355272	-6.70441	FALSE	3UTR	2
chr7:43779347-43781358	0.322592	-0.205141	0.850324	-0.216536	1.23812	0.223387	0.355338	-5.63463	FALSE	intergenic	1
chr7:55533387-55535467	-0.240598	-0.634411	0.153215	1.91616	-1.23744	0.223635	0.355338	-6.09532	FALSE	intergenic	1
chr12:53862625-53865063	0.206515	-0.131519	0.544549	0.849997	1.23741	0.223648	0.355338	-5.83877	FALSE	intron	2
chr12:64841759-64845167	0.0957394	-0.0609782	0.252457	6.20855	1.23736	0.223666	0.355338	-6.90686	FALSE	3UTR	2
JH636052.4:2657245-2659303	-0.184469	-0.486943	0.118004	1.42161	-1.23527	0.224435	0.356358	-5.89989	FALSE	NA	NA
chr16:30209047-30211950	0.393622	-0.252382	1.03963	-1.89958	1.23415	0.224846	0.35681	-5.25457	FALSE	intron	2
chr15:30800975-30802984	0.752235	-0.483889	1.98836	-2.82184	1.23258	0.225425	0.357526	-4.95067	FALSE	intergenic	1
chr21:44316650-44323239	0.133509	-0.0863292	0.353347	4.3433	1.23007	0.226351	0.358793	-6.74194	FALSE	intron	6
chr17:43020735-43022784	0.456142	-0.295545	1.20783	1.01381	1.2291	0.226712	0.359164	-5.9678	FALSE	intron	1
chr2:178249023-178251095	0.363742	-0.236201	0.963685	-0.75667	1.22802	0.22711	0.359591	-5.45898	FALSE	intron	1
chr20:44523713-44525759	-0.103691	-0.275373	0.0679922	4.68632	-1.22331	0.228865	0.362166	-6.80386	FALSE	intron	1
chr3:57547917-57551533	-0.112753	-0.299706	0.0741995	2.48289	-1.22158	0.229512	0.362985	-6.28512	FALSE	3UTR	2
chr1:117623935-117626785	0.0927241	-0.0618536	0.247302	3.9008	1.21498	0.231989	0.366696	-6.67086	FALSE	intron	2
chr20:17941909-17944121	0.27992	-0.187082	0.746921	6.23597	1.21405	0.232337	0.367041	-6.92641	FALSE	intron	1
chr4:37869782-37872202	-0.180103	-0.481018	0.120811	2.98423	-1.21228	0.233008	0.367894	-6.5	FALSE	intergenic	2
chr6:35803416-35805488	0.25863	-0.174815	0.692075	1.52343	1.20856	0.234418	0.369911	-6.05681	FALSE	intron	1
JH636052.4:2559688-2562607	-0.146491	-0.392344	0.0993611	1.71257	-1.20687	0.23506	0.370717	-6.02417	FALSE	NA	NA
chr12:112246921-112250555	0.118218	-0.080455	0.316891	5.41966	1.20522	0.235687	0.371498	-6.932	FALSE	intergenic	3
chr19:10600155-10602266	-0.0842851	-0.226021	0.0574513	4.70835	-1.20446	0.235978	0.371749	-6.80224	FALSE	intron	1
chr13:50608415-50615048	0.294643	-0.202667	0.791953	3.60854	1.20003	0.237674	0.37421	-6.63653	FALSE	intergenic	4
chr1:24989203-24991264	0.130278	-0.0899307	0.350487	2.35568	1.19828	0.238344	0.375056	-6.32839	FALSE	intron	1
chr6:53156332-53159389	-0.093222	-0.251113	0.0646692	4.96765	-1.19587	0.239275	0.376174	-6.84739	FALSE	intron	2
chr16:88859625-88861665	-0.275334	-0.741719	0.191051	0.753133	-1.19574	0.239323	0.376174	-5.91243	FALSE	intergenic	1
chr2:114704844-114706916	0.293447	-0.203782	0.790677	0.338991	1.19535	0.239473	0.376201	-5.82562	FALSE	intron	1
chr2:44168995-44171032	-0.112238	-0.302716	0.0782403	5.81456	-1.19349	0.240194	0.377122	-6.93852	FALSE	intron	1
chr15:57141270-57143345	0.278716	-0.194637	0.752069	0.112104	1.19261	0.240532	0.377442	-5.68178	FALSE	intron	1
chr3:196078680-196080715	0.156674	-0.109513	0.422862	2.72962	1.19216	0.240709	0.377509	-6.34366	FALSE	3UTR	1
chr4:17626717-17631777	-0.0537296	-0.145185	0.0377257	5.42824	-1.18995	0.241566	0.378573	-6.9147	FALSE	3UTR	5
chr1:62918755-62920839	-0.178302	-0.481858	0.125253	1.5335	-1.18971	0.241657	0.378573	-6.02944	FALSE	intergenic	1
chr17:79526435-79532060	0.235461	-0.165819	0.63674	4.36215	1.18849	0.242133	0.37902	-6.80705	FALSE	mixed	10
chr1:41163633-41174456	0.275459	-0.194066	0.744983	5.03402	1.18829	0.242212	0.37902	-6.88489	FALSE	intron	9
chr15:28943917-28946187	-0.127347	-0.344926	0.0902324	3.95114	-1.18548	0.243306	0.38052	-6.72911	FALSE	intergenic	2
chr10:27429142-27431242	0.283679	-0.201515	0.768873	0.711065	1.18423	0.243794	0.380962	-5.90519	FALSE	intron	1
chr7:75669032-75671122	1.22767	-0.872385	3.32773	-4.56812	1.18406	0.243859	0.380962	-4.78923	FALSE	intron	1
chr9:98777017-98779073	0.169495	-0.120608	0.459599	2.87382	1.18339	0.244123	0.381162	-6.42677	FALSE	intergenic	1
chr18:43675849-43677910	0.288768	-0.207255	0.784791	2.13875	1.17915	0.245784	0.383496	-6.2718	FALSE	intron	1
chr8:41398640-41409532	0.0510454	-0.0366566	0.138747	6.05441	1.17888	0.245891	0.383496	-6.97218	FALSE	mixed	10
chr9:135142732-135144844	0.165051	-0.11942	0.449522	1.93506	1.17518	0.247352	0.385562	-6.14321	FALSE	intron	1
chr16:89875028-89877161	-0.241067	-0.65689	0.174756	2.62942	-1.17423	0.247726	0.385636	-6.41398	FALSE	intron	1
chr16:69398495-69400605	0.182334	-0.132222	0.496891	1.71698	1.17407	0.24779	0.385636	-6.06167	FALSE	intron	1
chr22:36661161-36663946	0.127539	-0.0924963	0.347574	3.43343	1.17401	0.247811	0.385636	-6.51983	FALSE	3UTR	2
chr15:30928782-30931209	0.132848	-0.0965219	0.362217	2.45932	1.17312	0.248166	0.385975	-6.34638	FALSE	intron	2
chr20:35661963-35664050	0.0908151	-0.0661204	0.247751	3.99753	1.17209	0.248574	0.386256	-6.73568	FALSE	intron	1
chr1:235285543-235291033	-0.064035	-0.174711	0.0466413	6.37013	-1.17189	0.248653	0.386256	-6.99379	FALSE	intron	5
chr4:490575-492980	1.2483	-0.909721	3.40633	-4.21321	1.17162	0.248759	0.386256	-4.8305	FALSE	intron	2
chr1:40258099-40260202	0.424198	-0.309652	1.15805	1.69433	1.17081	0.249083	0.386546	-6.18505	FALSE	intergenic	2
chr16:89833053-89836045	-0.223152	-0.609781	0.163477	2.52651	-1.16904	0.249785	0.387232	-6.37421	FALSE	intron	2
chr1:236019338-236021450	0.450156	-0.329803	1.23011	2.57551	1.169	0.249801	0.387232	-6.44826	FALSE	intron	1
chr16:31051166-31053234	0.147015	-0.107916	0.401945	2.90604	1.16805	0.250178	0.387603	-6.45855	FALSE	intergenic	1
chr1:6251185-6253676	0.0898054	-0.0663093	0.24592	8.06719	1.16515	0.251336	0.389183	-7.07975	FALSE	intron	2
chr14:35269560-35271952	0.11063	-0.0820949	0.303355	5.51847	1.16268	0.252326	0.390501	-6.95338	FALSE	mixed	3
chr1:243321247-243324284	0.232953	-0.173746	0.639652	1.16499	1.16016	0.253336	0.391849	-6.00867	FALSE	intron	2
chr19:21133557-21135803	1.20094	-0.899287	3.30116	-6.15572	1.15818	0.254131	0.392862	-4.7095	FALSE	intergenic	2
chr1:28835872-28842777	0.279847	-0.209916	0.769611	4.82408	1.15733	0.254474	0.393177	-6.91673	FALSE	intron	5
chr1:247056246-247058323	-0.150407	-0.414084	0.113269	3.84098	-1.15537	0.255267	0.393977	-6.71565	FALSE	intron	1
chr22:36883403-36885586	-0.133101	-0.36644	0.100239	2.6645	-1.15536	0.255273	0.393977	-6.41764	FALSE	3UTR	1
chr12:66588457-66590602	0.327327	-0.2468	0.901453	1.24262	1.15477	0.255508	0.394124	-6.07558	FALSE	intron	1
chr8:41473680-41475762	0.296466	-0.223858	0.81679	1.70283	1.15405	0.255801	0.394359	-6.14889	FALSE	intron	1
chr1:224371278-224373353	-0.277436	-0.764514	0.209642	1.70535	-1.15369	0.255948	0.394371	-6.12813	FALSE	intron	1
chr2:61731638-61733924	0.268558	-0.203168	0.740285	1.50372	1.15311	0.256181	0.394513	-6.09632	FALSE	intron	2
chr17:57769541-57771703	0.149551	-0.113222	0.412325	6.62304	1.15274	0.256332	0.394529	-7.03025	FALSE	intron	1
chr12:62950854-62954348	-0.148662	-0.410339	0.113015	2.51307	-1.15069	0.257165	0.395596	-6.39416	FALSE	intron	3
chr7:139054297-139056423	-0.298445	-0.824375	0.227486	2.25181	-1.14937	0.257702	0.396204	-6.31028	FALSE	intron	1
chr8:30046249-30048338	0.195171	-0.148874	0.539215	0.846616	1.14901	0.257847	0.396211	-5.91667	FALSE	intergenic	1
chr13:51510432-51512506	0.300512	-0.230017	0.83104	1.07994	1.1473	0.258545	0.396922	-6.02397	FALSE	intron	1
chr2:61275626-61279030	0.0764548	-0.0585334	0.211443	4.77977	1.14718	0.258592	0.396922	-6.87464	FALSE	3UTR	4
chr11:58913178-58915899	0.261863	-0.2008	0.724525	4.17179	1.14639	0.258916	0.397202	-6.79762	FALSE	intron	2
chr19:53637480-53639496	0.230446	-0.176869	0.637761	0.663414	1.14594	0.2591	0.397268	-5.88628	FALSE	5UTR	1
chr8:103870942-103873058	0.271286	-0.209852	0.752425	1.53735	1.14204	0.260697	0.399498	-6.15701	FALSE	intron	1
chr16:19624930-19626995	-0.210448	-0.585326	0.164429	0.677683	-1.13705	0.26275	0.402425	-5.87022	FALSE	intron	1
chr7:64963123-64965181	0.197996	-0.155372	0.551364	1.5577	1.13489	0.263643	0.403542	-6.08779	FALSE	intergenic	1
chr1:151232111-151234235	0.393583	-0.309068	1.09623	0.687054	1.13454	0.263787	0.403542	-5.9353	FALSE	intron	1
chr19:9760462-9762591	0.0739038	-0.0581625	0.20597	4.94069	1.13344	0.264244	0.403542	-6.92384	FALSE	3UTR	1
chr14:24462735-24464745	0.0859097	-0.0676197	0.239439	3.16462	1.13337	0.26427	0.403542	-6.63872	FALSE	intron	1
chr15:29069029-29071146	-0.128821	-0.359057	0.101415	3.72592	-1.13328	0.264311	0.403542	-6.70273	FALSE	intergenic	1
chr12:14650829-14652881	0.144764	-0.113983	0.403511	4.10681	1.1332	0.26434	0.403542	-6.79099	FALSE	intergenic	1
chr1:41159661-41162835	0.292937	-0.231309	0.817182	4.56082	1.13178	0.264931	0.404225	-6.9055	FALSE	intron	3
chr1:154424530-154426587	0.269218	-0.212778	0.751213	1.50728	1.13132	0.265124	0.4043	-6.11117	FALSE	intron	1
chr14:89038947-89041855	-0.0558052	-0.155918	0.0443076	4.78449	-1.12904	0.266072	0.405525	-6.90961	FALSE	mixed	2
chr1:33518395-33521567	0.356442	-0.284877	0.99776	2.28947	1.12574	0.267448	0.407402	-6.38582	FALSE	intergenic	5
chr19:13060651-13062817	0.406264	-0.325032	1.13756	1.33844	1.12522	0.267664	0.407427	-6.08937	FALSE	intron	1
chr1:40424409-40426557	-0.140621	-0.393793	0.112552	6.05356	-1.12501	0.267754	0.407427	-7.00474	FALSE	intron	1
chr14:51206150-51208204	0.12421	-0.100307	0.348727	3.41603	1.12054	0.269625	0.409958	-6.62514	FALSE	intron	1
chr15:50648632-50650827	0.324355	-0.262042	0.910752	1.9983	1.12034	0.26971	0.409958	-6.31014	FALSE	3UTR	1
chr11:118879578-118881839	-0.303318	-0.85202	0.245385	-0.294354	-1.11965	0.27	0.410178	-5.67731	FALSE	intron	1
chr16:70289240-70292069	-0.152431	-0.428344	0.123482	5.13563	-1.11899	0.270281	0.410383	-6.93718	FALSE	intron	3
chr1:41270652-41272697	0.32881	-0.26918	0.926801	-0.276859	1.11372	0.272507	0.41354	-5.62197	FALSE	intron	1
chr2:113961725-113964060	-0.16992	-0.479245	0.139406	2.01019	-1.11263	0.272967	0.413735	-6.2755	FALSE	3UTR	2
chr3:9839349-9841407	-0.0582743	-0.164363	0.0478146	6.32802	-1.11258	0.27299	0.413735	-7.06393	FALSE	intron	1
chr11:73583807-73585831	0.068485	-0.0562415	0.193212	5.79258	1.11214	0.273175	0.413735	-7.03495	FALSE	intron	1
chr5:72186140-72188171	0.116743	-0.095894	0.32938	4.84721	1.11203	0.273224	0.413735	-6.92711	FALSE	intron	1
chr1:44140488-44143192	-0.130019	-0.366979	0.106942	2.73674	-1.11135	0.273509	0.413943	-6.54647	FALSE	intron	2
chr15:28974248-28976379	0.207897	-0.171465	0.58726	2.98938	1.10999	0.27409	0.414599	-6.6054	FALSE	intron	1
chr1:39460552-39462638	0.324525	-0.269137	0.918187	0.995369	1.10721	0.275271	0.416163	-6.02628	FALSE	intron	1
chr16:29552358-29557062	0.181877	-0.15125	0.515004	0.411716	1.10584	0.275859	0.416827	-5.82011	FALSE	intergenic	5
chr1:247369278-247371350	0.291913	-0.245263	0.829089	2.00739	1.10068	0.27807	0.419533	-6.29332	FALSE	intron	1
chr11:594124-596203	0.190625	-0.160167	0.541417	0.672462	1.10066	0.278078	0.419533	-5.96683	FALSE	intron	1
chr21:22395938-22398676	0.33647	-0.282734	0.955674	1.41389	1.10062	0.278097	0.419533	-6.13215	FALSE	intron	2
chr1:179877599-179879675	-0.0767738	-0.218151	0.0646031	4.18668	-1.09991	0.2784	0.419765	-6.85734	FALSE	intron	1
chr3:121210694-121212763	-0.115685	-0.329042	0.0976728	3.16848	-1.09822	0.279126	0.420634	-6.61601	FALSE	intron	1
chr11:77778588-77781151	0.0739411	-0.0627703	0.210653	5.09449	1.09548	0.280311	0.422167	-6.9921	FALSE	3UTR	2
chr10:65371392-65373401	0.326004	-0.276922	0.92893	-0.438184	1.09517	0.280444	0.422167	-5.73657	FALSE	intron	1
chr9:133583427-133585499	-0.203643	-0.580802	0.173517	0.769377	-1.09362	0.281116	0.422952	-5.97895	FALSE	intergenic	1
chr21:11169390-11171511	-0.176202	-0.503285	0.15088	1.35243	-1.09113	0.282194	0.424305	-6.09993	FALSE	intron	1
chr10:28901131-28903176	0.183811	-0.157484	0.525106	1.28683	1.09085	0.282317	0.424305	-6.11645	FALSE	intron	1
chr1:39458192-39460260	0.329517	-0.283302	0.942336	1.50041	1.0891	0.283077	0.42522	-6.19999	FALSE	intron	1
chr19:36259906-36262685	0.160072	-0.138027	0.45817	1.63023	1.08762	0.283722	0.425962	-6.24856	FALSE	intron	3
chr2:204161106-204171199	-0.0835246	-0.239304	0.0722553	5.16097	-1.08599	0.284433	0.426802	-6.9925	FALSE	intergenic	17
chr6:36693744-36695840	-0.162198	-0.465087	0.140692	2.69309	-1.08463	0.285026	0.427463	-6.5801	FALSE	intron	1
chr22:21307833-21311307	0.126441	-0.110285	0.363167	3.72653	1.08185	0.286246	0.429064	-6.78029	FALSE	intergenic	2
chr9:139574230-139576389	0.238552	-0.208309	0.685413	2.28849	1.08127	0.286501	0.429079	-6.43542	FALSE	intron	1
chr7:74295346-74299777	-0.113696	-0.326701	0.0993093	2.16573	-1.08113	0.286561	0.429079	-6.38067	FALSE	intergenic	8
chr10:120822479-120824522	0.223394	-0.195697	0.642486	1.51484	1.07966	0.287207	0.429818	-6.23047	FALSE	intron	1
chr1:62913671-62916436	-0.0680168	-0.195674	0.05964	6.24816	-1.07918	0.287417	0.429902	-7.09215	FALSE	intron	2
chr17:62478920-62481005	0.176904	-0.155945	0.509753	0.754821	1.0765	0.288599	0.431442	-6.0266	FALSE	intron	1
chr12:66558270-66560314	0.316383	-0.279538	0.912304	0.550032	1.07534	0.289109	0.431973	-5.95545	FALSE	intron	1
chr7:44116869-44119029	-0.240338	-0.693926	0.21325	2.35112	-1.07321	0.290054	0.433155	-6.39705	FALSE	intron	1
chr7:90017830-90020294	-0.1257	-0.36402	0.112619	2.13621	-1.06832	0.292225	0.436166	-6.30895	FALSE	3UTR	2
chr13:111550208-111553391	0.209844	-0.188354	0.608042	4.12735	1.06739	0.292639	0.436552	-6.91036	FALSE	intron	2
chr15:32734321-32736392	-0.348869	-1.01183	0.314096	-0.89889	-1.06585	0.293325	0.437344	-5.65864	FALSE	intergenic	1
chr1:235846989-235849709	-0.148399	-0.430715	0.133918	2.50971	-1.06467	0.293849	0.437686	-6.51557	FALSE	intron	2
chr16:24934509-24936567	0.255733	-0.230796	0.742262	0.557014	1.06464	0.293866	0.437686	-5.98603	FALSE	intron	1
chr15:29103961-29106120	0.1773	-0.160349	0.514949	0.711786	1.06357	0.294342	0.438163	-5.99272	FALSE	intergenic	1
chr12:112451716-112453841	0.33815	-0.306675	0.982975	2.35341	1.06216	0.294973	0.438869	-6.47611	FALSE	intron	1
chr7:5410791-5412875	-0.178167	-0.518967	0.162632	3.18795	-1.05889	0.296439	0.440818	-6.59419	FALSE	intron	1
chr17:61916365-61918753	-0.257532	-0.750609	0.235544	2.09801	-1.05789	0.296891	0.441256	-6.41735	FALSE	mixed	2
chr22:50645669-50647712	0.167005	-0.15301	0.48702	2.52607	1.05702	0.297283	0.441606	-6.43936	FALSE	intron	1
chr2:69687754-69690806	0.177641	-0.163061	0.518344	3.73909	1.05607	0.297711	0.442009	-6.80933	FALSE	5UTR	2
chr12:39094363-39096424	0.307701	-0.283038	0.898441	1.1603	1.05501	0.298188	0.442483	-6.12029	FALSE	intron	1
chr5:70329844-70332060	-0.121076	-0.353623	0.111471	1.38859	-1.05456	0.298393	0.442553	-6.15803	FALSE	3UTR	1
chr16:75478310-75480484	0.0718403	-0.0664351	0.210116	4.77234	1.05232	0.299406	0.443821	-6.98678	FALSE	3UTR	1
chr4:57325082-57328116	-0.0640719	-0.187599	0.0594554	6.97964	-1.05058	0.300194	0.444755	-7.16139	FALSE	3UTR	4
chr22:19941176-19943250	-0.248475	-0.728002	0.231053	1.59396	-1.04952	0.300672	0.444915	-6.21099	FALSE	intron	1
chr1:38349151-38351241	0.204277	-0.190026	0.598581	1.05728	1.04933	0.30076	0.444915	-6.04843	FALSE	intron	1
chr9:96233462-96236729	-0.0637579	-0.186858	0.0593424	4.71562	-1.04905	0.300885	0.444915	-6.98473	FALSE	intron	2
chr13:50638753-50640793	0.294788	-0.274478	0.864055	1.40692	1.04886	0.300972	0.444915	-6.18656	FALSE	intergenic	1
chr6:71281736-71283814	0.30649	-0.285523	0.898504	-0.442091	1.0486	0.301093	0.444915	-5.82484	FALSE	intron	1
chr1:206615818-206617842	0.515113	-0.482543	1.51277	-3.01819	1.04579	0.30237	0.446509	-5.20278	FALSE	intron	1
chr7:25157964-25162484	0.0795743	-0.0746096	0.233758	4.94207	1.04534	0.302576	0.446509	-7.03385	FALSE	mixed	6
chr14:50253740-50255817	0.24165	-0.226645	0.709945	0.866107	1.04518	0.302648	0.446509	-6.04493	FALSE	intron	1
chr13:73352289-73354488	0.0653443	-0.0618902	0.192579	4.01857	1.04022	0.304915	0.449617	-6.90164	FALSE	intron	1
chr1:100589039-100591216	0.239421	-0.226969	0.705812	1.08696	1.03977	0.305123	0.449689	-6.11968	FALSE	intron	1
chr19:57726543-57728600	0.121918	-0.11586	0.359696	2.9489	1.03853	0.305691	0.45029	-6.59556	FALSE	intergenic	1
chr16:31378633-31380721	0.388467	-0.369988	1.14692	0.173862	1.0374	0.306209	0.450816	-5.907	FALSE	intron	1
chr1:226254284-226256375	0.328715	-0.313596	0.971026	2.41464	1.03657	0.306593	0.450881	-6.52919	FALSE	intron	1
chrX:77082574-77085042	0.131881	-0.125888	0.389651	3.43706	1.03627	0.306728	0.450881	-6.75335	FALSE	3UTR	2
chr5:126164179-126166279	0.274121	-0.26167	0.809912	0.821235	1.03626	0.306734	0.450881	-6.06319	FALSE	intron	1
chr12:133296956-133299121	-0.0692134	-0.204772	0.0663453	6.2302	-1.03416	0.307704	0.452071	-7.13818	FALSE	3UTR	1
chr17:80440066-80442115	-0.119648	-0.354431	0.115136	2.45234	-1.03219	0.308612	0.453168	-6.45644	FALSE	intron	1
chr19:8601463-8607602	-0.070932	-0.210253	0.0683896	5.61439	-1.03121	0.309065	0.453597	-7.10758	FALSE	intron	9
chr9:94840443-94842551	0.11489	-0.111195	0.340976	3.63863	1.02928	0.309958	0.45467	-6.804	FALSE	3UTR	1
chr21:11176889-11180875	-0.206007	-0.612461	0.200447	2.04092	-1.02658	0.311211	0.45627	-6.34149	FALSE	intron	2
chr15:32912839-32914915	0.285303	-0.278185	0.84879	1.25723	1.02552	0.311704	0.456755	-6.21014	FALSE	intron	1
chr15:30386618-30388691	-0.13735	-0.409004	0.134304	1.40375	-1.02409	0.312372	0.457495	-6.21052	FALSE	intergenic	1
chr1:235982746-235985691	0.243913	-0.240608	0.728433	2.50545	1.01964	0.314451	0.459881	-6.56534	FALSE	intron	2
chr22:41322205-41328692	-0.0933419	-0.278802	0.0921179	3.93345	-1.01941	0.314556	0.459881	-6.89607	FALSE	3UTR	8
chr9:130988692-130994008	0.243986	-0.240825	0.728796	2.10776	1.01933	0.314594	0.459881	-6.43787	FALSE	intron	6
chr6:86325133-86329245	-0.0623792	-0.186345	0.061587	6.42399	-1.0192	0.314656	0.459881	-7.169	FALSE	intron	2
chr22:18882809-18884873	-0.372274	-1.11463	0.370085	-0.705466	-1.01572	0.316291	0.462031	-5.7241	FALSE	intergenic	1
chr1:235277802-235279859	0.222757	-0.22171	0.667224	1.80868	1.01511	0.316573	0.462203	-6.36301	FALSE	intron	1
chr4:119219710-119222426	-0.0649868	-0.194859	0.0648855	4.99033	-1.01352	0.317325	0.46306	-7.05548	FALSE	intron	2
chr9:79075584-79077744	-0.153405	-0.46062	0.153811	1.06071	-1.01139	0.318328	0.464081	-6.14637	FALSE	intron	2
chr6:99874859-99876945	0.2828	-0.283579	0.849179	0.826997	1.01134	0.318354	0.464081	-6.11554	FALSE	intron	1
chr16:15966046-15968095	-0.0684927	-0.205881	0.0688952	4.5117	-1.00976	0.319098	0.464924	-7.01434	FALSE	intron	1
chr15:44872497-44876604	-0.080313	-0.241576	0.08095	4.39693	-1.00873	0.319587	0.465395	-6.97085	FALSE	intron	3
chrX:153023688-153029091	-0.331406	-0.999012	0.336199	-0.981063	-1.00546	0.321137	0.467411	-5.68803	FALSE	intron	4
chr1:154179660-154181827	-0.0623341	-0.187968	0.0632997	6.93173	-1.00494	0.321381	0.467524	-7.1994	FALSE	intron	1
chr19:9921703-9926134	0.157538	-0.160255	0.475331	4.08018	1.00407	0.321796	0.467647	-6.92462	FALSE	intron	3
chr16:11892746-11894797	0.366201	-0.372519	1.10492	0.911164	1.00407	0.321798	0.467647	-6.10939	FALSE	intergenic	1
chr1:44309709-44311756	-0.245383	-0.742288	0.251521	1.3573	-1.00022	0.323631	0.469853	-6.26442	FALSE	intron	1
chr2:86246541-86248559	-0.206659	-0.625164	0.211845	1.08291	-1.00018	0.323651	0.469853	-6.14195	FALSE	3UTR	1
GL339449.2:964312-966452	0.453888	-0.466312	1.37409	-2.29907	0.999055	0.324188	0.47008	-5.27571	FALSE	NA	NA
chr1:46771187-46773243	0.280012	-0.287678	0.847702	1.60745	0.999054	0.324188	0.47008	-6.34279	FALSE	intron	1
chr17:29066587-29068663	0.226105	-0.23241	0.68462	1.79614	0.998803	0.324309	0.47008	-6.41143	FALSE	intron	1
chr20:5569085-5572034	0.301008	-0.310641	0.912656	2.27166	0.996778	0.325277	0.471242	-6.53758	FALSE	intron	2
GL949752.1:176093-178106	0.206201	-0.214634	0.627036	1.59117	0.992435	0.327363	0.474018	-6.26293	FALSE	NA	NA
chr1:26773211-26775936	-0.102766	-0.312582	0.10705	2.60618	-0.992051	0.327548	0.474042	-6.57711	FALSE	mixed	2
chr9:139728268-139730297	-0.0683191	-0.207863	0.0712246	5.05868	-0.991642	0.327744	0.474083	-7.08832	FALSE	intron	1
chr5:110844445-110848251	0.1624	-0.169469	0.494269	2.9293	0.991159	0.327977	0.474176	-6.51797	FALSE	intron	2
chr17:73939046-73942108	-0.085259	-0.259786	0.0892681	4.53391	-0.989465	0.328794	0.475112	-7.03075	FALSE	3UTR	2
chr19:28297731-28300144	0.132219	-0.138903	0.403341	2.78823	0.987762	0.329616	0.47568	-6.64514	FALSE	intron	2
GL383558.1:273102-277202	-1.18915	-3.6276	1.24929	-6.36616	-0.987753	0.329621	0.47568	-4.80621	FALSE	NA	NA
chr13:21947456-21950211	0.0736373	-0.0774147	0.224689	5.76355	0.987403	0.32979	0.47568	-7.15523	FALSE	intergenic	3
chr2:233992697-233994745	0.224017	-0.235578	0.683612	0.360157	0.987252	0.329863	0.47568	-5.99884	FALSE	intron	1
chr1:161335663-161337817	-0.108181	-0.330278	0.113915	1.82923	-0.986583	0.330187	0.475902	-6.35003	FALSE	intron	1
chr4:370692-376987	0.909091	-0.958387	2.77657	-4.22898	0.985995	0.330471	0.476068	-5.02614	FALSE	intron	6
chr12:110835533-110838882	0.258686	-0.27552	0.792892	2.20759	0.980816	0.332985	0.479445	-6.52054	FALSE	intron	5
chr1:51118160-51120195	0.274584	-0.293599	0.842767	0.0440492	0.978836	0.33395	0.480588	-5.89048	FALSE	intron	1
chr10:89631819-89633954	0.331692	-0.355571	1.01895	1.37529	0.977541	0.334582	0.48125	-6.30656	FALSE	intron	1
chr18:29647903-29653119	0.106583	-0.114606	0.327771	2.95128	0.975995	0.335338	0.482091	-6.59889	FALSE	3UTR	5
chr19:12742409-12744556	0.114337	-0.123213	0.351887	2.50765	0.974891	0.335878	0.482621	-6.5562	FALSE	intron	1
chr17:4927295-4932152	0.0741059	-0.0799949	0.228207	3.51058	0.974027	0.336301	0.482982	-6.84362	FALSE	3UTR	5
chr17:33422253-33425333	0.0893263	-0.0970908	0.275743	2.98599	0.970547	0.338009	0.484866	-6.70518	FALSE	intron	3
chr5:43075828-43077891	0.189046	-0.205569	0.58366	0.937637	0.970324	0.338118	0.484866	-6.13782	FALSE	intron	1
chr12:112454981-112457050	0.295076	-0.320882	0.911034	2.1358	0.9703	0.33813	0.484866	-6.49976	FALSE	intron	1
chr1:40868030-40870066	-0.121118	-0.374555	0.132319	2.43057	-0.967967	0.339279	0.486265	-6.51072	FALSE	intron	1
chr1:78191176-78193249	-0.067958	-0.210282	0.0743656	4.17197	-0.967134	0.339689	0.486605	-6.97982	FALSE	intron	1
chr21:34635183-34638261	0.0698031	-0.0765107	0.216117	4.43046	0.966301	0.3401	0.486946	-7.01259	FALSE	3UTR	2
chr17:27034831-27038001	0.322903	-0.354689	1.0005	1.88952	0.96522	0.340634	0.487462	-6.43003	FALSE	intron	2
chr20:35395946-35397993	-0.0980364	-0.304063	0.10799	3.30377	-0.963801	0.341336	0.4882	-6.80121	FALSE	intron	1
chr13:50578600-50580713	0.311602	-0.343505	0.96671	0.845723	0.963411	0.341529	0.4882	-6.13419	FALSE	intron	1
chr17:62483919-62487268	0.173448	-0.191314	0.538211	1.37012	0.963125	0.341671	0.4882	-6.25368	FALSE	intron	2
chr19:11236286-11238358	-0.353374	-1.09687	0.390117	0.0442762	-0.96268	0.341891	0.488267	-5.8136	FALSE	intron	1
chr4:84389587-84391653	0.0979229	-0.108215	0.304061	2.19124	0.962165	0.342146	0.488383	-6.44801	FALSE	3UTR	1
chr1:154222165-154224209	-0.0636119	-0.197658	0.0704342	5.28759	-0.961186	0.342632	0.488828	-7.14535	FALSE	intron	1
chr19:12301575-12303647	-0.19035	-0.591698	0.210997	0.511432	-0.960629	0.342908	0.488974	-6.03115	FALSE	intergenic	1
chr1:235916590-235919651	0.0937476	-0.104035	0.29153	5.23238	0.960053	0.343194	0.489134	-7.13905	FALSE	intron	2
chr9:99704799-99706900	-0.141607	-0.440825	0.15761	1.83405	-0.958567	0.343932	0.489938	-6.36451	FALSE	intron	1
chr9:139362422-139364465	-0.101221	-0.315254	0.112812	2.79552	-0.957888	0.34427	0.490171	-6.67792	FALSE	intron	1
chr16:1728536-1730555	0.357088	-0.399558	1.11373	0.444649	0.955884	0.345269	0.491344	-6.08773	FALSE	intron	1
chr8:130555251-130558521	0.266255	-0.298139	0.830649	2.53628	0.955518	0.345451	0.491355	-6.69666	FALSE	intron	2
chr19:58900932-58904199	0.221202	-0.248885	0.69129	2.2817	0.95309	0.346664	0.49283	-6.58167	FALSE	intron	3
chr17:43232526-43236257	0.28772	-0.325445	0.900884	2.07473	0.95042	0.348	0.494481	-6.5216	FALSE	intron	2
chr19:19106490-19108564	-0.267942	-0.839555	0.303672	0.601524	-0.949426	0.348499	0.494538	-6.14121	FALSE	intron	1
chr6:3019755-3023544	0.136975	-0.155257	0.429207	3.31014	0.94937	0.348527	0.494538	-6.81118	FALSE	3UTR	4
chr17:17127010-17129125	-0.135064	-0.423246	0.153117	2.17192	-0.949287	0.348568	0.494538	-6.42784	FALSE	intron	1
chr17:55074420-55076516	-0.103224	-0.323747	0.1173	4.74479	-0.948087	0.349171	0.495143	-7.08803	FALSE	intron	1
chr3:52448261-52450330	0.105107	-0.119668	0.329883	3.21948	0.947122	0.349656	0.495581	-6.86732	FALSE	intron	1
chr15:74792930-74795038	0.247093	-0.28156	0.775747	-0.713482	0.9467	0.349868	0.495632	-5.80885	FALSE	intron	1
chr9:140485777-140487990	0.276936	-0.318853	0.872725	0.899917	0.941477	0.352502	0.499112	-6.21478	FALSE	intergenic	2
chr4:62093504-62095551	-0.306136	-0.966652	0.35438	0.382889	-0.93876	0.353877	0.500806	-6.03398	FALSE	intron	1
chr11:777153-779865	0.181527	-0.210296	0.573349	3.27362	0.938371	0.354074	0.500834	-6.83315	FALSE	intron	3
chr1:179041482-179045279	0.0693419	-0.0804308	0.219115	6.80235	0.937748	0.35439	0.500993	-7.26348	FALSE	3UTR	3
chr17:57733966-57736044	0.17593	-0.204225	0.556085	0.548105	0.93735	0.354592	0.500993	-6.11609	FALSE	intron	1
chr15:93436168-93439049	0.209077	-0.242848	0.661001	2.13569	0.93705	0.354744	0.500993	-6.41683	FALSE	intron	2
chr6:42171538-42175292	-0.0660771	-0.208951	0.076797	5.19417	-0.936743	0.3549	0.500993	-7.15118	FALSE	intergenic	2
chr1:247320404-247323210	0.0587714	-0.0685238	0.186067	5.61257	0.93514	0.355715	0.501777	-7.20473	FALSE	intron	2
chr1:9986436-9989851	-0.0638704	-0.202238	0.0744974	4.86625	-0.934948	0.355812	0.501777	-7.12466	FALSE	intergenic	4
chr10:82194928-82196988	-0.13072	-0.414283	0.152842	1.48713	-0.933723	0.356436	0.502405	-6.24027	FALSE	3UTR	1
GL383558.1:270566-272661	0.179905	-0.211039	0.570849	0.185014	0.932078	0.357274	0.503334	-6.02664	FALSE	NA	NA
chr2:200801129-200803982	0.147081	-0.173055	0.467217	2.45941	0.930559	0.358049	0.504088	-6.56976	FALSE	intron	2
chr14:105689537-105692104	-0.212983	-0.676679	0.250712	1.61909	-0.930327	0.358168	0.504088	-6.3719	FALSE	intron	2
chr10:70853400-70855449	0.275352	-0.325035	0.875739	2.00365	0.928924	0.358885	0.504845	-6.54118	FALSE	intron	1
[truncated: 813 more rows]

## Sheet: Fig_7B_CTRLvshnRNPC_D4
ECR	logFC	CI.L	CI.R	AveExpr	t	P.Value	adj.P.Val	B	sign.reg	localization	cluster.no
chr1:44136921-44139057	-1.36187	-1.46522	-1.25851	5.81953	-26.6887	5.95038e-26	1.67325e-22	49.1646	TRUE	intron	1
chr22:36912965-36915454	-1.38032	-1.51397	-1.24667	6.54893	-20.9187	3.07099e-22	4.31781e-19	40.6314	TRUE	intron	2
chr16:18781831-18788703	2.83062	2.55267	3.10857	1.29073	20.6273	4.98235e-22	4.67012e-19	39.2439	TRUE	intergenic	6
chr1:78254095-78257808	2.42734	2.18285	2.67184	2.2505	20.1084	1.19657e-21	7.90083e-19	38.992	TRUE	intron	2
chr1:40998549-41001463	1.29104	1.16039	1.42169	4.82686	20.0145	1.40484e-21	7.90083e-19	39.1349	TRUE	intron	2
chr12:133346447-133348502	-1.53996	-1.69913	-1.38079	4.44637	-19.5964	2.894e-21	1.35632e-18	38.4257	TRUE	3UTR	1
chr19:24105877-24110235	2.05734	1.84021	2.27446	2.11451	19.1919	5.89434e-21	2.36784e-18	37.4722	TRUE	intron	3
chr8:38829531-38831589	-1.33211	-1.47518	-1.18904	4.78253	-18.859	1.06823e-20	3.75483e-18	37.1142	TRUE	3UTR	1
chr15:75633245-75638129	2.41743	2.14424	2.69062	2.92438	17.9231	5.9587e-20	1.86176e-17	35.37	TRUE	intergenic	4
chr17:55912394-55916615	1.4579	1.2926	1.6232	3.55815	17.8643	6.65482e-20	1.87134e-17	35.3074	TRUE	intergenic	3
chr1:44167515-44169880	-0.997125	-1.11091	-0.883337	5.86663	-17.7492	8.26693e-20	2.11333e-17	35.0153	FALSE	intron	2
chr1:40977305-40980912	0.741506	0.655754	0.827258	7.75077	17.5144	1.29127e-19	3.02588e-17	34.508	FALSE	intron	3
chr14:21699605-21702155	-1.32243	-1.48403	-1.16082	6.45032	-16.5748	8.07225e-19	1.74609e-16	32.7003	TRUE	intron	2
chr3:155658901-155661965	-1.86661	-2.0974	-1.63582	3.73828	-16.3817	1.18801e-18	2.38621e-16	32.4438	TRUE	3UTR	2
chr1:40905160-40909911	1.61203	1.4079	1.81616	2.84803	15.9953	2.60258e-18	4.7587e-16	31.6616	TRUE	intergenic	5
chr19:3205632-3207714	-1.80479	-2.0336	-1.57597	4.26809	-15.9759	2.70765e-18	4.7587e-16	31.6053	TRUE	intron	1
chr1:31434290-31436463	1.7689	1.53894	1.99886	1.99211	15.5801	6.14113e-18	1.00088e-15	30.7366	TRUE	intron	1
chr16:88829993-88832083	1.58267	1.37665	1.78869	2.43969	15.5598	6.40677e-18	1.00088e-15	30.7545	TRUE	intron	1
chr20:32860097-32866485	1.21706	1.05749	1.37664	2.62703	15.448	8.09896e-18	1.19865e-15	30.5362	TRUE	intron	5
chr4:56277396-56280692	-1.14916	-1.30251	-0.995822	4.05225	-15.179	1.43059e-17	2.01141e-15	29.9336	TRUE	intron	3
chr16:54277971-54280033	-1.374	-1.56124	-1.18676	4.418	-14.863	2.81734e-17	3.77255e-15	29.2376	TRUE	intergenic	1
chr7:63797233-63799335	1.16528	1.00363	1.32693	3.33442	14.6007	4.98424e-17	6.37077e-15	28.7146	TRUE	intron	1
chr7:98973761-98975884	1.19094	1.02451	1.35737	4.10832	14.4936	6.30502e-17	7.70858e-15	28.4251	TRUE	intron	1
chr5:137507963-137512562	4.03434	3.46329	4.60539	1.20761	14.3093	9.47507e-17	1.11016e-14	27.7962	TRUE	intron	6
chr22:18570277-18575336	-0.761346	-0.869276	-0.653417	5.49685	-14.2878	9.93918e-17	1.11796e-14	27.8753	FALSE	3UTR	4
chr15:90618722-90622360	1.25705	1.0777	1.4364	3.3677	14.1965	1.21801e-16	1.31732e-14	27.813	TRUE	intron	3
chr1:205695189-205697271	-1.19704	-1.3685	-1.02557	6.17575	-14.1402	1.38146e-16	1.43877e-14	27.5071	TRUE	intron	1
chr19:58032093-58034271	2.46603	2.10529	2.82677	-0.0250368	13.8461	2.68136e-16	2.69285e-14	26.3498	TRUE	intergenic	1
chr17:8172249-8174396	-1.03698	-1.18892	-0.88504	3.45333	-13.8234	2.82349e-16	2.73781e-14	26.9869	TRUE	3UTR	2
chr18:12329162-12331214	-0.726388	-0.833003	-0.619774	5.39025	-13.7999	2.97883e-16	2.79215e-14	26.7722	FALSE	intron	1
chr19:53451301-53453357	0.976875	0.833145	1.12061	3.74281	13.7662	3.21619e-16	2.91739e-14	26.799	FALSE	intron	1
chr8:30533004-30537606	-0.774663	-0.889321	-0.660005	5.60826	-13.6846	3.87581e-16	3.40587e-14	26.486	FALSE	mixed	3
chr6:90566114-90571466	0.940008	0.800566	1.07945	3.60268	13.654	4.15683e-16	3.54212e-14	26.553	FALSE	intron	5
chr1:156300776-156303082	1.05001	0.89088	1.20913	3.88423	13.3651	8.10122e-16	6.70019e-14	25.8579	TRUE	intron	2
chr19:21350746-21352815	2.57385	2.17749	2.9702	0.00901788	13.1529	1.33069e-15	1.06912e-13	24.9155	TRUE	intron	1
chr15:59956341-59958424	1.77991	1.50112	2.0587	1.68925	12.9314	2.24637e-15	1.75467e-13	24.9484	TRUE	intron	1
chr5:145523742-145527480	-0.731559	-0.846634	-0.616483	5.19552	-12.8762	2.56141e-15	1.94667e-13	24.6049	FALSE	intron	4
chr9:127936079-127938109	4.72226	3.97704	5.46749	-0.706643	12.8346	2.82882e-15	2.0614e-13	22.7991	TRUE	intron	1
chr19:53716067-53720100	1.10516	0.930695	1.27963	2.91146	12.8302	2.85898e-15	2.0614e-13	24.6973	TRUE	intergenic	4
chr12:112438202-112440256	2.76458	2.32591	3.20325	1.69207	12.7648	3.343e-15	2.35013e-13	24.5436	TRUE	intron	1
chr10:38380212-38382376	2.06413	1.73306	2.3952	1.30164	12.6281	4.6444e-15	3.18538e-13	24.1614	TRUE	intergenic	1
chr19:24102276-24104406	1.5764	1.32311	1.82968	1.67463	12.6061	4.89813e-15	3.27942e-13	24.1825	TRUE	3UTR	1
chr19:21486909-21490727	1.57966	1.32282	1.83649	1.52875	12.4573	7.02589e-15	4.59461e-13	23.805	TRUE	intron	3
chr1:6110954-6124745	1.50758	1.26214	1.75302	4.32189	12.4412	7.30787e-15	4.6704e-13	23.6148	TRUE	intron	11
chr1:113398677-113400784	2.07422	1.73619	2.41225	1.76338	12.4287	7.5331e-15	4.70735e-13	23.729	TRUE	intron	1
chr19:58029299-58031352	2.45201	2.04827	2.85574	0.711205	12.3012	1.02888e-14	6.28962e-13	23.2836	TRUE	intergenic	1
chr3:136049218-136051832	-1.21113	-1.41102	-1.01124	2.81542	-12.2721	1.1052e-14	6.61238e-13	23.3772	TRUE	intron	4
chr3:169780060-169783580	-0.890513	-1.03809	-0.742935	4.92601	-12.222	1.25007e-14	7.17413e-13	23.0196	FALSE	intron	3
chr12:44180631-44183551	0.756988	0.631538	0.882439	5.22842	12.222	1.25012e-14	7.17413e-13	22.9892	FALSE	3UTR	2
chr12:54059598-54061684	1.79279	1.49497	2.09061	2.26589	12.1926	1.34406e-14	7.55899e-13	23.2016	TRUE	intron	1
chr2:54057331-54061429	1.70676	1.42303	1.99049	0.642016	12.1841	1.37256e-14	7.56793e-13	23.0452	TRUE	intron	2
chr8:82610240-82612439	1.49069	1.24209	1.7393	1.14389	12.145	1.51148e-14	8.17362e-13	23.0209	TRUE	intergenic	1
chr9:128562089-128564171	1.90408	1.58512	2.22303	1.70447	12.0913	1.72636e-14	9.15947e-13	22.9381	TRUE	intron	1
chr19:6582633-6585703	0.771098	0.641023	0.901172	6.25352	12.0072	2.12784e-14	1.10806e-12	22.401	FALSE	intron	4
chr2:47286362-47288441	-0.986024	-1.15322	-0.818825	4.58628	-11.9447	2.48619e-14	1.27112e-12	22.3639	FALSE	intron	1
chr8:103369139-103372230	2.39585	1.98894	2.80277	1.1559	11.9255	2.60852e-14	1.30985e-12	22.4882	TRUE	intron	2
chr5:145510097-145512824	-0.720199	-0.842674	-0.597724	4.9756	-11.9105	2.70868e-14	1.33628e-12	22.2388	FALSE	intron	2
chr9:99151046-99155239	1.60115	1.32802	1.87428	4.27975	11.8737	2.97013e-14	1.44e-12	22.1961	TRUE	intron	5
chr19:21354045-21356553	2.91013	2.41091	3.40936	-0.328246	11.807	3.51144e-14	1.67359e-12	21.7184	TRUE	intron	2
chr17:56805643-56808162	2.63117	2.17809	3.08425	0.942625	11.7624	3.92784e-14	1.84085e-12	22.0569	TRUE	intron	2
chr9:34680652-34683113	0.762038	0.630416	0.89366	4.78522	11.7266	4.29952e-14	1.98201e-12	21.7697	FALSE	intergenic	2
chr2:242261679-242263785	-0.813541	-0.954974	-0.672109	3.87464	-11.6507	5.209e-14	2.36254e-12	21.6985	FALSE	intron	1
chr9:15496352-15499411	2.21676	1.8306	2.60292	0.89349	11.6271	5.53059e-14	2.46858e-12	21.7424	TRUE	intron	2
chr5:137707774-137710301	1.05697	0.872528	1.2414	3.1451	11.6073	5.81521e-14	2.55506e-12	21.6474	TRUE	intron	2
chr19:53054091-53056119	3.05922	2.52288	3.59557	-0.424341	11.5528	6.68009e-14	2.88991e-12	20.9576	TRUE	intron	1
chr6:17656673-17662488	1.13703	0.936748	1.33731	2.94523	11.4989	7.6647e-14	3.26563e-12	21.4126	TRUE	intron	4
chr6:122761226-122763429	1.44416	1.18815	1.70017	2.74992	11.4257	9.24195e-14	3.87886e-12	21.2394	TRUE	intergenic	1
chr17:73318011-73322105	-0.61431	-0.723851	-0.504769	5.93726	-11.3588	1.09739e-13	4.49975e-12	20.761	FALSE	intron	4
chr12:100419653-100421731	1.73623	1.42657	2.0459	1.31907	11.3565	1.10413e-13	4.49975e-12	21.1101	TRUE	intergenic	1
chr12:69210289-69212836	1.11017	0.9111	1.30924	3.35486	11.2954	1.29207e-13	5.19041e-12	20.8145	TRUE	intron	3
chr19:49860380-49863375	1.25448	1.02304	1.48592	2.37074	10.9788	2.94303e-13	1.1656e-11	20.1376	TRUE	intron	2
chr6:90541611-90545409	2.67687	2.18064	3.1731	2.73239	10.9262	3.37879e-13	1.31961e-11	19.9892	TRUE	intron	3
chr10:114208254-114210432	0.992004	0.807443	1.17656	2.37114	10.8867	3.74795e-13	1.44373e-11	19.8844	FALSE	3UTR	1
chr1:245184479-245186595	1.47523	1.20042	1.75004	0.83066	10.8732	3.88409e-13	1.47595e-11	19.8462	TRUE	intron	1
chr15:74782815-74785793	1.62385	1.32023	1.92746	0.906997	10.8329	4.31865e-13	1.61921e-11	19.7396	TRUE	mixed	2
chr7:56107147-56110853	1.35688	1.10153	1.61223	1.63929	10.7629	5.19653e-13	1.92272e-11	19.6007	TRUE	intron	4
chr10:29746760-29750821	0.661272	0.536246	0.786299	3.5059	10.7128	5.93562e-13	2.15369e-11	19.2692	FALSE	intron	2
chr1:173764073-173767336	0.791864	0.642113	0.941614	5.15483	10.7104	5.97398e-13	2.15369e-11	19.0738	FALSE	intergenic	3
chr8:145146987-145149082	2.80607	2.2751	3.33703	0.559142	10.7043	6.07136e-13	2.1611e-11	19.3598	TRUE	intergenic	1
chr1:19656632-19658758	0.930085	0.750989	1.10918	3.34616	10.5186	9.96244e-13	3.47701e-11	18.7799	FALSE	intergenic	1
chr1:19627348-19630759	-0.600542	-0.716204	-0.484881	5.61497	-10.5167	1.00156e-12	3.47701e-11	18.5361	FALSE	intergenic	2
chr4:119285247-119294452	0.846632	0.682893	1.01037	4.43003	10.4729	1.12632e-12	3.86245e-11	18.4981	FALSE	intergenic	12
chr19:52869438-52871661	0.999121	0.805184	1.19306	2.70862	10.4347	1.24808e-12	4.22843e-11	18.6438	FALSE	3UTR	1
chr16:11927846-11929951	0.745433	0.600635	0.890231	3.99972	10.4273	1.27339e-12	4.26282e-11	18.4373	FALSE	intergenic	1
chr3:155541779-155544959	-1.29792	-1.55095	-1.04488	3.0697	-10.3893	1.41064e-12	4.66671e-11	18.5082	TRUE	3UTR	3
chr9:80885858-80891407	-0.884132	-1.05745	-0.710816	3.96497	-10.3324	1.64475e-12	5.37794e-11	18.1934	FALSE	3UTR	5
chr1:19658856-19660928	1.02162	0.820249	1.22298	2.78741	10.2759	1.9165e-12	6.19447e-11	18.2268	TRUE	intergenic	1
chr9:132271984-132275355	1.97243	1.58052	2.36434	0.634323	10.1938	2.39576e-12	7.65476e-11	18.0454	TRUE	3UTR	2
chr4:140036088-140038201	0.926638	0.742445	1.11083	2.33952	10.1897	2.42274e-12	7.65476e-11	18.0428	FALSE	intron	1
chr19:20048177-20050341	1.98862	1.59293	2.38431	0.521542	10.1794	2.49168e-12	7.78511e-11	17.9942	TRUE	intron	1
chr1:51105702-51112486	1.21736	0.974966	1.45975	2.27826	10.1724	2.53914e-12	7.84621e-11	17.9922	TRUE	intron	6
chr6:42908418-42915980	0.768489	0.615049	0.921929	4.74698	10.1443	2.74161e-12	8.37979e-11	17.5757	FALSE	intron	10
chr15:42830255-42835435	0.612477	0.490084	0.734871	3.86879	10.1357	2.80653e-12	8.48598e-11	17.6441	FALSE	intergenic	5
chr8:66626640-66629317	-1.1036	-1.32432	-0.882894	2.43761	-10.1278	2.86835e-12	8.58062e-11	17.8819	TRUE	intergenic	3
chr9:115234973-115238581	1.18308	0.946219	1.41993	3.15799	10.1169	2.9544e-12	8.74501e-11	17.7053	TRUE	intergenic	2
chr14:103261353-103263383	2.54529	2.03508	3.0555	-0.379277	10.1045	3.05671e-12	8.9536e-11	17.4472	TRUE	intron	1
chr6:35808429-35810497	-0.871415	-1.04642	-0.696415	3.50075	-10.0858	3.21708e-12	9.32621e-11	17.614	FALSE	intron	1
chr1:40319623-40323074	-0.585337	-0.703156	-0.467517	4.94345	-10.0627	3.42733e-12	9.83433e-11	17.3588	FALSE	intron	2
chr19:52541950-52544019	1.69666	1.35482	2.03849	0.691918	10.0532	3.51771e-12	9.99172e-11	17.6909	TRUE	intron	1
chr1:235989459-235991569	0.971475	0.775375	1.16758	6.01308	10.034	3.70693e-12	1.04239e-10	17.1822	FALSE	intron	1
chr16:72057711-72062304	-0.857213	-1.0304	-0.684026	3.35614	-10.0253	3.79729e-12	1.05723e-10	17.4729	FALSE	mixed	4
chr4:17816154-17819717	-0.536835	-0.645401	-0.42827	5.72266	-10.0155	3.90057e-12	1.07533e-10	17.1513	FALSE	intron	2
chr16:50138117-50140592	-0.830653	-0.998714	-0.662593	3.65233	-10.011	3.9489e-12	1.07809e-10	17.377	FALSE	3UTR	2
chr19:21568529-21570655	-1.39948	-1.6834	-1.11555	2.26454	-9.98356	4.25825e-12	1.15137e-10	17.5077	TRUE	intergenic	1
chr1:6581425-6584593	-0.622732	-0.749713	-0.495751	4.625	-9.93309	4.893e-12	1.31039e-10	17.0082	FALSE	3UTR	3
chr22:50212227-50214696	1.90204	1.51217	2.2919	2.60974	9.88163	5.63949e-12	1.49606e-10	17.1867	TRUE	intron	2
chr2:179297912-179301070	-0.760825	-0.916955	-0.604694	4.26371	-9.87004	5.82306e-12	1.53032e-10	16.8977	FALSE	intron	3
chr3:18575570-18577660	1.18793	0.941426	1.43444	1.35017	9.76084	7.88119e-12	2.05203e-10	16.9235	TRUE	intron	1
chr19:19790250-19794798	0.509329	0.403196	0.615461	5.58778	9.72015	8.82545e-12	2.2768e-10	16.3331	FALSE	3UTR	6
chr19:11936606-11938662	2.37179	1.87608	2.86751	0.825984	9.69095	9.5734e-12	2.44731e-10	16.7209	TRUE	intron	1
chr19:21700454-21703799	1.25062	0.987834	1.51341	1.69818	9.63931	1.10577e-11	2.80127e-10	16.592	TRUE	intron	2
chr12:133358561-133360700	-0.992596	-1.20253	-0.78266	2.96835	-9.57653	1.31815e-11	3.30949e-10	16.2858	FALSE	intron	1
chr7:158420098-158422282	1.54384	1.21642	1.87125	0.896902	9.55039	1.41839e-11	3.52965e-10	16.3537	TRUE	intergenic	1
chr4:109579260-109585549	2.20936	1.73893	2.6798	2.66354	9.51237	1.5782e-11	3.8929e-10	16.1351	TRUE	intron	6
chr6:79610995-79613471	-1.02021	-1.23768	-0.802738	3.68141	-9.50184	1.6256e-11	3.97494e-10	15.9432	TRUE	3UTR	3
chr1:150319612-150321810	0.722635	0.566339	0.878931	4.54549	9.36471	2.39336e-11	5.80183e-10	15.4165	FALSE	intron	1
chr11:62576790-62578902	2.38352	1.86568	2.90137	-0.27413	9.32271	2.69567e-11	6.47882e-10	15.5563	TRUE	intron	1
chr19:11939720-11941830	0.96513	0.754859	1.1754	2.81734	9.29671	2.902e-11	6.91562e-10	15.4625	FALSE	intron	1
chr15:75715891-75722662	0.924083	0.721602	1.12656	2.94634	9.24378	3.37303e-11	7.97055e-10	15.3162	FALSE	intron	5
chr1:179325278-179328051	-0.80487	-0.981798	-0.627943	3.26082	-9.21412	3.67021e-11	8.60053e-10	15.1766	FALSE	3UTR	4
chrX:100417761-100420595	-0.865685	-1.05663	-0.674739	3.63772	-9.18275	4.0136e-11	9.32748e-10	15.0204	FALSE	intergenic	2
chr16:70609873-70611889	1.29971	1.0121	1.58732	1.4523	9.15315	4.36749e-11	1.00667e-09	15.2478	TRUE	intron	1
chr16:14767380-14769402	1.73166	1.34816	2.11515	-0.00103144	9.14582	4.45981e-11	1.01959e-09	15.1996	TRUE	intron	1
chr1:1648626-1651645	1.16797	0.90921	1.42673	3.3657	9.14235	4.50432e-11	1.02146e-09	14.9584	TRUE	intron	2
chr1:40723640-40726245	-0.535584	-0.654363	-0.416805	6.23525	-9.13296	4.62677e-11	1.04084e-09	14.6321	FALSE	intron	2
chr11:43877556-43879616	-0.755888	-0.923921	-0.587854	5.81832	-9.11138	4.92148e-11	1.09835e-09	14.587	FALSE	intron	1
chr11:61580524-61583118	-1.18956	-1.45421	-0.924913	4.06869	-9.10414	5.02441e-11	1.11249e-09	14.7453	TRUE	mixed	2
chr5:137320288-137322329	0.763259	0.593358	0.933161	3.42044	9.09909	5.09759e-11	1.11988e-09	14.8123	FALSE	intron	1
chr14:31915456-31917805	-0.759901	-0.929423	-0.590379	3.94988	-9.07932	5.39473e-11	1.17597e-09	14.6791	FALSE	3UTR	2
chr1:40931679-40938220	1.06336	0.826005	1.30071	4.06267	9.07416	5.47509e-11	1.1843e-09	14.6525	TRUE	intergenic	5
chr21:37698555-37700639	2.5092	1.94692	3.07148	-0.242377	9.03864	6.06223e-11	1.3013e-09	14.8292	TRUE	intron	1
chr7:65617279-65623674	-0.428724	-0.524894	-0.332553	5.23586	-9.0294	6.22539e-11	1.3262e-09	14.4007	FALSE	mixed	7
chr10:5841999-5844095	-0.568394	-0.697064	-0.439724	5.59422	-8.94738	7.8821e-11	1.66192e-09	14.1234	FALSE	intron	1
chr12:93896961-93904324	-0.780007	-0.956623	-0.60339	4.22044	-8.94518	7.93219e-11	1.66192e-09	14.2564	FALSE	mixed	8
chr5:79930947-79933022	1.58569	1.22651	1.94487	0.110544	8.94182	8.00953e-11	1.66192e-09	14.6356	TRUE	intron	1
chr8:117799528-117801618	2.53012	1.95693	3.10331	-0.219939	8.9406	8.03775e-11	1.66192e-09	14.5546	TRUE	intron	1
chr12:49744500-49748669	0.822668	0.635585	1.00975	2.97219	8.90662	8.86567e-11	1.81973e-09	14.3157	FALSE	mixed	5
chr19:3193191-3196454	-1.21129	-1.48897	-0.933619	3.73588	-8.8356	1.08866e-10	2.21752e-09	14.0427	TRUE	intron	2
chr1:35580568-35584653	-0.847506	-1.04184	-0.653174	3.77508	-8.83324	1.09614e-10	2.21752e-09	13.991	FALSE	intergenic	6
chr19:7083431-7087969	0.420063	0.323295	0.516831	5.07997	8.79237	1.23402e-10	2.47862e-09	13.7046	FALSE	3UTR	4
chr2:176808705-176811170	1.19606	0.92028	1.47184	1.50244	8.78448	1.26261e-10	2.50569e-09	14.1913	TRUE	intron	2
chr8:56979080-56983137	0.741493	0.570511	0.912475	2.68828	8.78374	1.26532e-10	2.50569e-09	14.0343	FALSE	mixed	4
chr15:32862251-32866176	-1.2882	-1.58572	-0.990684	2.47171	-8.76988	1.31727e-10	2.59032e-09	14.0778	TRUE	intron	3
chr3:183457780-183459989	1.93854	1.49058	2.3865	-0.0303673	8.76514	1.33552e-10	2.60797e-09	14.1121	TRUE	intron	1
chr17:20817979-20820039	1.56307	1.20104	1.9251	0.589628	8.74487	1.41654e-10	2.74712e-09	14.1039	TRUE	intron	1
chr4:53527494-53532473	0.611352	0.46933	0.753374	3.87452	8.71885	1.52791e-10	2.94281e-09	13.6233	FALSE	intergenic	4
chr21:37713314-37715406	0.518954	0.39786	0.640049	3.81762	8.68018	1.71007e-10	3.27124e-09	13.5187	FALSE	intron	1
chr13:33088947-33091007	1.24332	0.952858	1.53377	1.12212	8.67005	1.76132e-10	3.33714e-09	13.8892	TRUE	intron	1
chr19:4353696-4355714	-1.01606	-1.25347	-0.778659	2.49426	-8.66871	1.76826e-10	3.33714e-09	13.7877	TRUE	intron	1
chr4:15729386-15731884	1.01031	0.771373	1.24924	3.43836	8.56447	2.39801e-10	4.49547e-09	13.2371	TRUE	intron	2
chr6:36508671-36513988	0.697852	0.532509	0.863194	2.76001	8.54873	2.5112e-10	4.67648e-09	13.3252	FALSE	intron	7
chr8:145266560-145268768	-0.834697	-1.03318	-0.636218	2.99649	-8.518	2.74803e-10	5.08385e-09	13.2336	FALSE	intron	1
chr19:19905963-19908076	0.752285	0.573314	0.931256	3.42185	8.51378	2.78223e-10	5.11348e-09	13.0956	FALSE	intron	1
chr22:38339741-38345414	0.72174	0.548427	0.895054	3.2311	8.43475	3.50983e-10	6.40886e-09	12.9028	FALSE	intron	7
chr6:105545836-105549285	-0.722467	-0.896235	-0.548698	4.18856	-8.42111	3.65369e-10	6.6285e-09	12.7372	FALSE	3UTR	2
chr19:21299606-21306333	0.87126	0.661404	1.08112	2.874	8.40912	3.78513e-10	6.82293e-09	12.8674	FALSE	mixed	6
chr18:19209459-19214085	0.560757	0.425295	0.696219	5.0168	8.38456	4.06939e-10	7.28861e-09	12.4944	FALSE	intron	5
chr19:4950116-4952203	-0.595563	-0.740207	-0.450918	5.00951	-8.33966	4.64634e-10	8.2693e-09	12.3812	FALSE	intron	1
chr7:56141660-56144701	-0.574943	-0.715024	-0.434862	5.01056	-8.3132	5.02443e-10	8.88597e-09	12.3199	FALSE	intron	2
chr19:2290977-2296620	-0.614793	-0.764864	-0.464722	4.99287	-8.29765	5.26103e-10	9.19664e-09	12.2637	FALSE	intron	8
chr6:149768236-149771847	-0.788757	-0.981299	-0.596215	3.65732	-8.29736	5.2655e-10	9.19664e-09	12.4707	FALSE	mixed	4
chr11:82801325-82804018	1.04163	0.786865	1.29639	1.83441	8.2813	5.52194e-10	9.58499e-09	12.7034	TRUE	intron	2
chr2:234269575-234272260	2.11383	1.59587	2.6318	0.216511	8.26596	5.77874e-10	9.96921e-09	12.7287	TRUE	intron	2
chr5:34905156-34907738	0.539161	0.40682	0.671503	4.16268	8.25173	6.02778e-10	1.03354e-08	12.1883	FALSE	3UTR	3
chr10:23410015-23413282	0.847613	0.638949	1.05628	2.70987	8.22761	6.47486e-10	1.10347e-08	12.3853	FALSE	intergenic	2
chr6:135524457-135531646	0.697779	0.525861	0.869696	6.22482	8.22093	6.60467e-10	1.11882e-08	11.9401	FALSE	intron	11
chr19:50033354-50036954	2.91372	2.19395	3.6335	0.270796	8.19928	7.0433e-10	1.18597e-08	12.5411	TRUE	intron	5
chr19:58354049-58358318	-0.471124	-0.587691	-0.354558	4.80253	-8.18625	7.32143e-10	1.22547e-08	11.9467	FALSE	mixed	4
chr1:229585540-229587655	-0.703971	-0.878306	-0.529637	3.69436	-8.17889	7.48327e-10	1.24515e-08	12.065	FALSE	5UTR	1
chr1:211606072-211609237	0.792177	0.595943	0.988412	2.91762	8.17654	7.53575e-10	1.2465e-08	12.1846	FALSE	intergenic	3
chr14:92631335-92637389	1.08448	0.813989	1.35497	2.98206	8.12069	8.89899e-10	1.46339e-08	11.9883	TRUE	intergenic	6
chr17:79837075-79846018	-0.426757	-0.533264	-0.320249	6.91421	-8.11565	9.03356e-10	1.47688e-08	11.5969	FALSE	mixed	13
chr2:47394712-47396772	1.58739	1.191	1.98378	1.51922	8.1111	9.15699e-10	1.48627e-08	12.2248	TRUE	intron	1
chr17:41395635-41400405	1.28068	0.960815	1.60054	3.09113	8.10965	9.19672e-10	1.48627e-08	11.998	TRUE	intergenic	7
chr20:35517825-35519841	-0.508984	-0.636448	-0.381521	6.98104	-8.08799	9.81041e-10	1.57639e-08	11.5178	FALSE	3UTR	1
chr1:51103199-51105254	1.25645	0.939659	1.57324	0.526392	8.03331	1.1551e-09	1.84553e-08	12.066	TRUE	intron	1
chr7:63803419-63805479	1.25635	0.939012	1.57369	1.5986	8.01882	1.20625e-09	1.91637e-08	11.9587	TRUE	intron	1
chr20:34279214-34283334	1.62828	1.21419	2.04238	1.17369	7.9644	1.41973e-09	2.24285e-08	11.8451	TRUE	mixed	4
chr19:52561350-52563494	0.832558	0.620708	1.04441	1.55514	7.95993	1.43888e-09	2.26041e-08	11.7846	FALSE	intron	1
chr1:16888502-16890646	-0.720449	-0.905137	-0.535761	3.43454	-7.9011	1.71672e-09	2.68189e-08	11.3067	FALSE	3UTR	1
chr19:37120718-37122820	1.37025	1.01866	1.72183	0.731095	7.89393	1.7541e-09	2.72515e-08	11.6502	TRUE	intergenic	1
chr19:21482126-21484269	1.91312	1.42151	2.40474	0.00995184	7.88207	1.81776e-09	2.80855e-08	11.6224	TRUE	intron	1
chr12:122127371-122129477	1.43656	1.06598	1.80715	0.434215	7.85165	1.99193e-09	3.06083e-08	11.5364	TRUE	intergenic	1
chr19:58893013-58895072	1.50105	1.11326	1.88885	2.00053	7.83999	2.06306e-09	3.1529e-08	11.4167	TRUE	intergenic	1
chr5:60452194-60454271	-0.660604	-0.831513	-0.489694	3.11488	-7.82885	2.13342e-09	3.2428e-08	11.1181	FALSE	intergenic	1
chr4:153543005-153546714	-0.580507	-0.730768	-0.430246	4.45963	-7.82498	2.15842e-09	3.26316e-08	10.8922	FALSE	3UTR	3
chr6:109485117-109491381	-0.558841	-0.703564	-0.414117	3.6919	-7.82118	2.18326e-09	3.28306e-08	10.984	FALSE	mixed	5
chr1:205697977-205700110	-0.70473	-0.887364	-0.522096	3.5949	-7.81564	2.22002e-09	3.30612e-08	11.0009	FALSE	intron	1
chr10:65167050-65169124	1.64085	1.2156	2.0661	0.311869	7.81533	2.22211e-09	3.30612e-08	11.4315	TRUE	intron	1
chr3:50697747-50699794	1.80085	1.33251	2.26919	0.0301284	7.78826	2.41102e-09	3.56831e-08	11.3412	TRUE	intergenic	1
chr19:21371851-21378455	0.592623	0.43824	0.747006	4.33435	7.77503	2.50919e-09	3.69416e-08	10.7418	FALSE	mixed	6
chr17:46948805-46950869	1.24637	0.921576	1.57116	0.155243	7.77255	2.52808e-09	3.70258e-08	11.3065	TRUE	intergenic	1
chr19:58117852-58119910	0.663434	0.490485	0.836384	3.60599	7.76965	2.55028e-09	3.71574e-08	10.8551	FALSE	3UTR	1
chr19:808121-811187	-0.533459	-0.672774	-0.394143	7.02274	-7.75574	2.65967e-09	3.85515e-08	10.5051	FALSE	intron	2
chr17:41369416-41372701	-0.894815	-1.12935	-0.660281	2.26754	-7.72769	2.89477e-09	4.17441e-08	11.0522	FALSE	3UTR	2
chr2:203739179-203746233	-0.621265	-0.78424	-0.458291	4.72972	-7.72112	2.9529e-09	4.2365e-08	10.5523	FALSE	3UTR	7
chr5:60168404-60170490	-0.846416	-1.06886	-0.623972	2.71674	-7.70702	3.08145e-09	4.39849e-08	10.8721	FALSE	intergenic	1
chr11:61564705-61567573	-0.916173	-1.15711	-0.675234	5.20536	-7.70182	3.13031e-09	4.44567e-08	10.4434	FALSE	intron	2
chr3:58125889-58127930	-1.38897	-1.75463	-1.0233	2.19753	-7.69362	3.20895e-09	4.53445e-08	10.9455	TRUE	intron	1
chr12:93905097-93907177	-1.2361	-1.56288	-0.909324	1.24777	-7.66168	3.53468e-09	4.96976e-08	10.9512	TRUE	intergenic	1
chr12:122130058-122133809	1.45222	1.06805	1.83639	0.910865	7.65659	3.58963e-09	5.02191e-08	10.936	TRUE	intergenic	5
chr6:111217687-111220305	0.588718	0.432851	0.744584	3.36361	7.65028	3.65885e-09	5.09341e-08	10.5156	FALSE	intergenic	3
chr4:57865412-57867521	-0.524848	-0.664074	-0.385622	4.31428	-7.63548	3.82677e-09	5.30093e-08	10.3249	FALSE	intron	1
chr11:63941886-63944554	1.42533	1.04298	1.80767	0.524061	7.55066	4.95038e-09	6.82376e-08	10.656	TRUE	intergenic	2
chr17:58406979-58409040	1.87326	1.36922	2.37731	-0.438875	7.52752	5.31127e-09	7.28551e-08	10.5578	TRUE	intron	1
chr22:44564950-44567007	-1.03622	-1.31524	-0.757192	1.62457	-7.52196	5.40189e-09	7.37384e-08	10.5158	TRUE	3UTR	1
chr9:36590292-36593448	2.39638	1.74767	3.04508	0.61492	7.48224	6.09617e-09	8.28136e-08	10.4478	TRUE	intron	3
chr4:56235783-56239104	-0.494637	-0.629178	-0.360096	5.14155	-7.44653	6.7972e-09	9.18929e-08	9.66435	FALSE	3UTR	2
chr19:21326030-21332000	1.1395	0.829056	1.44994	3.59905	7.43455	7.05018e-09	9.4857e-08	9.82626	TRUE	intron	5
chr12:69213892-69216396	0.789438	0.57406	1.00482	3.19307	7.42402	7.28015e-09	9.74847e-08	9.87103	FALSE	intron	2
chr19:51718702-51721955	-0.759531	-0.967114	-0.551948	2.90862	-7.411	7.57527e-09	1.00956e-07	9.95082	FALSE	intergenic	2
chr12:112472518-112477774	1.11299	0.808444	1.41754	2.55455	7.40215	7.78279e-09	1.03232e-07	9.94097	TRUE	intron	5
chr1:52874107-52876172	0.483572	0.351205	0.615938	4.47242	7.39955	7.84485e-09	1.03567e-07	9.58035	FALSE	intron	1
chr1:40985559-40990667	0.919031	0.667207	1.17085	4.62727	7.39191	8.03e-09	1.05516e-07	9.52729	FALSE	intergenic	7
chr6:82897631-82899685	1.77968	1.29031	2.26905	0.439258	7.36589	8.6945e-09	1.13716e-07	10.097	TRUE	intron	1
chr12:49089754-49091829	0.611561	0.443124	0.779997	2.77568	7.35403	9.01566e-09	1.17371e-07	9.74815	FALSE	intron	1
chr12:42769408-42771534	1.81108	1.30998	2.31217	0.294268	7.32049	9.98983e-09	1.29453e-07	9.9723	TRUE	intron	1
chr17:41268196-41271965	1.24563	0.900566	1.5907	1.46618	7.31155	1.02671e-08	1.32436e-07	9.85089	TRUE	intron	4
chr15:50849717-50851846	-1.559	-1.99145	-1.12656	-0.100776	-7.30202	1.05711e-08	1.35735e-07	9.9015	TRUE	intron	1
chr17:74719379-74721412	0.656028	0.473882	0.838173	3.66923	7.29502	1.07999e-08	1.38043e-07	9.4088	FALSE	intron	1
chr14:74350730-74352885	0.823364	0.594243	1.05248	2.33007	7.27865	1.13555e-08	1.44487e-07	9.60139	FALSE	3UTR	1
chr16:89598305-89600339	-0.779085	-0.99607	-0.562099	2.52926	-7.27239	1.15756e-08	1.46624e-07	9.582	FALSE	intron	1
chr19:22583312-22585921	0.624447	0.450331	0.798563	3.36254	7.26406	1.18748e-08	1.4974e-07	9.32679	FALSE	intron	2
chr17:78979519-78981606	1.10195	0.794564	1.40934	0.77939	7.26107	1.19842e-08	1.50445e-07	9.75793	TRUE	intergenic	1
chr11:61142552-61144714	1.30933	0.943875	1.67478	1.13486	7.25671	1.21456e-08	1.51793e-07	9.73932	TRUE	intergenic	1
chr8:101727458-101730443	-0.445271	-0.570064	-0.320478	7.16489	-7.227	1.33044e-08	1.6554e-07	8.88011	FALSE	intron	2
chr22:40762375-40764415	-0.481599	-0.616666	-0.346531	4.45426	-7.222	1.351e-08	1.67357e-07	9.04723	FALSE	intergenic	1
chr11:68521907-68524567	-0.546631	-0.700028	-0.393233	6.08216	-7.21769	1.369e-08	1.68844e-07	8.90007	FALSE	3UTR	2
chr19:52795552-52797625	0.523029	0.376172	0.669886	3.36953	7.21364	1.38612e-08	1.70208e-07	9.18914	FALSE	intron	1
chr4:181164729-181166779	-1.0409	-1.33385	-0.747942	2.07403	-7.19664	1.4604e-08	1.7855e-07	9.45313	TRUE	intergenic	1
chr19:12245629-12247682	0.988096	0.709414	1.26678	1.45312	7.18148	1.53005e-08	1.86255e-07	9.47993	FALSE	CDS	1
chr19:50017668-50022230	-0.695616	-0.894637	-0.496595	4.79641	-7.07936	2.09488e-08	2.53913e-07	8.5829	FALSE	intron	4
chr10:70237671-70242822	-0.586371	-0.754183	-0.41856	3.01479	-7.07741	2.10751e-08	2.54349e-07	8.85345	FALSE	3UTR	7
chr12:121139188-121145147	-0.481572	-0.620042	-0.343102	6.19503	-7.04415	2.33499e-08	2.80598e-07	8.35763	FALSE	intergenic	4
chr5:130494621-130496709	-0.483087	-0.622117	-0.344057	6.54596	-7.03786	2.38078e-08	2.84883e-07	8.32163	FALSE	intron	1
chr1:161093704-161095801	0.463497	0.329946	0.597048	4.1074	7.02949	2.44305e-08	2.91095e-07	8.5206	FALSE	3UTR	1
chr16:19712470-19716680	-0.558679	-0.719932	-0.397426	3.88502	-7.01743	2.53565e-08	3.00854e-07	8.51	FALSE	mixed	3
chr4:113524161-113528728	0.630395	0.447536	0.813253	2.63926	6.98266	2.82293e-08	3.33533e-07	8.62279	FALSE	intron	3
chr12:120897645-120900016	-0.340752	-0.439852	-0.241652	7.05713	-6.96446	2.9862e-08	3.51346e-07	8.07371	FALSE	3UTR	2
chr16:70607559-70609670	0.771667	0.546872	0.996461	2.40612	6.95293	3.09451e-08	3.62573e-07	8.60289	FALSE	3UTR	1
chr7:102172000-102177405	1.72329	1.22053	2.22605	0.939765	6.94258	3.19506e-08	3.72801e-07	8.81939	TRUE	intron	3
chr3:9421692-9423732	0.646388	0.456601	0.836174	3.13271	6.89845	3.66233e-08	4.25557e-07	8.26836	FALSE	intron	1
chr6:155113798-155116197	0.551869	0.389271	0.714467	4.0383	6.87453	3.94373e-08	4.56369e-07	8.04392	FALSE	intron	2
chr14:23300941-23302994	-0.501549	-0.649492	-0.353606	4.64042	-6.8666	4.04178e-08	4.65798e-07	7.94367	FALSE	intron	1
chr12:57121121-57126324	0.42714	0.301004	0.553277	4.9223	6.85886	4.13981e-08	4.75148e-07	7.85801	FALSE	intergenic	6
chr19:11943968-11948105	0.474516	0.333947	0.615086	4.65653	6.83729	4.42592e-08	5.05044e-07	7.81827	FALSE	mixed	5
chr8:124384297-124387571	0.362188	0.254883	0.469494	4.87984	6.83654	4.43619e-08	5.05044e-07	7.79173	FALSE	intron	2
chr12:72183862-72186757	0.648738	0.455925	0.841551	2.69577	6.81484	4.74474e-08	5.37993e-07	8.10278	FALSE	intergenic	2
chr1:247104612-247106688	-1.07373	-1.39299	-0.754475	1.25604	-6.81207	4.78579e-08	5.40468e-07	8.40844	TRUE	intergenic	1
chr20:31441372-31443461	0.777682	0.545176	1.01019	2.59021	6.77471	5.37365e-08	6.04429e-07	7.99921	FALSE	intergenic	1
chr1:108764832-108766908	0.945863	0.662219	1.22951	1.17349	6.75426	5.72579e-08	6.41471e-07	8.20949	FALSE	intergenic	1
chr1:225971312-225973356	1.41051	0.987033	1.83399	2.593	6.74635	5.86809e-08	6.54805e-07	7.95107	TRUE	intron	1
chr9:42235947-42238153	1.14057	0.797239	1.4839	1.20449	6.72869	6.19875e-08	6.87934e-07	8.12743	TRUE	intergenic	1
chr5:43132380-43134456	1.26842	0.886558	1.65028	0.791145	6.72791	6.21391e-08	6.87934e-07	8.15034	TRUE	intron	1
chr19:52534085-52536870	0.745769	0.521075	0.970462	2.45922	6.72259	6.31735e-08	6.96643e-07	7.88495	FALSE	3UTR	2
chr1:46120694-46124357	0.736987	0.514882	0.959091	5.81716	6.72086	6.35143e-08	6.97665e-07	7.37045	FALSE	intron	3
chr22:46436797-46439266	1.12429	0.784699	1.46389	4.14475	6.70567	6.65832e-08	7.28078e-07	7.50696	TRUE	intron	2
chr16:4511223-4514020	-0.372461	-0.48498	-0.259941	4.61881	-6.70462	6.68009e-08	7.28078e-07	7.44154	FALSE	intron	3
chr1:15897460-15900747	-0.598479	-0.779341	-0.417617	3.67418	-6.70231	6.72814e-08	7.30484e-07	7.57079	FALSE	mixed	4
chr10:14945182-14948979	0.34854	0.242937	0.454144	5.06582	6.68496	7.101e-08	7.68e-07	7.30476	FALSE	mixed	3
chr3:57611171-57614152	-0.501327	-0.653251	-0.349403	4.72867	-6.6837	7.1287e-08	7.68042e-07	7.34359	FALSE	3UTR	2
chr10:92663448-92665526	0.661946	0.461162	0.86273	2.36324	6.67754	7.26665e-08	7.79917e-07	7.76311	FALSE	intron	1
chr14:35566658-35568681	-0.476502	-0.621432	-0.331571	3.98689	-6.65929	7.69082e-08	8.22303e-07	7.38441	FALSE	intron	1
chr1:173912031-173916303	0.446824	0.310874	0.582775	4.06203	6.657	7.74574e-08	8.25038e-07	7.34123	FALSE	intron	5
chr9:36677507-36679657	-0.715444	-0.933481	-0.497406	2.70786	-6.64611	8.01274e-08	8.45865e-07	7.61124	FALSE	intergenic	1
chr18:18518391-18521190	1.66698	1.15893	2.17503	2.07403	6.64581	8.01998e-08	8.45865e-07	7.75024	TRUE	intergenic	2
chr15:76575709-76577796	-0.550455	-0.71823	-0.38268	5.06159	-6.64535	8.0315e-08	8.45865e-07	7.21341	FALSE	intron	1
chr1:40961246-40966446	0.307976	0.213999	0.401952	6.49857	6.63775	8.22367e-08	8.62872e-07	7.07784	FALSE	intron	3
chr1:2297020-2304301	0.533819	0.370805	0.696834	3.03203	6.6327	8.35394e-08	8.73282e-07	7.45669	FALSE	intron	7
chr9:70630773-70632979	1.27287	0.883575	1.66217	0.243651	6.62256	8.62181e-08	8.97945e-07	7.89418	TRUE	intergenic	1
chr3:48728435-48730445	0.403924	0.280133	0.527716	4.24403	6.60895	8.99486e-08	9.31362e-07	7.16538	FALSE	intron	1
chr2:55441302-55444112	1.44509	1.00218	1.888	0.596773	6.60844	9.00891e-08	9.31362e-07	7.82879	TRUE	intron	2
chr9:97054829-97057609	0.8693	0.602318	1.13628	1.51922	6.59493	9.39589e-08	9.66327e-07	7.68644	FALSE	3UTR	2
chr19:21365944-21371123	0.463416	0.321076	0.605757	5.16307	6.59425	9.41585e-08	9.66327e-07	7.01463	FALSE	mixed	5
chr19:33368096-33370145	-1.25502	-1.64185	-0.868183	0.91182	-6.57123	1.01156e-07	1.03437e-06	7.71768	TRUE	intron	1
chr1:150280450-150282613	-0.69264	-0.906303	-0.478978	5.23507	-6.56603	1.02808e-07	1.04745e-06	6.94812	FALSE	intergenic	1
chr16:31132173-31136107	-0.830244	-1.08657	-0.573913	4.04876	-6.56036	1.04641e-07	1.06228e-06	7.07658	FALSE	intron	4
chr20:32291924-32295201	-0.578509	-0.757247	-0.399772	3.49449	-6.55568	1.06177e-07	1.07399e-06	7.13858	FALSE	intergenic	3
chr20:25426756-25429669	-0.431573	-0.565027	-0.298119	5.87109	-6.55007	1.08048e-07	1.08641e-06	6.83146	FALSE	3UTR	2
chr1:9095460-9097492	-0.379952	-0.497451	-0.262454	5.80453	-6.54969	1.08178e-07	1.08641e-06	6.84054	FALSE	3UTR	1
chr22:36661161-36663946	0.643312	0.444213	0.842412	3.43343	6.54446	1.09953e-07	1.10031e-06	7.13726	FALSE	3UTR	2
chr2:10338724-10340750	2.2256	1.53563	2.91557	-0.60677	6.53343	1.138e-07	1.13477e-06	7.58636	TRUE	intron	1
chr19:4653537-4655601	-0.490957	-0.643217	-0.338697	3.14512	-6.53102	1.14657e-07	1.13902e-06	7.15675	FALSE	3UTR	1
chrX:23720532-23722661	-0.537265	-0.703914	-0.370617	2.68645	-6.52996	1.15036e-07	1.13902e-06	7.25797	FALSE	3UTR	1
chr12:70861863-70865468	0.842544	0.581008	1.10408	2.18887	6.52505	1.1681e-07	1.15252e-06	7.33809	FALSE	intron	2
chr19:53427580-53432496	0.871523	0.600782	1.14226	2.66662	6.52001	1.18659e-07	1.16668e-06	7.20909	FALSE	mixed	8
chr12:132574950-132577182	1.11229	0.766524	1.45806	0.326195	6.51565	1.20283e-07	1.17852e-06	7.56526	TRUE	intron	1
chr19:39120640-39122713	0.838013	0.575882	1.10014	2.29842	6.47524	1.36437e-07	1.33216e-06	7.15878	FALSE	intron	1
chr17:29222095-29226946	-0.548653	-0.720799	-0.376506	4.13455	-6.45539	1.45153e-07	1.41235e-06	6.7101	FALSE	mixed	7
chr12:77222061-77224757	0.787875	0.540223	1.03553	2.28116	6.44373	1.50531e-07	1.45963e-06	7.06811	FALSE	intron	2
chr18:18513289-18518248	1.44769	0.992414	1.90297	2.98374	6.44054	1.52038e-07	1.46918e-06	6.90137	TRUE	intergenic	3
chr4:462703-465758	3.20224	2.19436	4.21012	-2.90235	6.4353	1.54546e-07	1.48682e-06	6.52873	TRUE	intron	3
chr8:86560642-86564560	1.72081	1.17914	2.26249	-1.14644	6.43452	1.54922e-07	1.48682e-06	7.29997	TRUE	intergenic	3
chr15:79210999-79213049	1.82605	1.2506	2.40151	-0.374627	6.42724	1.58482e-07	1.51582e-06	7.32435	TRUE	intergenic	1
chr11:94148101-94151454	-0.660802	-0.869381	-0.452222	2.84509	-6.41687	1.63698e-07	1.5604e-06	6.85151	FALSE	intergenic	3
chr11:107836680-107838789	-0.578398	-0.761205	-0.395591	2.66509	-6.40852	1.68024e-07	1.59623e-06	6.89546	FALSE	intergenic	1
chr17:80551187-80554453	0.760207	0.519828	1.00059	2.26228	6.40557	1.69578e-07	1.60557e-06	6.93833	FALSE	intron	4
chr2:211014314-211016444	0.93594	0.639438	1.23244	0.878463	6.39357	1.76049e-07	1.66124e-06	7.14293	FALSE	intron	1
chr1:247260670-247264121	0.331214	0.226241	0.436186	6.14346	6.3908	1.77584e-07	1.67012e-06	6.32013	FALSE	intergenic	2
chr13:51541381-51543415	1.5604	1.06551	2.05528	0.8045	6.38636	1.80062e-07	1.68778e-06	7.11744	TRUE	intron	1
chr10:81481248-81483388	0.773875	0.528312	1.01944	1.60336	6.38308	1.81916e-07	1.6995e-06	7.02452	FALSE	intron	1
chr20:3087891-3089980	0.820867	0.558749	1.08299	1.06884	6.34305	2.06151e-07	1.91952e-06	6.96957	FALSE	3UTR	1
chr22:39474397-39477006	0.723457	0.491986	0.954928	2.95202	6.33051	2.14389e-07	1.98964e-06	6.61254	FALSE	intron	3
chr19:52563937-52569160	0.392608	0.266341	0.518874	4.35485	6.29786	2.37425e-07	2.19618e-06	6.17413	FALSE	mixed	3
chrX:135299016-135301114	-0.51403	-0.679806	-0.348254	3.13916	-6.28045	2.50717e-07	2.31153e-06	6.35446	FALSE	3UTR	1
chr3:48785991-48788734	-0.514262	-0.680141	-0.348383	6.05972	-6.27937	2.51557e-07	2.3117e-06	5.97891	FALSE	3UTR	3
chr2:122408368-122410583	0.735013	0.497853	0.972173	2.58135	6.27734	2.53163e-07	2.31887e-06	6.46418	FALSE	intron	1
chr20:3804378-3806511	-0.716697	-0.947991	-0.485402	2.20142	-6.27615	2.54109e-07	2.31998e-06	6.62711	FALSE	3UTR	1
chrX:100261802-100266397	-0.45416	-0.600998	-0.307321	3.74212	-6.26459	2.63463e-07	2.3976e-06	6.18371	FALSE	mixed	3
chr4:15724058-15726145	-0.501903	-0.664407	-0.339399	4.41588	-6.25575	2.7085e-07	2.45688e-06	6.06308	FALSE	intron	1
chr8:37999927-38003488	-0.615349	-0.814975	-0.415723	4.69419	-6.24349	2.81442e-07	2.54474e-06	5.97848	FALSE	mixed	2
chr9:114799896-114803643	-0.505258	-0.66938	-0.341136	3.4976	-6.23547	2.88589e-07	2.601e-06	6.15272	FALSE	intergenic	2
chr1:28660632-28663254	0.405718	0.273812	0.537624	4.70786	6.22992	2.93646e-07	2.63812e-06	5.94094	FALSE	3UTR	2
chr5:68508963-68511530	-1.28714	-1.70682	-0.867464	0.356953	-6.21205	3.10537e-07	2.7762e-06	6.66683	TRUE	intergenic	2
chr1:153604515-153606574	0.603468	0.406691	0.800246	3.27467	6.21158	3.1099e-07	2.7762e-06	6.13227	FALSE	5UTR	1
chr9:33026664-33028769	0.568093	0.382781	0.753404	6.43544	6.20926	3.13255e-07	2.78757e-06	5.7386	FALSE	intron	1
chr5:42994781-42996977	0.968461	0.652396	1.28452	2.81389	6.20626	3.16218e-07	2.80506e-06	6.21906	FALSE	intergenic	1
chr14:34925323-34927410	1.68019	1.13115	2.22923	-0.169923	6.19834	3.24151e-07	2.86639e-06	6.63581	TRUE	intron	1
chr6:56919870-56923722	0.476357	0.320667	0.632046	5.16408	6.19721	3.25297e-07	2.86751e-06	5.76971	FALSE	intergenic	6
chr18:43705639-43707730	0.53012	0.356614	0.703625	3.58579	6.18848	3.34311e-07	2.93776e-06	5.96738	FALSE	intron	1
chr17:74708265-74710399	0.941656	0.633017	1.25029	0.831938	6.17967	3.4366e-07	3.01051e-06	6.49536	FALSE	3UTR	1
chr2:61735558-61745243	0.892948	0.600117	1.18578	3.76049	6.17635	3.47256e-07	3.03255e-06	5.8896	FALSE	intron	12
chr17:73202979-73205017	-0.377283	-0.501353	-0.253214	3.54048	-6.15924	3.66364e-07	3.18953e-06	5.89623	FALSE	intron	1
chr5:79922329-79924432	0.455191	0.305381	0.605002	7.00368	6.15424	3.72135e-07	3.22976e-06	5.53976	FALSE	3UTR	1
chr7:76231689-76233787	2.21723	1.48704	2.94743	-1.09108	6.15029	3.76772e-07	3.25995e-06	6.42578	TRUE	intron	1
chr16:57203026-57205902	0.995687	0.66696	1.32441	1.21801	6.13495	3.95313e-07	3.40537e-06	6.29408	FALSE	intron	2
chr10:96366614-96368759	-1.24782	-1.65983	-0.835817	1.77774	-6.13439	3.96001e-07	3.40537e-06	6.23909	TRUE	intron	1
chr15:79208805-79210903	1.70086	1.13914	2.26258	-0.773128	6.13296	3.97781e-07	3.41025e-06	6.44594	TRUE	intergenic	1
chr19:11256252-11259242	-0.402036	-0.53508	-0.268993	6.20445	-6.1206	4.13488e-07	3.53413e-06	5.474	FALSE	mixed	3
chr7:152336442-152343999	0.508869	0.34035	0.677389	4.55942	6.11616	4.19268e-07	3.57267e-06	5.5819	FALSE	mixed	6
chr19:17666464-17670750	-0.563314	-0.749987	-0.376641	4.42758	-6.11212	4.24612e-07	3.60728e-06	5.60029	FALSE	intron	4
chr19:11897828-11902367	0.942839	0.629735	1.25594	2.24269	6.09918	4.42175e-07	3.74517e-06	6.00812	FALSE	intergenic	5
chr11:17355169-17360365	-0.508575	-0.677813	-0.339336	4.1759	-6.08664	4.5989e-07	3.88352e-06	5.54285	FALSE	intron	6
chr1:47763815-47766244	-0.440101	-0.586714	-0.293489	3.85006	-6.08002	4.6953e-07	3.95305e-06	5.59129	FALSE	intron	2
chr15:75213577-75215687	2.21206	1.47261	2.95151	0.0329414	6.05912	5.01313e-07	4.20804e-06	6.21032	TRUE	intron	1
chr1:1659850-1664675	-0.598911	-0.799171	-0.398651	3.92573	-6.05746	5.03916e-07	4.2173e-06	5.52305	FALSE	mixed	3
chr16:89605039-89607973	-0.626528	-0.836389	-0.416667	2.50428	-6.04689	5.20898e-07	4.34649e-06	5.79658	FALSE	intron	2
chr17:41452767-41455572	0.917216	0.609867	1.22456	1.00193	6.04454	5.24748e-07	4.36565e-06	6.07793	FALSE	intergenic	2
chr9:33037083-33039194	0.560237	0.372043	0.748432	7.16477	6.02961	5.49878e-07	4.56123e-06	5.14686	FALSE	intron	1
chr7:158439512-158441662	1.27773	0.848119	1.70734	0.786559	6.02405	5.59543e-07	4.62775e-06	6.04499	TRUE	intron	1
chr1:41270652-41272697	1.56678	1.03962	2.09394	-0.276859	6.01989	5.66889e-07	4.67476e-06	6.10476	TRUE	intron	1
chr8:22473589-22475607	0.343066	0.227568	0.458564	5.37768	6.01627	5.73358e-07	4.71428e-06	5.20282	FALSE	intron	1
chr1:16145168-16147831	1.17466	0.779094	1.57022	0.968223	6.01477	5.7606e-07	4.72268e-06	5.96033	TRUE	intergenic	2
chr7:102094437-102096519	1.12071	0.74325	1.49817	0.402211	6.01376	5.77877e-07	4.72381e-06	6.0384	TRUE	3UTR	1
chr17:56802061-56804127	2.14636	1.42315	2.86958	-0.104566	6.0112	5.82544e-07	4.73506e-06	6.06362	TRUE	intron	1
chr19:9755824-9760260	0.402096	0.266604	0.537588	4.77018	6.01088	5.83122e-07	4.73506e-06	5.22863	FALSE	intergenic	8
chr1:40732061-40735992	-0.368634	-0.492865	-0.244402	7.82229	-6.01017	5.84422e-07	4.73506e-06	5.06532	FALSE	intron	2
chr21:45459323-45462804	0.816501	0.541283	1.09172	1.573	6.009	5.86574e-07	4.73506e-06	5.82879	FALSE	intron	2
chr15:66026550-66030664	0.529229	0.350799	0.70766	4.38794	6.00756	5.89224e-07	4.73506e-06	5.26344	FALSE	intron	2
chr8:8090000-8093905	-0.56289	-0.752671	-0.373108	4.67364	-6.00749	5.89357e-07	4.73506e-06	5.26718	FALSE	intergenic	2
chr14:77789598-77791627	0.601146	0.398335	0.803957	2.31178	6.0036	5.96577e-07	4.77942e-06	5.69854	FALSE	intron	1
chr3:9880640-9882729	-0.639864	-0.856745	-0.422983	4.30655	-5.97571	6.51081e-07	5.20125e-06	5.22845	FALSE	intron	1
chr1:54495165-54497733	0.381505	0.252018	0.510991	6.19598	5.96758	6.67891e-07	5.32042e-06	4.99091	FALSE	intergenic	2
chr2:32744623-32746849	0.992804	0.655379	1.33023	1.18861	5.95949	6.85043e-07	5.44164e-06	5.75377	FALSE	intron	1
chr19:13882379-13885748	-0.374019	-0.501171	-0.246866	5.03911	-5.95788	6.88504e-07	5.45373e-06	5.059	FALSE	3UTR	6
chr18:77798095-77800168	-0.544529	-0.72975	-0.359307	3.22393	-5.9546	6.95618e-07	5.4946e-06	5.36117	FALSE	intron	1
chr17:76399842-76402015	0.387718	0.255413	0.520022	3.73464	5.93559	7.38333e-07	5.81566e-06	5.17285	FALSE	intron	1
chr9:185143-189085	1.0811	0.709409	1.4528	2.8348	5.8912	8.48607e-07	6.66559e-06	5.23417	TRUE	intergenic	4
chr4:119621472-119623531	0.607556	0.398626	0.816486	2.74173	5.88991	8.52042e-07	6.67393e-06	5.21551	FALSE	intron	1
chr1:43871919-43874175	0.654237	0.428992	0.879482	3.32965	5.88305	8.70577e-07	6.78532e-06	5.06252	FALSE	intron	2
chr19:10943239-10945310	0.417282	0.273613	0.560951	4.26097	5.88286	8.71088e-07	6.78532e-06	4.90781	FALSE	intron	1
chr9:33034140-33036226	0.546692	0.357979	0.735404	6.14465	5.86766	9.13607e-07	7.09685e-06	4.68432	FALSE	intron	1
chr19:49426113-49428351	-0.553729	-0.744964	-0.362494	4.5238	-5.8648	9.21825e-07	7.14097e-06	4.83689	FALSE	intergenic	1
chr5:64963613-64965718	-0.745101	-1.00298	-0.487224	3.20434	-5.85228	9.58753e-07	7.40663e-06	5.04916	FALSE	3UTR	1
chr14:50949671-50951787	1.57502	1.02966	2.12039	0.974873	5.8496	9.66831e-07	7.44857e-06	5.45216	TRUE	intron	1
chr15:42835890-42837963	0.39581	0.258546	0.533074	3.82797	5.84056	9.9464e-07	7.62815e-06	4.82713	FALSE	intron	1
chr15:32810628-32815876	0.56806	0.371051	0.765068	5.11651	5.84026	9.95566e-07	7.62815e-06	4.67387	FALSE	intergenic	4
chr17:35971194-35973417	0.458247	0.299296	0.617199	3.46469	5.83927	9.98659e-07	7.63105e-06	4.88283	FALSE	3UTR	1
chr4:128930402-128934394	0.59124	0.385864	0.796615	3.11364	5.83093	1.02512e-06	7.81206e-06	4.96149	FALSE	intron	3
chr17:78974707-78978233	0.660746	0.430817	0.890675	2.63897	5.82056	1.05902e-06	8.04857e-06	5.02017	FALSE	mixed	3
chr10:22537606-22539703	1.28065	0.834421	1.72687	0.62623	5.81296	1.08455e-06	8.22033e-06	5.3927	TRUE	intergenic	1
chr19:18043869-18047988	-0.485926	-0.655318	-0.316533	2.88311	-5.81028	1.09369e-06	8.26735e-06	4.96484	FALSE	mixed	7
chr1:51100222-51102311	1.08655	0.707473	1.46563	0.534609	5.80558	1.10993e-06	8.36765e-06	5.37461	TRUE	intron	1
chr22:44341983-44344196	-0.687492	-0.928021	-0.446963	3.36384	-5.78926	1.16823e-06	8.78156e-06	4.78343	FALSE	3UTR	1
chr5:68393904-68396260	0.938487	0.610099	1.26687	0.87007	5.78848	1.17108e-06	8.78156e-06	5.32164	FALSE	intron	2
chr22:26119867-26122837	-0.526507	-0.710939	-0.342075	4.01693	-5.78217	1.19447e-06	8.93311e-06	4.63183	FALSE	3UTR	2
chr2:43740068-43742117	1.71852	1.11608	2.32096	-1.06937	5.77785	1.21079e-06	9.03114e-06	5.39099	TRUE	intron	1
chr19:52020765-52022821	-1.4245	-1.92413	-0.924875	0.669048	-5.77485	1.22222e-06	9.09231e-06	5.34115	TRUE	intergenic	1
chr5:79775487-79777656	-0.453096	-0.612259	-0.293933	3.18458	-5.76595	1.25682e-06	9.32501e-06	4.75029	FALSE	intergenic	1
chr19:53202806-53208119	0.511468	0.33176	0.691176	4.00996	5.76468	1.26184e-06	9.33763e-06	4.55251	FALSE	mixed	4
chr11:129737744-129739882	0.501181	0.324854	0.677508	3.90405	5.75704	1.29242e-06	9.53879e-06	4.57985	FALSE	intron	1
chr16:46629226-46632292	0.413348	0.267863	0.558832	3.87833	5.7547	1.30194e-06	9.58389e-06	4.54323	FALSE	intron	4
chr9:130552245-130555181	-0.619256	-0.837941	-0.40057	2.83187	-5.73552	1.38262e-06	1.01513e-05	4.76271	FALSE	intergenic	2
chr8:121066216-121068455	-1.07751	-1.45825	-0.69677	0.833439	-5.73212	1.39744e-06	1.02333e-05	5.11667	TRUE	intron	1
chr19:53989905-53991997	1.04539	0.67576	1.41503	0.545735	5.72838	1.41395e-06	1.03273e-05	5.1318	TRUE	intron	1
chr5:60823941-60825991	0.764445	0.493591	1.0353	1.63569	5.71655	1.46737e-06	1.06898e-05	4.96699	FALSE	intron	1
chr12:57886808-57888929	3.08063	1.98885	4.1724	0.256453	5.71518	1.47369e-06	1.07081e-05	5.20198	TRUE	intron	1
chr14:92584206-92588133	0.441205	0.284354	0.598056	5.1465	5.6974	1.55815e-06	1.12925e-05	4.21958	FALSE	mixed	4
chr1:67878211-67880627	-0.370875	-0.503114	-0.238635	7.39284	-5.68053	1.6428e-06	1.18284e-05	4.04594	FALSE	intron	2
chr1:40916616-40918686	0.63456	0.408289	0.860831	2.5922	5.68024	1.64427e-06	1.18284e-05	4.64432	FALSE	intron	1
chr1:155026219-155028309	-0.402567	-0.546117	-0.259018	5.47441	-5.68016	1.64471e-06	1.18284e-05	4.14805	FALSE	intron	1
chr17:78293183-78295775	0.786125	0.505698	1.06655	2.89745	5.678	1.65585e-06	1.18782e-05	4.60388	FALSE	3UTR	2
chr19:23842892-23845409	0.393929	0.253372	0.534487	3.00258	5.67659	1.66323e-06	1.19008e-05	4.49634	FALSE	intron	2
chr3:136052743-136054792	-1.08728	-1.47614	-0.698429	0.49644	-5.66342	1.73333e-06	1.23709e-05	4.99256	TRUE	3UTR	1
chr12:69235998-69238558	0.514322	0.330171	0.698473	6.4903	5.65696	1.76878e-06	1.25919e-05	4.00643	FALSE	3UTR	2
chr2:208475909-208477972	-0.467453	-0.634889	-0.300017	4.44429	-5.65472	1.78122e-06	1.26485e-05	4.15777	FALSE	3UTR	1
chr5:72200522-72203319	0.336177	0.215353	0.457001	4.97513	5.63557	1.89145e-06	1.33974e-05	4.04138	FALSE	intron	2
chr2:208618377-208620749	-0.65674	-0.893345	-0.420135	4.01749	-5.62203	1.97342e-06	1.39429e-05	4.15984	FALSE	3UTR	2
chr8:95785341-95787484	1.42227	0.909738	1.9348	0.231748	5.62061	1.98219e-06	1.39697e-05	4.83369	TRUE	intron	1
chr15:60713420-60715502	0.468253	0.29931	0.637196	3.36579	5.61389	2.02439e-06	1.42314e-05	4.21258	FALSE	3UTR	1
chr4:127007-129096	0.846835	0.541006	1.15266	1.44591	5.60845	2.05922e-06	1.44402e-05	4.65864	FALSE	intron	1
chr16:15501539-15507720	-0.469511	-0.639212	-0.299809	4.81588	-5.60381	2.08938e-06	1.46026e-05	3.96295	FALSE	3UTR	10
chr17:79792446-79795303	-0.505338	-0.688026	-0.322649	7.20916	-5.60266	2.09691e-06	1.46026e-05	3.81709	FALSE	intergenic	2
chr1:11357079-11359504	0.958894	0.612228	1.30556	0.526283	5.6025	2.09796e-06	1.46026e-05	4.77685	FALSE	intergenic	2
chr4:2649839-2653950	1.13919	0.726716	1.55166	2.91044	5.59403	2.15442e-06	1.49586e-05	4.31471	TRUE	intron	3
chr12:66514148-66516595	-0.653747	-0.890605	-0.416889	2.25639	-5.59042	2.17891e-06	1.50914e-05	4.46972	FALSE	intergenic	2
chr4:53586718-53588741	0.741543	0.472767	1.01032	1.31684	5.58815	2.19445e-06	1.51617e-05	4.57822	FALSE	intergenic	1
chr2:179302460-179304684	-0.708041	-0.965665	-0.450418	2.72	-5.56668	2.34717e-06	1.61771e-05	4.30885	FALSE	intron	1
chr21:34728954-34731033	0.465383	0.295852	0.634914	3.58839	5.56012	2.39586e-06	1.64723e-05	4.00206	FALSE	3UTR	1
chr20:33201353-33203391	1.75656	1.11652	2.3966	-1.46979	5.55876	2.40613e-06	1.65025e-05	4.72955	TRUE	intron	1
chr15:90815857-90821095	0.365346	0.232181	0.498512	4.03541	5.55694	2.41985e-06	1.65511e-05	3.9092	FALSE	mixed	6
chr19:11894922-11896988	0.956974	0.608123	1.30582	1.07271	5.55627	2.42498e-06	1.65511e-05	4.55647	FALSE	intergenic	1
chr21:47717724-47720086	1.19327	0.757896	1.62864	1.06857	5.55137	2.4625e-06	1.67665e-05	4.52548	TRUE	intergenic	2
chr6:42848037-42851599	-0.314725	-0.429606	-0.199843	5.82732	-5.54885	2.48197e-06	1.68582e-05	3.70961	FALSE	intron	5
chr7:102271061-102279811	0.716495	0.454895	0.978095	3.08197	5.54751	2.49245e-06	1.68886e-05	4.1155	FALSE	mixed	10
chr7:77372253-77374317	1.61264	1.02344	2.20184	-0.934345	5.54368	2.52251e-06	1.70512e-05	4.70157	TRUE	intron	1
chr8:86572175-86574294	1.27881	0.811003	1.74662	-0.784335	5.53682	2.57733e-06	1.738e-05	4.66213	TRUE	3UTR	1
chr19:12061248-12063944	0.36557	0.231813	0.499328	3.48956	5.53574	2.58607e-06	1.73972e-05	3.94842	FALSE	intron	2
chr11:126215453-126220126	-0.34399	-0.470246	-0.217734	5.18229	-5.51844	2.73e-06	1.83216e-05	3.663	FALSE	intergenic	5
chr1:53429057-53431133	2.02127	1.27867	2.76387	-1.28393	5.51306	2.77645e-06	1.8589e-05	4.60133	TRUE	intron	1
chr13:52595230-52598623	0.488107	0.308633	0.667581	3.17066	5.50853	2.81605e-06	1.88093e-05	3.92857	FALSE	3UTR	4
chr2:37326658-37332645	0.651003	0.411184	0.890822	5.65947	5.49822	2.90843e-06	1.93804e-05	3.58126	FALSE	3UTR	6
chr1:40747914-40753878	-0.382332	-0.523269	-0.241396	6.52545	-5.49465	2.94118e-06	1.95522e-05	3.50644	FALSE	intron	5
chr17:74554892-74557916	-0.385436	-0.528258	-0.242614	5.15126	-5.46614	3.2158e-06	2.13274e-05	3.50157	FALSE	intergenic	2
chr7:44869362-44871393	-0.475026	-0.651322	-0.298729	5.03959	-5.45753	3.30362e-06	2.18583e-05	3.47461	FALSE	intron	1
chr16:81062016-81065629	0.386754	0.242323	0.531184	5.77283	5.42375	3.67195e-06	2.42383e-05	3.31482	FALSE	mixed	4
chr8:124363126-124368002	1.47883	0.924168	2.03348	2.309	5.40027	3.95187e-06	2.6025e-05	3.81749	TRUE	intron	3
chr15:50894726-50896925	0.676878	0.422805	0.930952	2.53114	5.39602	4.00465e-06	2.62502e-05	3.71225	FALSE	intron	2
chr18:12030263-12032816	-0.428144	-0.588853	-0.267435	4.38664	-5.39602	4.00474e-06	2.62502e-05	3.36933	FALSE	mixed	2
chr7:140160655-140166823	1.40822	0.878737	1.9377	1.88882	5.38694	4.12008e-06	2.69434e-05	3.90005	TRUE	intron	5
chr1:92933489-92935598	0.687659	0.42895	0.946367	3.35578	5.38375	4.16131e-06	2.71499e-05	3.46969	FALSE	intergenic	1
chr16:3286827-3291788	0.65093	0.405995	0.895865	3.18399	5.38277	4.17415e-06	2.71706e-05	3.58192	FALSE	intergenic	3
chr3:186745762-186747874	1.21412	0.757067	1.67116	-0.607322	5.38048	4.20416e-06	2.73028e-05	4.20582	TRUE	intron	1
chr22:32040265-32042750	1.44691	0.901916	1.9919	-0.291202	5.37741	4.2447e-06	2.75025e-05	4.18296	TRUE	intron	2
chr22:44344260-44348149	-0.602445	-0.829614	-0.375276	3.17434	-5.37146	4.32444e-06	2.79548e-05	3.51271	FALSE	intergenic	5
chr19:12660357-12662464	0.84973	0.528937	1.17052	1.41697	5.36512	4.41098e-06	2.84488e-05	3.91198	FALSE	intron	1
chr3:132088517-132090594	0.673403	0.418929	0.927877	2.05109	5.35988	4.48382e-06	2.88524e-05	3.74807	FALSE	intergenic	1
chr7:158529839-158531957	-0.436054	-0.601911	-0.270198	5.20503	-5.32514	4.99808e-06	3.20881e-05	3.0561	FALSE	intron	1
chr16:89579755-89585289	0.70391	0.435541	0.972279	3.4489	5.31261	5.19771e-06	3.32938e-05	3.25669	FALSE	intron	7
chr19:51914828-51916868	1.7229	1.06588	2.37993	-1.15135	5.31134	5.21831e-06	3.33497e-05	4.01784	TRUE	intron	1
chr6:42854954-42858057	-0.348889	-0.481999	-0.215779	7.99248	-5.30885	5.25906e-06	3.35339e-05	2.86713	FALSE	3UTR	2
chr4:174251256-174253333	0.310662	0.192105	0.429219	8.1189	5.30743	5.28239e-06	3.36065e-05	2.85194	FALSE	intergenic	1
chr1:45974105-45976673	-0.464347	-0.641587	-0.287107	4.038	-5.30644	5.2988e-06	3.36249e-05	3.15713	FALSE	3UTR	2
chr15:52203369-52208201	0.472853	0.292344	0.653361	4.64553	5.30581	5.30919e-06	3.36249e-05	3.04159	FALSE	intergenic	5
chr19:47783415-47785461	1.75228	1.08243	2.42213	-1.50409	5.29848	5.4322e-06	3.43266e-05	3.95325	TRUE	intergenic	1
chr6:116966835-116969439	0.48974	0.302177	0.677302	3.7944	5.28861	5.60224e-06	3.53217e-05	3.1418	FALSE	intron	2
chr1:28852795-28855900	1.30915	0.807353	1.81094	0.64587	5.28428	5.67846e-06	3.57222e-05	3.79808	TRUE	intron	2
chr9:99652872-99655044	0.464863	0.286657	0.643069	2.65152	5.28354	5.69164e-06	3.57252e-05	3.37518	FALSE	intergenic	1
chr8:101724947-101727009	-0.413307	-0.571854	-0.254761	6.43372	-5.28008	5.75347e-06	3.60329e-05	2.84471	FALSE	intron	1
chr10:62557112-62560477	0.528569	0.325623	0.731515	2.5307	5.27526	5.84081e-06	3.64986e-05	3.33899	FALSE	intergenic	2
chr20:62344651-62346699	2.24693	1.38272	3.11114	-1.15899	5.26614	6.00948e-06	3.74693e-05	3.88613	TRUE	intron	1
chr16:16244004-16246059	0.79904	0.491659	1.10642	2.12823	5.26519	6.02725e-06	3.74969e-05	3.49978	FALSE	intron	1
chr10:14942664-14944718	0.36197	0.222688	0.501253	3.94077	5.2638	6.05344e-06	3.75768e-05	3.00214	FALSE	intron	1
chr1:202737632-202739715	1.17852	0.72462	1.63243	1.34074	5.25894	6.14598e-06	3.80672e-05	3.56577	TRUE	intron	1
chr17:20835086-20837132	0.689816	0.423914	0.955717	1.50351	5.25455	6.23087e-06	3.84857e-05	3.54703	FALSE	3UTR	1
chr7:140168736-140170834	1.40971	0.866191	1.95322	0.370262	5.2534	6.25323e-06	3.84857e-05	3.74315	TRUE	intron	1
chr2:241415892-241417983	0.922285	0.566691	1.27788	1.02442	5.25333	6.25461e-06	3.84857e-05	3.64364	FALSE	intergenic	1
chr10:121330799-121333837	-0.724388	-1.00444	-0.444337	2.74687	-5.2391	6.53859e-06	4.01452e-05	3.27226	FALSE	intergenic	3
chr10:73978859-73981019	-0.412894	-0.573826	-0.251962	3.00497	-5.19661	7.46522e-06	4.57346e-05	3.05816	FALSE	intron	1
chr17:57278167-57282125	-0.38195	-0.531181	-0.232719	6.25279	-5.18407	7.76283e-06	4.74545e-05	2.55116	FALSE	mixed	3
chr1:1251441-1254455	0.729828	0.444209	1.01545	3.52503	5.17554	7.97196e-06	4.85356e-05	2.83798	FALSE	mixed	3
chr18:23748092-23750647	0.421285	0.256411	0.586159	2.45579	5.17545	7.97419e-06	4.85356e-05	3.02395	FALSE	intron	2
chr17:79813690-79817085	-0.418253	-0.582654	-0.253851	6.69782	-5.15296	8.55313e-06	5.19469e-05	2.44092	FALSE	intron	3
chr16:54275655-54277776	-0.899854	-1.254	-0.545705	1.26856	-5.14647	8.72758e-06	5.28921e-05	3.31397	FALSE	intergenic	1
chr19:11253423-11256105	1.48735	0.901194	2.0735	1.4948	5.13954	8.9182e-06	5.39311e-05	3.2209	TRUE	intergenic	2
chr19:853256-855993	-0.843506	-1.17608	-0.510934	8.16732	-5.13719	8.98364e-06	5.42103e-05	2.32773	FALSE	intron	2
chr19:17385174-17387342	-0.441174	-0.615525	-0.266823	4.14043	-5.12517	9.32628e-06	5.61574e-05	2.60749	FALSE	intron	1
chr19:58415256-58419493	0.348527	0.210693	0.486361	4.31975	5.12157	9.43132e-06	5.66685e-05	2.51897	FALSE	mixed	4
chr6:150002755-150004823	0.520375	0.314483	0.726268	3.43197	5.11916	9.50216e-06	5.69725e-05	2.69495	FALSE	intron	1
chr15:74892835-74894888	0.66207	0.399801	0.924339	2.37275	5.11305	9.6847e-06	5.79433e-05	2.91752	FALSE	intron	1
chr19:16744331-16757752	0.321238	0.193921	0.448555	5.83471	5.11049	9.76218e-06	5.82829e-05	2.34577	FALSE	mixed	16
chr5:72157602-72160513	0.343735	0.207404	0.480066	4.21817	5.10684	9.87367e-06	5.88237e-05	2.4921	FALSE	intron	2
chr18:18510367-18512719	1.36232	0.821716	1.90293	1.23905	5.10412	9.95763e-06	5.91984e-05	3.17894	TRUE	intergenic	2
chr14:53241417-53244488	-0.37846	-0.528856	-0.228064	4.46715	-5.09691	1.01836e-05	6.04143e-05	2.43144	FALSE	3UTR	3
chr10:96371419-96373630	-0.959387	-1.34083	-0.577945	2.5648	-5.09434	1.02652e-05	6.077e-05	2.87551	FALSE	intergenic	2
chr9:37771141-37776741	0.459254	0.27643	0.642078	4.35401	5.08795	1.04714e-05	6.18605e-05	2.41269	FALSE	intron	6
chrX:123041978-123048295	0.34837	0.209643	0.487097	5.45624	5.0863	1.05252e-05	6.20478e-05	2.28926	FALSE	3UTR	6
chr19:11249402-11251501	1.9777	1.18913	2.76627	-0.223419	5.07978	1.07411e-05	6.31881e-05	3.30146	TRUE	intergenic	1
chr10:22165078-22167127	0.651371	0.391036	0.911707	1.33321	5.06778	1.11491e-05	6.5265e-05	3.03183	FALSE	intron	1
chr17:65893285-65895419	1.07795	0.647092	1.50881	-0.33378	5.06741	1.11621e-05	6.5265e-05	3.25358	TRUE	intron	1
chr17:79298995-79301714	-0.52583	-0.736007	-0.315652	3.95911	-5.06736	1.11638e-05	6.5265e-05	2.46068	FALSE	intron	2
chr2:219390022-219392069	-0.969178	-1.35675	-0.581611	0.722581	-5.065	1.12459e-05	6.56089e-05	3.15149	FALSE	intron	1
chr19:53941377-53945455	0.579697	0.347827	0.811566	3.54371	5.06384	1.12866e-05	6.57102e-05	2.48743	FALSE	intron	3
chr21:47666742-47668781	-0.568344	-0.795894	-0.340793	2.27583	-5.0589	1.14613e-05	6.65893e-05	2.81987	FALSE	intron	1
chr2:178183691-178187922	0.356548	0.213482	0.499615	3.43638	5.04781	1.18633e-05	6.87827e-05	2.43924	FALSE	intron	2
chr3:101541720-101544539	-0.537681	-0.753643	-0.32172	4.03291	-5.0428	1.20494e-05	6.97178e-05	2.34157	FALSE	3UTR	2
chr22:24967573-24973494	-0.287853	-0.403713	-0.171993	7.0871	-5.03222	1.2452e-05	7.18995e-05	2.04663	FALSE	mixed	6
chr9:94053689-94057792	-0.355383	-0.499001	-0.211766	3.82005	-5.01203	1.3258e-05	7.63967e-05	2.27264	FALSE	mixed	3
chr9:132267856-132271635	0.436691	0.260158	0.613224	3.18513	5.0104	1.33253e-05	7.66272e-05	2.42288	FALSE	3UTR	3
chr1:33147050-33150508	-0.393229	-0.552261	-0.234197	4.1897	-5.00822	1.34154e-05	7.69882e-05	2.20472	FALSE	3UTR	3
chr10:103559696-103561801	0.398013	0.236821	0.559205	3.70883	5.00124	1.37095e-05	7.85158e-05	2.26534	FALSE	intron	1
chr1:100558206-100560305	1.57929	0.938855	2.21973	-0.533695	4.9947	1.39906e-05	7.99623e-05	3.06318	TRUE	intron	1
chr9:37884515-37886587	-0.284838	-0.400445	-0.169231	4.94642	-4.99041	1.4178e-05	8.08693e-05	2.04745	FALSE	intron	1
chr15:85259029-85261204	0.36332	0.215721	0.510919	4.50958	4.98572	1.43859e-05	8.18892e-05	2.07131	FALSE	intergenic	1
chr7:90017830-90020294	-0.532147	-0.748679	-0.315614	2.13621	-4.97772	1.47472e-05	8.3776e-05	2.56919	FALSE	3UTR	2
chr7:90037665-90041200	0.855984	0.507633	1.20434	1.7246	4.97704	1.47784e-05	8.37838e-05	2.63862	FALSE	intron	2
chr11:31451571-31454348	0.379912	0.225261	0.534562	4.44122	4.97569	1.48403e-05	8.39656e-05	2.05491	FALSE	3UTR	2
chr11:3718630-3721142	0.437616	0.258677	0.616554	4.20872	4.9535	1.58975e-05	8.97665e-05	2.02392	FALSE	intron	2
chr5:159533760-159535823	0.988605	0.584105	1.3931	0.561103	4.95025	1.60583e-05	9.049e-05	2.7863	FALSE	intron	1
chr5:69742622-69744666	1.7138	1.01249	2.41511	-1.37418	4.94962	1.609e-05	9.049e-05	2.97166	TRUE	3UTR	1
chr1:28866404-28873054	0.481096	0.284145	0.678047	1.98713	4.94762	1.61897e-05	9.08692e-05	2.50387	FALSE	intergenic	7
chr8:95787580-95789649	1.34686	0.793672	1.90006	-0.0845808	4.93141	1.70238e-05	9.53606e-05	2.79884	TRUE	intron	1
chrX:15808617-15811490	1.38068	0.811796	1.94956	1.12149	4.9158	1.78672e-05	9.9886e-05	2.62286	TRUE	intron	3
chr6:76382482-76385236	0.374295	0.220005	0.528585	4.13541	4.9136	1.79893e-05	0.000100369	1.91775	FALSE	intron	2
chr1:93600133-93602283	0.293078	0.17223	0.413926	4.06016	4.91209	1.80738e-05	0.000100612	1.91548	FALSE	intron	1
chr9:123931441-123935868	-0.386612	-0.546046	-0.227178	4.91302	-4.91154	1.81044e-05	0.000100612	1.82082	FALSE	intron	2
chr11:94288124-94290191	0.93978	0.551601	1.32796	1.67179	4.90362	1.85538e-05	0.000102906	2.44263	FALSE	intron	1
chr15:102284239-102286608	-0.98407	-1.39106	-0.577078	0.0556666	-4.89738	1.89155e-05	0.000104705	2.70992	FALSE	intron	2
chr18:12962815-12964877	-0.3214	-0.454386	-0.188414	4.33006	-4.89511	1.90487e-05	0.00010518	1.83318	FALSE	intron	1
chr12:6849887-6851978	1.34389	0.787773	1.9	-0.689986	4.89465	1.90761e-05	0.00010518	2.78739	TRUE	intergenic	1
chr21:37390110-37392799	0.878911	0.514152	1.24367	0.87135	4.88047	1.99315e-05	0.000109682	2.58597	FALSE	intergenic	2
chr10:75007797-75009876	-0.231772	-0.328054	-0.135491	5.71641	-4.87576	2.02236e-05	0.000111072	1.63085	FALSE	3UTR	1
chr19:36382007-36384226	1.11479	0.651345	1.57824	0.840289	4.87209	2.04547e-05	0.000112122	2.51333	TRUE	intron	1
chr17:79672307-79674515	-0.403553	-0.571428	-0.235678	4.30628	-4.86898	2.06524e-05	0.000112986	1.76903	FALSE	intron	1
chr1:203798774-203802291	0.326773	0.190724	0.462821	5.0778	4.86492	2.0913e-05	0.000114189	1.65172	FALSE	intron	2
chr17:42950612-42954075	0.344338	0.200843	0.487833	4.84825	4.8604	2.12075e-05	0.000115572	1.66586	FALSE	intron	2
chr22:26870430-26873515	-0.453849	-0.643363	-0.264335	3.61419	-4.85056	2.1862e-05	0.000118909	1.83641	FALSE	intron	3
chr19:53858995-53861061	0.545559	0.317692	0.773426	2.25751	4.84934	2.19447e-05	0.000119129	2.11886	FALSE	intergenic	1
chr16:10623926-10626058	0.57824	0.33661	0.81987	1.55128	4.84708	2.20986e-05	0.000119733	2.28374	FALSE	3UTR	1
chr19:48751923-48754005	0.472982	0.275175	0.670788	3.20948	4.84314	2.23696e-05	0.000120968	1.90052	FALSE	5UTR	1
chr1:52815503-52818554	0.287766	0.167398	0.408134	4.59471	4.8423	2.24273e-05	0.000121047	1.63792	FALSE	3UTR	2
chr16:89585884-89589079	0.721353	0.41922	1.02349	2.64964	4.83584	2.28795e-05	0.000123251	1.98863	FALSE	intron	2
chr7:157046514-157048579	-0.425112	-0.603225	-0.247	3.91368	-4.83429	2.29895e-05	0.000123596	1.72689	FALSE	intron	1
chr2:99931715-99934403	0.549022	0.318966	0.779078	1.65373	4.8337	2.30313e-05	0.000123596	2.24114	FALSE	intron	2
chr8:6499860-6502697	-0.58185	-0.82578	-0.33792	2.12268	-4.83135	2.31987e-05	0.000124257	2.18198	FALSE	mixed	2
chr15:65440934-65443653	-0.326796	-0.463893	-0.189699	4.00708	-4.82806	2.34356e-05	0.000125287	1.69029	FALSE	3UTR	2
chr4:15661483-15663517	-0.702497	-0.997268	-0.407726	1.86026	-4.82706	2.35082e-05	0.000125314	2.21426	FALSE	intron	1
chr1:173908497-173910546	0.508544	0.295143	0.721945	2.39012	4.82676	2.35297e-05	0.000125314	2.05269	FALSE	intron	1
chr12:69202836-69204945	0.451613	0.261757	0.641469	3.39575	4.81797	2.41768e-05	0.000128517	1.75716	FALSE	intron	1
chr7:102741806-102743900	-0.455407	-0.647433	-0.263381	2.24936	-4.80355	2.52771e-05	0.000134112	2.01795	FALSE	3UTR	1
chr19:53308519-53310585	0.857642	0.49551	1.21977	0.303361	4.79692	2.58e-05	0.000136628	2.34068	FALSE	intron	1
chr19:50023379-50026067	0.895585	0.517252	1.27392	1.86666	4.79464	2.5982e-05	0.000137334	2.11473	FALSE	intron	2
chr21:47738550-47742227	0.783111	0.452131	1.11409	5.39645	4.79231	2.61694e-05	0.000137961	1.39862	FALSE	intron	3
chr11:9435669-9437758	0.356305	0.205702	0.506909	4.9028	4.79194	2.61989e-05	0.000137961	1.4355	FALSE	intron	1
chr17:46940484-46946300	-0.324228	-0.461382	-0.187074	5.09466	-4.78811	2.65098e-05	0.000139337	1.42975	FALSE	mixed	5
chr1:151044513-151046632	0.783695	0.451925	1.11546	1.51258	4.78447	2.68094e-05	0.000140649	2.14669	FALSE	intron	1
chr12:64585123-64587214	-0.678282	-0.965489	-0.391074	1.31538	-4.78341	2.68972e-05	0.000140847	2.19954	FALSE	intron	1
chr20:35661963-35664050	0.35424	0.20413	0.50435	3.99753	4.77982	2.71964e-05	0.000142149	1.52249	FALSE	intron	1
chr6:42171538-42175292	-0.331355	-0.471867	-0.190843	5.19417	-4.77642	2.74829e-05	0.00014338	1.37732	FALSE	intergenic	2
chr2:224615302-224623284	-0.308892	-0.43996	-0.177824	7.01999	-4.77345	2.77353e-05	0.000144429	1.255	FALSE	mixed	11
chr1:235332141-235336810	0.35803	0.206067	0.509993	3.65551	4.77205	2.78556e-05	0.000144788	1.56594	FALSE	intron	3
chr16:21650302-21653041	-0.767165	-1.09283	-0.441499	2.43842	-4.77132	2.7918e-05	0.000144844	1.97547	FALSE	intron	3
chr8:50141510-50143569	0.504164	0.289994	0.718333	2.1884	4.76801	2.82047e-05	0.000146062	1.91931	FALSE	intergenic	1
chr12:66591600-66593668	0.909182	0.522297	1.29607	2.11313	4.75984	2.89233e-05	0.000149437	1.91195	FALSE	intron	1
chr1:38325594-38328596	-0.3401	-0.484836	-0.195364	4.57122	-4.7594	2.89627e-05	0.000149437	1.40761	FALSE	3UTR	2
GL000219.1:52242-54514	-0.952608	-1.35838	-0.54684	0.458468	-4.7551	2.93491e-05	0.000151153	2.2461	FALSE	NA	NA
chr1:19585458-19587532	-0.290225	-0.413917	-0.166534	5.47647	-4.75245	2.95889e-05	0.000152068	1.28253	FALSE	3UTR	1
chr14:24912814-24914901	-0.585866	-0.835584	-0.336148	1.95971	-4.75195	2.9635e-05	0.000152068	1.98231	FALSE	intergenic	1
chr6:111288200-111293291	-0.277735	-0.3963	-0.15917	5.72097	-4.74457	3.03159e-05	0.000155279	1.23313	FALSE	mixed	6
chr19:37235413-37238456	0.39496	0.226137	0.563783	4.96196	4.73855	3.08834e-05	0.000157898	1.25924	FALSE	3UTR	2
chr6:42045582-42049389	-0.308269	-0.4402	-0.176337	4.77868	-4.73266	3.14481e-05	0.000160494	1.28862	FALSE	3UTR	4
chr19:22848062-22851013	0.427577	0.244097	0.611056	2.61932	4.72008	3.26884e-05	0.000166521	1.62734	FALSE	3UTR	3
chr10:30599679-30601748	-0.490895	-0.701935	-0.279855	1.67166	-4.71136	3.35775e-05	0.000170741	1.87113	FALSE	3UTR	1
chr2:32531725-32536902	0.355069	0.202066	0.508072	4.63017	4.70042	3.47261e-05	0.000176263	1.19087	FALSE	3UTR	6
chr4:146089775-146091817	1.04287	0.592972	1.49277	0.517264	4.69504	3.53043e-05	0.000178734	2.04258	TRUE	intron	1
chr14:23785427-23788521	1.0187	0.579196	1.4582	1.16922	4.69471	3.534e-05	0.000178734	1.93442	TRUE	intron	3
chr4:119242479-119244561	1.26946	0.720713	1.81821	-0.590927	4.68563	3.63396e-05	0.000183459	2.17462	TRUE	intron	1
chr19:11960018-11964505	0.74842	0.42476	1.07208	2.55612	4.6836	3.65677e-05	0.00018428	1.53847	FALSE	intron	3
chr8:37996615-37999052	0.322393	0.182582	0.462203	4.62776	4.67056	3.80615e-05	0.000191465	1.11275	FALSE	intergenic	2
chr19:10472616-10476037	-0.507623	-0.727807	-0.287439	4.92887	-4.66959	3.81747e-05	0.000191691	1.1119	FALSE	intron	2
chr13:53040590-53042786	0.41966	0.237552	0.601769	3.94834	4.66756	3.84129e-05	0.000192544	1.17967	FALSE	intron	1
chr16:57207106-57209197	0.265244	0.150006	0.380482	4.27369	4.662	3.90743e-05	0.000195435	1.13509	FALSE	intron	1
chr7:158422737-158424892	0.344291	0.194696	0.493887	3.65774	4.66154	3.91288e-05	0.000195435	1.20746	FALSE	intergenic	1
chr17:41464307-41466415	0.563806	0.318698	0.808913	4.18951	4.65903	3.94317e-05	0.000196599	1.15996	FALSE	intergenic	1
chr17:29116752-29123860	0.582496	0.328485	0.836506	5.16699	4.64477	4.11949e-05	0.000205027	0.979917	FALSE	intron	11
chr16:54283795-54285879	-0.87618	-1.25847	-0.493888	1.10299	-4.64217	4.15251e-05	0.000206305	1.84491	FALSE	intron	1
chr10:28897105-28900096	0.329565	0.185737	0.473393	5.55983	4.6411	4.16614e-05	0.000206617	0.933583	FALSE	intron	2
chr19:53637480-53639496	0.850079	0.478906	1.22125	0.663414	4.63881	4.19549e-05	0.000207707	1.82308	FALSE	5UTR	1
chr12:56895166-56897236	2.0692	1.16555	2.97285	-2.04305	4.63795	4.20647e-05	0.000207884	2.07849	TRUE	intergenic	1
chr3:133342878-133345036	0.334731	0.18849	0.480972	3.98897	4.63607	4.23079e-05	0.000208719	1.06929	FALSE	intron	1
chr4:140519566-140522823	-0.510459	-0.733502	-0.287417	2.57862	-4.6355	4.23827e-05	0.000208722	1.46176	FALSE	3UTR	3
chr1:113120878-113124493	0.346069	0.194762	0.497377	2.75931	4.63261	4.27589e-05	0.000210206	1.39139	FALSE	intron	2
chr1:245068006-245070234	0.692764	0.389829	0.995699	2.28904	4.63189	4.28533e-05	0.000210303	1.47456	FALSE	intergenic	1
chr19:57726543-57728600	0.49893	0.280688	0.717172	2.9489	4.63047	4.30413e-05	0.000210857	1.30105	FALSE	intergenic	1
chr3:9425652-9427819	0.267855	0.150661	0.38505	4.96912	4.62931	4.31935e-05	0.000211235	0.949379	FALSE	3UTR	1
chr6:44416136-44418182	0.425637	0.239285	0.611988	4.4693	4.62624	4.36021e-05	0.000212863	0.977666	FALSE	3UTR	1
chr10:28813165-28815692	0.321683	0.180665	0.462701	3.90244	4.62036	4.43946e-05	0.000216357	1.06819	FALSE	intron	2
chr19:23284481-23286559	-0.588018	-0.84589	-0.330145	2.34252	-4.61858	4.46374e-05	0.000216537	1.43633	FALSE	intron	1
chr15:32849617-32851874	0.981971	0.551329	1.41261	0.076256	4.61855	4.46421e-05	0.000216537	1.85962	FALSE	intron	1
chr6:81062970-81065111	-1.02668	-1.47694	-0.576416	0.248797	-4.6184	4.46628e-05	0.000216537	1.88447	TRUE	intergenic	1
chr1:11005717-11007790	1.02621	0.575071	1.47735	0.0184177	4.60731	4.62046e-05	0.000223627	1.8967	TRUE	3UTR	1
chr9:4709802-4711902	-0.312338	-0.449681	-0.174994	4.31337	-4.60616	4.63674e-05	0.00022403	0.951565	FALSE	intergenic	1
chr2:170605630-170607654	-0.420319	-0.605354	-0.235284	3.43984	-4.60097	4.7111e-05	0.000227232	1.09105	FALSE	3UTR	1
chr19:1991000-1993044	-0.412993	-0.594855	-0.231132	3.25625	-4.59965	4.73009e-05	0.000227757	1.16814	FALSE	intron	1
GL000195.1:156196-158269	0.893806	0.499823	1.28779	-0.47365	4.59503	4.79745e-05	0.000230606	1.85679	FALSE	NA	NA
chr1:40212158-40215342	0.278324	0.155541	0.401107	6.59243	4.59129	4.85273e-05	0.000232865	0.733336	FALSE	intron	2
chr12:122997884-122999950	0.376892	0.210582	0.543202	4.38045	4.5901	4.87037e-05	0.000233313	0.919288	FALSE	intron	1
chr16:9203744-9205827	0.401475	0.224267	0.578683	4.43267	4.58879	4.88998e-05	0.000233854	0.866516	FALSE	3UTR	1
chr5:130535748-130539362	-0.398088	-0.574294	-0.221882	4.80018	-4.57595	5.08581e-05	0.000242806	0.80542	FALSE	3UTR	5
chr6:36940651-36943786	0.347027	0.193262	0.500791	5.15214	4.57119	5.16029e-05	0.000245685	0.770762	FALSE	intron	3
chr17:419856-421898	-0.527354	-0.761031	-0.293677	1.83999	-4.57098	5.16357e-05	0.000245685	1.44372	FALSE	CDS	1
chr13:41485769-41487836	0.948802	0.528053	1.36955	-0.73796	4.56746	5.2194e-05	0.000247922	1.81592	FALSE	5UTR	1
chr3:49451787-49453898	0.305548	0.169865	0.441231	4.53033	4.56117	5.32074e-05	0.000252309	0.826871	FALSE	3UTR	1
chr12:75889052-75891121	0.309536	0.171549	0.447523	4.5729	4.54357	5.6146e-05	0.000265774	0.735157	FALSE	intron	1
chr1:1593962-1596078	-0.295413	-0.427119	-0.163707	4.98567	-4.54304	5.6236e-05	0.000265774	0.693994	FALSE	3UTR	1
chr1:202721903-202724013	-0.380475	-0.550443	-0.210507	3.93006	-4.53401	5.78086e-05	0.000272748	0.803602	FALSE	intron	1
chr4:2654235-2657081	0.973848	0.53688	1.41082	1.87483	4.51403	6.14396e-05	0.000289394	1.24771	FALSE	intron	2
chr13:45603534-45606248	0.443295	0.244281	0.64231	2.503	4.51161	6.18946e-05	0.00029082	1.06463	FALSE	3UTR	2
chr11:66415577-66418963	0.948805	0.522818	1.37479	1.99104	4.51132	6.19493e-05	0.00029082	1.23026	FALSE	intron	2
chr3:179054180-179056393	-0.620339	-0.89919	-0.341488	1.48431	-4.50588	6.29849e-05	0.000295189	1.31249	FALSE	intergenic	1
chr17:27891470-27893621	-0.631198	-0.915664	-0.346731	3.40865	-4.49424	6.52578e-05	0.000305333	0.778032	FALSE	intron	1
chr4:3506892-3511005	0.540605	0.296819	0.784392	2.46276	4.49152	6.5801e-05	0.000307363	0.999939	FALSE	mixed	3
chr1:9986436-9989851	-0.301138	-0.436963	-0.165312	4.86625	-4.49063	6.598e-05	0.000307688	0.541562	FALSE	intergenic	4
chr15:63967195-63969343	-0.720868	-1.04635	-0.395382	1.98588	-4.48588	6.69419e-05	0.000311657	1.17142	FALSE	intron	1
chr12:125510942-125513541	-0.255027	-0.37022	-0.139834	7.05806	-4.48418	6.72873e-05	0.000312747	0.38104	FALSE	3UTR	2
chr16:28380009-28382121	1.80577	0.989628	2.62191	-2.33468	4.48147	6.78454e-05	0.00031482	1.61896	TRUE	intergenic	1
chr12:110459107-110461150	1.01725	0.557082	1.47741	0.504595	4.47751	6.86684e-05	0.000318115	1.37387	TRUE	3UTR	1
chr19:12056692-12058752	0.423168	0.23113	0.615206	3.44564	4.46323	7.17171e-05	0.000331692	0.68918	FALSE	5UTR	1
chr7:128167048-128170150	0.495814	0.270607	0.721021	2.3634	4.45923	7.25952e-05	0.000335201	0.944914	FALSE	5UTR	3
chr19:59094449-59096482	-0.38684	-0.562683	-0.210998	3.74258	-4.45585	7.33432e-05	0.0003381	0.630788	FALSE	3UTR	1
chr16:12056792-12058877	1.0943	0.596277	1.59233	-0.761357	4.4505	7.45456e-05	0.000343081	1.51374	TRUE	5UTR	1
chr21:47015976-47018037	-0.539315	-0.784795	-0.293835	2.38544	-4.44989	7.46844e-05	0.000343158	0.944975	FALSE	intergenic	1
chrX:73420601-73422672	-0.922198	-1.34306	-0.501339	0.766281	-4.43824	7.73759e-05	0.000354945	1.25947	FALSE	5UTR	1
chr2:26283053-26287808	1.00324	0.545242	1.46124	1.44231	4.43674	7.77275e-05	0.000355977	1.11905	TRUE	intron	3
chr2:114464172-114471173	-0.509448	-0.742369	-0.276526	5.49049	-4.43009	7.93136e-05	0.00036265	0.30356	FALSE	intergenic	5
chrX:80369386-80371465	0.721064	0.391272	1.05086	1.25962	4.4285	7.9696e-05	0.000363807	1.1389	FALSE	CDS	1
chr16:29602079-29604114	1.40912	0.763237	2.05501	-0.423678	4.41892	8.20482e-05	0.000373938	1.37002	TRUE	intergenic	1
chr3:23941865-23944413	0.59464	0.321756	0.867524	1.52916	4.41367	8.33657e-05	0.000379328	1.06387	FALSE	intron	2
chr17:41297390-41299587	-0.535222	-0.780908	-0.289536	1.09729	-4.41241	8.36831e-05	0.000380156	1.14487	FALSE	intergenic	1
chr20:48734224-48737769	0.459085	0.247802	0.670367	2.09364	4.40101	8.66264e-05	0.000392893	0.840188	FALSE	intron	3
chr13:77584730-77586774	0.695613	0.375337	1.01589	0.856093	4.39913	8.71225e-05	0.000394507	1.07932	FALSE	intron	1
chr3:5236966-5239036	-0.483114	-0.705703	-0.260525	3.9892	-4.39611	8.79218e-05	0.000396877	0.383338	FALSE	intron	1
chr1:97262775-97264944	1.33249	0.71856	1.94643	1.12486	4.39609	8.79282e-05	0.000396877	1.04171	TRUE	intron	1
chr1:40954680-40956761	0.24814	0.133785	0.362496	5.53879	4.39504	8.82077e-05	0.0003975	0.203198	FALSE	intron	1
chr19:37814700-37820027	0.509377	0.274494	0.74426	2.64271	4.39249	8.88929e-05	0.000399947	0.686844	FALSE	mixed	4
chr1:40659153-40661635	0.394379	0.212336	0.576423	6.02302	4.38795	9.01239e-05	0.000404571	0.143616	FALSE	intron	2
chr12:123252723-123254831	-0.260062	-0.380114	-0.14001	5.53195	-4.38764	9.02085e-05	0.000404571	0.180548	FALSE	3UTR	1
chr1:92864900-92867091	0.773801	0.416159	1.13144	1.06139	4.38231	9.16748e-05	0.000409963	1.03407	FALSE	3UTR	1
chr19:1077593-1080388	-0.522814	-0.764459	-0.28117	5.66026	-4.38222	9.17022e-05	0.000409963	0.15032	FALSE	intron	2
chr17:35836589-35839207	-0.293387	-0.429239	-0.157536	4.3498	-4.37422	9.39488e-05	0.00041934	0.284132	FALSE	3UTR	2
chr12:67285623-67287661	1.04159	0.558631	1.52455	-0.467234	4.36827	9.56556e-05	0.000426282	1.20788	TRUE	intron	1
chr15:74804019-74807048	-0.653714	-0.957193	-0.350235	1.54455	-4.36297	9.72003e-05	0.00043248	0.90152	FALSE	intron	3
chr1:229402508-229404648	-0.520515	-0.76237	-0.27866	2.39893	-4.35914	9.83344e-05	0.000436835	0.672886	FALSE	intron	1
chr12:124108884-124111678	0.270523	0.144795	0.396252	4.47983	4.35806	9.86546e-05	0.000437566	0.202356	FALSE	mixed	2
chr10:104937136-104940445	0.450487	0.240991	0.659982	2.90061	4.35542	9.94452e-05	0.000440378	0.506112	FALSE	intron	5
chr2:70132261-70136816	0.360284	0.192716	0.527851	2.88464	4.35489	9.96055e-05	0.000440394	0.475493	FALSE	intergenic	3
chr3:44790321-44792554	0.331172	0.177082	0.485262	5.24353	4.35313	0.000100137	0.000442048	0.0871765	FALSE	3UTR	1
chr19:44344053-44348286	0.510339	0.272714	0.747965	2.2196	4.35001	0.000101087	0.000445543	0.640239	FALSE	mixed	3
chr10:12066347-12069020	0.704111	0.376109	1.03211	1.42529	4.34798	0.000101709	0.000447584	0.859415	FALSE	intron	2
chr2:86250076-86253222	-0.587953	-0.861942	-0.313963	3.36007	-4.34642	0.000102189	0.000448992	0.383499	FALSE	3UTR	2
chr1:28655507-28657526	0.329618	0.175626	0.483609	2.57592	4.33547	0.000105625	0.000462062	0.558133	FALSE	intron	1
chr9:69709949-69712095	2.50328	1.33379	3.67278	-2.1636	4.33544	0.000105634	0.000462062	1.24011	TRUE	intergenic	1
chr1:54391533-54393617	1.13546	0.604983	1.66595	1.11774	4.33537	0.000105656	0.000462062	0.863375	TRUE	intron	1
chr19:20011681-20013737	0.343015	0.182738	0.503291	3.66232	4.33477	0.00010585	0.00046219	0.284427	FALSE	intron	1
chr1:47028473-47031420	0.448271	0.238055	0.658487	3.39225	4.31914	0.000110963	0.000483763	0.279403	FALSE	intron	2
chr17:60551800-60554930	0.720267	0.381966	1.05857	2.19421	4.31235	0.000113259	0.000493009	0.558347	FALSE	intron	3
chr15:90374494-90376930	0.599386	0.317633	0.881139	1.82371	4.30885	0.000114459	0.000497464	0.669206	FALSE	3UTR	2
chr11:71996556-72004081	-0.268241	-0.394381	-0.142101	5.79494	-4.3072	0.000115032	0.000499181	-0.0811353	FALSE	intergenic	8
chr7:32914082-32918612	0.361163	0.19107	0.531256	3.73101	4.30071	0.000117304	0.000508257	0.134647	FALSE	intron	3
chr17:1367279-1369288	0.377356	0.199604	0.555107	3.7151	4.29993	0.00011758	0.000508669	0.139753	FALSE	3UTR	1
chr11:62653136-62656406	0.518113	0.273896	0.762331	5.70946	4.29706	0.000118602	0.000512301	-0.0743044	FALSE	intron	3
chr2:61745330-61747765	0.741315	0.391826	1.0908	1.25066	4.29627	0.000118882	0.000512724	0.727465	FALSE	intron	2
chrX:2823311-2826124	-0.306208	-0.450997	-0.161418	5.59176	-4.28353	0.000123533	0.000531967	-0.131187	FALSE	3UTR	3
chr19:10461055-10463912	-0.399486	-0.588947	-0.210026	4.98626	-4.27076	0.000128372	0.000551959	-0.0894687	FALSE	intron	2
chr5:137216097-137218270	0.556639	0.29205	0.821228	1.52526	4.26112	0.000132148	0.000567329	0.571238	FALSE	intron	1
chr11:453551-455658	0.53361	0.279898	0.787322	2.19335	4.25996	0.000132611	0.000568447	0.407872	FALSE	intron	1
JH636053.3:537587-539661	-0.873392	-1.2892	-0.457581	0.742591	-4.25438	0.000134855	0.000576929	0.759829	FALSE	NA	NA
chr15:85181053-85186514	0.269194	0.141009	0.397378	4.92141	4.25355	0.000135189	0.000576929	-0.157552	FALSE	mixed	4
chr16:3355565-3358091	0.52275	0.273825	0.771675	2.66879	4.25352	0.000135205	0.000576929	0.252517	FALSE	intron	2
chr17:3801556-3803635	0.771161	0.403861	1.13846	2.64777	4.25252	0.000135609	0.000577775	0.294348	FALSE	intron	1
chr1:154151168-154153254	0.995407	0.521103	1.46971	2.38022	4.25076	0.000136328	0.000579962	0.331587	FALSE	intron	1
chr20:33870479-33872527	-0.318495	-0.470437	-0.166554	4.73415	-4.24571	0.000138414	0.000587948	-0.133383	FALSE	intron	1
chr1:193063325-193065935	0.298182	0.155815	0.44055	4.67219	4.24222	0.000139871	0.000593238	-0.17558	FALSE	intergenic	2
chr22:42445105-42447266	0.558501	0.2918	0.825202	1.23976	4.24153	0.000140163	0.000593581	0.546314	FALSE	intergenic	1
chr2:219089809-219091896	-0.531055	-0.784836	-0.277275	5.20988	-4.23842	0.000141475	0.000598235	-0.237296	FALSE	intron	1
chr19:58302183-58305336	0.638709	0.333122	0.944296	1.88182	4.23342	0.000143618	0.000606386	0.403885	FALSE	intron	2
chr1:54569276-54572491	0.382393	0.199195	0.565592	2.672	4.22777	0.000146071	0.000615818	0.177125	FALSE	mixed	2
chr3:194369147-194371921	0.368694	0.191738	0.545649	4.22296	4.22012	0.000149461	0.000629168	-0.165221	FALSE	intron	2
chr8:6260423-6262598	0.757317	0.393606	1.12103	0.875448	4.2174	0.000150688	0.000633387	0.562306	FALSE	5UTR	2
chr1:165725898-165728711	0.925988	0.480735	1.37124	0.913677	4.21233	0.000152996	0.000641579	0.522648	FALSE	intron	2
chr19:12022858-12026024	0.565576	0.29361	0.837541	1.93716	4.21211	0.000153094	0.000641579	0.355172	FALSE	mixed	3
chr5:149425695-149427731	-0.408904	-0.605889	-0.211919	2.85816	-4.20447	0.000156641	0.000655467	0.156393	FALSE	intron	1
chr5:34951992-34954644	0.286323	0.148363	0.424284	4.11581	4.20363	0.000157035	0.000656138	-0.212733	FALSE	intron	2
chr12:98941687-98946190	-0.253266	-0.37533	-0.131203	7.9199	-4.20257	0.000157536	0.000657257	-0.48378	FALSE	mixed	4
chr1:41151440-41154545	1.14005	0.590414	1.68968	5.87681	4.2012	0.000158181	0.00065897	-0.392276	TRUE	mixed	2
chr12:27944556-27947396	0.395054	0.204127	0.585981	4.03359	4.19094	0.000163118	0.000678531	-0.232027	FALSE	intron	3
chr5:68390980-68393666	0.660019	0.340713	0.979324	1.03998	4.18671	0.000165198	0.00068617	0.497608	FALSE	intron	2
chr4:181176685-181180234	-0.960046	-1.42515	-0.494941	1.4192	-4.18085	0.000168119	0.000697274	0.393694	FALSE	intergenic	2
chr1:173568517-173570561	-0.67803	-1.00728	-0.34878	1.80443	-4.17106	0.000173113	0.000716928	0.286983	FALSE	intron	1
chr8:48883606-48886307	-0.256534	-0.381145	-0.131924	6.64041	-4.16979	0.000173771	0.000718592	-0.52332	FALSE	intron	2
chr21:30435530-30437623	0.257515	0.131802	0.383228	7.6593	4.14902	0.000184891	0.000763327	-0.631178	FALSE	intron	1
chr17:20840408-20842456	0.855726	0.437936	1.27352	0.501107	4.14859	0.000185131	0.000763327	0.483628	FALSE	3UTR	1
chr12:100426385-100430549	-0.632288	-0.941171	-0.323405	3.51451	-4.14614	0.000186489	0.0007678	-0.237137	FALSE	intergenic	2
GL000220.1:146051-148095	0.886435	0.453236	1.31963	0.526145	4.1446	0.000187346	0.000770157	0.464704	FALSE	NA	NA
chr21:30428752-30430765	0.228829	0.116988	0.34067	6.72164	4.14413	0.000187609	0.000770157	-0.605848	FALSE	intron	1
chr3:14985098-14987137	0.215709	0.110189	0.32123	7.18421	4.14052	0.000189641	0.000777362	-0.637239	FALSE	5UTR	1
chr1:92861254-92864593	0.645838	0.329586	0.96209	1.97385	4.13631	0.000192038	0.000786041	0.100773	FALSE	3UTR	3
chr6:43174963-43177164	0.724701	0.368667	1.08073	1.46329	4.12278	0.000199941	0.0008172	0.161949	FALSE	intron	1
chr19:50451416-50454068	1.35774	0.68877	2.02671	0.256024	4.11086	0.000207168	0.000845312	0.432082	TRUE	3UTR	2
chr7:92120583-92122641	0.407442	0.206672	0.608212	2.89225	4.11045	0.00020742	0.000845312	-0.191151	FALSE	intron	1
chr5:177975572-177977734	1.12158	0.568642	1.67451	-0.522972	4.10844	0.000208663	0.000849147	0.510807	TRUE	intron	1
chr10:75535022-75540312	-0.284685	-0.425065	-0.144305	4.30841	-4.10755	0.000209218	0.000850175	-0.518473	FALSE	intergenic	7
chr4:71680945-71684985	-0.38016	-0.567923	-0.192398	2.67874	-4.10092	0.00021339	0.000865876	-0.189576	FALSE	3UTR	4
chr13:28224767-28229220	-0.505027	-0.754519	-0.255535	2.5001	-4.09997	0.000213994	0.000867076	-0.116709	FALSE	intron	7
chr21:47018705-47020785	-0.508632	-0.760063	-0.257201	2.49555	-4.09739	0.00021564	0.000872489	-0.114706	FALSE	intergenic	1
chr15:72854424-72856492	0.312781	0.157983	0.467579	3.18387	4.09259	0.00021874	0.000883759	-0.352894	FALSE	intron	1
chr1:205712853-205715571	1.00025	0.5049	1.4956	3.00786	4.08996	0.000220458	0.000889424	-0.318871	TRUE	intron	2
chr1:113205223-113207269	0.976133	0.491927	1.46034	0.377512	4.08321	0.000224923	0.000906138	0.262339	FALSE	intron	1
chr5:42992676-42994756	0.475172	0.239399	0.710944	3.10323	4.08207	0.000225689	0.000907669	-0.323471	FALSE	intergenic	1
chr11:66425265-66427320	0.94199	0.474545	1.40943	-0.554565	4.08168	0.000225949	0.000907669	0.423756	FALSE	intron	1
chr12:49319763-49323377	0.811131	0.408322	1.21394	1.00322	4.07863	0.000228004	0.000914619	0.171128	FALSE	intron	2
chr6:41895757-41897917	-0.38082	-0.570016	-0.191624	2.67297	-4.07692	0.00022917	0.000917986	-0.213663	FALSE	intron	1
chr11:32624359-32626925	0.402878	0.202542	0.603214	2.30685	4.07323	0.000231695	0.000926781	-0.147606	FALSE	3UTR	2
chr10:17727429-17730377	0.589732	0.296096	0.883368	1.65777	4.06788	0.0002354	0.000939224	-0.0294825	FALSE	intron	2
chr7:56011785-56013873	0.441542	0.221652	0.661432	1.34737	4.06714	0.000235918	0.000939224	0.0218796	FALSE	intron	1
chr19:10600155-10602266	0.276525	0.138797	0.414252	4.70835	4.06665	0.000236263	0.000939224	-0.679492	FALSE	intron	1
chr6:149912904-149915145	-0.518814	-0.777219	-0.26041	1.37008	-4.06663	0.000236278	0.000939224	0.0593829	FALSE	intergenic	2
chr15:50994620-50998529	0.420548	0.211067	0.630029	4.5034	4.06625	0.000236544	0.000939224	-0.679793	FALSE	intergenic	3
chr2:20533829-20539034	1.01798	0.510864	1.5251	1.71651	4.06587	0.00023681	0.000939224	-0.0274923	TRUE	intron	3
chr9:5626797-5628897	0.871311	0.437153	1.30547	1.84697	4.06489	0.000237502	0.000939821	-0.0397102	FALSE	intergenic	1
chr1:154436314-154438391	0.273983	0.137457	0.41051	6.96655	4.06471	0.000237629	0.000939821	-0.842178	FALSE	intron	1
chr1:1664834-1666943	0.467756	0.234632	0.700881	2.17807	4.06401	0.000238118	0.000940431	-0.177251	FALSE	intron	1
chr13:50623199-50625792	-0.368649	-0.552452	-0.184845	3.75764	-4.06239	0.000239267	0.000943645	-0.550523	FALSE	intergenic	2
chr4:115217694-115220183	0.702119	0.351887	1.05235	0.814971	4.06048	0.000240628	0.000947683	0.156572	FALSE	intergenic	2
chr12:53689988-53692082	0.317267	0.158978	0.475556	6.88283	4.05973	0.00024116	0.000948452	-0.850158	FALSE	intron	1
chr1:155719654-155722292	-0.263954	-0.395852	-0.132056	3.66583	-4.05334	0.000245776	0.000965253	-0.537062	FALSE	intron	2
chr2:92312197-92314267	2.452	1.22491	3.67909	-2.17255	4.04732	0.000250198	0.000981252	0.474024	TRUE	intergenic	1
chr12:56808302-56810320	0.748862	0.373721	1.124	0.0665968	4.04324	0.000253243	0.000991811	0.226895	FALSE	intergenic	1
chr1:154222165-154224209	0.266554	0.132967	0.400142	5.28759	4.04151	0.000254543	0.000995515	-0.806896	FALSE	intron	1
chr1:226432431-226436517	0.362472	0.180782	0.544162	2.5618	4.0408	0.000255082	0.000996238	-0.354397	FALSE	intron	2
chr13:41492669-41495278	0.8418	0.419144	1.26446	0.837474	4.03408	0.000260206	0.00101484	0.0886351	FALSE	intron	2
chr2:69983136-69987222	0.626018	0.311484	0.940552	2.38681	4.03127	0.00026238	0.00102071	-0.319204	FALSE	intron	6
chr20:489948-492884	0.315953	0.157204	0.474702	3.61459	4.0312	0.000262437	0.00102071	-0.623265	FALSE	intron	2
chr3:57547917-57551533	-0.354182	-0.532204	-0.176161	2.48289	-4.02975	0.000263569	0.0010237	-0.332373	FALSE	3UTR	2
chr1:45976804-45978897	-0.313068	-0.470625	-0.155511	6.73974	-4.02462	0.000267601	0.00103792	-0.947864	FALSE	intron	1
chr1:40912635-40915698	0.654945	0.32501	0.984879	2.15107	4.02069	0.00027073	0.00104861	-0.270253	FALSE	intergenic	2
chr1:40699834-40701916	0.402902	0.199849	0.605956	6.39766	4.01894	0.000272128	0.00105258	-0.953166	FALSE	intron	1
chr8:101314907-101317345	0.675083	0.334804	1.01536	2.64938	4.01833	0.000272625	0.00105305	-0.392961	FALSE	intron	2
chr9:45455472-45457576	1.26705	0.626643	1.90747	-1.55332	4.00737	0.000281603	0.00108616	0.349361	TRUE	intergenic	1
chr8:67955862-67958680	0.262641	0.129879	0.395403	5.44312	4.00693	0.000281969	0.00108616	-0.926379	FALSE	intron	2
chr1:173826821-173833318	0.255036	0.126084	0.383989	6.9266	4.00586	0.000282858	0.00108809	-1.01083	FALSE	intergenic	12
chr9:67319538-67321661	2.05132	1.01115	3.09149	-1.84413	3.99442	0.000292579	0.00112395	0.313622	TRUE	intergenic	1
chr16:31461604-31468639	0.629045	0.309882	0.948207	5.00592	3.99202	0.000294656	0.00113038	-0.927464	FALSE	mixed	8
chr19:58413089-58415193	0.322191	0.158668	0.485713	3.06247	3.99079	0.000295728	0.00113295	-0.631344	FALSE	intron	1
chr11:9463413-9465463	0.335277	0.165032	0.505521	4.58448	3.98891	0.000297377	0.00113772	-0.914982	FALSE	intron	1
chrX:54586196-54594865	-0.345044	-0.520319	-0.16977	5.59295	-3.9873	0.000298792	0.00114158	-0.995894	FALSE	mixed	9
chr19:12238998-12241016	0.816249	0.401064	1.23143	-0.0973913	3.98203	0.000303475	0.0011579	0.0480683	FALSE	intron	1
chr10:12060888-12062937	0.702624	0.344466	1.06078	0.838899	3.97348	0.000311214	0.00118582	-0.116318	FALSE	intron	1
chr2:74348959-74351064	0.462694	0.22647	0.698918	1.69516	3.96727	0.000316961	0.00120606	-0.293898	FALSE	intergenic	1
chr3:93845887-93849797	0.309243	0.151344	0.467142	3.38989	3.96682	0.000317383	0.00120606	-0.770434	FALSE	mixed	2
chr4:73921581-73924662	-0.292287	-0.441679	-0.142895	4.45395	-3.96283	0.000321134	0.00121818	-0.943046	FALSE	3UTR	3
chr15:41645342-41647596	1.39375	0.681287	2.10622	0.531979	3.96227	0.000321662	0.00121818	-0.0795794	TRUE	intron	1
chr11:18427062-18429143	-0.383694	-0.579843	-0.187544	7.35469	-3.96205	0.000321874	0.00121818	-1.15237	FALSE	intron	1
chr15:44795813-44803045	0.365634	0.17862	0.552647	3.02149	3.96001	0.000323811	0.00122387	-0.68809	FALSE	intron	9
chr14:91928502-91931589	0.294209	0.143472	0.444946	4.29225	3.95329	0.000330282	0.00124665	-0.968343	FALSE	intron	2
chr16:16258149-16260264	0.49859	0.243097	0.754082	2.33131	3.95265	0.000330907	0.00124733	-0.475751	FALSE	intron	1
chr8:124336187-124338232	0.314713	0.153368	0.476057	4.05363	3.95079	0.000332719	0.00125249	-0.94472	FALSE	intron	1
chr1:41185307-41190985	0.568155	0.276808	0.859502	3.67195	3.94984	0.000333649	0.00125431	-0.852417	FALSE	mixed	5
chr1:16157849-16160968	0.802694	0.390945	1.21444	2.78261	3.94857	0.000334896	0.00125731	-0.661862	FALSE	intergenic	2
chr9:99707391-99709884	-0.660231	-0.998999	-0.321463	1.13779	-3.94745	0.000336003	0.00125979	-0.181474	FALSE	mixed	3
chr22:25861952-25864012	0.668221	0.32501	1.01143	0.0936802	3.9435	0.000339929	0.00127281	-0.0565917	FALSE	intergenic	1
chr19:37305802-37309904	0.398346	0.193675	0.603017	3.15176	3.94209	0.000341341	0.0012764	-0.794116	FALSE	mixed	2
chr2:24179197-24181312	0.534458	0.259505	0.809412	1.17128	3.93711	0.000346375	0.0012935	-0.264762	FALSE	intron	1
chr1:43241792-43248196	0.25017	0.121373	0.378966	4.60505	3.93417	0.000349379	0.00130299	-1.05043	FALSE	intron	4
chr5:138611846-138614823	0.531685	0.257609	0.805762	4.14121	3.92921	0.000354502	0.00132034	-0.974638	FALSE	intron	2
chr2:99928513-99931099	0.507462	0.245424	0.7695	1.26724	3.92249	0.000361565	0.00134487	-0.373985	FALSE	intron	2
chr1:19619103-19621502	0.499161	0.241217	0.757105	1.45149	3.91957	0.000364679	0.00135466	-0.385854	FALSE	intergenic	2
chr19:37975360-37977824	0.410032	0.197912	0.622152	2.63982	3.91524	0.000369341	0.00137017	-0.697256	FALSE	intergenic	2
chr10:42826637-42829759	-0.532388	-0.80792	-0.256856	1.90798	-3.91362	0.000371098	0.00137318	-0.500844	FALSE	5UTR	2
chr4:57325082-57328116	-0.237642	-0.360632	-0.114652	6.97964	-3.91359	0.00037113	0.00137318	-1.27724	FALSE	3UTR	4
chr19:2727423-2730471	0.500165	0.241057	0.759274	1.99714	3.9098	0.000375279	0.00138671	-0.527492	FALSE	mixed	2
chr14:76672472-76674579	0.415455	0.199911	0.630999	3.36271	3.90401	0.000381706	0.00140861	-0.953553	FALSE	3UTR	1
chr2:172177501-172181039	-0.281379	-0.427758	-0.135	3.77484	-3.89346	0.000393681	0.00145089	-1.03477	FALSE	3UTR	4
GL000256.1:221910-224054	1.17549	0.563797	1.78718	-1.5966	3.89233	0.000394995	0.00145351	0.0189451	TRUE	NA	NA
chr19:39334924-39336959	-0.204726	-0.31127	-0.0981822	7.3035	-3.89195	0.000395426	0.00145351	-1.35095	FALSE	5UTR	1
chr16:70409675-70412320	0.581059	0.278547	0.883572	1.44943	3.89045	0.000397167	0.00145801	-0.460423	FALSE	intergenic	2
chr14:35269560-35271952	0.364237	0.17447	0.554004	5.51847	3.88765	0.000400438	0.0014681	-1.27862	FALSE	mixed	3
chr4:174245981-174248115	-0.803325	-1.22218	-0.384473	1.68313	-3.88466	0.000403958	0.00147907	-0.518856	FALSE	intron	1
chr10:27396571-27399030	0.60243	0.288061	0.916798	0.74719	3.88142	0.000407804	0.00149122	-0.357165	FALSE	intergenic	2
chr8:23043978-23047405	-0.573043	-0.872145	-0.273942	1.58393	-3.88053	0.000408863	0.00149315	-0.482756	FALSE	intergenic	3
chr1:53147986-53150134	0.512013	0.244143	0.779882	1.36288	3.87151	0.000419791	0.00153107	-0.491745	FALSE	intergenic	1
chr10:104235005-104237099	-0.487735	-0.743005	-0.232466	1.94573	-3.86998	0.000421681	0.00153597	-0.58073	FALSE	3UTR	1
chr16:67105549-67110048	0.67541	0.321748	1.02907	2.59117	3.86814	0.000423951	0.00154224	-0.804059	FALSE	intron	5
chr19:48789565-48791643	0.411916	0.195998	0.627833	2.49612	3.86406	0.000429037	0.00155872	-0.805342	FALSE	3UTR	1
chr2:55446115-55448166	0.809088	0.384678	1.2335	1.25613	3.8613	0.000432504	0.00156929	-0.500433	FALSE	intron	1
chr1:44140488-44143192	-0.457082	-0.696891	-0.217273	2.73674	-3.86057	0.000433424	0.0015706	-0.882647	FALSE	intron	2
chr5:60161744-60164968	-0.570063	-0.870031	-0.270094	1.32967	-3.84919	0.000448062	0.00162156	-0.560794	FALSE	intergenic	2
chr7:56123229-56125336	0.305133	0.144301	0.465965	6.86213	3.84273	0.000456582	0.00165027	-1.47932	FALSE	intron	1
chr14:51206150-51208204	0.388559	0.183666	0.593452	3.41603	3.84108	0.000458788	0.00165611	-1.11897	FALSE	intron	1
chr4:17626717-17631777	-0.170977	-0.261257	-0.0806964	5.42824	-3.83589	0.000465773	0.00167917	-1.41568	FALSE	3UTR	5
chr1:113671536-113674657	0.415329	0.195817	0.63484	2.39549	3.83229	0.000470695	0.00169474	-0.876124	FALSE	3UTR	2
chr9:34672162-34674193	0.891057	0.420044	1.36207	0.708081	3.83174	0.000471449	0.00169529	-0.463059	FALSE	intron	1
chr9:130567664-130569742	-0.363189	-0.55549	-0.170887	4.07082	-3.82536	0.000480279	0.00172483	-1.2446	FALSE	intron	1
chr8:30046249-30048338	0.609843	0.286348	0.933339	0.846616	3.81833	0.000490217	0.00175828	-0.539214	FALSE	intergenic	1
chr19:6383927-6386340	1.10425	0.517194	1.6913	1.01423	3.80989	0.000502396	0.00179967	-0.575603	TRUE	intron	2
chr20:42311242-42315667	-0.253734	-0.388756	-0.118712	5.29029	-3.80625	0.000507741	0.0018165	-1.47322	FALSE	intron	3
chr9:115445711-115449944	-0.221042	-0.338703	-0.103381	6.48011	-3.80508	0.000509461	0.00182034	-1.56547	FALSE	3UTR	3
chr3:9742050-9744114	-0.251152	-0.385256	-0.117049	4.65799	-3.79332	0.000527167	0.00188121	-1.4266	FALSE	intron	1
chr15:41195518-41198637	0.25154	0.116611	0.386469	4.28986	3.77594	0.000554426	0.00197598	-1.4408	FALSE	intergenic	2
chr19:2325467-2329187	-0.464787	-0.714471	-0.215103	5.03842	-3.77039	0.00056341	0.00200322	-1.5485	FALSE	intron	3
chr7:75669032-75671122	4.16406	1.92709	6.40103	-4.56812	3.77034	0.000563496	0.00200322	-0.644672	TRUE	intron	1
chr12:108925641-108927694	0.294639	0.136329	0.452949	3.40507	3.76969	0.000564552	0.00200444	-1.31909	FALSE	intron	1
chr17:65890631-65892720	0.909784	0.420553	1.39902	-0.310882	3.76658	0.000569656	0.00201991	-0.467732	FALSE	intron	1
chr1:40951770-40953816	0.565437	0.261343	0.86953	1.98721	3.76616	0.000570343	0.00201991	-0.909132	FALSE	intron	1
chr8:95873230-95875452	0.80373	0.371081	1.23638	0.767683	3.76268	0.000576123	0.00203781	-0.646698	FALSE	intron	1
chr11:126183121-126186858	0.398738	0.184	0.613476	2.19392	3.76098	0.000578964	0.00204308	-1.06329	FALSE	intron	3
chr3:15112655-15115421	-0.286159	-0.440271	-0.132047	3.75933	-3.76092	0.000579065	0.00204308	-1.40318	FALSE	3UTR	2
chr15:29094530-29098527	0.350359	0.161648	0.53907	2.67448	3.76044	0.000579876	0.00204337	-1.15795	FALSE	intergenic	3
chr19:22569950-22574346	0.328167	0.151353	0.504981	4.19959	3.75925	0.000581871	0.00204784	-1.51463	FALSE	intergenic	3
chr15:40680413-40682489	-0.284544	-0.437938	-0.131151	4.17095	-3.75721	0.000585317	0.00205739	-1.47565	FALSE	intron	1
chr20:18468048-18470089	-0.494931	-0.76195	-0.227912	1.35856	-3.75427	0.000590326	0.0020724	-0.8072	FALSE	3UTR	1
chr9:135142732-135144844	0.484406	0.221831	0.746981	1.93506	3.73662	0.000621202	0.00217808	-1.00537	FALSE	intron	1
chr5:72151120-72154024	0.207911	0.0950479	0.320774	4.63606	3.7312	0.000631	0.00220968	-1.63584	FALSE	intron	2
chr1:97258030-97260109	1.13342	0.517146	1.7497	1.24318	3.72511	0.000642201	0.00224611	-0.875371	TRUE	intron	1
chr15:65959662-65961820	0.408772	0.186474	0.63107	4.63198	3.72451	0.000643304	0.00224717	-1.64935	FALSE	intron	1
chr11:108235469-108238997	-0.659436	-1.01838	-0.300492	4.81945	-3.72108	0.000649702	0.0022667	-1.68007	FALSE	3UTR	3
chr16:29503748-29505827	-3.49728	-5.40536	-1.58919	-5.53647	-3.7124	0.000666149	0.0023212	-0.938889	TRUE	intron	1
chr2:230698313-230700393	0.714501	0.323752	1.10525	1.57249	3.70363	0.000683199	0.00237631	-1.02604	FALSE	intron	1
chr1:36066749-36069370	-0.24684	-0.381841	-0.111839	5.50117	-3.7034	0.000683654	0.00237631	-1.78843	FALSE	3UTR	2
chr1:247142784-247148011	0.422142	0.19107	0.653213	2.83851	3.70029	0.000689804	0.00239473	-1.40859	FALSE	intron	4
chr1:19589076-19591145	0.469524	0.212329	0.726718	1.46448	3.6976	0.000695165	0.00240772	-0.976514	FALSE	intergenic	1
chr19:6829531-6832028	0.255788	0.115671	0.395905	4.68898	3.69753	0.000695294	0.00240772	-1.71305	FALSE	intron	2
chr11:85995271-85997328	0.504807	0.22825	0.781365	1.08244	3.69712	0.000696116	0.00240772	-0.931633	FALSE	intergenic	1
chr11:82796540-82798626	0.773225	0.34951	1.19694	1.05611	3.6962	0.000697964	0.00241115	-0.929309	FALSE	intron	1
chr9:4734898-4740845	0.748119	0.337289	1.15895	1.99101	3.68834	0.000713911	0.00246321	-1.17631	FALSE	intron	4
chr1:1455511-1458621	-0.399312	-0.618658	-0.179966	3.75429	-3.68728	0.000716097	0.00246773	-1.61444	FALSE	intron	3
chr16:46612482-46614699	0.34594	0.155649	0.536232	3.18753	3.68217	0.000726674	0.00250111	-1.54463	FALSE	intergenic	1
chr7:64459733-64465646	0.77596	0.348065	1.20386	3.92526	3.67304	0.000745994	0.00256395	-1.68855	FALSE	mixed	5
JH636052.4:6369943-6372023	0.408293	0.183122	0.633464	2.46827	3.67268	0.000746755	0.00256395	-1.30256	FALSE	NA	NA
chr20:5975734-5979458	-0.420063	-0.651965	-0.188161	2.33704	-3.66888	0.000754948	0.00258892	-1.29039	FALSE	intergenic	2
chr3:141878765-141883672	-0.345446	-0.536214	-0.154678	3.09613	-3.66773	0.00075743	0.00259427	-1.50967	FALSE	mixed	5
chr1:16155638-16157752	1.17917	0.527749	1.8306	1.1607	3.66637	0.000760395	0.00260126	-1.02313	TRUE	intergenic	1
chr1:236762565-236765722	-0.289768	-0.450035	-0.129501	3.77837	-3.6621	0.000769777	0.00262778	-1.69214	FALSE	intron	2
chr11:33898108-33900290	-0.417774	-0.648846	-0.186702	3.10757	-3.66199	0.000770019	0.00262778	-1.50256	FALSE	intron	2
chr17:18174126-18178478	-0.328407	-0.510095	-0.146718	3.50909	-3.66107	0.00077204	0.00263149	-1.61154	FALSE	mixed	3
chr2:100022636-100024659	0.293052	0.130725	0.45538	2.93712	3.65659	0.000782017	0.00266227	-1.50157	FALSE	intron	1
chr1:37963182-37965640	0.965182	0.429939	1.50043	1.52375	3.65242	0.000791411	0.0026886	-1.1827	FALSE	intron	2
chr8:96256801-96259512	0.422393	0.188147	0.65664	1.79849	3.65231	0.000791665	0.0026886	-1.16053	FALSE	3UTR	2
chr13:103303577-103306897	-0.448671	-0.697668	-0.199674	2.53543	-3.6497	0.000797617	0.00270555	-1.38881	FALSE	intron	2
chr19:38223418-38230089	-0.313623	-0.487751	-0.139495	3.79446	-3.64807	0.000801347	0.0027139	-1.74375	FALSE	intergenic	7
chr2:70035722-70038397	-0.294122	-0.457452	-0.130792	5.92484	-3.64741	0.000802847	0.0027139	-1.97495	FALSE	intron	2
chr8:59566504-59569855	0.682591	0.303533	1.06165	1.51508	3.64736	0.000802976	0.0027139	-1.15838	FALSE	intron	2
chr19:16233161-16235370	-0.486955	-0.757628	-0.216283	5.46584	-3.64391	0.000810926	0.00273748	-1.94559	FALSE	intron	1
chr15:74792930-74795038	1.02681	0.454116	1.5995	-0.713482	3.63155	0.00084012	0.00283109	-0.722062	TRUE	intron	1
chr3:176747683-176750337	0.763389	0.33759	1.18919	2.03539	3.63132	0.000840669	0.00283109	-1.33507	FALSE	intron	2
chr7:157026724-157028738	-0.569694	-0.887864	-0.251525	1.43852	-3.62666	0.000851937	0.00286561	-1.1509	FALSE	intron	1
chr17:37325849-37327907	1.72896	0.761365	2.69655	-1.96642	3.61922	0.000870235	0.00292366	-0.626706	TRUE	intergenic	1
chr1:40203758-40206483	0.239351	0.105226	0.373475	5.76298	3.61451	0.000882003	0.00295629	-2.04942	FALSE	mixed	2
chr12:56705484-56708826	-0.28116	-0.438714	-0.123606	5.57095	-3.61449	0.000882051	0.00295629	-2.03103	FALSE	intron	2
chr9:103681-107064	0.687069	0.301843	1.07229	2.56731	3.6125	0.000887082	0.00296758	-1.50977	FALSE	intergenic	3
chr15:75137993-75141676	0.288132	0.126574	0.449691	4.18261	3.61231	0.000887547	0.00296758	-1.88503	FALSE	intron	2
chr16:1913654-1916389	-0.545841	-0.851933	-0.239748	2.85056	-3.6119	0.000888586	0.00296758	-1.62238	FALSE	intron	2
chr5:137213035-137215095	0.603437	0.264374	0.9425	0.421701	3.60474	0.000906914	0.0030252	-1.06027	FALSE	intron	1
chr10:103569615-103572021	0.445654	0.19439	0.696918	3.81054	3.59245	0.000939229	0.00312928	-1.87474	FALSE	intron	2
chr19:46205794-46208035	-0.317504	-0.497095	-0.137913	2.81512	-3.58086	0.000970707	0.00323033	-1.62967	FALSE	3UTR	2
chr8:124333324-124335483	0.28411	0.123224	0.444996	4.52295	3.57677	0.00098208	0.00326431	-2.06503	FALSE	intron	2
JH636052.4:5346546-5348626	0.483617	0.208926	0.758307	1.89132	3.56599	0.0010126	0.00336178	-1.42149	FALSE	NA	NA
chr8:144736643-144739037	-0.238439	-0.373941	-0.102937	3.58983	-3.56413	0.00101796	0.00337558	-1.92675	FALSE	intergenic	2
chr1:6281224-6284448	-0.215931	-0.338729	-0.0931337	6.86889	-3.56163	0.00102522	0.00339566	-2.25409	FALSE	3UTR	3
chrX:73416037-73418147	-0.919502	-1.44258	-0.396423	0.472897	-3.56048	0.00102858	0.00340278	-1.11714	FALSE	intergenic	1
chr19:38895881-38899553	-0.381184	-0.598467	-0.163901	3.48942	-3.5533	0.00104973	0.00346867	-1.87051	FALSE	intron	4
chr9:33041249-33044928	-0.286029	-0.44926	-0.122798	3.03045	-3.5492	0.001062	0.00350511	-1.8352	FALSE	3UTR	2
chr19:53997619-53999986	0.412199	0.176841	0.647558	2.30978	3.54732	0.00106766	0.00351966	-1.66542	FALSE	3UTR	2
chr6:111587841-111594915	0.229697	0.0984874	0.360907	4.34927	3.54579	0.00107231	0.00353085	-2.10413	FALSE	mixed	6
chr1:9770191-9775162	0.265662	0.113876	0.417448	4.80505	3.54503	0.00107461	0.00353429	-2.15165	FALSE	intron	5
chr1:155192807-155194871	1.40376	0.60112	2.2064	-1.09062	3.54238	0.00108272	0.00355678	-0.90543	TRUE	intergenic	1
chr6:43423332-43425404	0.691238	0.295505	1.08697	0.845509	3.53792	0.00109647	0.00359775	-1.25204	FALSE	5UTR	1
chr19:48739836-48742427	0.29828	0.127411	0.469149	3.21583	3.53576	0.00110318	0.00361554	-1.91006	FALSE	intron	3
chr1:225973581-225977298	-0.192726	-0.303256	-0.0821957	7.75195	-3.53169	0.00111597	0.0036532	-2.37111	FALSE	mixed	4
chr3:156257205-156260407	-0.33491	-0.527241	-0.142578	6.93249	-3.52696	0.00113098	0.00369803	-2.35133	FALSE	3UTR	2
chr2:242257230-242261154	0.732233	0.311677	1.15279	2.07522	3.52654	0.00113233	0.00369814	-1.62448	FALSE	intron	3
chr13:41383496-41386439	-0.29942	-0.471545	-0.127296	5.47856	-3.5234	0.00114242	0.00372567	-2.28087	FALSE	intergenic	2
chr17:41108593-41110714	-0.512695	-0.807448	-0.217943	2.6363	-3.5231	0.0011434	0.00372567	-1.69655	FALSE	intron	1
chr4:17801783-17805879	0.214634	0.0911618	0.338107	5.31155	3.52089	0.00115057	0.00374468	-2.28142	FALSE	3UTR	3
chr5:70329844-70332060	-0.399175	-0.629281	-0.169068	1.38859	-3.51364	0.00117435	0.00381765	-1.44653	FALSE	3UTR	1
chr5:179308037-179311108	0.639027	0.270462	1.00759	2.21923	3.51179	0.00118051	0.00383324	-1.6986	FALSE	intron	3
chr1:205707918-205710707	0.794433	0.335444	1.25342	2.5062	3.50572	0.00120088	0.00389488	-1.78926	FALSE	intron	4
chr16:69398495-69400605	0.497777	0.209685	0.785869	1.71698	3.49967	0.00122155	0.00395736	-1.58159	FALSE	intron	1
chr15:90625085-90627158	0.237958	0.100199	0.375718	4.38562	3.49867	0.00122501	0.00396402	-2.24437	FALSE	intergenic	1
chr21:44328275-44333927	-0.198827	-0.314079	-0.0835748	4.80492	-3.49421	0.00124047	0.00400944	-2.29454	FALSE	3UTR	7
chr10:74098647-74100720	0.260204	0.10886	0.411547	3.2466	3.48236	0.00128255	0.00414069	-2.04799	FALSE	intron	1
chr1:100653796-100655870	0.447628	0.187147	0.708108	2.02322	3.48068	0.00128861	0.00415548	-1.7248	FALSE	3UTR	1
chr12:125266800-125269324	-0.407891	-0.645327	-0.170456	3.67552	-3.47954	0.00129278	0.00416414	-2.1461	FALSE	intron	2
chr7:38762066-38765465	-0.244429	-0.386731	-0.102126	4.82299	-3.47905	0.00129453	0.00416502	-2.34433	FALSE	3UTR	2
chr1:97265102-97267186	1.29999	0.542808	2.05717	1.013	3.47746	0.00130034	0.00417891	-1.48961	TRUE	intron	1
chr11:866435-869413	-0.404721	-0.640486	-0.168956	2.25387	-3.47696	0.00130218	0.00418006	-1.74232	FALSE	3UTR	2
chr18:32826691-32830574	0.335497	0.139509	0.531485	3.81387	3.46723	0.00133828	0.00429105	-2.23425	FALSE	intron	2
chr2:100078898-100080943	0.339877	0.141164	0.53859	2.19294	3.46433	0.00134923	0.00432121	-1.83767	FALSE	intron	1
chr6:76408727-76410766	0.837607	0.347704	1.32751	1.0489	3.46301	0.00135422	0.00433228	-1.51031	FALSE	intron	1
chr7:128143760-128147115	-0.254132	-0.402844	-0.105419	3.81081	-3.46127	0.00136086	0.00434857	-2.25048	FALSE	3UTR	2
chr9:37509062-37511297	0.309937	0.12849	0.491385	3.43662	3.45976	0.00136662	0.00436202	-2.17577	FALSE	intron	1
chr1:1418678-1420775	-0.699729	-1.11009	-0.28937	2.34364	-3.45373	0.00138992	0.00443134	-1.79978	FALSE	intron	1
chr15:28943917-28946187	-0.359676	-0.570873	-0.148479	3.95114	-3.44942	0.00140683	0.00448019	-2.30908	FALSE	intergenic	2
chr22:44324078-44328541	-0.579567	-0.920113	-0.239022	2.64712	-3.44708	0.00141608	0.00450454	-1.95059	FALSE	intron	3
chr9:139784796-139791221	0.615525	0.253756	0.977293	2.95948	3.44618	0.00141965	0.00451081	-2.09006	FALSE	intron	6
chr17:30188128-30190764	-0.244765	-0.388658	-0.100871	4.8378	-3.44533	0.00142303	0.00451645	-2.42386	FALSE	3UTR	2
JH636052.4:2559688-2562607	-0.396144	-0.629217	-0.163072	1.71257	-3.4426	0.00143398	0.00454604	-1.70376	FALSE	NA	NA
chr1:31416862-31419005	0.268185	0.110244	0.426127	3.7394	3.43923	0.00144755	0.00458392	-2.27607	FALSE	intron	1
chr1:11137073-11139138	0.251049	0.10318	0.398918	4.3281	3.43878	0.00144936	0.00458448	-2.37097	FALSE	intron	1
chr18:74518671-74520783	-0.283009	-0.44974	-0.116279	2.42681	-3.43802	0.00145246	0.00458912	-1.95039	FALSE	intron	1
chr16:29940593-29943540	0.574652	0.235865	0.913438	0.473393	3.43559	0.00146237	0.00461526	-1.49985	FALSE	intergenic	2
chr22:36054840-36058400	0.524838	0.213986	0.83569	6.04522	3.41975	0.00152857	0.00481878	-2.57839	FALSE	3UTR	2
chr19:5688721-5690798	-0.285732	-0.455137	-0.116327	7.90965	-3.4163	0.00154338	0.00486001	-2.68616	FALSE	intron	1
chr22:31055912-31058101	-0.394475	-0.628682	-0.160267	1.61812	-3.41147	0.00156432	0.00491809	-1.789	FALSE	intron	1
GL339449.2:64139-66715	-0.557434	-0.888416	-0.226452	1.02789	-3.41124	0.00156532	0.00491809	-1.60353	FALSE	NA	NA
chr9:115423873-115425941	0.574069	0.232797	0.915342	2.4577	3.40711	0.00158345	0.0049695	-2.0488	FALSE	3UTR	1
chr8:67737264-67739410	0.5297	0.214489	0.84491	0.57281	3.40371	0.00159855	0.00501128	-1.59124	FALSE	intron	1
chr1:36198322-36200434	0.363137	0.146286	0.579989	2.95843	3.39181	0.0016524	0.00517432	-2.26408	FALSE	intron	1
chr9:4731960-4733985	0.862509	0.347332	1.37769	0.684139	3.39102	0.00165604	0.00517595	-1.66454	FALSE	intron	1
chr12:123894650-123900366	0.172917	0.06963	0.276204	5.74023	3.3909	0.0016566	0.00517595	-2.6511	FALSE	intergenic	4
chr6:74129736-74131855	-0.55388	-0.885369	-0.22239	1.40581	-3.3843	0.00168729	0.00526598	-1.79111	FALSE	intron	1
chr19:11225514-11227582	-0.73388	-1.17353	-0.294225	2.91399	-3.38093	0.00170318	0.00530791	-2.24872	FALSE	intron	1
chr22:21096530-21098593	0.310799	0.124589	0.497009	2.69314	3.38065	0.0017045	0.00530791	-2.13752	FALSE	intron	1
chr2:9558040-9560087	-0.202486	-0.323959	-0.0810121	4.41819	-3.37626	0.00172544	0.00536718	-2.56826	FALSE	intron	1
chr3:179340311-179342397	0.254903	0.101622	0.408184	6.00267	3.3683	0.00176399	0.00548104	-2.73364	FALSE	intron	1
chr7:97597580-97599691	-0.403996	-0.646995	-0.160997	2.09564	-3.36741	0.00176834	0.00548849	-2.01159	FALSE	intergenic	1
chr22:31358499-31360614	-0.648682	-1.03949	-0.257869	0.906613	-3.36191	0.00179556	0.00556682	-1.7535	FALSE	intron	1
chr17:66110232-66112322	-0.54128	-0.867594	-0.214967	0.760956	-3.35978	0.00180618	0.0055936	-1.73699	FALSE	3UTR	1
chr5:70246445-70248518	-0.447335	-0.717541	-0.177129	2.57803	-3.35321	0.00183936	0.00569008	-2.17482	FALSE	intron	1
chr19:58968279-58972265	0.262989	0.104094	0.421884	3.43766	3.35235	0.00184374	0.00569737	-2.45451	FALSE	intergenic	4
chr15:29103961-29106120	-0.540654	-0.867394	-0.213913	0.711786	-3.3515	0.00184811	0.0057046	-1.75691	FALSE	intergenic	1
chr2:70050939-70053018	-0.230389	-0.369722	-0.0910552	6.32691	-3.34911	0.00186039	0.00573621	-2.80546	FALSE	intron	1
chr10:103548090-103550702	0.404545	0.15981	0.64928	2.85793	3.34807	0.00186575	0.00574642	-2.31665	FALSE	intron	2
chr12:69157836-69161617	-0.320906	-0.515121	-0.126691	2.5145	-3.34672	0.00187274	0.00576163	-2.20765	FALSE	3UTR	3
chr20:37047025-37049076	0.8499	0.335167	1.36463	1.16937	3.34433	0.00188514	0.00579346	-1.86396	FALSE	intergenic	1
chr16:78152546-78155363	-0.325008	-0.521953	-0.128064	2.46298	-3.34252	0.00189462	0.00581625	-2.25243	FALSE	intron	2
chr18:20875366-20877434	-0.435772	-0.699882	-0.171662	1.83152	-3.34193	0.00189769	0.0058193	-2.02798	FALSE	3UTR	1
chr1:151272289-151274348	0.344893	0.1358	0.553986	2.9351	3.34093	0.00190298	0.00582917	-2.32792	FALSE	5UTR	1
chr22:20925934-20928531	0.576033	0.226287	0.925779	2.98988	3.33594	0.00192942	0.00590375	-2.35467	FALSE	intron	2
chr16:89594108-89596618	-0.313294	-0.50374	-0.122848	2.71584	-3.33199	0.0019506	0.00596204	-2.30378	FALSE	intron	2
chr19:44669429-44671533	0.501784	0.195425	0.808143	1.83574	3.31749	0.00203024	0.00619486	-2.07072	FALSE	intron	1
chr12:32140725-32143707	0.627864	0.244509	1.01122	1.66968	3.31732	0.00203117	0.00619486	-2.0564	FALSE	intron	2
chr1:16148873-16151564	1.31806	0.512611	2.12351	0.249544	3.31451	0.00204698	0.0062363	-1.74654	TRUE	intergenic	2
chr12:72186808-72188944	0.56091	0.217898	0.903922	0.444299	3.31212	0.00206051	0.00627072	-1.82293	FALSE	intron	1
chr1:207941336-207944325	0.275041	0.106817	0.443265	5.03855	3.31156	0.00206371	0.00627163	-2.81661	FALSE	3UTR	2
chr9:40580728-40582785	0.926034	0.359595	1.49247	-0.261	3.31129	0.00206527	0.00627163	-1.62868	FALSE	intergenic	1
chr19:13036214-13038288	-0.893287	-1.44047	-0.346103	0.860155	-3.30659	0.00209213	0.00634636	-1.87515	FALSE	intron	1
chr9:4728135-4730183	0.973204	0.376836	1.56957	0.366858	3.30531	0.00209953	0.00636193	-1.79433	FALSE	intron	1
chr2:25045622-25049440	0.206525	0.0799031	0.333148	4.77328	3.30359	0.00210952	0.00638532	-2.79795	FALSE	intron	3
chr7:6011505-6013711	-0.473447	-0.764208	-0.182686	1.48211	-3.29806	0.00214186	0.00647626	-2.01024	FALSE	intergenic	1
chr5:133653253-133655937	0.465563	0.179502	0.751624	1.27163	3.29642	0.00215153	0.0064985	-2.02047	FALSE	intron	2
chr12:122990728-122992846	0.227281	0.0870923	0.367469	4.50501	3.28378	0.00222763	0.00672114	-2.79753	FALSE	intron	1
chr12:66595283-66597556	0.314224	0.120262	0.508186	3.44444	3.2813	0.0022428	0.00675965	-2.65669	FALSE	intron	2
chr13:99849488-99852618	0.701655	0.26837	1.13494	1.90266	3.27999	0.00225091	0.00677682	-2.21643	FALSE	intron	2
chr5:115173639-115177191	0.379345	0.144807	0.613883	3.58816	3.27601	0.00227564	0.00684395	-2.68182	FALSE	mixed	2
chr1:93774273-93776316	-0.696047	-1.12676	-0.265329	0.816708	-3.27317	0.00229341	0.00689003	-1.92089	FALSE	5UTR	1
chr2:203152047-203157419	-0.170571	-0.276338	-0.0648039	5.65167	-3.26646	0.00233599	0.00701045	-2.97585	FALSE	intron	3
chr11:65414442-65416472	-0.529499	-0.85834	-0.200658	2.41112	-3.26138	0.0023687	0.00710104	-2.42029	FALSE	intron	1
chr1:155281587-155286394	-0.354669	-0.575251	-0.134088	6.44168	-3.25669	0.00239931	0.00718515	-3.03964	FALSE	mixed	4
chr17:42254865-42257982	0.721899	0.27285	1.17095	2.72296	3.25616	0.00240282	0.007188	-2.47994	FALSE	mixed	3
chr21:34635183-34638261	0.228007	0.0861338	0.36988	4.43046	3.25515	0.00240947	0.00720025	-2.87102	FALSE	3UTR	2
chr11:64505001-64507197	0.38237	0.144194	0.620546	5.69327	3.25169	0.00243238	0.00726097	-3.01651	FALSE	intron	1
chr2:99811414-99815379	-0.183328	-0.297536	-0.0691206	5.60472	-3.2513	0.00243496	0.00726097	-3.01561	FALSE	mixed	5
chr2:61715377-61718607	0.1869	0.0704203	0.303379	6.22813	3.24999	0.00244368	0.00727927	-3.05851	FALSE	intron	4
chr2:128949475-128953115	-0.561035	-0.911574	-0.210496	5.03475	-3.24173	0.00249953	0.00743774	-2.99183	FALSE	3UTR	4
chr18:34360460-34362569	0.355714	0.133353	0.578075	1.86579	3.24016	0.00251025	0.00746176	-2.34413	FALSE	intron	1
chr12:133615966-133618048	0.497309	0.186109	0.80851	1.54644	3.23675	0.00253369	0.00752348	-2.25935	FALSE	intron	1
chr1:113197210-113199324	0.20663	0.0771811	0.33608	6.44162	3.23309	0.00255916	0.00759111	-3.1102	FALSE	intron	1
chr11:63585741-63589481	0.269314	0.100414	0.438214	3.84217	3.22963	0.00258343	0.00765502	-2.84171	FALSE	intron	2
chr9:95191768-95193912	-0.52009	-0.84671	-0.19347	0.46132	-3.22522	0.00261467	0.00773942	-2.04582	FALSE	intron	1
chr2:37428524-37432604	0.254419	0.0941138	0.414723	5.73574	3.21459	0.00269145	0.0079583	-3.12103	FALSE	3UTR	2
chr11:74165840-74168373	0.178618	0.0659986	0.291237	5.55206	3.21244	0.0027072	0.00799649	-3.11091	FALSE	3UTR	2
chr15:25226765-25229856	0.509494	0.187935	0.831053	3.37681	3.20924	0.0027309	0.00805111	-2.83193	FALSE	intron	3
chr8:142152583-142154676	-0.487891	-0.795821	-0.17996	3.22608	-3.20917	0.00273142	0.00805111	-2.71816	FALSE	intron	1
chr18:21926209-21928737	-0.586364	-0.957905	-0.214824	0.637171	-3.19657	0.00282654	0.00832275	-2.07978	FALSE	intron	2
chr15:23266528-23268742	-0.384181	-0.628194	-0.140168	2.77902	-3.18894	0.00288566	0.00848795	-2.72737	FALSE	3UTR	2
chr5:74641608-74643673	-0.51417	-0.841463	-0.186877	3.99789	-3.18195	0.00294088	0.00863654	-2.9989	FALSE	intron	1
chr10:82194928-82196988	-0.408311	-0.668235	-0.148387	1.48713	-3.18176	0.00294232	0.00863654	-2.34618	FALSE	3UTR	1
chr5:170835394-170837477	-0.340816	-0.558084	-0.123549	2.6073	-3.17723	0.00297869	0.00872623	-2.7117	FALSE	intron	1
chr3:113431693-113435708	0.360105	0.130537	0.589672	2.92645	3.17718	0.00297908	0.00872623	-2.79284	FALSE	intergenic	3
chr10:123720503-123722611	-0.268469	-0.439822	-0.0971157	3.42311	-3.1734	0.0030097	0.00879918	-2.89383	FALSE	CDS	1
chrX:73229409-73231445	0.497233	0.179862	0.814605	0.734571	3.17334	0.00301024	0.00879918	-2.24304	FALSE	intron	1
chr12:116754697-116756776	0.413476	0.149449	0.677504	2.60931	3.17194	0.00302166	0.00882338	-2.66322	FALSE	intergenic	1
chr2:219436865-219439941	0.666976	0.240673	1.09328	1.93099	3.16894	0.00304621	0.00888582	-2.51533	FALSE	mixed	2
chr2:20544070-20546626	0.761682	0.274679	1.24868	1.22562	3.16785	0.00305522	0.00890288	-2.34206	FALSE	intron	2
chr13:50615142-50617218	-0.535415	-0.877837	-0.192994	3.19764	-3.16703	0.00306199	0.00890488	-2.85274	FALSE	intergenic	1
chr1:29518554-29520738	-0.374106	-0.613366	-0.134847	2.17324	-3.167	0.00306224	0.00890488	-2.52405	FALSE	3UTR	1
chr17:2319522-2322719	0.216351	0.077839	0.354863	4.15816	3.16369	0.00308976	0.00897562	-3.08091	FALSE	3UTR	2
chr1:235638538-235642646	0.313999	0.112691	0.515308	2.54004	3.15929	0.0031267	0.00907355	-2.73013	FALSE	intron	3
chr4:25279872-25282527	-0.294129	-0.48275	-0.105509	4.7843	-3.15843	0.00313397	0.00908529	-3.16827	FALSE	intergenic	2
chr10:70846100-70848192	-0.265119	-0.435401	-0.0948379	10.0276	-3.15353	0.00317572	0.00919684	-3.44516	FALSE	intergenic	1
chr12:110839617-110841746	-0.244987	-0.402997	-0.0869771	3.03579	-3.14038	0.00329037	0.00951906	-2.8942	FALSE	intron	1
chr19:11236286-11238358	-0.993667	-1.63492	-0.352414	0.0442762	-3.13859	0.00330623	0.00955511	-2.15452	FALSE	intron	1
chr1:117630002-117632012	0.224043	0.0791549	0.368932	3.01922	3.132	0.00336541	0.00971617	-2.92147	FALSE	intron	1
chr9:66832789-66834853	1.20175	0.424145	1.97935	-0.803427	3.13025	0.00338127	0.00975192	-2.04545	TRUE	intergenic	1
chr2:242696163-242698217	-0.689356	-1.13552	-0.243191	0.968336	-3.12947	0.00338835	0.00976234	-2.36385	FALSE	intron	1
chr12:66739942-66742081	-0.324827	-0.535366	-0.114288	3.16478	-3.12494	0.00342984	0.00987177	-2.95854	FALSE	intergenic	1
chr19:46358019-46360099	0.704969	0.247878	1.16206	1.35738	3.12385	0.00343992	0.00989065	-2.47016	FALSE	intron	1
chr12:122213955-122219103	-0.301858	-0.49765	-0.106066	3.70851	-3.1227	0.00345059	0.00990885	-3.07778	FALSE	3UTR	3
chr1:150202172-150204299	-0.197715	-0.32597	-0.0694604	5.51729	-3.12241	0.0034533	0.00990885	-3.3428	FALSE	intron	1
chr9:99661206-99666281	0.486362	0.170699	0.802024	1.33279	3.12075	0.00346869	0.00994286	-2.46964	FALSE	intron	3
chr15:64657915-64666159	0.186178	0.0652157	0.30714	6.03415	3.11746	0.00349946	0.0100208	-3.39305	FALSE	intron	8
chr1:154420826-154422917	0.240295	0.0840069	0.396583	4.35489	3.11417	0.00353056	0.0100996	-3.25715	FALSE	intron	1
chr20:32693362-32695431	0.712453	0.248271	1.17663	1.35523	3.10879	0.00358187	0.010236	-2.50255	FALSE	intron	1
chr16:30082317-30084410	0.68929	0.239473	1.13911	1.32525	3.10377	0.00363038	0.0103641	-2.51913	FALSE	intergenic	1
chr8:144392334-144394753	-0.366825	-0.606269	-0.12738	3.55812	-3.10297	0.0036382	0.0103759	-3.08673	FALSE	intron	2
chr11:63412462-63414487	0.259543	0.0900201	0.429066	4.091	3.10102	0.00365724	0.0104196	-3.25057	FALSE	intron	1
chr12:110874310-110883269	0.213027	0.0738649	0.35219	8.38905	3.10053	0.00366197	0.0104225	-3.52745	FALSE	intron	7
chr6:86250040-86252157	0.201407	0.069588	0.333227	4.70281	3.0947	0.00371957	0.0105758	-3.33534	FALSE	intron	1
chr5:150650380-150652557	-0.341556	-0.56518	-0.117933	2.68953	-3.09362	0.00373035	0.0105957	-2.8944	FALSE	intergenic	1
chr1:40868030-40870066	-0.382432	-0.633149	-0.131715	2.43057	-3.08954	0.0037713	0.0107012	-2.7915	FALSE	intron	1
chr1:52851416-52854350	0.196757	0.0675424	0.325972	4.67616	3.08419	0.00382558	0.0108443	-3.34424	FALSE	intron	2
chr11:17329679-17331817	0.233874	0.0800988	0.387649	6.95462	3.08048	0.00386369	0.0109413	-3.52466	FALSE	intron	1
chr19:13221896-13223968	-0.381566	-0.632518	-0.130614	3.24704	-3.07965	0.00387227	0.0109546	-3.03729	FALSE	intron	1
chr11:61176756-61178835	0.256889	0.0877761	0.426001	3.06452	3.07675	0.00390237	0.0110286	-3.08491	FALSE	intron	1
chr19:968265-971697	0.345868	0.117982	0.573754	3.63578	3.07408	0.00393024	0.0110962	-3.23095	FALSE	intron	3
chr1:31419800-31421968	0.338055	0.115022	0.561088	1.88384	3.07002	0.00397304	0.0112058	-2.76835	FALSE	intron	1
chr1:1343998-1346051	0.387061	0.131626	0.642496	2.16786	3.06917	0.00398202	0.0112199	-2.8226	FALSE	3UTR	1
chr16:66922263-66925108	-0.374939	-0.622525	-0.127353	1.30344	-3.06731	0.00400189	0.0112646	-2.5915	FALSE	3UTR	2
chr6:110797399-110803269	0.183901	0.0623854	0.305417	5.44846	3.06531	0.00402322	0.0113133	-3.47033	FALSE	intergenic	4
chr1:40539086-40541921	-0.207221	-0.344494	-0.069948	10.9554	-3.05753	0.0041074	0.0115385	-3.71049	FALSE	intron	2
chr2:231030883-231033789	0.889776	0.29969	1.47986	1.53877	3.05414	0.0041447	0.0116316	-2.55846	FALSE	mixed	2
chr3:56698088-56700940	0.252373	0.0843585	0.420388	4.13311	3.04242	0.00427579	0.0119772	-3.3967	FALSE	intron	3
chr6:74145281-74147869	0.668318	0.223385	1.11325	1.27328	3.04237	0.00427635	0.0119772	-2.67858	FALSE	intron	2
chr18:690470-692578	-0.547226	-0.911766	-0.182686	3.8201	-3.0405	0.00429764	0.0120248	-3.29631	FALSE	intron	1
chr6:159393380-159398208	0.300312	0.100144	0.50048	4.1391	3.03879	0.0043172	0.0120676	-3.39653	FALSE	3UTR	5
chr1:160964379-160966434	0.223586	0.0745055	0.372666	3.6466	3.03771	0.00432951	0.01209	-3.32749	FALSE	3UTR	1
chr9:33313419-33315596	0.277035	0.0920944	0.461976	3.42625	3.03407	0.00437157	0.0121953	-3.24805	FALSE	intron	1
chr12:54845948-54850033	0.193561	0.0642776	0.322843	5.8658	3.03249	0.00438997	0.0122345	-3.58991	FALSE	intron	3
chr8:120805256-120807329	-0.250132	-0.417247	-0.0830159	3.25429	-3.03162	0.00440008	0.0122505	-3.20555	FALSE	intron	1
chr7:102323198-102326023	1.22289	0.404353	2.04143	-1.97496	3.02602	0.00446583	0.0124094	-2.06703	TRUE	intergenic	2
chr17:1682572-1685510	0.246482	0.0814993	0.411464	2.39454	3.02601	0.00446597	0.0124094	-3.01387	FALSE	3UTR	3
chr1:220230254-220233144	0.231789	0.0762355	0.387342	4.58281	3.01812	0.0045602	0.0126587	-3.51188	FALSE	3UTR	4
chr14:70837264-70839369	-0.239778	-0.400787	-0.0787686	3.11661	-3.01635	0.00458162	0.0127056	-3.21827	FALSE	3UTR	1
chr7:53831666-53833709	-0.65325	-1.09224	-0.214259	0.700447	-3.01403	0.00460981	0.0127712	-2.58088	FALSE	intron	1
chr11:67943136-67945218	0.650016	0.212273	1.08776	-0.000638753	3.00765	0.00468811	0.0129754	-2.49794	FALSE	intron	1
chr15:66624824-66629846	-0.150354	-0.251934	-0.0487752	5.47635	-2.99802	0.00480883	0.0132964	-3.65118	FALSE	mixed	4
chr4:84395658-84397731	0.875619	0.283899	1.46734	-0.927635	2.99724	0.00481867	0.0133105	-2.32689	FALSE	intron	1
chr1:40434812-40438462	0.30714	0.0994416	0.514839	6.53488	2.9952	0.00484466	0.0133692	-3.71275	FALSE	intergenic	2
chr2:101624099-101628169	0.274298	0.0886666	0.45993	4.86926	2.99291	0.00487398	0.0134369	-3.5991	FALSE	intron	2
chr2:219440429-219442575	0.704156	0.227508	1.1808	1.07392	2.99223	0.00488281	0.013448	-2.7402	FALSE	intron	1
chr6:71297639-71300074	-0.256134	-0.429762	-0.0825065	4.53061	-2.98794	0.00493827	0.0135875	-3.56244	FALSE	3UTR	2
chr8:11686413-11688554	-0.365964	-0.614196	-0.117731	5.15739	-2.98608	0.00496244	0.0136406	-3.64523	FALSE	intron	1
chr11:107966908-107969005	0.218252	0.069993	0.36651	3.34651	2.98168	0.00502032	0.0137863	-3.39766	FALSE	intron	1
chr1:173974223-173976269	0.716424	0.228595	1.20425	-0.00242789	2.97458	0.00511488	0.0140322	-2.57832	FALSE	intron	1
chr2:217071672-217074836	-0.411067	-0.691792	-0.130342	2.32845	-2.96589	0.00523297	0.0143422	-3.14422	FALSE	intergenic	2
chr2:61314686-61317566	-0.439591	-0.740139	-0.139043	2.03125	-2.9625	0.00527967	0.0144561	-3.03768	FALSE	3UTR	2
chr5:121365380-121368142	-0.298423	-0.502556	-0.0942907	4.01941	-2.96103	0.00529996	0.0144976	-3.56563	FALSE	intron	2
chr7:76693265-76695310	1.44479	0.455868	2.43372	-1.92784	2.95914	0.00532635	0.0145556	-2.18139	TRUE	intron	1
chr19:11980296-11982407	0.327172	0.103177	0.551168	1.80597	2.95842	0.00533643	0.014569	-3.05431	FALSE	intron	1
chr15:32897092-32899348	-0.22702	-0.382648	-0.0713928	5.58642	-2.95462	0.00538984	0.0147005	-3.77567	FALSE	intergenic	2
chr1:27201789-27209669	0.263202	0.0825925	0.443812	4.65966	2.95169	0.00543127	0.0147991	-3.67368	FALSE	mixed	5
chr12:110968206-110970271	0.472557	0.147944	0.797171	2.05657	2.94857	0.00547585	0.0149062	-3.06921	FALSE	3UTR	1
chr2:27377994-27380182	-0.542244	-0.914881	-0.169607	2.60766	-2.94735	0.00549332	0.0149393	-3.2282	FALSE	intergenic	2
chr7:90014184-90016316	0.185038	0.0576464	0.312429	3.72858	2.94201	0.00557066	0.015135	-3.55013	FALSE	3UTR	1
chr5:134113996-134117117	0.239383	0.0745112	0.404255	3.71598	2.94083	0.00558779	0.0151668	-3.58754	FALSE	intron	3
chr1:42923951-42926067	0.153126	0.0475125	0.25874	7.89053	2.93665	0.00564915	0.0153186	-3.91538	FALSE	intron	1
chr8:11681325-11683981	-0.37153	-0.627911	-0.115148	5.7483	-2.93514	0.00567141	0.0153628	-3.81701	FALSE	intron	2
chr11:8707771-8710315	0.195476	0.0605684	0.330384	4.82034	2.93481	0.00567638	0.0153628	-3.75167	FALSE	3UTR	2
chr5:151104961-151109775	0.341895	0.10559	0.5782	2.60688	2.9305	0.00574051	0.0155215	-3.31796	FALSE	intergenic	3
chr10:99998567-100000633	0.547915	0.168272	0.927557	0.666995	2.92322	0.0058506	0.0158039	-2.82647	FALSE	intron	1
chr1:184760123-184762188	0.500373	0.153485	0.847261	5.05013	2.92164	0.00587466	0.0158537	-3.79753	FALSE	3UTR	1
chr3:56669589-56671657	0.577935	0.176935	0.978935	0.810437	2.91916	0.00591282	0.0159414	-2.88243	FALSE	intron	1
chr21:11185672-11187838	-0.522795	-0.885938	-0.159653	1.4655	-2.91593	0.00596265	0.0160603	-3.01763	FALSE	intergenic	1
chr19:16660359-16662541	-0.228198	-0.38712	-0.0692757	4.1769	-2.90837	0.00608109	0.0163637	-3.72496	FALSE	3UTR	1
chr13:34422804-34424946	0.407729	0.123621	0.691836	1.25848	2.90678	0.00610634	0.0164159	-3.0141	FALSE	intron	1
chr14:21927561-21930045	0.223429	0.0677051	0.379152	3.27412	2.90608	0.00611744	0.01643	-3.5506	FALSE	3UTR	3
chr4:174248171-174251211	-0.423332	-0.718566	-0.128098	2.90944	-2.90427	0.00614622	0.0164916	-3.4778	FALSE	intron	2
chr1:247139621-247141739	0.38762	0.116982	0.658258	1.34938	2.90095	0.0061995	0.0166187	-3.05553	FALSE	intron	1
chr1:40265935-40274215	0.514443	0.154954	0.873931	5.60574	2.89851	0.00623884	0.0167082	-3.89809	FALSE	intergenic	8
chr5:149362214-149364414	-0.30362	-0.516117	-0.0911227	3.91549	-2.89401	0.00631214	0.0168884	-3.72965	FALSE	3UTR	1
chr16:21434142-21436239	-0.998971	-1.69972	-0.298225	-1.4938	-2.88746	0.00642028	0.0171593	-2.41768	FALSE	intron	1
chr1:16151875-16153955	0.988422	0.295	1.68184	0.638165	2.88714	0.00642559	0.0171593	-2.90693	FALSE	intergenic	1
chr3:101387810-101389873	0.783935	0.233551	1.33432	1.24022	2.88494	0.00646225	0.0172409	-3.04584	FALSE	intron	1
chr6:76334423-76336464	0.621016	0.18475	1.05728	0.411177	2.8832	0.00649152	0.0173025	-2.8916	FALSE	intron	1
chr9:126099137-126101731	0.567022	0.168305	0.965739	0.773583	2.88043	0.00653811	0.0174102	-2.9586	FALSE	intergenic	3
chr1:41002225-41005422	0.547596	0.162187	0.933004	2.75409	2.87781	0.00658263	0.0175122	-3.48343	FALSE	intron	3
chr19:12301575-12303647	-0.552178	-0.941276	-0.163079	0.511432	-2.87437	0.00664146	0.017652	-2.88685	FALSE	intergenic	1
chr12:98989560-98991676	-0.1848	-0.315051	-0.0545491	6.88607	-2.87372	0.00665264	0.017665	-4.03151	FALSE	intron	1
chr20:32686106-32690660	0.209334	0.061495	0.357174	6.16067	2.86796	0.00675228	0.0179127	-4.00762	FALSE	intron	3
chr9:19113566-19115581	0.525466	0.154158	0.896774	0.382557	2.86638	0.00677999	0.0179692	-2.90255	FALSE	intergenic	1
chr2:219109793-219111882	-0.191513	-0.326887	-0.0561383	7.05304	-2.86539	0.00679724	0.017998	-4.04801	FALSE	intron	1
chr13:32973133-32975185	0.509576	0.149235	0.869917	2.95749	2.8643	0.00681648	0.0180319	-3.55798	FALSE	intergenic	1
chr2:206980427-206988738	-0.265863	-0.453928	-0.0777976	5.7208	-2.86333	0.00683343	0.0180598	-3.99546	FALSE	3UTR	10
chr1:36533728-36535844	0.469037	0.136585	0.801489	1.02175	2.85759	0.00693534	0.0183119	-3.07984	FALSE	3UTR	1
chr19:862649-866695	-0.348441	-0.595499	-0.101382	6.73062	-2.85662	0.00695284	0.0183409	-4.06298	FALSE	intergenic	3
chr20:48738060-48741079	0.19755	0.057439	0.337662	4.08142	2.8558	0.00696754	0.0183624	-3.83028	FALSE	intron	2
chr7:44613405-44621508	-0.174001	-0.297589	-0.0504137	6.55703	-2.85168	0.00704183	0.0185408	-4.06391	FALSE	mixed	8
chr1:1492009-1497744	0.544837	0.157506	0.932167	3.1584	2.8491	0.0070888	0.018647	-3.61823	FALSE	intron	5
chr1:119692576-119694660	0.293618	0.0847115	0.502525	2.18496	2.84678	0.00713125	0.0187412	-3.36035	FALSE	intron	1
chr8:59549773-59551786	0.440425	0.126825	0.754025	1.93404	2.84458	0.00717165	0.0188298	-3.31394	FALSE	intron	1
chr17:27220385-27222462	0.955491	0.274647	1.63633	0.902278	2.84251	0.00720994	0.0188953	-3.0537	FALSE	intron	1
chr1:43291406-43294118	0.314896	0.0905134	0.539278	3.41405	2.8425	0.00721006	0.0188953	-3.7354	FALSE	intron	2
chr15:57141270-57143345	0.609832	0.175226	1.04444	0.112104	2.84209	0.00721774	0.0188979	-2.91333	FALSE	intron	1
chr19:21558939-21561002	0.558373	0.159761	0.956986	2.38076	2.83725	0.00730816	0.0191168	-3.47784	FALSE	intron	1
chr3:58303540-58309897	0.168904	0.0482887	0.289519	5.35299	2.83635	0.0073249	0.0191428	-4.03624	FALSE	3UTR	5
chr2:97022759-97024833	0.214518	0.0606661	0.36837	3.31078	2.82413	0.00755836	0.0197346	-3.75612	FALSE	intron	1
chr11:68857535-68859674	-0.323628	-0.555797	-0.0914594	1.84067	-2.82336	0.0075733	0.0197552	-3.31114	FALSE	intergenic	1
chr9:86603221-86605290	0.743953	0.209955	1.27795	0.78776	2.82182	0.00760325	0.019815	-3.0961	FALSE	intron	1
chr14:74165902-74167936	-0.419165	-0.720298	-0.118031	1.39268	-2.81935	0.00765142	0.019922	-3.21419	FALSE	3UTR	1
JH806590.2:816792-818891	-2.90049	-4.98649	-0.814481	-3.88075	-2.8163	0.00771147	0.0200598	-2.48585	TRUE	NA	NA
chr4:68334094-68337277	0.237507	0.0666302	0.408385	3.08231	2.81524	0.00773226	0.0200953	-3.71536	FALSE	intergenic	3
chr17:79804692-79809186	-0.268134	-0.461094	-0.0751742	8.09276	-2.81454	0.00774612	0.0201127	-4.21391	FALSE	intron	3
chr1:220142254-220144328	-0.250803	-0.431601	-0.0700043	5.59809	-2.80971	0.00784257	0.0203444	-4.11433	FALSE	intron	1
chr4:423289-425478	2.78136	0.775113	4.7876	-4.09153	2.80799	0.00787698	0.0204148	-2.50309	TRUE	intron	1
chr11:62505638-62508311	0.214262	0.0592764	0.369248	3.9673	2.80012	0.00803697	0.0208103	-3.93982	FALSE	intergenic	2
chr22:29895258-29904453	-0.187659	-0.323488	-0.0518298	3.85974	-2.79833	0.00807369	0.0208861	-3.93549	FALSE	mixed	8
chr12:27186081-27189102	-0.23508	-0.405506	-0.0646533	2.83722	-2.79384	0.00816677	0.0211075	-3.70354	FALSE	intergenic	4
chr10:65371392-65373401	0.798965	0.218619	1.37931	-0.438184	2.78846	0.00827955	0.0213793	-2.95353	FALSE	intron	1
chr7:1204135-1206370	0.203398	0.0549847	0.351811	2.92517	2.77586	0.00854928	0.0220556	-3.77645	FALSE	intergenic	1
chr17:33766581-33768667	0.437091	0.118047	0.756135	1.83218	2.77488	0.00857052	0.0220901	-3.43482	FALSE	CDS	1
chr17:79688836-79693327	0.641611	0.172763	1.11046	2.53369	2.77181	0.00863762	0.0222427	-3.67586	FALSE	intergenic	3
chr11:32877567-32879640	0.212885	0.0570262	0.368745	5.2194	2.76654	0.00875397	0.0225217	-4.19569	FALSE	3UTR	1
chr1:224576870-224580951	0.211032	0.0563572	0.365707	5.25477	2.76345	0.00882276	0.0226727	-4.19144	FALSE	intron	3
chr16:67111328-67113824	0.708608	0.189187	1.22803	1.88088	2.76318	0.00882882	0.0226727	-3.44982	FALSE	intron	3
chr3:155563885-155565951	0.549559	0.146131	0.952986	0.40403	2.75913	0.00891999	0.0228859	-3.16656	FALSE	intron	1
chr6:76005320-76007400	0.438994	0.116544	0.761444	1.18848	2.75752	0.00895639	0.0229584	-3.27063	FALSE	intron	1
chr1:20971508-20977251	-0.184848	-0.320761	-0.0489358	5.76936	-2.75473	0.00901986	0.0231	-4.25405	FALSE	mixed	9
chr16:28841702-28843794	0.39896	0.105558	0.692362	3.53396	2.75416	0.00903293	0.0231125	-3.90594	FALSE	intron	1
chr14:64949170-64951530	-0.457	-0.793506	-0.120494	1.03498	-2.75072	0.00911185	0.0232932	-3.27078	FALSE	3UTR	2
chr5:72186140-72188171	0.278886	0.0732549	0.484516	4.84721	2.74702	0.00919764	0.0234912	-4.19511	FALSE	intron	1
chr15:100346556-100349036	-0.402268	-0.700259	-0.104276	1.25462	-2.73423	0.00949952	0.0242402	-3.36832	FALSE	intron	2
chr1:89648439-89650560	0.415831	0.107497	0.724166	2.36832	2.7316	0.00956257	0.0243789	-3.65647	FALSE	3UTR	1
chr12:113614798-113617547	-0.220063	-0.383268	-0.056857	4.64451	-2.73108	0.00957525	0.0243891	-4.19902	FALSE	intron	2
chr1:235087840-235090707	0.245876	0.0634826	0.428269	4.49918	2.73042	0.00959106	0.0244027	-4.18435	FALSE	intergenic	2
chr3:38457305-38459354	-0.485653	-0.845952	-0.125353	0.36288	-2.73014	0.00959792	0.0244027	-3.18234	FALSE	intron	1
chr10:21773446-21777534	0.410093	0.105062	0.715124	2.43632	2.72309	0.0097699	0.0248175	-3.77319	FALSE	intergenic	4
chr4:181147382-181149503	-0.79482	-1.38719	-0.202455	0.868824	-2.71771	0.00990313	0.0251332	-3.30413	FALSE	intergenic	1
chr19:18683910-18685987	-0.194109	-0.339205	-0.0490123	9.4916	-2.70964	0.0101059	0.0256248	-4.5123	FALSE	intron	1
chr12:132415592-132417614	-0.368623	-0.644324	-0.0929225	2.87015	-2.70812	0.0101445	0.0256995	-3.86493	FALSE	CDS	1
chr16:67584147-67586298	0.848067	0.213067	1.48307	0.547261	2.70507	0.0102224	0.0258734	-3.29509	FALSE	intron	1
chr9:66970248-66972451	1.65349	0.414835	2.89214	-2.83025	2.7038	0.0102551	0.0259329	-2.75682	TRUE	intergenic	1
chr17:47907411-47909468	0.379232	0.0950839	0.663381	1.4263	2.70323	0.0102697	0.0259465	-3.53721	FALSE	intergenic	1
chr19:3758103-3760175	-0.319026	-0.55835	-0.0797017	2.9139	-2.69999	0.0103535	0.0261347	-3.86705	FALSE	intron	1
chr11:45932929-45935653	0.325574	0.0809189	0.57023	3.46966	2.69537	0.0104741	0.0264153	-4.05736	FALSE	intron	2
chr8:22112955-22115936	0.461338	0.11418	0.808496	1.24897	2.69163	0.0105726	0.0266398	-3.4799	FALSE	intron	2
chr10:1044643-1046752	0.17106	0.0421726	0.299947	4.79609	2.6882	0.0106638	0.0268456	-4.32343	FALSE	intron	1
chr3:183915698-183917829	0.417618	0.102822	0.732414	0.318815	2.68703	0.0106949	0.0268998	-3.31655	FALSE	intron	1
chr19:12036401-12041217	0.563466	0.137854	0.989077	2.81419	2.6815	0.0108438	0.0272501	-3.97127	FALSE	intron	4
chr1:40890641-40900864	0.462239	0.112719	0.811759	3.86074	2.67866	0.010921	0.0274195	-4.21071	FALSE	intergenic	10
chr19:11769155-11771251	0.507097	0.122135	0.89206	0.484513	2.66806	0.0112134	0.0281284	-3.38978	FALSE	intron	1
chr7:102177437-102179713	0.670543	0.160355	1.18073	-0.500677	2.66207	0.0113819	0.0285258	-3.17991	FALSE	3UTR	2
chr16:69355728-69357889	-0.146148	-0.257366	-0.0349306	4.51823	-2.6616	0.0113953	0.0285339	-4.34174	FALSE	intron	1
chr19:19301504-19303652	0.331603	0.0788427	0.584363	1.9358	2.65725	0.0115192	0.0288186	-3.71014	FALSE	intron	1
chr11:118993450-118997370	0.392487	0.0923949	0.69258	2.95797	2.64907	0.0117557	0.0293841	-4.04743	FALSE	intron	3
chr19:6846015-6848105	0.192642	0.0450512	0.340233	4.25495	2.64372	0.011913	0.0297507	-4.35037	FALSE	intron	1
chr1:247320404-247323210	0.166133	0.0387851	0.29348	5.61257	2.64233	0.0119539	0.0298264	-4.49999	FALSE	intron	2
chr1:40691701-40698769	0.231719	0.0537255	0.409712	5.32763	2.63682	0.0121182	0.0302097	-4.49779	FALSE	intron	6
chr12:72652223-72655396	0.35977	0.0821002	0.637439	2.31731	2.62434	0.0124983	0.0311296	-3.9598	FALSE	intron	2
chr12:51449486-51451512	0.303905	0.0690176	0.538793	3.47119	2.6206	0.0126141	0.0313902	-4.23829	FALSE	intron	1
chr11:61615924-61618864	-0.634471	-1.1253	-0.143646	2.17063	-2.61823	0.0126882	0.0315201	-3.92975	FALSE	intron	3
chr12:100633144-100635218	0.419174	0.0948996	0.743449	0.246598	2.61821	0.0126888	0.0315201	-3.47375	FALSE	intron	1
chr12:54064698-54067248	-0.163394	-0.289886	-0.0369021	5.85033	-2.61635	0.0127471	0.0315854	-4.56509	FALSE	intron	2
chr15:28959668-28962177	-0.636735	-1.12967	-0.143799	3.26205	-2.61632	0.012748	0.0315854	-4.1784	FALSE	intron	2
chr2:71658400-71660470	0.201864	0.0455873	0.358141	4.2893	2.6163	0.0127487	0.0315854	-4.42469	FALSE	intron	1
chr22:29833257-29835362	0.333042	0.0751725	0.590912	1.56183	2.61591	0.0127612	0.0315884	-3.7557	FALSE	5UTR	1
chr14:50791676-50795424	0.183971	0.041456	0.326486	3.74785	2.61464	0.012801	0.0316592	-4.32165	FALSE	mixed	7
chr1:52836616-52839084	0.155794	0.0350862	0.276502	4.75346	2.6142	0.012815	0.031666	-4.48512	FALSE	intergenic	2
chr1:28824317-28827190	0.281141	0.0632339	0.499048	2.57344	2.61322	0.012846	0.0317145	-3.99365	FALSE	3UTR	3
chr2:27375424-27377504	-0.415149	-0.737516	-0.0927822	3.43603	-2.60842	0.0129989	0.032064	-4.26872	FALSE	intergenic	1
chr12:124145067-124147137	-0.194437	-0.345706	-0.0431684	5.70484	-2.60347	0.013158	0.032428	-4.5958	FALSE	3UTR	1
chr15:30386618-30388691	-0.336706	-0.598772	-0.0746398	1.40375	-2.60233	0.013195	0.0324906	-3.74047	FALSE	intergenic	1
chr1:40424409-40426557	0.316489	0.0700889	0.56289	6.05356	2.6016	0.0132188	0.0325208	-4.61442	FALSE	intron	1
chr1:155898786-155900881	0.426251	0.0941737	0.758329	3.76882	2.59986	0.0132756	0.0326321	-4.34718	FALSE	intron	1
chr4:84214318-84217206	0.314576	0.0693708	0.559782	2.95588	2.59848	0.0133207	0.0327142	-4.16588	FALSE	3UTR	2
chr2:61728625-61730705	0.165618	0.0363994	0.294836	5.23381	2.59601	0.0134018	0.0328847	-4.59082	FALSE	intron	1
chr13:50059319-50062575	-0.203431	-0.362328	-0.0445335	4.22506	-2.59312	0.013497	0.0330895	-4.45545	FALSE	intron	2
chr4:178283924-178287010	0.24193	0.0528855	0.430974	2.82443	2.59208	0.0135316	0.0331454	-4.211	FALSE	intergenic	2
chr4:2229158-2231262	-0.282158	-0.502697	-0.0616184	2.2803	-2.59137	0.0135553	0.0331746	-4.00862	FALSE	3UTR	1
chr20:47259340-47261418	-0.250854	-0.447038	-0.05467	4.08417	-2.58988	0.0136047	0.0332666	-4.43002	FALSE	intron	1
chr3:122274961-122277737	0.581071	0.126506	1.03564	1.25831	2.58915	0.0136294	0.0332979	-3.58361	FALSE	intron	2
chr12:112371321-112374733	0.279005	0.0603838	0.497626	3.96348	2.58489	0.0137723	0.0336179	-4.42637	FALSE	intron	2
chr16:69358449-69363070	-0.111586	-0.199056	-0.0241163	5.83433	-2.58389	0.0138061	0.033671	-4.64943	FALSE	mixed	3
chr8:19680783-19682913	-0.155871	-0.278105	-0.0336378	5.48828	-2.58285	0.0138415	0.0337283	-4.63524	FALSE	intron	1
chr1:197066182-197068859	-0.37184	-0.66372	-0.0799601	1.42753	-2.58033	0.0139272	0.0338869	-3.82	FALSE	intron	2
chr14:23384531-23387270	0.567762	0.122073	1.01345	1.58981	2.58023	0.0139307	0.0338869	-3.83367	FALSE	intron	2
chr19:16236573-16238699	-0.247837	-0.443157	-0.0525163	5.34479	-2.57005	0.014282	0.0347114	-4.64513	FALSE	intron	1
chr17:80583272-80585357	0.217497	0.0459819	0.389011	3.48403	2.56847	0.0143372	0.0348043	-4.36444	FALSE	intron	1
chr3:179114621-179118270	-0.236523	-0.423058	-0.0499882	6.53046	-2.56825	0.014345	0.0348043	-4.72242	FALSE	3UTR	4
chr1:51095613-51097663	0.402743	0.0849985	0.720488	0.961722	2.56728	0.0143789	0.0348565	-3.70204	FALSE	intron	1
chr19:16654284-16656329	0.719829	0.151504	1.28816	0.438355	2.5654	0.014445	0.0349866	-3.62612	FALSE	5UTR	1
chr14:23500118-23502601	-0.182529	-0.326669	-0.0383879	4.64411	-2.56488	0.0144634	0.0350008	-4.56382	FALSE	intron	2
chr12:133296956-133299121	-0.170271	-0.304846	-0.0356964	6.2302	-2.56272	0.01454	0.0351561	-4.71789	FALSE	3UTR	1
chr7:5515554-5518311	-0.264025	-0.472794	-0.0552558	2.14295	-2.56154	0.0145817	0.0352125	-3.99624	FALSE	mixed	2
chr19:23398772-23405557	0.229368	0.0479893	0.410746	5.61195	2.56135	0.0145884	0.0352125	-4.69684	FALSE	mixed	9
chr1:235285543-235291033	-0.138142	-0.247424	-0.0288611	6.37013	-2.56038	0.0146232	0.0352661	-4.73473	FALSE	intron	5
chr12:27573201-27577542	0.236699	0.0493715	0.424026	5.42099	2.55928	0.0146624	0.0353304	-4.68623	FALSE	mixed	4
chr6:87919289-87921387	0.424999	0.0879346	0.762063	0.382037	2.55387	0.0148572	0.0357692	-3.60887	FALSE	intron	1
chr19:53913395-53915448	0.198474	0.0406582	0.356291	3.98373	2.54728	0.0150975	0.0363165	-4.54398	FALSE	3UTR	1
chr7:128294670-128296804	0.325853	0.0667085	0.584998	2.56791	2.54685	0.0151133	0.0363235	-4.13511	FALSE	intergenic	1
chr4:17632778-17634900	0.260232	0.0530196	0.467444	2.46056	2.54371	0.0152289	0.0365701	-4.16601	FALSE	3UTR	1
chr1:151090302-151097919	0.135873	0.0276236	0.244122	5.55276	2.54233	0.0152803	0.0366623	-4.73226	FALSE	3UTR	11
chr9:94840443-94842551	0.268675	0.0545238	0.482826	3.63863	2.54115	0.0153241	0.0367361	-4.47638	FALSE	3UTR	1
chr17:43218992-43221072	0.520242	0.104664	0.93582	1.62172	2.53557	0.0155331	0.0372052	-3.89306	FALSE	3UTR	1
chr5:70323747-70326396	-1.86508	-3.35687	-0.373285	-4.87166	-2.53228	0.0156576	0.0374422	-2.99547	TRUE	intergenic	2
chr1:76196677-76198726	-0.158558	-0.285383	-0.0317331	5.32949	-2.53225	0.0156586	0.0374422	-4.72598	FALSE	intron	1
chr20:42333397-42335474	-0.251142	-0.452186	-0.0500987	4.68729	-2.53019	0.0157372	0.0375982	-4.65151	FALSE	intron	1
chr17:61912199-61914253	-0.185505	-0.334096	-0.0369152	4.82563	-2.52865	0.0157958	0.0377062	-4.68886	FALSE	intron	1
chr5:174955175-174957221	-0.166641	-0.300156	-0.0331252	4.38101	-2.52797	0.0158219	0.0377363	-4.64814	FALSE	3UTR	1
chr15:93436168-93439049	0.480561	0.095253	0.865869	2.13569	2.52618	0.0158909	0.0378689	-4.14295	FALSE	intron	2
chr16:2150550-2152605	-0.29466	-0.531204	-0.0581157	2.79791	-2.52308	0.0160103	0.0381211	-4.28345	FALSE	intron	1
chr9:37503410-37506732	0.178011	0.0349826	0.321039	5.23605	2.52085	0.016097	0.038295	-4.75296	FALSE	intergenic	2
chr15:29040440-29042555	0.661924	0.129961	1.19389	2.0269	2.52029	0.0161192	0.0383154	-4.10544	FALSE	intron	1
chr3:169861005-169863093	0.457322	0.0897308	0.824913	0.411294	2.51988	0.0161349	0.0383205	-3.68156	FALSE	intron	1
chr12:101019654-101022276	-0.258071	-0.465535	-0.050607	2.92959	-2.51953	0.0161487	0.0383207	-4.386	FALSE	intergenic	2
chr8:145627575-145629630	0.533031	0.104318	0.961743	1.26236	2.51831	0.0161963	0.0384014	-3.84725	FALSE	intron	1
chr1:163303384-163305481	0.538472	0.104688	0.972255	0.982594	2.51427	0.0163551	0.0387453	-3.87361	FALSE	intron	1
chr7:100451812-100456914	-0.277653	-0.501446	-0.0538594	5.33419	-2.51292	0.0164089	0.03884	-4.75738	FALSE	intron	4
chr19:37735426-37738632	0.242811	0.046952	0.438671	2.26513	2.51101	0.0164848	0.0389867	-4.2009	FALSE	intergenic	3
chr2:204161106-204171199	-0.188243	-0.340189	-0.0362981	5.16097	-2.50932	0.0165521	0.0391131	-4.76339	FALSE	intergenic	17
chr7:65956032-65958117	-0.555778	-1.00485	-0.106709	0.78456	-2.50675	0.0166549	0.0393229	-3.7541	FALSE	intron	1
chr5:142603846-142606894	-0.344694	-0.623265	-0.0661228	2.60762	-2.50623	0.016676	0.0393396	-4.26545	FALSE	3UTR	2
chr2:101886982-101889018	0.43045	0.0820583	0.778842	0.927516	2.50252	0.0168256	0.0396594	-3.83399	FALSE	5UTR	1
chr2:85806854-85809528	-0.17222	-0.311636	-0.0328044	7.34511	-2.50204	0.016845	0.0396719	-4.90013	FALSE	intron	2
chr22:41994624-41997189	-0.193903	-0.351169	-0.0366364	5.21702	-2.4973	0.0170386	0.0400885	-4.78392	FALSE	3UTR	2
GL000195.1:152252-154377	0.529523	0.0999805	0.959066	0.826072	2.4969	0.0170549	0.0400885	-3.85974	FALSE	NA	NA
chr12:123058059-123060758	0.186652	0.0352279	0.338077	4.34822	2.49667	0.0170647	0.0400885	-4.71039	FALSE	intron	2
chr19:37173113-37177078	0.290992	0.0548762	0.527107	1.89817	2.4962	0.0170839	0.0401002	-4.10706	FALSE	intergenic	2
chr4:99806742-99808783	0.19025	0.0357832	0.344717	5.24323	2.49467	0.017147	0.0402148	-4.80625	FALSE	intron	1
chr2:219098947-219103525	-0.158595	-0.287392	-0.0297982	6.86451	-2.49406	0.017172	0.0402396	-4.89914	FALSE	mixed	4
chr13:46925035-46927900	-0.779222	-1.41321	-0.145239	2.92455	-2.48947	0.0173627	0.0406528	-4.37556	FALSE	intron	4
chr11:58896792-58898850	0.485078	0.0901609	0.879995	0.470419	2.48788	0.0174293	0.0407747	-3.75978	FALSE	intron	1
chr1:27669694-27671735	0.787409	0.145516	1.4293	0.209314	2.48462	0.017566	0.0410603	-3.71683	FALSE	intron	1
chr7:158561730-158564354	-0.55716	-1.01163	-0.102693	1.70053	-2.48314	0.0176288	0.0411728	-4.05878	FALSE	intron	2
chr2:48044043-48046192	0.294481	0.0539923	0.534969	2.79422	2.48019	0.0177537	0.0414303	-4.39969	FALSE	intron	1
chr15:68509720-68511791	-0.243674	-0.442837	-0.0445113	3.46951	-2.47813	0.0178419	0.0416015	-4.55858	FALSE	intron	1
chr17:40693535-40695701	-0.280115	-0.50918	-0.05105	3.25445	-2.47686	0.0178965	0.0416941	-4.45832	FALSE	intron	1
chr19:23290645-23292681	0.901963	0.16423	1.6397	-1.23181	2.47635	0.0179181	0.04171	-3.43414	FALSE	intron	1
chr4:37864639-37867307	-0.373828	-0.679674	-0.0679821	3.30391	-2.47567	0.0179476	0.041744	-4.5632	FALSE	intergenic	2
chr5:42997387-42999860	0.606598	0.10978	1.10342	1.38319	2.47302	0.0180619	0.0419179	-4.03931	FALSE	intergenic	2
chr16:90042494-90045977	0.438142	0.0792867	0.796997	2.4719	2.47297	0.018064	0.0419179	-4.2912	FALSE	intron	2
chr5:56181687-56183762	0.266645	0.0482462	0.485045	4.73067	2.4729	0.018067	0.0419179	-4.81126	FALSE	intron	1
chr15:40686078-40689027	-0.176422	-0.321018	-0.0318267	4.22326	-2.47128	0.0181373	0.0420462	-4.73415	FALSE	intergenic	2
chr16:54289757-54293457	-0.52066	-0.948099	-0.0932205	2.23245	-2.46719	0.0183156	0.0424245	-4.17648	FALSE	intron	2
chr7:75011313-75014430	0.832994	0.148713	1.51727	-1.51952	2.46564	0.0183835	0.0425468	-3.43881	FALSE	intron	3
chr19:41125230-41127256	0.368996	0.0652527	0.672738	1.90981	2.46058	0.0186072	0.0430291	-4.16783	FALSE	intron	1
chr1:43286496-43288997	0.624123	0.110095	1.13815	2.23944	2.45927	0.0186656	0.0431157	-4.27704	FALSE	intron	2
JH591181.2:274098-276620	-2.3346	-4.25755	-0.411652	-3.09618	-2.45905	0.0186753	0.0431157	-3.13607	TRUE	NA	NA
chr6:86254566-86256696	0.519501	0.0915028	0.947498	0.654068	2.45848	0.0187007	0.0431389	-3.8919	FALSE	intron	1
chr16:18431394-18433449	-0.559691	-1.02102	-0.0983614	0.340991	-2.45731	0.0187532	0.0432245	-3.75336	FALSE	intron	1
chr16:4051783-4053990	-0.290561	-0.530241	-0.0508808	1.82316	-2.45543	0.0188373	0.043383	-4.14757	FALSE	intron	1
chr19:39917204-39919232	0.674378	0.117543	1.23121	-0.165625	2.45301	0.0189464	0.0435985	-3.71665	FALSE	3UTR	1
chr2:128601290-128604816	-0.175032	-0.319838	-0.0302265	5.7275	-2.44825	0.019163	0.0440609	-4.94745	FALSE	mixed	4
chr11:2926744-2928815	0.705344	0.121518	1.28917	0.387751	2.44704	0.0192183	0.0441518	-3.82951	FALSE	intron	1
chr6:150145949-150147967	-0.214071	-0.391386	-0.0367558	2.83003	-2.44532	0.0192973	0.044297	-4.49408	FALSE	intron	1
chr5:137907681-137910191	-0.129444	-0.236797	-0.0220906	5.77725	-2.44225	0.0194388	0.0445856	-4.95395	FALSE	intron	2
chr12:118553591-118556415	-0.194675	-0.356219	-0.0331308	2.4614	-2.44085	0.0195032	0.0446969	-4.35527	FALSE	intergenic	2
JH159134.2:2911135-2913294	1.56025	0.265012	2.85548	-3.29417	2.43988	0.0195486	0.0447644	-3.17523	TRUE	NA	NA
chr1:113116749-113118853	0.569376	0.094759	1.04399	-0.0036447	2.42985	0.0200201	0.0458067	-3.79918	FALSE	intron	1
chr2:69687754-69690806	0.384276	0.0637845	0.704767	3.73909	2.42857	0.020081	0.0459088	-4.76159	FALSE	5UTR	2
chr16:29675400-29677651	-0.166563	-0.305643	-0.0274834	7.85668	-2.42571	0.0202177	0.0461838	-5.08854	FALSE	3UTR	1
chr17:3629120-3631169	0.151674	0.0249698	0.278379	3.81448	2.42462	0.02027	0.0462655	-4.77347	FALSE	intron	1
chr9:79075584-79077744	-0.374544	-0.687493	-0.061595	1.06071	-2.42411	0.0202944	0.0462836	-4.00614	FALSE	intron	2
chr6:111301931-111304034	-0.189721	-0.348497	-0.0309448	3.03923	-2.42021	0.0204828	0.0466665	-4.58479	FALSE	intergenic	1
chr9:139362422-139364465	-0.254496	-0.467506	-0.041487	2.79552	-2.41995	0.0204954	0.0466665	-4.49882	FALSE	intron	1
chr15:30907680-30909961	0.405418	0.0660371	0.744798	1.73272	2.41957	0.0205136	0.0466702	-4.23214	FALSE	intergenic	2
chr15:30727048-30730235	-0.881691	-1.61994	-0.143446	-1.34694	-2.41902	0.0205406	0.0466938	-3.48875	FALSE	intergenic	3
chr1:235091175-235093248	0.210392	0.0341728	0.386611	4.36049	2.41824	0.0205785	0.0467422	-4.86376	FALSE	intergenic	1
chr10:73984509-73986574	0.696693	0.112804	1.28058	-0.0198844	2.41677	0.0206504	0.0468524	-3.79336	FALSE	intron	1
chr20:49566171-49568324	0.584205	0.0945498	1.07386	1.11312	2.41656	0.0206604	0.0468524	-4.04859	FALSE	intron	1
chr1:110138075-110140105	0.289816	0.0466741	0.532958	1.67921	2.41427	0.0207728	0.0470693	-4.24415	FALSE	intron	1
chr3:37087237-37089304	0.202269	0.0323429	0.372196	4.13883	2.41097	0.0209353	0.0473995	-4.85388	FALSE	intron	1
chr9:309502-312110	-0.226232	-0.417042	-0.0354225	5.10972	-2.40147	0.0214103	0.0484358	-4.97833	FALSE	intron	2
chr8:42936988-42939109	-0.169879	-0.313262	-0.0264962	4.1902	-2.39975	0.0214973	0.0485937	-4.87703	FALSE	intron	1
chr1:100610320-100612414	0.497624	0.076659	0.918589	2.28509	2.3943	0.0217751	0.0491821	-4.40832	FALSE	intron	1
chr1:231464580-231467247	0.308213	0.0470733	0.569353	2.40367	2.39057	0.0219672	0.0495762	-4.5087	FALSE	intergenic	2
chr15:83673110-83675325	0.224793	0.0342808	0.415305	2.5416	2.38992	0.0220008	0.0496121	-4.53418	FALSE	3UTR	1
chr22:42449445-42451851	0.268177	0.0395634	0.496792	1.87164	2.37598	0.0227331	0.0512223	-4.40377	FALSE	intergenic	2
chr2:71592343-71594422	0.198315	0.0291917	0.367439	4.47706	2.37506	0.0227819	0.0512913	-4.98496	FALSE	intron	1
chr8:95782242-95784347	0.200024	0.0293641	0.370684	2.7372	2.37396	0.0228408	0.0513827	-4.63546	FALSE	intron	1
chr19:7748978-7751075	0.629239	0.0922469	1.16623	0.84093	2.3734	0.0228709	0.0514092	-4.09306	FALSE	intergenic	1
chr3:121210694-121212763	0.236024	0.0343724	0.437675	3.16848	2.37071	0.0230157	0.0516933	-4.73344	FALSE	intron	1
chr9:33989803-33991817	0.600914	0.0873328	1.1145	-0.110682	2.36988	0.0230603	0.0517522	-3.89323	FALSE	intron	1
chr1:9325954-9329255	-0.204182	-0.37887	-0.0294943	5.28669	-2.36744	0.0231926	0.0520076	-5.08255	FALSE	3UTR	3
chr1:43169550-43171738	0.381701	0.0548709	0.708531	1.95436	2.36551	0.0232975	0.0522012	-4.42319	FALSE	intergenic	1
chr19:1585733-1591535	0.353168	0.0501226	0.656213	4.51335	2.36046	0.023574	0.0527788	-5.01757	FALSE	intron	8
chr22:43519688-43521823	-0.174564	-0.324427	-0.0247011	4.9056	-2.3593	0.0236379	0.0528796	-5.056	FALSE	intron	1
chr1:44261195-44265870	-0.577916	-1.07415	-0.0816801	3.4246	-2.35885	0.0236631	0.052894	-4.76872	FALSE	intron	5
chr19:10503840-10505888	-0.167816	-0.312042	-0.0235898	6.09363	-2.35674	0.0237796	0.0531121	-5.1545	FALSE	intron	1
chr1:148756480-148758547	-1.85313	-3.44714	-0.259113	-3.39968	-2.3547	0.0238932	0.0533235	-3.33297	FALSE	3UTR	1
chr20:17941909-17944121	0.537288	0.0749568	0.99962	6.23597	2.35384	0.0239413	0.0533885	-5.16223	FALSE	intron	1
chr19:53144682-53151830	-0.201615	-0.375181	-0.0280479	3.3812	-2.35277	0.0240014	0.0534541	-4.82334	FALSE	intron	6
chr2:88104533-88106625	0.779565	0.108413	1.45072	-0.668608	2.35263	0.0240087	0.0534541	-3.82023	FALSE	intron	1
chr14:75201372-75204097	-0.14527	-0.270936	-0.0196038	5.0224	-2.34143	0.0246438	0.0548247	-5.11321	FALSE	3UTR	3
chr16:1833857-1835899	0.404911	0.0545512	0.755271	2.20125	2.34082	0.0246785	0.0548585	-4.49894	FALSE	3UTR	1
chr17:45090673-45094589	0.200008	0.0264129	0.373603	3.69684	2.33364	0.0250942	0.0557385	-4.95597	FALSE	intron	3
chr7:74295346-74299777	-0.255434	-0.477958	-0.0329103	2.16573	-2.32501	0.0256013	0.0568199	-4.48344	FALSE	intergenic	8
chr5:42964242-42966364	0.376931	0.0483624	0.705499	0.948181	2.32359	0.025686	0.0569631	-4.17624	FALSE	intergenic	1
chr5:74040042-74042126	-0.173568	-0.324932	-0.0222031	3.72293	-2.32256	0.025747	0.0570532	-4.96765	FALSE	intron	1
chr4:39533647-39537514	-0.192588	-0.360963	-0.0242122	2.80883	-2.31672	0.0260979	0.0577853	-4.73794	FALSE	intron	3
chr2:62096803-62099399	0.178406	0.0222836	0.334528	6.62537	2.31455	0.0262287	0.0580291	-5.27486	FALSE	intron	2
chr6:6697393-6700513	0.278172	0.0345681	0.521776	2.41834	2.31288	0.0263307	0.0582091	-4.62668	FALSE	intron	2
chr19:4104764-4107312	-0.40959	-0.768409	-0.0507713	0.878567	-2.31205	0.026381	0.0582744	-4.20737	FALSE	intron	2
chr15:40953952-40956464	0.287672	0.0354611	0.539884	5.57885	2.31024	0.0264916	0.0584729	-5.23596	FALSE	3UTR	2
chr1:100488992-100491095	0.161063	0.019807	0.302318	4.34366	2.30947	0.0265387	0.0584912	-5.11412	FALSE	3UTR	1
chr9:40293117-40295175	-0.664161	-1.24666	-0.0816652	-0.63395	-2.30942	0.0265415	0.0584912	-3.93168	FALSE	intergenic	1
chr13:21947456-21950211	0.168469	0.0203073	0.31663	5.76355	2.30307	0.0269335	0.0593086	-5.25866	FALSE	intergenic	3
chr1:235827175-235829829	0.202573	0.0240881	0.381057	5.4581	2.29881	0.0271993	0.0598469	-5.24564	FALSE	intron	2
chr19:44477916-44481323	0.280312	0.0331029	0.52752	2.97864	2.29668	0.0273331	0.0600944	-4.88133	FALSE	intergenic	2
chr7:128065383-128067422	0.358825	0.042129	0.675521	0.721228	2.2949	0.0274455	0.0602943	-4.22377	FALSE	intergenic	1
chr10:16483770-16485864	0.568156	0.0665431	1.06977	0.625623	2.29415	0.0274927	0.0603508	-4.23021	FALSE	intron	1
chr5:157183012-157186227	-0.160791	-0.302811	-0.0187721	4.15021	-2.29318	0.027554	0.0603959	-5.1151	FALSE	3UTR	2
chr4:2657767-2659798	0.348113	0.0406369	0.655588	1.5536	2.29315	0.0275562	0.0603959	-4.42642	FALSE	intron	1
chr16:15793372-15795971	-0.123599	-0.232789	-0.0144078	5.19173	-2.29272	0.0275834	0.0604086	-5.22519	FALSE	intron	2
chr3:48707234-48709308	0.501244	0.0582906	0.944198	0.562076	2.292	0.0276292	0.0604617	-4.20452	FALSE	intron	1
chr1:150967622-150970311	0.166173	0.0191012	0.313245	3.47192	2.28852	0.0278511	0.0609	-4.97833	FALSE	mixed	2
chr15:41593436-41595611	-0.234092	-0.441443	-0.0267396	6.06687	-2.28666	0.0279705	0.0611135	-5.31102	FALSE	3UTR	1
chr1:19624036-19626237	0.340447	0.0384058	0.642489	1.87554	2.283	0.0282061	0.0615805	-4.552	FALSE	intergenic	1
chr10:14978471-14980562	0.225584	0.0252299	0.425939	2.75309	2.28052	0.0283675	0.0618848	-4.82125	FALSE	intron	1
chr1:16554570-16558790	-0.22613	-0.427118	-0.0251409	3.09185	-2.27881	0.0284784	0.0620786	-4.84442	FALSE	mixed	2
chr15:34433944-34438041	0.153442	0.0169718	0.289913	4.64313	2.27735	0.0285743	0.0622393	-5.21536	FALSE	intron	4
chr2:201773173-201775704	0.13633	0.015037	0.257622	3.75277	2.27656	0.028626	0.0623036	-5.07131	FALSE	3UTR	2
chr13:52995311-52997360	0.62331	0.0685795	1.17804	0.324546	2.27586	0.028672	0.0623556	-4.17422	FALSE	intron	1
chr8:30611534-30614162	-0.288819	-0.545905	-0.0317337	3.38142	-2.27547	0.0286974	0.0623625	-4.94046	FALSE	intron	2
chr7:56164681-56166722	0.527095	0.0565124	0.997677	-0.0160064	2.26869	0.029146	0.0632885	-4.15547	FALSE	intergenic	1
chr14:50125413-50128547	-1.85391	-3.51356	-0.194258	1.47084	-2.26253	0.0295595	0.0641369	-4.62811	FALSE	intron	2
chr9:321831-324420	0.478201	0.0493349	0.907067	1.03804	2.25846	0.0298358	0.0646863	-4.3433	FALSE	intron	2
chr6:13787200-13791964	0.180882	0.0185124	0.343251	4.06742	2.25639	0.0299769	0.0649133	-5.17724	FALSE	3UTR	3
chr9:37776874-37779412	0.225807	0.0230975	0.428517	3.88074	2.25625	0.0299866	0.0649133	-5.1272	FALSE	3UTR	2
chr4:128955573-128959783	0.152845	0.0155841	0.290106	4.27688	2.25542	0.0300432	0.064914	-5.20085	FALSE	mixed	4
chr17:49040692-49043395	0.184299	0.0187794	0.349818	4.94575	2.25526	0.030054	0.064914	-5.28984	FALSE	3UTR	2
chr5:118174165-118176270	-0.270674	-0.513791	-0.027556	2.57706	-2.25503	0.0300698	0.064914	-4.82117	FALSE	3UTR	1
chr12:123943148-123945267	0.398877	0.0405857	0.757168	1.70724	2.25489	0.0300793	0.064914	-4.51133	FALSE	5UTR	1
chr1:161338996-161341075	0.353183	0.0354833	0.670883	0.902928	2.25168	0.0303005	0.0653232	-4.34591	FALSE	intron	1
chr17:41427853-41429880	0.474895	0.0476706	0.90212	0.63555	2.25146	0.0303153	0.0653232	-4.30085	FALSE	intergenic	1
chr8:1729491-1731520	-0.214077	-0.406801	-0.0213536	2.00348	-2.24988	0.030425	0.0655093	-4.64294	FALSE	3UTR	1
chr17:4927295-4932152	0.165335	0.0163337	0.314337	3.51058	2.24749	0.0305908	0.0658158	-5.06449	FALSE	3UTR	5
chr14:20833351-20837041	-0.197144	-0.374882	-0.0194065	3.91329	-2.24661	0.0306521	0.0658973	-5.14026	FALSE	3UTR	4
chr21:34898703-34900819	0.198419	0.0194093	0.377428	3.88066	2.24507	0.0307596	0.0660779	-5.15616	FALSE	intron	1
chr19:5790490-5792534	-0.204485	-0.389078	-0.0198911	2.9047	-2.24371	0.0308547	0.0662316	-4.8632	FALSE	intergenic	1
chr22:42778481-42780653	0.19632	0.0189557	0.373685	3.31202	2.24193	0.0309803	0.0664504	-4.94344	FALSE	3UTR	1
chrX:118671462-118674437	-0.182445	-0.347432	-0.0174589	4.25842	-2.23979	0.0311309	0.0666825	-5.22486	FALSE	3UTR	2
chr7:7674717-7676763	0.174917	0.0167123	0.333122	5.20478	2.23942	0.0311571	0.0666825	-5.3519	FALSE	intergenic	1
chr12:110835533-110838882	0.591106	0.0564021	1.12581	2.20759	2.23911	0.0311792	0.0666825	-4.73629	FALSE	intron	5
chr12:123642003-123644036	0.735844	0.0701953	1.40149	0.605974	2.23905	0.0311833	0.0666825	-4.32999	FALSE	intron	1
chr2:98281310-98283370	0.686491	0.0642701	1.30871	-0.282328	2.23467	0.0314949	0.0672976	-4.14398	FALSE	3UTR	1
chr8:129026389-129028466	-0.500078	-0.9535	-0.0466553	1.14763	-2.23387	0.0315522	0.0673688	-4.4105	FALSE	intergenic	1
chr1:43874946-43879985	-0.218928	-0.417526	-0.0203295	3.9083	-2.23279	0.0316292	0.067482	-5.18621	FALSE	intron	5
chr7:128298266-128302363	0.287362	0.026415	0.548308	3.91673	2.23049	0.0317948	0.0677839	-5.17435	FALSE	intergenic	4
chr19:23329842-23332110	0.190522	0.0173581	0.363687	3.68416	2.22849	0.0319391	0.06804	-5.16594	FALSE	intergenic	1
chr22:20051926-20056233	0.161317	0.0145682	0.308066	4.85782	2.22653	0.0320812	0.068291	-5.31647	FALSE	mixed	4
chr15:79181924-79184014	-0.172199	-0.328893	-0.015504	4.70263	-2.22586	0.0321296	0.0683422	-5.3172	FALSE	intron	1
chr19:40536162-40539503	0.219148	0.0195748	0.418722	3.33005	2.22412	0.0322567	0.0685608	-5.10099	FALSE	3UTR	2
chrX:3741836-3745744	0.264567	0.0235304	0.505603	2.27339	2.22319	0.0323249	0.0686082	-4.77011	FALSE	intron	4
chr20:34216683-34219212	0.16446	0.0146243	0.314296	5.73603	2.22315	0.0323278	0.0686082	-5.40932	FALSE	intron	2
chr8:99052643-99057338	-0.14891	-0.284634	-0.013186	10.3691	-2.22224	0.0323944	0.0686976	-5.6001	FALSE	mixed	3
chr2:98092975-98095060	-2.8231	-5.39967	-0.246538	-5.36191	-2.21926	0.0326129	0.069109	-3.52913	FALSE	intergenic	1
chr1:62918755-62920839	-0.313556	-0.59988	-0.0272311	1.5335	-2.21809	0.0326995	0.0692402	-4.57327	FALSE	intergenic	1
chr1:235842610-235846589	-0.272106	-0.520626	-0.0235849	2.96628	-2.21768	0.0327301	0.0692529	-4.98384	FALSE	intron	2
chr19:53069950-53072039	0.380202	0.0323443	0.72806	0.260374	2.21379	0.0330188	0.0698111	-4.29454	FALSE	intron	1
chr1:78163961-78166150	0.664951	0.0564488	1.27345	0.285959	2.21335	0.0330512	0.0698271	-4.34339	FALSE	intron	1
chr11:118635671-118639568	0.271865	0.0230391	0.52069	4.56776	2.213	0.0330777	0.0698307	-5.31874	FALSE	intron	2
chr4:52752323-52754407	0.251156	0.0209953	0.481317	2.4431	2.21022	0.0332856	0.0701823	-4.87686	FALSE	intron	1
chr13:28707961-28710021	0.947425	0.0791544	1.81569	0.244496	2.2101	0.0332942	0.0701823	-4.30479	FALSE	intergenic	1
chr19:16226388-16228412	0.614972	0.0511044	1.17884	0.585788	2.20903	0.033375	0.0702663	-4.35506	FALSE	intron	1
chr1:205704140-205706217	0.4656	0.0386686	0.892532	1.63694	2.20891	0.033384	0.0702663	-4.67168	FALSE	intron	1
chr16:81931637-81933736	0.337459	0.0276807	0.647238	1.61045	2.20644	0.0335699	0.070554	-4.6333	FALSE	intron	1
chr6:88222917-88224990	0.165539	0.0135777	0.317499	3.20786	2.20643	0.0335709	0.070554	-5.07859	FALSE	intergenic	1
chr22:24437864-24439957	-0.211505	-0.405742	-0.0172689	2.27449	-2.20553	0.0336389	0.0706442	-4.79715	FALSE	intron	1
chr22:31361640-31363733	-0.432882	-0.830785	-0.0349788	1.58695	-2.20351	0.0337925	0.0709138	-4.59235	FALSE	intron	1
chr3:45720836-45723509	0.154604	0.0121321	0.297076	4.37624	2.19793	0.0342191	0.0717554	-5.32975	FALSE	3UTR	3
chr4:77986171-77988202	-0.194054	-0.372981	-0.0151271	4.17121	-2.1967	0.0343145	0.0719018	-5.29727	FALSE	intron	1
chr5:139915485-139917540	0.259386	0.0201343	0.498637	2.75226	2.19591	0.0343751	0.0719752	-4.9539	FALSE	intron	1
chr2:208470926-208473112	-0.263847	-0.507354	-0.0203405	1.42735	-2.19465	0.0344728	0.0721261	-4.64766	FALSE	intron	1
chr12:120964023-120966050	0.518813	0.0397869	0.997839	0.658908	2.19369	0.0345471	0.0722279	-4.42473	FALSE	intron	1
chr6:108207340-108209410	-0.590378	-1.13588	-0.0448748	0.614483	-2.19208	0.0346722	0.0724356	-4.38531	FALSE	intron	1
chr7:5410791-5412875	-0.321327	-0.618331	-0.0243236	3.18795	-2.19133	0.0347301	0.0724689	-5.11684	FALSE	intron	1
chr1:41154863-41157284	0.660323	0.0499502	1.2707	6.15821	2.19121	0.0347397	0.0724689	-5.50423	FALSE	mixed	2
chr6:111595742-111597799	0.228585	0.0171355	0.440034	2.11874	2.1896	0.0348658	0.072678	-4.84788	FALSE	intergenic	1
chr1:10008714-10010788	0.61194	0.0453826	1.1785	-0.750356	2.1877	0.0350143	0.0729336	-4.14944	FALSE	3UTR	1
chr17:62778275-62780358	0.454373	0.0335117	0.875234	1.83642	2.18674	0.0350901	0.0729874	-4.66517	FALSE	5UTR	1
chr13:32818628-32820690	0.432825	0.0319178	0.833733	0.947278	2.18671	0.0350921	0.0729874	-4.47067	FALSE	intron	1
chr6:43164769-43166814	-0.276468	-0.532723	-0.0202121	2.30183	-2.18521	0.03521	0.0731786	-4.82188	FALSE	intron	1
chr10:96324762-96328585	0.794271	0.0578173	1.53072	1.26302	2.18447	0.0352687	0.0732465	-4.57988	FALSE	intron	2
chr10:89775859-89782731	0.148283	0.0105558	0.28601	4.60889	2.18069	0.0355684	0.0738142	-5.39318	FALSE	intergenic	6
chr17:2574131-2576408	0.231264	0.0163091	0.44622	3.34392	2.17913	0.0356928	0.0740178	-5.16273	FALSE	intron	3
chr1:67873689-67875731	0.1877	0.0128271	0.362572	5.43088	2.17403	0.0361026	0.0748126	-5.49998	FALSE	3UTR	1
chr20:35238448-35240659	0.161815	0.0109915	0.312638	6.59206	2.17307	0.0361802	0.0749182	-5.55527	FALSE	intron	1
chr5:49708486-49711318	-0.701483	-1.3563	-0.0466641	3.37238	-2.1698	0.0364453	0.0754116	-5.17864	FALSE	intron	2
chr19:50306345-50309340	-0.201435	-0.389665	-0.0132039	4.77463	-2.16754	0.0366295	0.0757368	-5.43517	FALSE	intron	2
chr12:62950854-62954348	-0.273289	-0.528782	-0.0177958	2.51307	-2.16654	0.0367115	0.0758256	-4.95624	FALSE	intron	3
chr10:93712268-93714312	-0.202589	-0.392002	-0.0131761	3.94215	-2.16635	0.0367263	0.0758256	-5.31345	FALSE	intron	1
chr19:1796864-1798936	-0.360519	-0.697741	-0.0232965	1.73207	-2.16538	0.036806	0.0759343	-4.71423	FALSE	intron	1
chr17:30202148-30204891	0.161444	0.0103915	0.312497	4.77013	2.1648	0.0368542	0.075978	-5.43233	FALSE	intron	2
chr21:11181657-11183692	-0.391746	-0.759368	-0.0241245	1.50316	-2.15837	0.0373852	0.0770162	-4.67372	FALSE	intron	1
chr7:99715172-99717258	0.34073	0.0208493	0.660611	2.01808	2.15747	0.0374602	0.0770864	-4.79281	FALSE	5UTR	1
chr5:43377941-43382741	-0.150142	-0.291107	-0.0091763	3.64547	-2.15731	0.0374741	0.0770864	-5.28579	FALSE	mixed	4
chr12:69245422-69247569	-0.215902	-0.418803	-0.0130019	3.12219	-2.15525	0.037646	0.0773835	-5.16823	FALSE	3UTR	1
chr1:154424530-154426587	0.507197	0.0302254	0.984169	1.50728	2.15381	0.0377667	0.0775376	-4.6697	FALSE	intron	1
chr19:5908564-5910723	-0.376104	-0.729812	-0.0223947	2.01884	-2.1537	0.0377761	0.0775376	-4.79067	FALSE	3UTR	1
chr22:31743274-31745347	0.210998	0.0124774	0.409519	2.46872	2.15276	0.0378548	0.0776424	-5.00009	FALSE	3UTR	1
chr9:114797844-114799853	-0.333357	-0.647128	-0.0195862	0.388227	-2.15189	0.0379281	0.077736	-4.42395	FALSE	intron	1
chr10:120863858-120868099	0.143103	0.00834898	0.277857	4.30588	2.15095	0.0380075	0.0778421	-5.41664	FALSE	intron	3
chr9:74960206-74963150	0.332776	0.0191444	0.646407	1.60629	2.14909	0.0381645	0.07805	-4.70612	FALSE	intergenic	2
chr22:21307833-21311307	0.241371	0.0138858	0.468855	3.72653	2.14909	0.0381646	0.07805	-5.31303	FALSE	intergenic	2
chr19:23522913-23525137	0.427327	0.0242037	0.83045	0.91436	2.14707	0.0383366	0.0783448	-4.58729	FALSE	intron	1
chr9:332446-334494	-0.190775	-0.370909	-0.0106414	5.13949	-2.14511	0.0385033	0.0786283	-5.51512	FALSE	intron	1
chr22:41322205-41328692	-0.191361	-0.372506	-0.0102167	3.93345	-2.13969	0.0389683	0.0795203	-5.36561	FALSE	3UTR	8
chr7:104647334-104649413	0.609326	0.0324258	1.18623	0.758733	2.1393	0.0390022	0.0795317	-4.50173	FALSE	intron	1
chr13:25009644-25011697	0.439097	0.0226619	0.855532	0.134967	2.13568	0.0393162	0.0801139	-4.43062	FALSE	intron	1
chr4:38030089-38032250	0.480626	0.0244352	0.936817	0.371486	2.13395	0.0394672	0.0803633	-4.46882	FALSE	intron	1
chr6:43581749-43588047	-0.138128	-0.269356	-0.00689999	5.20653	-2.13196	0.0396414	0.0806596	-5.5585	FALSE	mixed	13
chr22:19941176-19943250	-0.498134	-0.971763	-0.0245058	1.59396	-2.13026	0.0397907	0.0809048	-4.72906	FALSE	intron	1
chr14:31561731-31566212	0.156472	0.00750936	0.305434	3.35678	2.12756	0.040028	0.0813286	-5.28933	FALSE	intergenic	7
chr20:396412-398590	-0.222492	-0.434693	-0.010291	3.42005	-2.12368	0.0403721	0.0819685	-5.21694	FALSE	intron	1
chr1:203823193-203825241	0.195993	0.00866578	0.383321	2.92593	2.11915	0.0407773	0.0827314	-5.2112	FALSE	intergenic	1
chr14:21896786-21898904	0.188641	0.00806397	0.369218	3.59796	2.11591	0.04107	0.0832651	-5.33787	FALSE	5UTR	1
chr9:95194944-95197043	-0.299147	-0.585797	-0.0124976	0.841639	-2.11376	0.0412641	0.0835985	-4.60493	FALSE	intron	1
chr9:266299-268318	0.547841	0.0220227	1.07366	0.369928	2.11029	0.0415807	0.0841793	-4.51644	FALSE	intron	1
chr9:137007779-137011482	0.169791	0.0067018	0.33288	4.53664	2.10869	0.0417272	0.084415	-5.51372	FALSE	intron	4
JH636052.4:2657245-2659303	0.284567	0.010887	0.558246	1.42161	2.10603	0.0419716	0.0848333	-4.75684	FALSE	NA	NA
chr6:153305608-153308974	0.495742	0.0189105	0.972574	2.86736	2.10578	0.0419943	0.0848333	-5.18185	FALSE	intron	3
chr9:136034502-136036630	0.65582	0.0248453	1.28679	0.724854	2.10521	0.0420471	0.0848789	-4.54969	FALSE	CDS	1
chr12:133783896-133786032	0.324634	0.0121565	0.637111	1.26341	2.10425	0.0421355	0.0849964	-4.75291	FALSE	intergenic	1
chr16:88783367-88785415	-0.227485	-0.446524	-0.00844643	5.84233	-2.10356	0.0421996	0.0850648	-5.65161	FALSE	intron	1
chr1:78191176-78193249	0.1414	0.00509633	0.277703	4.17197	2.10119	0.0424199	0.0854475	-5.49142	FALSE	intron	1
chr11:118876993-118879471	2.13153	0.0739348	4.18912	-6.11322	2.09824	0.0426952	0.0859405	-3.70956	FALSE	intron	2
chr22:29689694-29691791	0.367088	0.0125634	0.721612	1.08611	2.09723	0.0427891	0.0859844	-4.69874	FALSE	intron	1
chr15:41596484-41598577	-0.211338	-0.415453	-0.00722257	6.08075	-2.09713	0.0427991	0.0859844	-5.68912	FALSE	3UTR	1
chr1:109644229-109646323	0.624551	0.0213149	1.22779	1.14052	2.09702	0.0428087	0.0859844	-4.70937	FALSE	intergenic	1
chr1:235647703-235653287	0.116521	0.00394085	0.229101	5.58729	2.09636	0.0428713	0.0860486	-5.65174	FALSE	intron	5
chr10:98467768-98469867	-0.182816	-0.359515	-0.00611732	4.59049	-2.09558	0.0429446	0.0861342	-5.54361	FALSE	intron	1
chr19:44661480-44667249	0.129926	0.00401305	0.255839	3.95559	2.09001	0.0434709	0.0870594	-5.48471	FALSE	mixed	6
chr2:198356017-198358655	0.166061	0.00512857	0.326994	7.37427	2.09	0.0434716	0.0870594	-5.75707	FALSE	intron	2
chr20:30733887-30736794	0.212298	0.00651061	0.418086	2.53317	2.08954	0.043516	0.0870594	-5.07492	FALSE	intron	2
chr1:1636902-1638912	0.440028	0.013465	0.866592	1.30929	2.08939	0.0435297	0.0870594	-4.77204	FALSE	intron	1
chr11:61208565-61210600	0.48328	0.0138088	0.952751	0.802865	2.08503	0.0439464	0.0878303	-4.66896	FALSE	intron	1
chr1:46096099-46098148	0.162862	0.00462466	0.3211	5.23447	2.08465	0.0439828	0.0878407	-5.64658	FALSE	intron	1
chr1:144828576-144830598	0.539598	0.0147248	1.06447	-0.367283	2.08228	0.0442113	0.0882343	-4.38697	FALSE	3UTR	1
chr19:58371720-58379380	0.126199	0.00335667	0.249041	4.97166	2.0808	0.0443539	0.0884562	-5.62966	FALSE	mixed	7
chr2:61275626-61279030	0.132781	0.00342702	0.262136	4.77977	2.07912	0.0445172	0.0887188	-5.61665	FALSE	3UTR	4
chr11:68355055-68357107	-0.155323	-0.30691	-0.00373532	4.0054	-2.07537	0.0448825	0.0893836	-5.50742	FALSE	intron	1
chr17:49246583-49248762	-0.167681	-0.331527	-0.00383483	7.44928	-2.07286	0.0451279	0.0898087	-5.78656	FALSE	intron	1
chr16:30292726-30297087	-0.23572	-0.466417	-0.00502213	1.81457	-2.06955	0.0454543	0.0903944	-4.93516	FALSE	intergenic	5
chr16:11892746-11894797	0.777235	0.0162969	1.53817	0.911164	2.06884	0.045525	0.0904708	-4.66435	FALSE	intergenic	1
chr11:47189139-47192338	-0.177881	-0.352536	-0.00322585	5.01963	-2.06287	0.0461191	0.0915869	-5.65272	FALSE	intron	3
chr15:34395589-34397986	0.31772	0.00542944	0.63001	1.73876	2.06067	0.0463394	0.0919593	-4.93734	FALSE	intergenic	2
chr17:74777021-74779037	0.284138	0.00479941	0.563477	1.04702	2.06026	0.0463811	0.0919771	-4.76337	FALSE	intergenic	1
chr19:46361611-46366246	0.398886	0.00619034	0.791582	2.72924	2.05739	0.0466707	0.0924838	-5.22834	FALSE	intron	3
chr19:39822463-39826670	0.126333	0.0019417	0.250725	6.4968	2.05707	0.0467023	0.0924838	-5.77276	FALSE	intron	3
chr10:73851922-73854021	-0.382923	-0.760155	-0.00569133	1.0376	-2.05602	0.0468095	0.0926309	-4.74454	FALSE	intergenic	1
chr3:44963664-44966288	-0.191282	-0.379859	-0.00270495	2.49849	-2.05451	0.0469624	0.092868	-5.15085	FALSE	intergenic	2
chr16:85693124-85695421	-0.243101	-0.483412	-0.00278978	3.23604	-2.04897	0.0475288	0.093922	-5.38844	FALSE	intron	2
chr11:9830192-9832716	-0.223979	-0.445603	-0.00235505	2.63369	-2.04698	0.0477338	0.0942608	-5.22765	FALSE	intron	2
chr22:31830465-31832675	0.225725	0.00207158	0.449379	2.25969	2.04422	0.0480195	0.0947585	-5.11744	FALSE	intergenic	1
chr8:41473680-41475762	0.530228	0.00472031	1.05574	1.70283	2.04365	0.0480784	0.0948082	-4.92205	FALSE	intron	1
chr11:118653402-118656452	0.387355	0.0032028	0.771507	1.70761	2.04234	0.0482142	0.0950094	-4.98602	FALSE	intron	2
chr8:27661612-27665395	0.146849	0.000890962	0.292808	5.80911	2.03782	0.048687	0.0958738	-5.78799	FALSE	mixed	2
chr7:44020982-44023081	0.629263	0.00370344	1.25482	-0.666309	2.03745	0.0487261	0.0958837	-4.37845	FALSE	intron	1
chr6:135588620-135594512	0.179466	0.00100923	0.357922	4.26826	2.03691	0.0487825	0.0959252	-5.63971	FALSE	intergenic	4
chr8:42881066-42885476	-0.361122	-0.720268	-0.00197562	4.04433	-2.0366	0.0488154	0.0959252	-5.58982	FALSE	3UTR	3
chr3:48713021-48715764	0.649991	0.00237875	1.2976	1.69486	2.0329	0.0492063	0.0966257	-4.94739	FALSE	intron	3
chr2:130914987-130918167	-0.386738	-0.772323	-0.00115177	2.40904	-2.03151	0.0493537	0.0968475	-5.15975	FALSE	intron	3
chr19:42374070-42376627	0.172453	0.000408513	0.344498	8.15416	2.03027	0.0494856	0.0970388	-5.8995	FALSE	mixed	2
chr20:43138679-43140737	0.195423	-0.000158983	0.391004	4.13565	2.02381	0.0501772	0.0983263	-5.63253	FALSE	intron	1
chr7:5367699-5372956	-0.2496	-0.499777	0.000576769	3.11524	-2.02079	0.0505039	0.0988976	-5.43987	FALSE	intron	3
chr2:200801129-200803982	0.306457	-0.000885327	0.6138	2.45941	2.01962	0.0506303	0.0990761	-5.20307	FALSE	intron	2
chr14:35494450-35496575	0.641195	-0.00366288	1.28605	0.681909	2.01395	0.0512494	0.100189	-4.76042	FALSE	intron	1
chr2:69976686-69979509	0.631071	-0.00366527	1.26581	1.85935	2.01376	0.0512704	0.100189	-5.05166	FALSE	intron	2
chr14:73659095-73661138	0.174414	-0.00129999	0.350129	4.07076	2.01047	0.0516327	0.100827	-5.6453	FALSE	intron	1
chr11:72966692-72968732	0.459385	-0.00434912	0.92312	0.119106	2.00646	0.0520775	0.101625	-4.64374	FALSE	intergenic	1
chr19:18112792-18116689	0.474111	-0.00510112	0.953324	2.3274	2.0039	0.0523637	0.102113	-5.15825	FALSE	intron	4
chr9:38562651-38565247	0.313621	-0.00368314	0.630924	1.5429	2.00195	0.0525822	0.102468	-4.94047	FALSE	intron	2
chr1:155642473-155646257	0.129817	-0.00167971	0.261314	4.18923	1.99958	0.0528479	0.102884	-5.65874	FALSE	intron	3
chr1:229441641-229443738	0.295632	-0.00385335	0.595116	0.938994	1.9994	0.0528691	0.102884	-4.86484	FALSE	intergenic	1
chr2:10925192-10927246	-0.330723	-0.666238	0.00479138	1.68952	-1.99653	0.053193	0.103443	-5.02955	FALSE	intron	1
chr1:117623935-117626785	0.146322	-0.00225936	0.294903	3.9008	1.99466	0.0534059	0.103785	-5.64795	FALSE	intron	2
chr16:70281577-70284815	0.126319	-0.00200332	0.25464	6.0472	1.99384	0.0534995	0.103895	-5.8817	FALSE	intergenic	3
chr5:170827570-170829685	-0.146336	-0.295236	0.0025645	7.91055	-1.99057	0.0538725	0.104548	-5.96532	FALSE	intron	1
chr1:44380535-44383521	0.38778	-0.00820254	0.783763	3.03598	1.9835	0.0546885	0.106058	-5.43881	FALSE	intron	2
chr1:109473733-109476741	-0.143904	-0.290877	0.00306947	4.17864	-1.98316	0.0547286	0.106063	-5.72325	FALSE	3UTR	3
chr3:50267767-50272473	-0.677583	-1.36989	0.0147251	-1.39456	-1.98238	0.0548193	0.106165	-4.29582	FALSE	intron	5
chr9:86240363-86242449	0.517964	-0.0123111	1.04824	1.6642	1.97843	0.0552799	0.106972	-5.07098	FALSE	5UTR	1
chr2:178249023-178251095	0.531295	-0.0127029	1.07529	-0.75667	1.97816	0.0553118	0.106972	-4.55203	FALSE	intron	1
chr6:164181930-164184582	-0.41529	-0.840877	0.0102977	0.578718	-1.97645	0.055513	0.107287	-4.81896	FALSE	intergenic	2
chr5:69370750-69372916	-0.280788	-0.569682	0.00810546	1.07113	-1.96863	0.0564397	0.109003	-4.92716	FALSE	intron	1
chr19:38219622-38222432	-0.198279	-0.402351	0.00579257	2.46302	-1.96796	0.056519	0.109081	-5.3453	FALSE	intron	2
chr8:94730190-94732260	0.178176	-0.00538341	0.361736	3.17261	1.96605	0.0567477	0.109448	-5.53226	FALSE	intron	1
chr15:30855616-30857897	-0.242446	-0.49235	0.00745816	2.1909	-1.96501	0.0568732	0.109614	-5.30846	FALSE	intergenic	2
chr19:34960037-34962569	-0.134869	-0.274334	0.00459561	6.40723	-1.95871	0.0576339	0.111004	-5.96048	FALSE	intergenic	2
chr16:57089234-57091342	0.347856	-0.0120841	0.707796	2.12185	1.95746	0.0577869	0.111223	-5.12974	FALSE	intron	1
chr1:160966816-160968938	0.162114	-0.00616967	0.330397	5.63407	1.9512	0.0585537	0.112622	-5.9262	FALSE	3UTR	1
chr9:133574155-133576888	-0.150147	-0.306498	0.00620453	4.09022	-1.94508	0.0593119	0.114002	-5.75383	FALSE	intron	3
chr19:39980168-39984499	-0.113031	-0.230977	0.00491511	4.59723	-1.94105	0.0598157	0.114892	-5.82646	FALSE	mixed	4
chr8:30043721-30045861	0.299202	-0.013084	0.611489	1.01862	1.9406	0.0598729	0.114923	-5.00603	FALSE	intergenic	1
chr4:84026264-84028528	-0.513287	-1.04959	0.0230138	1.39496	-1.93854	0.0601316	0.115341	-5.00393	FALSE	intron	2
chr5:43023310-43025397	0.277712	-0.0125327	0.567957	1.14095	1.938	0.0602	0.115394	-5.00848	FALSE	intergenic	1
chr17:73935039-73937226	-0.470655	-0.963209	0.0218992	1.61134	-1.9354	0.0605282	0.115869	-5.11296	FALSE	intron	2
chr10:96321939-96324050	-0.345555	-0.707192	0.016082	2.28574	-1.93538	0.0605306	0.115869	-5.30428	FALSE	intron	1
chr22:38267181-38269759	0.356861	-0.0168368	0.730558	1.92657	1.9342	0.0606809	0.116003	-5.20094	FALSE	intron	2
chr1:203038506-203041519	0.456704	-0.0215513	0.93496	2.84519	1.93419	0.0606829	0.116003	-5.48555	FALSE	intron	2
chr4:37869782-37872202	-0.279053	-0.571937	0.0138314	2.98423	-1.92981	0.0612417	0.116992	-5.58037	FALSE	intergenic	2
chr7:127944575-127946651	-0.184136	-0.377496	0.00922378	2.57001	-1.92884	0.0613658	0.117149	-5.43384	FALSE	3UTR	1
chr12:66735506-66739574	-0.169374	-0.347344	0.00859715	3.90113	-1.92761	0.0615229	0.117369	-5.75608	FALSE	intergenic	4
chr1:40508347-40510438	0.476584	-0.0245548	0.977723	4.5622	1.92621	0.0617032	0.117634	-5.86712	FALSE	intron	1
chr1:53376977-53379561	0.262144	-0.0136996	0.537987	3.53875	1.92486	0.0618775	0.117886	-5.66857	FALSE	intron	2
chr19:18181020-18183135	0.215855	-0.0114022	0.443113	2.46541	1.92383	0.0620107	0.11806	-5.38134	FALSE	CDS	1
chr8:41398640-41409532	0.0825437	-0.00440158	0.169489	6.05441	1.92292	0.0621293	0.118205	-6.00581	FALSE	mixed	10
chr14:35255366-35258481	0.163682	-0.00884742	0.336212	4.94047	1.92159	0.0623018	0.118453	-5.92068	FALSE	intron	3
chr12:104360651-104363751	0.424777	-0.0237967	0.873351	1.52483	1.91801	0.0627691	0.119261	-5.16626	FALSE	intron	2
chr4:165994867-165999802	0.135975	-0.0082195	0.280169	4.14196	1.91	0.0638242	0.121184	-5.842	FALSE	3UTR	7
chr16:24934509-24936567	0.467581	-0.0286297	0.963791	0.557014	1.90859	0.064011	0.121395	-4.90474	FALSE	intron	1
chr4:119219710-119222426	-0.119287	-0.245901	0.00732806	4.99033	-1.90823	0.0640595	0.121395	-5.95241	FALSE	intron	2
chr12:56123962-56126401	0.161461	-0.00992263	0.332844	2.92964	1.90819	0.064065	0.121395	-5.54949	FALSE	intergenic	2
chr18:43675849-43677910	0.474319	-0.0305663	0.979205	2.13875	1.90283	0.0647815	0.12267	-5.3198	FALSE	intron	1
chr19:45403874-45405919	-0.149633	-0.308951	0.00968514	5.72699	-1.90233	0.0648496	0.122717	-6.00852	FALSE	3UTR	1
chr19:19896091-19904253	0.135212	-0.00881584	0.27924	4.60442	1.90148	0.0649636	0.12285	-5.91959	FALSE	mixed	8
chr18:34365414-34367469	-0.145028	-0.299788	0.00973281	3.80874	-1.89808	0.0654236	0.123583	-5.80463	FALSE	intron	1
chr9:429219-432014	-0.178583	-0.369203	0.0120357	4.88361	-1.89757	0.0654924	0.123583	-5.94922	FALSE	intron	2
chr19:12041744-12045042	0.454794	-0.0307037	0.940292	1.63052	1.89736	0.0655204	0.123583	-5.2367	FALSE	intron	2
chr1:24989203-24991264	0.210685	-0.0142294	0.435599	2.35568	1.89731	0.065527	0.123583	-5.40428	FALSE	intron	1
chr4:2839995-2842893	-0.308092	-0.637059	0.0208758	2.34392	-1.89692	0.06558	0.1236	-5.38071	FALSE	3UTR	4
chr17:79684151-79686900	-0.168357	-0.348244	0.0115294	4.99436	-1.89564	0.0657547	0.123846	-5.96528	FALSE	intron	2
chr20:54967394-54971327	0.153484	-0.0105554	0.317524	3.75246	1.89513	0.0658248	0.123895	-5.77829	FALSE	intron	2
chr10:102763785-102765902	0.209611	-0.0147525	0.433974	5.04995	1.89228	0.0662139	0.124544	-5.98428	FALSE	intron	1
chr1:40510949-40513062	0.436296	-0.0311414	0.903733	3.55626	1.89052	0.0664553	0.124915	-5.75985	FALSE	intron	1
chr5:69730528-69732642	0.308949	-0.0223921	0.640289	1.36698	1.88858	0.0667226	0.125288	-5.10995	FALSE	intron	1
chr10:135176148-135178236	-0.118679	-0.245969	0.0086117	5.65334	-1.88843	0.0667432	0.125288	-6.04028	FALSE	intron	1
[truncated: 1,314 more rows]

## Sheet: Fig_7B_CTRLvshnRNPC_D5
ECR	logFC	CI.L	CI.R	AveExpr	t	P.Value	adj.P.Val	B	sign.reg	localization	cluster.no
[truncated: 2,812 more rows]

## Sheet: Fig_7B_ADARvsAD+hnC_D3
ECR	logFC	CI.L	CI.R	AveExpr	t	P.Value	adj.P.Val	B	sign.reg	localization	cluster.no
[truncated: 2,812 more rows]

[truncated: 3 more sheets: Fig_7B_ADARvsAD+hnC_D4, Fig_7B_ADARvsAD+hnC_D5, Fig_7C]
