# Supplementary material for: ADAR and hnRNPC deficiency synergize in activating endogenous dsRNA-induced type I IFN responses
Source: J Exp Med. 2021 Jul 23;218(9):e20201833. doi: 10.1084/jem.20201833 (PMC8313407; doi:10.1084/jem.20201833)
Supplement: Data S6 — shows average editing in ECRs. [file JEM_20201833_DataS6.xlsx]

## Sheet: key
ECR	A-to-I editing rich region
cluster.no	number of clusters within ECR
localization	localization of A-to-I editing clusters within ECR
CTRL_hnRNPC_D3	average A-to-I editing per cluster in hnRNPC targeted cells on day 3 post nucleofection
ADAR_hnRNPC_D3	average A-to-I editing per cluster in hnRNPC and ADAR targeted cells on day 3 post nucleofection
CTRL_hnRNPC_D4	average A-to-I editing per cluster in hnRNPC targeted cells on day 4 post nucleofection
ADAR_hnRNPC_D4	average A-to-I editing per cluster in hnRNPC and ADAR targeted cells on day 4 post nucleofection
CTRL_hnRNPC_D5	average A-to-I editing per cluster in hnRNPC targeted cells on day 5 post nucleofection
ADAR_hnRNPC_D5	average A-to-I editing per cluster in hnRNPC and ADAR targeted cells on day 5 post nucleofection

## Sheet: Fig_7E
ECR	cluster.no	localization	CTRL_hnRNPC_D3	ADAR_hnRNPC_D3	CTRL_hnRNPC_D4	ADAR_hnRNPC_D4	CTRL_hnRNPC_D5	ADAR_hnRNPC_D5
chr10:22537606-22539703	1	intergenic	0.106443	0.0887574	0.200501	0.119403	0.194514	0.138047
chr10:38380212-38382376	1	intergenic	0.185149	0.0981595	0.14629	0.110024	0.132568	0.102972
chr10:65167050-65169124	1	intron	0.058209	0.0146789	0.0663984	0.0151692	0.0735864	0.0307235
chr1:100558206-100560305	1	intron	0.222222	0.149533	0.299065	0.111111	0.241573	0.120219
chr1:11005717-11007790	1	3UTR	0.231707	0.113402	0.144404	0.0727273	0.177936	0.0746421
chr1:113398677-113400784	1	intron	0.126866	0.0681004	0.15035	0.0605613	0.15683	0.0678426
chr1:155192807-155194871	1	intergenic	0.278552	0.15534	0.269962	0.144144	0.282609	0.258427
chr1:156300776-156303082	2	intron	0.268325	0.161383	0.238748	0.120455	0.229376	0.169435
chr11:61142552-61144714	1	intergenic	0.379699	0.294118	0.336907	0.26773	0.368499	0.292724
chr1:16145168-16147831	2	intergenic	0.10219	0.0588235	0.125475	0.0564516	0.14123	0.0873786
chr1:16148873-16151564	2	intergenic	0.139303	0.097166	0.142012	0.0746004	0.14604	0.0821596
chr1:16155638-16157752	1	intergenic	0.0834951	0.0234192	0.0991189	0.0280374	0.0618557	0.0634921
chr11:62576790-62578902	1	intron	0.105263	0.0550459	0.16087	0.0738255	0.219048	0.0816327
chr11:63941886-63944554	2	intergenic	0.206954	0.112097	0.181144	0.129315	0.186977	0.151592
chr1:1648626-1651645	2	intron	0.0837989	0.088	0.086116	0.0864745	0.078125	0.102689
chr11:82801325-82804018	2	intron	0.270892	0.163467	0.285778	0.156044	0.262474	0.189347
chr1:19658856-19660928	1	intergenic	0.0739191	0.0178571	0.0778523	0.0151745	0.0618997	0.0233333
chr1:202737632-202739715	1	intron	0.185507	0.092511	0.190164	0.116279	0.221239	0.166667
chr1:205712853-205715571	2	intron	0.199854	0.11971	0.213675	0.110429	0.218437	0.136691
chr12:100419653-100421731	1	intergenic	0.103759	0.0652985	0.105678	0.0432836	0.101911	0.0455154
chr12:110459107-110461150	1	3UTR	0.165517	0.0561798	0.164557	0.0555556	0.20354	0.0657895
chr12:112438202-112440256	1	intron	0.121547	0.0383795	0.133005	0.0532446	0.159052	0.092827
chr12:112472518-112477774	5	intron	0.206292	0.0746775	0.224166	0.0974843	0.223262	0.144435
chr12:122127371-122129477	1	intergenic	0.192399	0.0518293	0.212209	0.0636943	0.172619	0.0700389
chr12:122130058-122133809	5	intergenic	0.197028	0.0800395	0.170144	0.105066	0.175268	0.122827
chr12:132574950-132577182	1	intron	0.202873	0.132812	0.225539	0.140704	0.236542	0.120482
chr1:225971312-225973356	1	intron	0.135484	0.0520833	0.112069	0.0895522	0.0913462	0.0900901
chr12:42769408-42771534	1	intron	0.369231	0.151515	0.289474	0.229885	0.418367	0.258065
chr1:245184479-245186595	1	intron	0.114575	0.0618762	0.128144	0.0638767	0.160213	0.0839416
chr12:54059598-54061684	1	intron	0.139785	0.0743494	0.160643	0.0827068	0.228682	0.062069
chr12:56895166-56897236	1	intergenic	0.0623441	0.0147929	0.0745921	0.0402477	0.0464716	0.0375
chr12:57886808-57888929	1	intron	0.165605	0.0967078	0.141856	0.0902896	0.0941337	0.0707899
chr12:67285623-67287661	1	intron	0.285714	0.0610687	0.314103	0.142132	0.264045	0.139175
chr12:6849887-6851978	1	intergenic	0.150538	0.0518519	0.106145	0.0465116	0.150289	0.0943396
chr12:69210289-69212836	3	intron	0.104343	0.0494342	0.108705	0.0411017	0.109662	0.0656697
chr1:28852795-28855900	2	intron	0.195652	0.122754	0.133127	0.116071	0.236641	0.0902778
chr1:31434290-31436463	1	intron	0.174168	0.078329	0.204054	0.0618557	0.245636	0.111247
chr13:33088947-33091007	1	intron	0.300532	0.189944	0.221591	0.183784	0.360656	0.169399
chr13:51541381-51543415	1	intron	0.136808	0.0163265	0.115	0.0666667	0.144279	0.0198675
chr1:40905160-40909911	5	intergenic	0.167666	0.0506102	0.162937	0.0505255	0.166865	0.0701551
chr1:40931679-40938220	5	intergenic	0.158146	0.0821	0.168218	0.0812954	0.171399	0.0992908
chr1:40998549-41001463	2	intron	0.10989	0.052504	0.125	0.0557649	0.132279	0.0764706
chr14:103261353-103263383	1	intron	0.227273	0.0961538	0.231579	0.0603448	0.198864	0.105634
chr1:41151440-41154545	2	mixed	0.190948	0.116531	0.219985	0.170455	0.239583	0.115819
chr1:41270652-41272697	1	intron	0.145161	0.0107527	0.151515	0.0789474	0.203704	0.0663717
chr14:23785427-23788521	3	intron	0.182078	0.0925684	0.184721	0.114118	0.195292	0.142308
chr14:34925323-34927410	1	intron	0.165165	0.197531	0.178707	0.105263	0.194946	0.167382
chr14:50949671-50951787	1	intron	0.0611111	0.0659091	0.0869565	0.0810313	0.0741758	0.044
chr14:92631335-92637389	6	intergenic	0.209732	0.0869565	0.215732	0.109688	0.213033	0.147752
chr1:51100222-51102311	1	intron	0.188623	0.0758929	0.221344	0.161716	0.234973	0.167347
chr1:51103199-51105254	1	intron	0.370079	0.277311	0.295918	0.265896	0.383234	0.248408
chr1:51105702-51112486	6	intron	0.181818	0.0810587	0.249049	0.0863345	0.243602	0.108702
chr1:53429057-53431133	1	intron	0.28972	0.268041	0.322581	0.181818	0.217391	0.165829
chr15:41645342-41647596	1	intron	0.126786	0.0451306	0.130952	0.0505952	0.141949	0.0995851
chr1:54391533-54393617	1	intron	0.257261	0.14876	0.276316	0.162963	0.186869	0.170455
chr15:59956341-59958424	1	intron	0.174157	0.0662461	0.149606	0.066092	0.155612	0.0638298
chr15:74782815-74785793	2	mixed	0.108108	0.0673242	0.118821	0.0528986	0.121932	0.0749757
chr15:74792930-74795038	1	intron	0.150362	0.0369863	0.140406	0.0691358	0.165344	0.0652921
chr15:75213577-75215687	1	intron	0.120787	0.0379147	0.120448	0.0428571	0.116352	0.0723404
chr15:75633245-75638129	4	intergenic	0.169945	0.103116	0.174947	0.102718	0.185331	0.119975
chr15:79208805-79210903	1	intergenic	0.21066	0.102881	0.195431	0.0668896	0.147917	0.180723
chr15:79210999-79213049	1	intergenic	0.392241	0.211538	0.334842	0.297872	0.340659	0.255319
chr15:90618722-90622360	3	intron	0.114806	0.042502	0.140682	0.0475786	0.124469	0.0746055
chr1:6110954-6124745	11	intron	0.152406	0.0719736	0.181818	0.0779661	0.190088	0.129152
chr16:12056792-12058877	1	5UTR	0.0492611	0.0513308	0.112335	0.0380282	0.0475285	0.047205
chr16:14767380-14769402	1	intron	0.147651	0.0333333	0.146341	0.00735294	0.0689655	0.01875
chr16:18781831-18788703	6	intergenic	0.121968	0.0747826	0.152174	0.0617284	0.177778	0.0946698
chr16:28380009-28382121	1	intergenic	0.241379	0.103896	0.206897	0.10119	0.147321	0.103734
chr16:29602079-29604114	1	intergenic	0.227679	0.0613497	0.181208	0.0662252	0.229412	0.118421
chr16:70609873-70611889	1	intron	0.144841	0.102174	0.224762	0.0853659	0.22449	0.12
chr16:88829993-88832083	1	intron	0.0787293	0.0336352	0.0779977	0.030303	0.0678972	0.0321101
chr17:20817979-20820039	1	intron	0.0658436	0.0497685	0.066838	0.0321181	0.0823799	0.0418251
chr17:37325849-37327907	1	intergenic	0.153846	0.192857	0.164706	0.191919	0.317647	0.230769
chr17:41268196-41271965	4	intron	0.208547	0.112752	0.227751	0.125695	0.23617	0.135922
chr17:41395635-41400405	7	intergenic	0.209022	0.0751295	0.195795	0.0675226	0.173264	0.0813953
chr17:46948805-46950869	1	intergenic	0.219697	0.04	0.201258	0.0869565	0.202614	0.046875
chr17:55912394-55916615	3	intergenic	0.139112	0.055663	0.155941	0.071607	0.18137	0.118114
chr17:56802061-56804127	1	intron	0.0981595	0.0363636	0.12037	0.0311284	0.126923	0.0361446
chr17:56805643-56808162	2	intron	0.145858	0.113402	0.212938	0.108835	0.195592	0.0844037
chr17:58406979-58409040	1	intron	0.312057	0.191011	0.326203	0.213333	0.356436	0.183544
chr17:65893285-65895419	1	intron	0.198347	0.102564	0.106742	0.0900901	0.197279	0.125899
chr17:78979519-78981606	1	intergenic	0.255639	0.0307692	0.285714	0.047619	0.196347	0.130208
chr1:78254095-78257808	2	intron	0.27908	0.144658	0.317772	0.152131	0.314898	0.211652
chr18:18510367-18512719	2	intergenic	0.10496	0.10177	0.121136	0.0903809	0.0998638	0.111452
chr18:18513289-18518248	3	intergenic	0.113244	0.103467	0.115566	0.118762	0.109622	0.0891789
chr18:18518391-18521190	2	intergenic	0.10846	0.137587	0.115574	0.0888575	0.0816054	0.0907248
chr19:11249402-11251501	1	intergenic	0.123867	0.0176991	0.133333	0.0465116	0.154762	0.163462
chr19:11253423-11256105	2	intergenic	0.202696	0.0903388	0.233281	0.125	0.240907	0.182916
chr19:11936606-11938662	1	intron	0.145581	0.0728929	0.152439	0.059727	0.173785	0.0848586
chr19:20048177-20050341	1	intron	0.147368	0.085443	0.144414	0.0780591	0.164975	0.0837838
chr19:21326030-21332000	5	intron	0.194022	0.161395	0.241021	0.157773	0.241944	0.18162
chr19:21350746-21352815	1	intron	0.0828025	0.0603448	0.12766	0.0393701	0.140927	0.0563003
chr19:21354045-21356553	2	intron	0.23062	0.119107	0.303006	0.173418	0.274858	0.219512
chr19:21482126-21484269	1	intron	0.216561	0.15	0.268293	0.136111	0.208481	0.152941
chr19:21486909-21490727	3	intron	0.14132	0.0791405	0.107365	0.0510292	0.122665	0.0616264
chr19:21700454-21703799	2	intron	0.145833	0.119586	0.17493	0.117596	0.146414	0.158212
chr19:24102276-24104406	1	3UTR	0.249453	0.131498	0.269537	0.128603	0.242658	0.17381
chr19:24105877-24110235	3	intron	0.141264	0.0235562	0.100297	0.0412433	0.10249	0.0527623
chr19:36382007-36384226	1	intron	0.163934	0.0352941	0.13467	0.0660661	0.106205	0.0686071
chr19:37120718-37122820	1	intergenic	0.196203	0.204918	0.213675	0.169811	0.190476	0.176471
chr19:47783415-47785461	1	intergenic	0.147692	0.0212766	0.104712	0.0283019	0.0898438	0.0374532
chr19:49860380-49863375	2	intron	0.0777778	0.0192678	0.0650602	0.03	0.0472193	0.0300679
chr19:50033354-50036954	5	intron	0.236559	0.10397	0.254083	0.129795	0.245455	0.19582
chr19:50451416-50454068	2	3UTR	0.235	0.0902778	0.212703	0.0947817	0.255085	0.0987903
chr19:51914828-51916868	1	intron	0.2397	0.135762	0.22314	0.0940594	0.198276	0.131068
chr19:52541950-52544019	1	intron	0.06	0.107438	0.151292	0.0805687	0.175676	0.108844
chr19:53054091-53056119	1	intron	0.108696	0.0591398	0.167742	0.0896226	0.157068	0.0948276
chr19:53716067-53720100	4	intergenic	0.128221	0.0517629	0.125152	0.052514	0.125988	0.0600043
chr19:53989905-53991997	1	intron	0.0901288	0.0331492	0.139623	0.027933	0.118081	0.0478261
chr19:58029299-58031352	1	intergenic	0.335079	0.125	0.333333	0.127753	0.373626	0.180077
chr19:58032093-58034271	1	intergenic	0.215328	0.0996169	0.218623	0.160221	0.232648	0.145759
chr19:58893013-58895072	1	intergenic	0.138801	0.0470085	0.130435	0.0629371	0.106312	0.116788
chr19:6383927-6386340	2	intron	0.159763	0.0583756	0.190236	0.0653595	0.161567	0.0812883
chr1:97258030-97260109	1	intron	0.117978	0.024	0.204762	0.151079	0.175879	0.204225
chr1:97262775-97264944	1	intron	0.128906	0.0629921	0.215352	0.112621	0.17207	0.15
chr1:97265102-97267186	1	intron	0.0765391	0.0321429	0.104072	0.04	0.125455	0.0631808
chr20:32860097-32866485	5	intron	0.22634	0.0883652	0.231623	0.0865968	0.220919	0.132628
chr20:33201353-33203391	1	intron	0.257525	0.17033	0.245455	0.0846774	0.235955	0.242812
chr20:34279214-34283334	4	mixed	0.229179	0.1875	0.261194	0.144115	0.201035	0.163043
chr20:62344651-62346699	1	intron	0.313253	0.157895	0.273256	0.226667	0.247191	0.205128
chr2:10338724-10340750	1	intron	0.46	0.340278	0.406015	0.306452	0.45614	0.337662
chr21:37698555-37700639	1	intron	0.149123	0.04375	0.135057	0.0449735	0.0995935	0.0737705
chr21:47717724-47720086	2	intergenic	0.102151	0.0536913	0.153495	0.059816	0.147105	0.11236
chr2:176808705-176811170	2	intron	0.187433	0.0785498	0.207477	0.0735294	0.142714	0.0975244
chr2:20533829-20539034	3	intron	0.0905109	0.0452899	0.100471	0.0438871	0.144404	0.0767085
chr22:32040265-32042750	2	intron	0.239227	0.0607639	0.201681	0.0569514	0.174664	0.0666667
chr2:234269575-234272260	2	intron	0.102102	0.0952381	0.178231	0.116719	0.219846	0.177419
chr22:46436797-46439266	2	intron	0.12107	0.0600991	0.136435	0.055618	0.12766	0.0770893
chr22:50212227-50214696	2	intron	0.226296	0.104256	0.231002	0.101395	0.21462	0.126484
chr2:26283053-26287808	3	intron	0.277641	0.136656	0.234522	0.137975	0.186047	0.16862
chr2:43740068-43742117	1	intron	0.222857	0.1	0.232394	0.148649	0.388298	0.108808
chr2:47394712-47396772	1	intron	0.21	0.121951	0.143885	0.0305344	0.19598	0.0869565
chr2:54057331-54061429	2	intron	0.347059	0.142473	0.296429	0.134658	0.301402	0.166084
chr2:55441302-55444112	2	intron	0.289474	0.122421	0.27482	0.113181	0.264274	0.172554
chr2:92312197-92314267	1	intergenic	0.0934066	0.0694444	0.0598007	0.088968	0.0895884	0.116323
chr3:183457780-183459989	1	intron	0.263914	0.13617	0.255486	0.128205	0.29798	0.132789
chr3:18575570-18577660	1	intron	0.0997625	0.127962	0.115974	0.0869565	0.158621	0.125448
chr3:186745762-186747874	1	intron	0.185542	0.121569	0.180505	0.0892857	0.202062	0.102981
chr3:50697747-50699794	1	intergenic	0.265734	0.192308	0.286996	0.242236	0.374302	0.206897
chr4:109579260-109585549	6	intron	0.211612	0.105676	0.197896	0.10381	0.205525	0.139832
chr4:119242479-119244561	1	intron	0.0869565	0.0188679	0.1125	0.0469484	0.0740741	0.110294
chr4:146089775-146091817	1	intron	0.244565	0.157407	0.2	0.141935	0.253623	0.169903
chr4:15729386-15731884	2	intron	0.194289	0.0630298	0.18378	0.0554371	0.191341	0.0801904
chr4:2649839-2653950	3	intron	0.186374	0.110666	0.219512	0.121748	0.2238	0.159363
chr4:423289-425478	1	intron	0.119675	0.0749354	0.100244	0.0828283	0.160793	0.0708181
chr4:462703-465758	3	intron	0.220861	0.121186	0.219289	0.115417	0.213501	0.134875
chr5:137507963-137512562	6	intron	0.263797	0.136492	0.29211	0.18521	0.309005	0.214716
chr5:137707774-137710301	2	intron	0.174638	0.0571701	0.177115	0.0754796	0.188867	0.117391
chr5:177975572-177977734	1	intron	0.138158	0.0632911	0.156589	0.0646831	0.172222	0.072695
chr5:43132380-43134456	1	intron	0.131488	0.0565217	0.184932	0.0669145	0.186667	0.0689655
chr5:69742622-69744666	1	3UTR	0.164384	0.125926	0.126866	0.132743	0.146341	0.145631
chr5:79930947-79933022	1	intron	0.23494	0.136364	0.223958	0.105263	0.238462	0.230159
chr6:122761226-122763429	1	intergenic	0.104508	0.0319032	0.159241	0.0270742	0.142241	0.0428994
chr6:17656673-17662488	4	intron	0.127034	0.0800493	0.159459	0.0794872	0.133707	0.0889457
chr6:82897631-82899685	1	intron	0.217593	0.103093	0.131148	0.0827586	0.265537	0.117117
chr6:90541611-90545409	3	intron	0.177582	0.122455	0.213544	0.133488	0.201177	0.146201
chr7:102094437-102096519	1	3UTR	0.151943	0.0792952	0.271605	0.097561	0.283019	0.0862069
chr7:102172000-102177405	3	intron	0.150118	0.0909995	0.159944	0.0970213	0.151515	0.114721
chr7:102323198-102326023	2	intergenic	0.179632	0.118026	0.197782	0.111742	0.211566	0.103015
chr7:140160655-140166823	5	intron	0.166842	0.0938897	0.203329	0.0919881	0.177099	0.111319
chr7:140168736-140170834	1	intron	0.137056	0.0657895	0.167401	0.0804598	0.17803	0.102273
chr7:158420098-158422282	1	intergenic	0.274908	0.0671642	0.272727	0.0995146	0.244726	0.209549
chr7:158439512-158441662	1	intron	0.210227	0.0950704	0.286325	0.0968992	0.226891	0.119048
chr7:56107147-56110853	4	intron	0.173191	0.0914804	0.197876	0.0973703	0.176513	0.108392
chr7:63797233-63799335	1	intron	0.145923	0.0676329	0.182753	0.0615154	0.14767	0.0752841
chr7:63803419-63805479	1	intron	0.0829268	0.0367647	0.0875	0.028436	0.100592	0.0314136
chr7:75669032-75671122	1	intron	0.138528	0.0423077	0.0982659	0.0767442	0.187668	0.099187
chr7:76231689-76233787	1	intron	0.154696	0.142105	0.193717	0.136905	0.207668	0.116667
chr7:76693265-76695310	1	intron	0.333333	0.16763	0.365297	0.218605	0.289017	0.136929
chr7:77372253-77374317	1	intron	0.128713	0.04	0.119565	0.0245902	0.195946	0.0456853
chr7:98973761-98975884	1	intron	0.156	0.0352941	0.0925926	0.0689655	0.159091	0.0542636
chr8:103369139-103372230	2	intron	0.164138	0.117537	0.248515	0.123799	0.195745	0.177112
chr8:117799528-117801618	1	intron	0.163265	0.0561798	0.154229	0.0285714	0.146429	0.10687
chr8:124363126-124368002	3	intron	0.144552	0.0560641	0.128759	0.103181	0.194741	0.0979866
chr8:145146987-145149082	1	intergenic	0.0776923	0.0355951	0.105691	0.0469083	0.114743	0.0683845
chr8:82610240-82612439	1	intergenic	0.0729167	0.0245614	0.0923423	0.037037	0.111111	0.0273632
chr8:86560642-86564560	3	intergenic	0.0958409	0.0730159	0.0974178	0.024173	0.0487288	0.0141388
chr8:86572175-86574294	1	3UTR	0.0512821	0.1	0	0	0.115226	0
chr8:95785341-95787484	1	intron	0.232323	0.162679	0.182222	0.07109	0.2	0.0628931
chr8:95787580-95789649	1	intron	0.200837	0.084507	0.137255	0.0806452	0.132867	0.140741
chr9:115234973-115238581	2	intergenic	0.277737	0.125698	0.263199	0.0939977	0.235762	0.168582
chr9:127936079-127938109	1	intron	0.0759717	0.0458015	0.0955342	0.0751276	0.155924	0.0567121
chr9:128562089-128564171	1	intron	0.0519751	0.0192813	0.0393443	0.0238596	0.0709178	0.0298077
chr9:132271984-132275355	2	3UTR	0.291139	0.211031	0.352804	0.173623	0.334988	0.166456
chr9:15496352-15499411	2	intron	0.311526	0.180272	0.275809	0.193333	0.321474	0.218698
chr9:185143-189085	4	intergenic	0.197019	0.109804	0.221467	0.0964313	0.237262	0.133615
chr9:36590292-36593448	3	intron	0.146872	0.0702875	0.17272	0.0829146	0.194444	0.117107
chr9:42235947-42238153	1	intergenic	0.051089	0.0277243	0.0483361	0.0252951	0.0599536	0.0242556
chr9:45455472-45457576	1	intergenic	0.0710204	0.0456897	0.0629991	0.0187547	0.079123	0.0356331
chr9:66832789-66834853	1	intergenic	0.192982	0.176781	0.146199	0.190972	0.163807	0.167167
chr9:66970248-66972451	1	intergenic	0.204225	0.227603	0.213687	0.216617	0.198228	0.228046
chr9:67319538-67321661	1	intergenic	0.166667	0.15493	0.142322	0.115964	0.125448	0.133832
chr9:69709949-69712095	1	intergenic	0.124066	0.118056	0.094693	0.116197	0.125935	0.105792
chr9:70630773-70632979	1	intergenic	0.0421133	0.0289449	0.056052	0.016654	0.0620467	0.0252167
chr9:99151046-99155239	5	intron	0.29192	0.201736	0.303387	0.207413	0.291334	0.246173
chrX:15808617-15811490	3	intron	0.252049	0.186728	0.27957	0.222841	0.29304	0.212897
