# Supplementary material for: ADAR and hnRNPC deficiency synergize in activating endogenous dsRNA-induced type I IFN responses
Source: J Exp Med. 2021 Jul 23;218(9):e20201833. doi: 10.1084/jem.20201833 (PMC8313407; doi:10.1084/jem.20201833)
Supplement: Data S7 — lists differential gene expression analysis, total versus cytosolic RNA. [file JEM_20201833_DataS7.xlsx]

## Sheet: key
gene	ensembl gene ID
gene.version	ensembl gene ID version (gencode v19)
logFC	right limit of confidence interval for logFC (topTable output)
AveExpr	average log2-expression over all samples (topTable output)
t	moderated t-statistic (topTable output)
P.Value	raw p-value (topTable output)
adj.P.Val	FDR-adjusted P-value (topTable output)
B	log-odds that the gene is differentially expressed (topTable output)
HUGO	HGNC symbol

## Sheet: Fig_9A
gene	gene.version	logFC	AveExpr	t	P.Value	adj.P.Val	B	HUGO
ENSG00000265945	ENSG00000265945.1	2.34185	-3.06748	5.29759	0.000174733	0.000519857	1.10647	NA
ENSG00000226783	ENSG00000226783.1	2.00585	-2.17504	3.92519	0.00193076	0.00414044	-1.24558	TLK1P1
ENSG00000270143	ENSG00000270143.1	1.90917	-0.657874	4.38945	0.000834511	0.00199768	-0.68742	NA
ENSG00000170653	ENSG00000170653.14	1.84405	4.11809	7.65854	5.08161e-06	2.69578e-05	3.76035	ATF7
ENSG00000260997	ENSG00000260997.1	1.83189	-0.478446	5.41478	0.000143979	0.000440644	1.05483
ENSG00000123411	ENSG00000123411.10	1.75372	2.34018	7.35424	7.69529e-06	3.80196e-05	3.57959	IKZF4
ENSG00000112245	ENSG00000112245.6	1.69072	7.66303	6.86244	1.54209e-05	6.71214e-05	2.28828	PTP4A1
ENSG00000122574	ENSG00000122574.6	1.64583	-0.531566	6.49921	2.62934e-05	0.00010436	2.79761	WIPF3
ENSG00000165388	ENSG00000165388.8	1.63802	-2.31084	4.42008	0.000790251	0.0019059	-0.394872	NA
ENSG00000261670	ENSG00000261670.1	1.63014	-1.81161	4.29368	0.000990198	0.00231451	-0.660468
ENSG00000200714	ENSG00000200714.1	1.61416	-1.88028	5.5519	0.000115075	0.000362697	1.45577
ENSG00000060749	ENSG00000060749.10	1.60167	7.3628	8.31125	2.16489e-06	1.36401e-05	4.38409	QSER1
ENSG00000048991	ENSG00000048991.12	1.59482	5.64495	7.88599	3.75359e-06	2.10921e-05	3.91117	R3HDM1
ENSG00000116698	ENSG00000116698.16	1.56483	6.1061	6.88769	1.48691e-05	6.50075e-05	2.42126	SMG7
ENSG00000188971	ENSG00000188971.4	1.54296	6.98968	7.75886	4.44275e-06	2.42432e-05	3.64176	NA
ENSG00000198646	ENSG00000198646.9	1.52788	5.49402	6.90471	1.45089e-05	6.37024e-05	2.49717	NCOA6
ENSG00000206538	ENSG00000206538.3	1.5167	-2.11613	3.56576	0.00374941	0.00747028	-1.9286	VGLL3
ENSG00000259758	ENSG00000259758.1	1.50121	7.19328	8.94771	9.85735e-07	7.24236e-06	5.22692	NA
ENSG00000161642	ENSG00000161642.13	1.47469	4.40374	5.60441	0.000105687	0.00033766	0.517005	ZNF385A
ENSG00000120685	ENSG00000120685.15	1.46624	4.97241	7.37763	7.45077e-06	3.70257e-05	3.24554	PROSER1
ENSG00000181222	ENSG00000181222.10	1.46385	6.75123	4.70904	0.0004754	0.00122799	-1.26176	POLR2A
ENSG00000260400	ENSG00000260400.1	1.455	1.61812	13.7272	8.09115e-09	2.26679e-07	10.7884
ENSG00000184788	ENSG00000184788.8	1.45177	2.3438	11.8774	4.26314e-08	6.98801e-07	9.00589	SATL1
ENSG00000127124	ENSG00000127124.9	1.44578	5.59562	5.28984	0.000176994	0.000525629	-0.145791	HIVEP3
ENSG00000156504	ENSG00000156504.12	1.43906	5.42959	6.23744	3.90503e-05	0.000145442	1.455	FAM122B
ENSG00000273156	ENSG00000273156.1	1.43211	-0.484102	6.7361	1.85289e-05	7.81884e-05	3.12796
ENSG00000111676	ENSG00000111676.10	1.42727	2.09884	4.08746	0.0014363	0.00319622	-1.82135	ATN1
ENSG00000102908	ENSG00000102908.16	1.41413	5.37793	6.73229	1.86326e-05	7.85534e-05	2.24309	NFAT5
ENSG00000273014	ENSG00000273014.1	1.41119	2.05243	10.8852	1.14171e-07	1.44103e-06	8.012
ENSG00000237264	ENSG00000237264.4	1.40789	-0.454472	6.93164	1.39579e-05	6.17248e-05	3.41751	FTH1P11
ENSG00000051382	ENSG00000051382.4	1.40305	7.32273	6.98869	1.28628e-05	5.76085e-05	2.49478	PIK3CB
ENSG00000141905	ENSG00000141905.13	1.38163	5.21838	4.9179	0.000331483	0.000900539	-0.766258	NFIC
ENSG00000227012	ENSG00000227012.2	1.38125	-1.57685	6.13716	4.55518e-05	0.000165328	2.33297	LINC02527
ENSG00000197111	ENSG00000197111.11	1.3797	6.81217	5.35358	0.000159256	0.00048016	-0.130355	PCBP2
ENSG00000253341	ENSG00000253341.1	1.35414	2.03101	4.01961	0.00162489	0.00355954	-1.95073
ENSG00000064393	ENSG00000064393.11	1.34949	5.31249	8.01941	3.15134e-06	1.83702e-05	4.12599	HIPK2
ENSG00000176542	ENSG00000176542.5	1.34018	6.14383	9.29541	6.52741e-07	5.26023e-06	5.72696	USF3
ENSG00000181827	ENSG00000181827.10	1.34011	5.6856	6.65782	2.07836e-05	8.58039e-05	2.09549	RFX7
ENSG00000113300	ENSG00000113300.7	1.33988	6.9978	9.23685	6.99089e-07	5.52047e-06	5.60006	CNOT6
ENSG00000103005	ENSG00000103005.7	1.33896	4.28128	5.21843	0.000199358	0.000583661	-0.137567	USB1
ENSG00000226564	ENSG00000226564.1	1.33566	0.671029	7.41233	7.10302e-06	3.55042e-05	3.91832	FTH1P20
ENSG00000215246	ENSG00000215246.4	1.33483	0.0484882	6.08059	4.97167e-05	0.000177881	2.0214
ENSG00000101557	ENSG00000101557.10	1.33476	5.52212	5.36991	0.000155021	0.000469634	-0.00505498	USP14
ENSG00000219201	ENSG00000219201.3	1.33319	-1.38196	5.98386	5.77987e-05	0.000201439	2.09379
ENSG00000227706	ENSG00000227706.3	1.3139	6.4602	5.65164	9.79309e-05	0.000315877	0.401954
ENSG00000142599	ENSG00000142599.13	1.30646	4.08432	5.62928	0.000101526	0.000325636	0.600738	RERE
ENSG00000271452	ENSG00000271452.1	1.30241	-0.948487	6.42255	2.94938e-05	0.000114881	2.71654
ENSG00000244234	ENSG00000244234.1	1.28958	-1.8659	5.61011	0.000104718	0.000334945	1.54217	GMCL2
ENSG00000232187	ENSG00000232187.1	1.28927	-0.595852	4.92864	0.000325445	0.000886956	0.243068	FTH1P7
ENSG00000118816	ENSG00000118816.5	1.28832	7.93772	11.1113	9.06267e-08	1.21739e-06	7.73049	CCNI
ENSG00000267194	ENSG00000267194.1	1.28252	1.36811	8.24525	2.35478e-06	1.45749e-05	4.94677	NA
ENSG00000127947	ENSG00000127947.11	1.27661	6.61869	5.58061	0.000109839	0.000348542	0.27212	PTPN12
ENSG00000090061	ENSG00000090061.13	1.27548	4.88914	4.38438	0.00084207	0.00201185	-1.70224	CCNK
ENSG00000167182	ENSG00000167182.11	1.27334	3.17518	4.90355	0.000339731	0.000918625	-0.530485	SP2
ENSG00000137075	ENSG00000137075.13	1.26715	6.53382	11.2977	7.51412e-08	1.05482e-06	7.9988	RNF38
ENSG00000167978	ENSG00000167978.12	1.26545	8.62317	5.23288	0.000194606	0.000571794	-0.424047	SRRM2
ENSG00000116095	ENSG00000116095.6	1.26	5.64088	12.7819	1.84282e-08	3.8999e-07	9.5458	PLEKHA3
ENSG00000273245	ENSG00000273245.1	1.25676	-2.26449	3.41436	0.00497245	0.00960028	-2.19043
ENSG00000198586	ENSG00000198586.9	1.25435	6.35142	7.53533	6.0032e-06	3.08337e-05	3.35751	TLK1
ENSG00000187902	ENSG00000187902.7	1.25212	2.11588	7.75737	4.45156e-06	2.4271e-05	4.16295	SHISA7
ENSG00000145012	ENSG00000145012.8	1.25202	7.34325	11.9338	4.03962e-08	6.69486e-07	8.6159	LPP
ENSG00000184779	ENSG00000184779.8	1.25149	-2.29693	4.67618	0.000503413	0.00128916	0.0441724	NA
ENSG00000143614	ENSG00000143614.7	1.25015	4.76872	5.52237	0.000120739	0.000377607	0.334271	GATAD2B
ENSG00000138363	ENSG00000138363.10	1.2486	5.21558	5.14985	0.000223639	0.00064419	-0.363358	ATIC
ENSG00000082175	ENSG00000082175.10	1.24687	4.08676	11.21	8.20383e-08	1.12432e-06	8.10806	PGR
ENSG00000175115	ENSG00000175115.7	1.24433	4.65405	8.8875	1.05998e-06	7.66177e-06	5.3385	PACS1
ENSG00000198824	ENSG00000198824.4	1.24277	2.07147	9.53331	4.95673e-07	4.2997e-06	6.48665	CHAMP1
ENSG00000154001	ENSG00000154001.9	1.23983	6.32423	9.84629	3.47876e-07	3.31487e-06	6.38116	PPP2R5E
ENSG00000237514	ENSG00000237514.2	1.23646	-2.29047	2.57774	0.0238212	0.0384092	-3.65072	PTP4A1P7
ENSG00000108175	ENSG00000108175.12	1.23422	5.63128	5.55585	0.00011434	0.000360553	0.306051	ZMIZ1
ENSG00000140941	ENSG00000140941.8	1.23223	4.51582	6.3245	3.42012e-05	0.000130423	1.68431	MAP1LC3B
ENSG00000153317	ENSG00000153317.10	1.22733	6.59335	7.28026	8.52686e-06	4.13479e-05	2.96903	ASAP1
ENSG00000175567	ENSG00000175567.4	1.22512	5.3956	6.20839	4.08261e-05	0.000150796	1.40082	UCP2
ENSG00000148730	ENSG00000148730.6	1.22198	8.30816	17.088	6.22367e-10	4.39664e-08	13.0096	EIF4EBP2
ENSG00000254162	ENSG00000254162.1	1.21843	2.23163	10.9773	1.03872e-07	1.34736e-06	8.0865
ENSG00000078140	ENSG00000078140.9	1.21717	6.92894	9.09161	8.29926e-07	6.31496e-06	5.4211	UBE2K
ENSG00000085185	ENSG00000085185.11	1.21639	2.79982	4.37896	0.000850239	0.00202964	-1.42124	BCORL1
ENSG00000231025	ENSG00000231025.1	1.2151	4.58426	9.84069	3.50059e-07	3.33018e-06	6.52336	NA
ENSG00000072062	ENSG00000072062.9	1.21259	3.93633	5.80425	7.67175e-05	0.000256234	0.904851	PRKACA
ENSG00000163412	ENSG00000163412.8	1.21237	0.222501	8.09477	2.85752e-06	1.69543e-05	4.92549	EIF4E3
ENSG00000108091	ENSG00000108091.10	1.21132	6.57064	10.3579	1.98715e-07	2.15546e-06	6.95941	CCDC6
ENSG00000270102	ENSG00000270102.1	1.21096	-1.56015	5.12037	0.000235016	0.000672221	0.709721	NA
ENSG00000068878	ENSG00000068878.10	1.20667	6.92659	6.78455	1.7265e-05	7.36941e-05	2.20125	PSME4
ENSG00000186472	ENSG00000186472.15	1.20645	3.79098	5.64177	9.95016e-05	0.000320241	0.662349	PCLO
ENSG00000260257	ENSG00000260257.1	1.20619	3.47362	9.9656	3.04662e-07	3.00214e-06	6.79865
ENSG00000101096	ENSG00000101096.15	1.20613	4.69022	7.14628	1.02861e-05	4.81319e-05	2.93357	NFATC2
ENSG00000141076	ENSG00000141076.13	1.20449	5.30969	6.63269	2.15677e-05	8.83908e-05	2.0861	UTP4
ENSG00000114933	ENSG00000114933.11	1.19859	5.81766	7.63577	5.23985e-06	2.76018e-05	3.54121	INO80D
ENSG00000176890	ENSG00000176890.11	1.19433	5.85834	5.79359	7.80288e-05	0.000259774	0.68306	TYMS
ENSG00000162722	ENSG00000162722.8	1.18887	3.78251	8.47109	1.76956e-06	1.16351e-05	4.89753	TRIM58
ENSG00000094916	ENSG00000094916.9	1.18783	9.45321	9.8852	3.33103e-07	3.20363e-06	6.29233	CBX5
ENSG00000183598	ENSG00000183598.3	1.18663	-0.612925	2.84774	0.0143898	0.0244761	-3.595	HIST2H3D
ENSG00000078804	ENSG00000078804.8	1.18363	3.14502	6.24538	3.85787e-05	0.000143963	1.74213	TP53INP2
ENSG00000260317	ENSG00000260317.1	1.18285	1.61337	11.3881	6.86773e-08	9.91429e-07	8.59105
ENSG00000180370	ENSG00000180370.6	1.18169	8.10032	9.0386	8.84024e-07	6.63561e-06	5.29967	PAK2
ENSG00000270696	ENSG00000270696.1	1.17875	3.20984	11.2434	7.93328e-08	1.09642e-06	8.24396
ENSG00000055917	ENSG00000055917.11	1.17785	7.70108	7.84975	3.93756e-06	2.19375e-05	3.72925	PUM2
ENSG00000110395	ENSG00000110395.4	1.17781	8.74562	10.5809	1.56756e-07	1.80454e-06	7.11861	CBL
ENSG00000260822	ENSG00000260822.1	1.17315	4.5842	13.1569	1.32126e-08	3.1293e-07	9.98439	NA
ENSG00000226790	ENSG00000226790.2	1.172	1.43567	3.84749	0.00222657	0.00469886	-2.16333	HNRNPA3P1
ENSG00000080603	ENSG00000080603.12	1.16827	6.42425	4.73341	0.000455677	0.00118502	-1.20188	SRCAP
ENSG00000076770	ENSG00000076770.10	1.16772	6.69589	13.7999	7.61056e-09	2.16928e-07	10.419	MBNL3
ENSG00000237980	ENSG00000237980.1	1.16762	-2.36717	4.36792	0.000867137	0.00206396	-0.476389
ENSG00000271550	ENSG00000271550.1	1.161	-0.474304	2.87078	0.0137813	0.0235615	-3.51302	BNIP3P11
ENSG00000214788	ENSG00000214788.1	1.15861	0.487658	8.01157	3.18372e-06	1.85205e-05	4.76846
ENSG00000263706	ENSG00000263706.1	1.14822	-2.38657	3.57059	0.00371591	0.00740805	-1.93658	NA
ENSG00000137337	ENSG00000137337.10	1.14769	3.54812	6.11688	4.70009e-05	0.000169616	1.47303	MDC1
ENSG00000153790	ENSG00000153790.7	1.14212	3.11411	9.24602	6.91602e-07	5.48782e-06	5.97585	C7orf31
ENSG00000123124	ENSG00000123124.9	1.13924	5.6888	6.59074	2.29471e-05	9.30153e-05	1.98576	WWP1
ENSG00000123908	ENSG00000123908.7	1.1392	6.74692	11.3885	6.86508e-08	9.91429e-07	8.08101	AGO2
ENSG00000265182	ENSG00000265182.1	1.13641	-2.26302	2.48553	0.0282594	0.0446707	-3.83189	SRP72P1
ENSG00000196850	ENSG00000196850.4	1.13263	5.18518	5.84701	7.16867e-05	0.000242149	0.834733	PPTC7
ENSG00000095574	ENSG00000095574.7	1.13185	4.19538	7.67686	4.95798e-06	2.65096e-05	3.75628	IKZF5
ENSG00000117707	ENSG00000117707.11	1.13047	-2.16114	3.78523	0.002497	0.00521077	-1.52099	PROX1
ENSG00000259959	ENSG00000259959.1	1.1275	1.67724	7.37194	7.50946e-06	3.7242e-05	3.68445
ENSG00000229835	ENSG00000229835.2	1.12582	0.969944	7.10101	1.09648e-05	5.06794e-05	3.41993	KHSRPP1
ENSG00000248360	ENSG00000248360.3	1.12498	4.33324	13.6261	8.81381e-09	2.38385e-07	10.4371	LINC00504
ENSG00000005483	ENSG00000005483.15	1.12275	6.36805	7.43376	6.89693e-06	3.46594e-05	3.20805	KMT2E
ENSG00000143970	ENSG00000143970.12	1.11969	6.84099	6.59886	2.26732e-05	9.20948e-05	1.91823	ASXL2
ENSG00000272308	ENSG00000272308.1	1.11969	-0.0782397	7.32226	8.04361e-06	3.9433e-05	3.91388
ENSG00000124813	ENSG00000124813.16	1.11956	6.33935	6.94748	1.36443e-05	6.05613e-05	2.48472	RUNX2
ENSG00000112977	ENSG00000112977.11	1.11849	6.64018	10.2097	2.3317e-07	2.43576e-06	6.78454	DAP
ENSG00000102780	ENSG00000102780.12	1.11463	6.82978	12.7068	1.97184e-08	4.06775e-07	9.40378	DGKH
ENSG00000090060	ENSG00000090060.13	1.11424	8.45977	10.6597	1.44299e-07	1.69846e-06	7.21506	PAPOLA
ENSG00000167548	ENSG00000167548.10	1.11306	6.09971	4.11128	0.00137557	0.00308072	-2.31909	KMT2D
ENSG00000234975	ENSG00000234975.5	1.1124	1.44289	6.65684	2.08135e-05	8.5873e-05	2.66445	FTH1P2
ENSG00000242960	ENSG00000242960.1	1.11161	0.0163091	5.85653	7.06155e-05	0.000239024	1.67048	FTH1P23
ENSG00000065989	ENSG00000065989.11	1.11079	3.02369	6.71523	1.91036e-05	8.01751e-05	2.49397
ENSG00000117713	ENSG00000117713.13	1.10944	7.17567	5.40485	0.000146349	0.00044692	-0.0633917	ARID1A
ENSG00000259366	ENSG00000259366.1	1.10808	1.58471	5.54732	0.000115936	0.000364942	0.847816
ENSG00000107249	ENSG00000107249.17	1.10796	-0.74599	5.36108	0.000157298	0.000475184	1.00337	GLIS3
ENSG00000198225	ENSG00000198225.4	1.10755	0.970923	5.63726	0.000100227	0.0003221	1.10935	FKBP1C
ENSG00000272010	ENSG00000272010.1	1.10555	-0.718086	3.9323	0.00190578	0.00409313	-1.53909
ENSG00000163249	ENSG00000163249.5	1.10542	4.27628	7.55793	5.82164e-06	3.00872e-05	3.57553	CCNYL1
ENSG00000136938	ENSG00000136938.8	1.10517	5.75728	4.32568	0.000935073	0.00220185	-1.89861	ANP32B
ENSG00000104888	ENSG00000104888.5	1.10251	-0.776835	3.39648	0.00514141	0.00989245	-2.50812	SLC17A7
ENSG00000138767	ENSG00000138767.8	1.09915	7.51478	14.1061	5.8993e-09	1.86865e-07	10.6543	CNOT6L
ENSG00000158711	ENSG00000158711.9	1.09883	6.42265	9.79079	3.70176e-07	3.46185e-06	6.30639	ELK4
ENSG00000063169	ENSG00000063169.6	1.09408	1.04176	3.43051	0.00482464	0.00934798	-2.85172	BICRA
ENSG00000148737	ENSG00000148737.11	1.09395	1.17805	5.47814	0.000129774	0.000402248	0.821967	TCF7L2
ENSG00000170485	ENSG00000170485.12	1.09297	2.0625	6.9869	1.28957e-05	5.77293e-05	3.06064	NPAS2
ENSG00000170144	ENSG00000170144.14	1.09213	7.77284	5.54651	0.000116088	0.000365301	0.148661	HNRNPA3
ENSG00000266469	ENSG00000266469.1	1.08726	4.2816	7.78825	4.27219e-06	2.34428e-05	3.90483
ENSG00000166889	ENSG00000166889.13	1.08541	6.18596	8.85674	1.1002e-06	7.90588e-06	5.1674	PATL1
ENSG00000198740	ENSG00000198740.4	1.08265	5.70321	10.5762	1.57546e-07	1.81256e-06	7.26336	ZNF652
ENSG00000233664	ENSG00000233664.1	1.08182	-1.95163	3.66818	0.00310016	0.00631511	-1.79537	NDUFS5P3
ENSG00000175826	ENSG00000175826.7	1.08154	3.31709	4.51425	0.000668863	0.00164798	-1.26865	CTDNEP1
ENSG00000116473	ENSG00000116473.10	1.07447	6.3939	7.55964	5.8082e-06	3.00256e-05	3.38546	RAP1A
ENSG00000230730	ENSG00000230730.1	1.07204	2.5246	15.3585	2.18597e-09	9.64725e-08	12.0516
ENSG00000221914	ENSG00000221914.4	1.07107	6.479	6.83362	1.60776e-05	6.95325e-05	2.30376	PPP2R2A
ENSG00000100167	ENSG00000100167.15	1.06999	3.26964	11.2618	7.7883e-08	1.08248e-06	8.24982	2020-09-03
ENSG00000158195	ENSG00000158195.6	1.06949	7.64879	9.52026	5.03149e-07	4.34727e-06	5.9174	WASF2
ENSG00000168172	ENSG00000168172.4	1.06551	7.25469	12.4364	2.5229e-08	4.85282e-07	9.11922	HOOK3
ENSG00000153814	ENSG00000153814.7	1.06257	3.09135	7.97193	3.35291e-06	1.9265e-05	4.31557	JAZF1
ENSG00000204138	ENSG00000204138.8	1.06233	5.533	7.32458	8.01788e-06	3.93265e-05	3.11162	PHACTR4
ENSG00000272005	ENSG00000272005.1	1.05971	2.8986	9.63504	4.41356e-07	3.93115e-06	6.47688	NA
ENSG00000258985	ENSG00000258985.1	1.0582	0.173734	5.61282	0.00010426	0.000333534	1.24089
ENSG00000258768	ENSG00000258768.2	1.05816	-0.424891	4.58598	0.000589503	0.00147669	-0.423009
ENSG00000216657	ENSG00000216657.1	1.05748	-1.86204	3.9766	0.0017575	0.00381344	-1.23312	GLRX3P2
ENSG00000141867	ENSG00000141867.13	1.0518	6.21131	5.35648	0.000158496	0.000478288	-0.089431	BRD4
ENSG00000198265	ENSG00000198265.7	1.04657	7.53681	9.86377	3.41155e-07	3.25894e-06	6.336	HELZ
ENSG00000149212	ENSG00000149212.6	1.04476	9.24747	15.1034	2.65975e-09	1.12333e-07	11.442	SESN3
ENSG00000186063	ENSG00000186063.8	1.04398	4.68277	9.11699	8.05297e-07	6.18024e-06	5.62431	AIDA
ENSG00000244567	ENSG00000244567.1	1.04387	-0.345669	4.10489	0.00139162	0.00311133	-1.28181	NA
ENSG00000105926	ENSG00000105926.11	1.04158	4.35605	10.6929	1.39373e-07	1.66494e-06	7.51692	MPP6
ENSG00000199906	ENSG00000199906.1	1.03953	-2.47179	3.21133	0.00727277	0.0134113	-2.51372	RNU5B-2P
ENSG00000172667	ENSG00000172667.6	1.03662	3.69722	12.1488	3.29618e-08	5.81991e-07	9.10793	ZMAT3
ENSG00000107771	ENSG00000107771.11	1.03217	3.94689	11.6895	5.10952e-08	7.88021e-07	8.61956	CCSER2
ENSG00000138439	ENSG00000138439.10	1.03115	5.19504	12.7653	1.87044e-08	3.91617e-07	9.56292	FAM117B
ENSG00000179813	ENSG00000179813.2	1.02894	-2.28826	3.49914	0.00424466	0.0083461	-2.04367	FAM216B
ENSG00000168488	ENSG00000168488.14	1.02852	6.83186	5.88814	6.71757e-05	0.000229198	0.771992	ATXN2L
ENSG00000166503	ENSG00000166503.4	1.02824	-0.888798	6.22723	3.96644e-05	0.000147198	2.41252	HDGFL3
ENSG00000258857	ENSG00000258857.1	1.02649	-2.04668	3.46904	0.00448981	0.00877892	-2.11485
ENSG00000187079	ENSG00000187079.10	1.02527	5.36401	12.4097	2.58588e-08	4.9309e-07	9.20896	TEAD1
ENSG00000066382	ENSG00000066382.12	1.0245	-0.0342295	3.84909	0.00222004	0.00468709	-1.83102	MPPED2
ENSG00000237161	ENSG00000237161.3	1.02419	1.21721	5.30222	0.000173395	0.000516545	0.50157
ENSG00000100393	ENSG00000100393.9	1.02355	7.15327	5.34479	0.000161588	0.000486348	-0.166174	EP300
ENSG00000230425	ENSG00000230425.1	1.02335	-2.47083	3.42862	0.00484175	0.0093728	-2.14318	RSU1P1
ENSG00000133226	ENSG00000133226.12	1.02131	7.32348	6.80646	1.67236e-05	7.18675e-05	2.21198	SRRM1
ENSG00000010404	ENSG00000010404.13	1.01935	2.70933	6.80712	1.67076e-05	7.18144e-05	2.68535	IDS
ENSG00000153094	ENSG00000153094.17	1.01871	6.12429	6.82986	1.61656e-05	6.9867e-05	2.32246	BCL2L11
ENSG00000185305	ENSG00000185305.6	1.01669	3.1923	5.32707	0.000166395	0.000498983	0.203801	ARL15
ENSG00000115904	ENSG00000115904.8	1.01648	5.5106	7.54107	5.95654e-06	3.06553e-05	3.4262	SOS1
ENSG00000120498	ENSG00000120498.9	1.01542	-2.13132	4.90874	0.000336726	0.000911503	0.352335	TEX11
ENSG00000173542	ENSG00000173542.4	1.01449	6.03378	9.57104	4.74734e-07	4.15505e-06	6.06937	MOB1B
ENSG00000006125	ENSG00000006125.12	1.01358	6.75585	8.07323	2.93842e-06	1.73296e-05	4.08341	AP2B1
ENSG00000267655	ENSG00000267655.1	1.01346	-1.39734	3.49993	0.00423843	0.00833468	-2.19216
ENSG00000173065	ENSG00000173065.9	1.00291	3.29252	6.36356	3.22369e-05	0.00012387	1.9021	FAM222B
ENSG00000119314	ENSG00000119314.11	1.00265	9.11415	20.7744	6.08782e-11	9.34052e-09	15.442	PTBP3
ENSG00000135365	ENSG00000135365.11	1.00175	5.18443	8.50772	1.69032e-06	1.12377e-05	4.79165	PHF21A
ENSG00000168175	ENSG00000168175.10	1.00158	7.38619	13.0896	1.40171e-08	3.25393e-07	9.73867	MAPK1IP1L
ENSG00000169564	ENSG00000169564.5	1.00113	5.68917	9.00598	9.19168e-07	6.85328e-06	5.38882	PCBP1
ENSG00000242291	ENSG00000242291.1	1.00109	-2.25731	4.13502	0.0013177	0.00296838	-0.905005	RPL36AP51
ENSG00000005339	ENSG00000005339.8	0.997069	6.54958	5.80635	7.64619e-05	0.000255533	0.65487	CREBBP
ENSG00000178966	ENSG00000178966.11	0.993231	5.83541	6.44199	2.8645e-05	0.000112131	1.73807	RMI1
ENSG00000226081	ENSG00000226081.2	0.991992	-1.74292	4.21917	0.001132	0.00260534	-0.819308	USP12PX
ENSG00000186260	ENSG00000186260.12	0.991313	3.38598	6.10525	4.78538e-05	0.000172156	1.47152	MRTFB
ENSG00000168813	ENSG00000168813.12	0.991258	5.59732	5.86622	6.95411e-05	0.000235933	0.825061	ZNF507
ENSG00000205578	ENSG00000205578.4	0.985329	-0.255158	5.04321	0.000267747	0.000750969	0.365726	POM121B
ENSG00000251583	ENSG00000251583.1	0.985172	-1.08429	5.58687	0.00010873	0.000345594	1.4112
ENSG00000155640	ENSG00000155640.5	0.984429	5.92955	8.1313	2.72576e-06	1.63155e-05	4.22308	NA
ENSG00000146676	ENSG00000146676.5	0.982107	7.08701	14.663	3.75838e-09	1.39266e-07	11.1486	PURB
ENSG00000157625	ENSG00000157625.11	0.981823	4.5957	12.1789	3.20434e-08	5.73656e-07	9.04633	TAB3
ENSG00000227376	ENSG00000227376.1	0.98171	0.214093	4.27525	0.00102347	0.00238224	-1.10826	FTH1P16
ENSG00000131711	ENSG00000131711.10	0.98041	5.30151	8.83707	1.12676e-06	8.05551e-06	5.20699	MAP1B
ENSG00000196712	ENSG00000196712.12	0.980107	8.38813	8.18569	2.54146e-06	1.54334e-05	4.1662	NF1
ENSG00000267214	ENSG00000267214.1	0.979966	-2.35294	3.02148	0.0103867	0.0183335	-2.9219
ENSG00000170921	ENSG00000170921.10	0.979588	3.84039	5.77579	8.02706e-05	0.000266335	0.869187	TANC2
ENSG00000272990	ENSG00000272990.1	0.978988	-2.11088	4.15763	0.0012649	0.00287316	-0.865226
ENSG00000088832	ENSG00000088832.10	0.978348	5.94343	10.6645	1.43577e-07	1.69566e-06	7.34046	FKBP1A
ENSG00000188493	ENSG00000188493.10	0.977673	3.56225	5.36307	0.000156782	0.000473922	0.205047	C19orf54
ENSG00000158423	ENSG00000158423.12	0.977659	-2.30832	2.71576	0.0184204	0.0305719	-3.43024	RIBC1
ENSG00000260389	ENSG00000260389.1	0.977461	-0.854767	5.42097	0.000142522	0.000436727	1.10108	WBP11P1
ENSG00000153815	ENSG00000153815.12	0.977324	5.10559	6.23977	3.89109e-05	0.000145004	1.48123	CMIP
ENSG00000139083	ENSG00000139083.6	0.977275	6.22232	9.63894	4.39405e-07	3.9207e-06	6.13661	ETV6
ENSG00000163602	ENSG00000163602.9	0.976388	5.94983	16.0095	1.34267e-09	7.10749e-08	12.2971	RYBP
ENSG00000126003	ENSG00000126003.6	0.975581	5.34342	5.46132	0.000133395	0.000412389	0.16946	PLAGL2
ENSG00000215114	ENSG00000215114.3	0.974354	7.05385	15.6422	1.76373e-09	8.44829e-08	11.9518	UBXN2B
ENSG00000230773	ENSG00000230773.2	0.971269	-1.89446	3.54905	0.00386785	0.00767822	-2.01622
ENSG00000136854	ENSG00000136854.13	0.970858	1.31526	5.49202	0.000126865	0.000394162	0.806606	STXBP1
ENSG00000204792	ENSG00000204792.2	0.968853	2.28791	7.09612	1.10409e-05	5.09115e-05	3.18817	LINC01291
ENSG00000013583	ENSG00000013583.4	0.96879	1.95947	4.63477	0.000541186	0.00137211	-0.822884	HEBP1
ENSG00000112624	ENSG00000112624.8	0.968026	5.21648	6.93717	1.38476e-05	6.13337e-05	2.5585	BICRAL
ENSG00000096060	ENSG00000096060.10	0.967611	6.14495	9.93942	3.13629e-07	3.05524e-06	6.49922	FKBP5
ENSG00000060237	ENSG00000060237.12	0.967342	9.22793	9.04884	8.73288e-07	6.56604e-06	5.27321	WNK1
ENSG00000131779	ENSG00000131779.6	0.966639	1.86983	3.11518	0.00871115	0.0157053	-3.65685	PEX11B
ENSG00000173812	ENSG00000173812.6	0.965879	6.8345	4.90059	0.000341463	0.000922292	-0.93253	EIF1
ENSG00000155111	ENSG00000155111.10	0.962581	7.55722	11.6343	5.3914e-08	8.2039e-07	8.29801	CDK19
ENSG00000076108	ENSG00000076108.7	0.962246	7.17314	7.04381	1.1891e-05	5.40199e-05	2.58204	BAZ2A
ENSG00000196313	ENSG00000196313.7	0.961609	5.13376	7.97417	3.34309e-06	1.92255e-05	4.07019	POM121
ENSG00000116731	ENSG00000116731.18	0.960395	5.40666	5.02483	0.000276228	0.000771231	-0.602245	PRDM2
ENSG00000255666	ENSG00000255666.1	0.960086	2.10893	7.22567	9.20151e-06	4.39573e-05	3.39971
ENSG00000138336	ENSG00000138336.8	0.959326	5.23515	11.6742	5.18625e-08	7.96971e-07	8.48073	TET1
ENSG00000230673	ENSG00000230673.3	0.958588	2.31287	4.37211	0.000860691	0.0020506	-1.36488	PABPC1P3
ENSG00000214192	ENSG00000214192.3	0.958357	0.288349	5.87867	6.81876e-05	0.000232046	1.64643	UBE2V1P2
ENSG00000076067	ENSG00000076067.7	0.958349	3.09522	6.25885	3.77936e-05	0.000141459	1.76463	RBMS2
ENSG00000163428	ENSG00000163428.3	0.956821	7.52212	16.9211	6.98923e-10	4.62071e-08	12.9121	LRRC58
ENSG00000169891	ENSG00000169891.13	0.95629	0.665459	7.22982	9.14838e-06	4.3778e-05	3.64526	REPS2
ENSG00000132846	ENSG00000132846.5	0.956123	0.48115	4.02253	0.00161629	0.00354148	-1.63646	ZBED3
ENSG00000232024	ENSG00000232024.2	0.954815	-0.715726	4.94865	0.0003145	0.00086107	0.276782	LSM12P1
ENSG00000237550	ENSG00000237550.4	0.951825	-0.836726	5.76314	8.19062e-05	0.000270801	1.65346	RPL9P9
ENSG00000243974	ENSG00000243974.1	0.950866	-1.1752	4.42303	0.000786132	0.0018969	-0.561723	VTI1BP1
ENSG00000102753	ENSG00000102753.5	0.949903	6.50112	8.03084	3.10479e-06	1.81743e-05	4.04134	KPNA3
ENSG00000124209	ENSG00000124209.3	0.947879	6.23392	15.7986	1.56916e-09	7.8215e-08	12.1151	RAB22A
ENSG00000172986	ENSG00000172986.8	0.946498	1.79487	9.57512	4.72532e-07	4.14658e-06	6.55807	GXYLT2
ENSG00000058056	ENSG00000058056.4	0.946477	6.03251	8.59959	1.50776e-06	1.02389e-05	4.83909	USP13
ENSG00000147421	ENSG00000147421.13	0.945983	5.89203	8.13855	2.70039e-06	1.61933e-05	4.23107	HMBOX1
ENSG00000204217	ENSG00000204217.8	0.944438	6.21099	6.77151	1.75959e-05	7.47816e-05	2.22429	BMPR2
ENSG00000237307	ENSG00000237307.2	0.943853	-0.302347	2.70692	0.0187271	0.0310274	-3.8848	SRRM1P3
ENSG00000251994	ENSG00000251994.1	0.942211	0.56636	5.83688	7.28465e-05	0.000245392	1.5219	RNU2-27P
ENSG00000225026	ENSG00000225026.1	0.94146	-0.920223	4.81136	0.000398132	0.0010559	0.0927613
ENSG00000196498	ENSG00000196498.9	0.941116	6.04983	4.93667	0.000321006	0.000876227	-0.816834	NCOR2
ENSG00000165659	ENSG00000165659.12	0.94093	6.85317	6.24553	3.85703e-05	0.000143963	1.35336	NA
ENSG00000236888	ENSG00000236888.1	0.940763	-2.10392	2.54126	0.0254893	0.0407742	-3.78265	RPS20P5
ENSG00000226453	ENSG00000226453.1	0.940215	2.35656	10.2055	2.34229e-07	2.44552e-06	7.20083	LINC02542
ENSG00000104756	ENSG00000104756.11	0.938254	5.7585	8.76516	1.2299e-06	8.66664e-06	5.07545	KCTD9
ENSG00000239941	ENSG00000239941.1	0.938161	0.0189855	8.52695	1.65024e-06	1.1016e-05	5.50903
ENSG00000182158	ENSG00000182158.10	0.938016	6.09655	5.12317	0.000233907	0.000669538	-0.489583	CREB3L2
ENSG00000179912	ENSG00000179912.15	0.937003	4.77381	7.01169	1.24474e-05	5.60932e-05	2.71329	R3HDM2
ENSG00000120738	ENSG00000120738.7	0.936234	5.76633	6.68878	1.98589e-05	8.28396e-05	2.12374	EGR1
ENSG00000068796	ENSG00000068796.12	0.935396	6.82658	9.73787	3.92873e-07	3.60881e-06	6.2184	KIF2A
ENSG00000122741	ENSG00000122741.11	0.935066	7.3081	15.8605	1.4987e-09	7.62513e-08	12.1135	DCAF10
ENSG00000087053	ENSG00000087053.14	0.933022	6.81843	16.0538	1.29979e-09	6.92231e-08	12.2843	MTMR2
ENSG00000121297	ENSG00000121297.6	0.93199	0.509615	4.04737	0.00154484	0.00340773	-1.58572	TSHZ3
ENSG00000261652	ENSG00000261652.2	0.931903	-0.235461	6.47171	2.73966e-05	0.000108084	2.66479	C15orf65
ENSG00000129657	ENSG00000129657.10	0.930258	4.52083	7.70528	4.77254e-06	2.56859e-05	3.75804	SEC14L1
ENSG00000134852	ENSG00000134852.10	0.928474	6.27393	12.6027	2.16684e-08	4.33787e-07	9.33056	CLOCK
ENSG00000157741	ENSG00000157741.10	0.928222	5.63947	7.99351	3.25966e-06	1.88672e-05	4.0535	UBN2
ENSG00000157764	ENSG00000157764.8	0.928178	6.26996	11.2323	8.02244e-08	1.10563e-06	7.94092	BRAF
ENSG00000092847	ENSG00000092847.6	0.926891	6.1084	11.9318	4.04726e-08	6.70187e-07	8.67615	AGO1
ENSG00000225178	ENSG00000225178.4	0.925079	-0.409239	6.03938	5.30037e-05	0.00018708	2.02281	RPSAP58
ENSG00000120051	ENSG00000120051.10	0.92497	-1.26153	3.60676	0.00347432	0.00697527	-2.03195	CFAP58
ENSG00000225419	ENSG00000225419.1	0.921023	-1.69694	3.35311	0.00557588	0.0106243	-2.4158	RPL21P3
ENSG00000138668	ENSG00000138668.14	0.920034	7.23627	3.62659	0.00334869	0.00675551	-3.31147	HNRNPD
ENSG00000143190	ENSG00000143190.17	0.918481	7.39946	10.8224	1.21807e-07	1.50646e-06	7.43681	POU2F1
ENSG00000133111	ENSG00000133111.3	0.917554	2.27381	4.41857	0.000792387	0.00191011	-1.26297	RFXAP
ENSG00000112137	ENSG00000112137.12	0.917178	2.3504	7.47756	6.49524e-06	3.29312e-05	3.72423	PHACTR1
ENSG00000116128	ENSG00000116128.5	0.91624	0.439227	5.83458	7.3112e-05	0.000246091	1.54439	BCL9
ENSG00000259630	ENSG00000259630.2	0.915797	-1.23763	4.10379	0.00139439	0.00311647	-1.11235
ENSG00000135457	ENSG00000135457.5	0.914851	5.60107	5.34811	0.000160703	0.000484206	-0.0563992	TFCP2
ENSG00000200785	ENSG00000200785.1	0.914397	-2.1298	3.89771	0.00203044	0.0043315	-1.34358	SNORD8
ENSG00000155008	ENSG00000155008.9	0.912958	3.41967	7.24428	8.9654e-06	4.30177e-05	3.22543	APOOL
ENSG00000243819	ENSG00000243819.3	0.912642	-1.90216	3.677	0.00304988	0.00622561	-1.77129	RN7SL832P
ENSG00000171471	ENSG00000171471.5	0.91141	-1.49871	3.32871	0.00583647	0.011048	-2.47945	NA
ENSG00000214980	ENSG00000214980.4	0.91093	-1.22998	3.38025	0.00529986	0.0101615	-2.42293
ENSG00000163960	ENSG00000163960.7	0.910449	6.41712	8.97843	9.5002e-07	7.02968e-06	5.30454	UBXN7
ENSG00000124831	ENSG00000124831.14	0.908707	7.85743	10.6644	1.43586e-07	1.69566e-06	7.24325	LRRFIP1
ENSG00000143442	ENSG00000143442.17	0.908682	6.97822	5.69782	9.09254e-05	0.000296739	0.444197	POGZ
ENSG00000233554	ENSG00000233554.1	0.908051	-1.33732	2.85676	0.0141484	0.0241135	-3.37907	B4GALT1-AS1
ENSG00000131773	ENSG00000131773.9	0.908041	-0.246108	6.61272	2.22131e-05	9.05254e-05	2.88	KHDRBS3
ENSG00000272335	ENSG00000272335.1	0.906548	3.24848	9.28268	6.62527e-07	5.3151e-06	5.99706
ENSG00000134371	ENSG00000134371.9	0.906117	6.46152	11.7888	4.64195e-08	7.39362e-07	8.51155	CDC73
ENSG00000251429	ENSG00000251429.1	0.903978	-1.38597	4.11842	0.0013579	0.00304531	-1.06125
ENSG00000213362	ENSG00000213362.3	0.903649	-0.369405	6.20274	4.11811e-05	0.000151907	2.28024	FTH1P12
ENSG00000261087	ENSG00000261087.1	0.903347	0.931075	4.75108	0.000441912	0.00115547	-0.413262
ENSG00000235485	ENSG00000235485.1	0.903212	-2.33692	3.0014	0.0107857	0.0189634	-2.91249
ENSG00000183495	ENSG00000183495.9	0.902845	6.01514	4.13795	0.00131072	0.00295571	-2.26985	EP400
ENSG00000152484	ENSG00000152484.9	0.902062	6.11546	19.9652	9.78932e-11	1.29091e-08	15.038	USP12
ENSG00000165704	ENSG00000165704.10	0.901987	5.04973	6.96673	1.32731e-05	5.91089e-05	2.61657	HPRT1
ENSG00000102034	ENSG00000102034.12	0.901746	6.71208	10.056	2.75762e-07	2.78872e-06	6.60177	ELF4
ENSG00000099995	ENSG00000099995.14	0.900971	7.49402	10.029	2.84062e-07	2.85025e-06	6.53125	SF3A1
ENSG00000158109	ENSG00000158109.10	0.899883	4.77334	10.6431	1.46839e-07	1.71653e-06	7.4143	TPRG1L
ENSG00000177189	ENSG00000177189.8	0.898198	6.94443	14.3623	4.78508e-09	1.63081e-07	10.8967	RPS6KA3
ENSG00000272325	ENSG00000272325.1	0.897955	6.12821	21.2048	4.76236e-11	8.27681e-09	15.788	NUDT3
ENSG00000171262	ENSG00000171262.7	0.897778	4.34947	3.29129	0.00626031	0.0117461	-3.69907	FAM98B
ENSG00000187950	ENSG00000187950.4	0.89746	1.82108	7.95531	3.42669e-06	1.9563e-05	4.49078	OVCH1
ENSG00000157064	ENSG00000157064.6	0.897003	0.293584	5.63289	0.000100936	0.000324007	1.23563	NMNAT2
ENSG00000140750	ENSG00000140750.12	0.895773	5.45052	5.14388	0.000225895	0.000649633	-0.400205	ARHGAP17
ENSG00000088247	ENSG00000088247.11	0.895633	7.93921	8.51472	1.6756e-06	1.11663e-05	4.62435	KHSRP
ENSG00000129595	ENSG00000129595.8	0.895069	1.20336	6.44343	2.85832e-05	0.000111933	2.3761	EPB41L4A
ENSG00000151917	ENSG00000151917.13	0.894957	1.41355	9.77318	3.7757e-07	3.50264e-06	6.83095	BEND6
ENSG00000204376	ENSG00000204376.7	0.894871	1.07012	4.03319	0.0015852	0.00348113	-1.77497	NA
ENSG00000266899	ENSG00000266899.1	0.894673	-2.35277	2.84983	0.0143334	0.0243886	-3.21619	AKR1B1P7
ENSG00000101849	ENSG00000101849.11	0.893476	3.32103	7.65961	5.07434e-06	2.69338e-05	3.84219	TBL1X
ENSG00000232439	ENSG00000232439.1	0.893283	-1.25653	3.95434	0.00183048	0.00395128	-1.38838	RPL18AP7
ENSG00000065970	ENSG00000065970.4	0.893057	3.71156	5.89416	6.65417e-05	0.000227351	1.08397	FOXJ2
ENSG00000238528	ENSG00000238528.1	0.893024	0.636611	8.77372	1.2171e-06	8.59809e-06	5.73776	NA
ENSG00000233247	ENSG00000233247.2	0.892901	-0.0900899	5.87913	6.8138e-05	0.000231957	1.71728
ENSG00000261353	ENSG00000261353.1	0.890299	-2.10996	4.19766	0.00117673	0.00269723	-0.808308	NA
ENSG00000136715	ENSG00000136715.13	0.890263	5.69967	12.1625	3.25397e-08	5.78324e-07	8.93799	SAP130
ENSG00000250076	ENSG00000250076.1	0.889008	-2.29805	2.26552	0.0423066	0.0641491	-4.20991
ENSG00000145414	ENSG00000145414.4	0.888116	3.21629	5.66157	9.63777e-05	0.000311617	0.76128	NAF1
ENSG00000176871	ENSG00000176871.4	0.887902	6.57712	19.7944	1.08469e-10	1.41074e-08	14.9099	WSB2
ENSG00000230183	ENSG00000230183.3	0.887625	0.558955	6.25896	3.77871e-05	0.000141459	2.21095	CNOT6LP1
ENSG00000065978	ENSG00000065978.13	0.887546	12.6816	14.6319	3.85265e-09	1.4169e-07	10.9793	YBX1
ENSG00000112144	ENSG00000112144.11	0.887128	5.66017	13.0246	1.48432e-08	3.33911e-07	9.77061	ICK
ENSG00000233757	ENSG00000233757.2	0.886875	2.09465	8.12408	2.75129e-06	1.64233e-05	4.66128
ENSG00000165097	ENSG00000165097.9	0.886746	4.79607	9.95412	3.0856e-07	3.02289e-06	6.62694	KDM1B
ENSG00000247570	ENSG00000247570.2	0.886528	-1.08598	5.57276	0.000111246	0.000352437	1.39301	SDCBPP2
ENSG00000143494	ENSG00000143494.11	0.886352	0.517373	7.2799	8.53112e-06	4.13583e-05	3.73397	VASH2
ENSG00000232801	ENSG00000232801.1	0.886147	0.823464	6.75	1.81565e-05	7.68814e-05	2.92041	SDCBPP3
ENSG00000159216	ENSG00000159216.14	0.885276	7.25927	5.26047	0.000185855	0.000548956	-0.32007	RUNX1
ENSG00000248468	ENSG00000248468.1	0.884486	-1.24705	4.14078	0.00130402	0.00294331	-1.05109
ENSG00000173597	ENSG00000173597.4	0.882779	-1.60844	3.31475	0.00599107	0.0113036	-2.48321	SULT1B1
ENSG00000256799	ENSG00000256799.1	0.882459	-2.19533	3.75851	0.00262316	0.00544511	-1.57026
ENSG00000165914	ENSG00000165914.10	0.882407	3.82125	9.48975	5.2109e-07	4.45718e-06	6.17363	TTC7B
ENSG00000229018	ENSG00000229018.4	0.88177	-2.38073	1.63413	0.127581	0.170539	-5.16605	PMS2P7
ENSG00000111224	ENSG00000111224.9	0.881645	2.20243	5.38449	0.000151338	0.000459443	0.456352	PARP11
ENSG00000133703	ENSG00000133703.7	0.881562	7.1825	14.7818	3.42054e-09	1.31292e-07	11.2443	KRAS
ENSG00000055208	ENSG00000055208.13	0.881084	7.14406	9.10008	8.21621e-07	6.26659e-06	5.41767	TAB2
ENSG00000155966	ENSG00000155966.9	0.879407	3.22762	7.9572	3.41819e-06	1.95315e-05	4.27133	AFF2
ENSG00000179833	ENSG00000179833.4	0.879031	5.58029	6.67486	2.02691e-05	8.41557e-05	2.12279	SERTAD2
ENSG00000130227	ENSG00000130227.12	0.878712	7.6465	9.37298	5.96356e-07	4.93024e-06	5.73625	XPO7
ENSG00000159658	ENSG00000159658.6	0.878534	7.99718	12.0928	3.47435e-08	6.01169e-07	8.74789	EFCAB14
ENSG00000144228	ENSG00000144228.4	0.878455	6.14064	16.1827	1.18298e-09	6.5444e-08	12.4185	SPOPL
ENSG00000082701	ENSG00000082701.10	0.878397	6.68617	11.8406	4.41622e-08	7.16501e-07	8.55094	GSK3B
ENSG00000233125	ENSG00000233125.2	0.877986	-1.49217	3.45848	0.00457915	0.00893579	-2.27787	ACTBP12
ENSG00000220505	ENSG00000220505.2	0.877458	0.589762	8.44557	1.8271e-06	1.1925e-05	5.31676	EIF4EBP2P3
ENSG00000182700	ENSG00000182700.3	0.877437	2.23117	7.06854	1.14808e-05	5.2582e-05	3.14061	IGIP
ENSG00000205765	ENSG00000205765.4	0.876152	6.25953	13.4642	1.01213e-08	2.60128e-07	10.139	C5orf51
ENSG00000231167	ENSG00000231167.3	0.874865	6.32834	13.0331	1.47321e-08	3.32309e-07	9.73353	YBX1P2
ENSG00000116649	ENSG00000116649.5	0.874208	6.04778	11.6092	5.52475e-08	8.36655e-07	8.34684	SRM
ENSG00000184599	ENSG00000184599.9	0.872442	-2.13191	2.63869	0.0212682	0.0347024	-3.59114	FAM19A3
ENSG00000167748	ENSG00000167748.6	0.87129	-0.236078	3.1507	0.00814919	0.0148201	-3.09449	KLK1
ENSG00000204556	ENSG00000204556.4	0.870871	-1.35243	2.98136	0.0111992	0.0196027	-3.17921
ENSG00000162374	ENSG00000162374.12	0.870614	-1.81655	3.02776	0.0102651	0.0181438	-3.06098	ELAVL4
ENSG00000080802	ENSG00000080802.14	0.870518	5.18458	7.99589	3.24953e-06	1.88197e-05	4.09588	CNOT4
ENSG00000168461	ENSG00000168461.8	0.870423	7.40579	21.5066	4.02032e-11	7.36248e-09	15.9218	RAB31
ENSG00000223478	ENSG00000223478.1	0.870295	-0.083817	6.68182	2.00627e-05	8.34593e-05	2.95731
ENSG00000078369	ENSG00000078369.13	0.870209	8.81934	19.5612	1.2495e-10	1.51475e-08	14.6914	GNB1
ENSG00000175741	ENSG00000175741.4	0.870046	2.04575	9.34934	6.12968e-07	5.00752e-06	6.23195	RWDD4P2
ENSG00000157470	ENSG00000157470.7	0.869568	2.09566	9.31773	6.35954e-07	5.14955e-06	6.19942	FAM81A
ENSG00000124116	ENSG00000124116.14	0.869521	-1.82358	3.57223	0.00370456	0.00738692	-1.97367	WFDC3
ENSG00000084112	ENSG00000084112.10	0.86872	4.74675	6.79018	1.71241e-05	7.32574e-05	2.38191	SSH1
ENSG00000236824	ENSG00000236824.1	0.868524	2.46616	9.21403	7.18092e-07	5.63653e-06	6.00925	BCYRN1
ENSG00000151422	ENSG00000151422.8	0.867288	4.74063	12.9862	1.53569e-08	3.41511e-07	9.80869	FER
ENSG00000153904	ENSG00000153904.14	0.867133	4.40025	14.5573	4.08913e-09	1.47452e-07	11.229	DDAH1
ENSG00000020633	ENSG00000020633.14	0.866463	5.2208	9.23588	6.99885e-07	5.52231e-06	5.71801	RUNX3
ENSG00000110318	ENSG00000110318.9	0.866283	0.714965	4.26358	0.00104513	0.00242588	-1.26866	CEP126
ENSG00000076554	ENSG00000076554.11	0.866169	6.40232	15.6446	1.76053e-09	8.44829e-08	11.9824	TPD52
ENSG00000138795	ENSG00000138795.5	0.865789	1.86884	10.4937	1.719e-07	1.92472e-06	7.5928	LEF1
ENSG00000182648	ENSG00000182648.7	0.865228	-2.07827	2.73487	0.0177744	0.0296074	-3.47068	LINC01006
ENSG00000087086	ENSG00000087086.9	0.865073	11.3103	16.2456	1.13014e-09	6.43367e-08	12.3049	FTL
ENSG00000097033	ENSG00000097033.10	0.865034	7.58373	20.4284	7.44263e-11	1.02934e-08	15.2715	SH3GLB1
ENSG00000119953	ENSG00000119953.8	0.864977	5.40952	5.39295	0.000149244	0.000453996	0.0379917	SMNDC1
ENSG00000101126	ENSG00000101126.11	0.864487	7.406	5.95179	6.07762e-05	0.000210698	0.846538	ADNP
ENSG00000169213	ENSG00000169213.6	0.863164	2.04933	7.29637	8.33797e-06	4.06326e-05	3.51107	RAB3B
ENSG00000222014	ENSG00000222014.4	0.862786	0.753998	7.11173	1.07998e-05	5.01177e-05	3.46287	RAB6C
ENSG00000137166	ENSG00000137166.10	0.861266	4.85002	4.89998	0.000341817	0.000923122	-0.773397	FOXP4
ENSG00000255642	ENSG00000255642.1	0.86107	2.55741	3.54652	0.0038861	0.00771289	-2.94945	PABPC1P4
ENSG00000125686	ENSG00000125686.7	0.859623	7.29423	10.7051	1.37606e-07	1.64842e-06	7.31222	MED1
ENSG00000198900	ENSG00000198900.5	0.859015	6.97138	5.40967	0.000145194	0.000444084	-0.0477504	TOP1
ENSG00000131467	ENSG00000131467.6	0.858763	6.69807	10.4216	1.85612e-07	2.03644e-06	7.0221	PSME3
ENSG00000180182	ENSG00000180182.6	0.858731	6.23384	9.73892	3.92408e-07	3.60791e-06	6.25478	MED14
ENSG00000263368	ENSG00000263368.1	0.858715	-1.605	2.99931	0.0108283	0.0190331	-3.04475
ENSG00000069974	ENSG00000069974.11	0.858326	6.17211	9.78631	3.72041e-07	3.47022e-06	6.31587	RAB27A
ENSG00000152518	ENSG00000152518.5	0.857981	7.53225	7.17453	9.88537e-06	4.66119e-05	2.75816	ZFP36L2
ENSG00000092871	ENSG00000092871.12	0.857793	4.11685	12.6738	2.03144e-08	4.12996e-07	9.57306	RFFL
ENSG00000139154	ENSG00000139154.10	0.857443	4.9011	8.16825	2.59906e-06	1.56766e-05	4.35775	AEBP2
ENSG00000273352	ENSG00000273352.1	0.857401	1.20229	8.30177	2.19112e-06	1.37568e-05	5.04439	NA
ENSG00000125648	ENSG00000125648.10	0.856656	5.03075	14.8048	3.35891e-09	1.29854e-07	11.3837	SLC25A23
ENSG00000180673	ENSG00000180673.9	0.855822	1.62655	7.65048	5.13704e-06	2.71701e-05	4.08809	EXOC5P1
ENSG00000180628	ENSG00000180628.10	0.855456	6.41473	16.6386	8.52636e-10	5.29903e-08	12.7494	PCGF5
ENSG00000128989	ENSG00000128989.6	0.854944	8.26084	21.2123	4.74207e-11	8.27681e-09	15.7251	ARPP19
ENSG00000236862	ENSG00000236862.1	0.854153	0.734298	6.33854	3.34811e-05	0.000128025	2.2819	RPS20P24
ENSG00000157045	ENSG00000157045.4	0.853846	4.91286	14.8658	3.20143e-09	1.26395e-07	11.4443	NTAN1
ENSG00000119782	ENSG00000119782.9	0.853562	-1.88399	3.05365	0.00977794	0.0173568	-2.89622	FKBP1B
ENSG00000247556	ENSG00000247556.2	0.852671	8.46321	22.1411	2.83632e-11	5.80233e-09	16.259	OIP5-AS1
ENSG00000240759	ENSG00000240759.1	0.852434	-0.862242	4.04246	0.00155868	0.0034325	-1.30829	RPS27P21
ENSG00000108984	ENSG00000108984.9	0.851683	3.43456	13.9171	6.89939e-09	2.02537e-07	10.7721	MAP2K6
ENSG00000196865	ENSG00000196865.4	0.851681	6.57268	9.6395	4.39124e-07	3.9207e-06	6.11417	NHLRC2
ENSG00000166913	ENSG00000166913.8	0.851569	8.64445	9.73834	3.92664e-07	3.60858e-06	6.14195	YWHAB
ENSG00000146858	ENSG00000146858.7	0.851309	3.5661	10.0175	2.87698e-07	2.87684e-06	6.83418	ZC3HAV1L
ENSG00000224775	ENSG00000224775.2	0.851237	-1.56055	3.73531	0.00273801	0.00564711	-1.72444	BRAFP1
ENSG00000250332	ENSG00000250332.1	0.851201	-0.397093	5.60386	0.000105781	0.000337849	1.31724
ENSG00000100568	ENSG00000100568.6	0.850975	6.26513	20.5141	7.07909e-11	1.00744e-08	15.369	VTI1B
ENSG00000198923	ENSG00000198923.3	0.849989	-1.54962	3.87207	0.00212824	0.00451416	-1.49241
ENSG00000213539	ENSG00000213539.4	0.849548	4.68405	13.4485	1.02589e-08	2.62679e-07	10.2347	YBX1P6
ENSG00000172936	ENSG00000172936.8	0.84802	4.16601	4.30814	0.000964882	0.00226315	-1.76297	MYD88
ENSG00000166225	ENSG00000166225.4	0.846677	5.28417	12.1679	3.23774e-08	5.77006e-07	8.97577	FRS2
ENSG00000107758	ENSG00000107758.11	0.846412	6.03195	8.5819	1.54121e-06	1.04084e-05	4.81448	PPP3CB
ENSG00000254170	ENSG00000254170.1	0.845923	0.922156	1.81722	0.0936434	0.130006	-5.78416
ENSG00000212769	ENSG00000212769.5	0.84592	-1.07621	4.542	0.000636918	0.00157995	-0.374273	HMGN2P8
ENSG00000133136	ENSG00000133136.3	0.845516	-0.538174	3.05537	0.00974645	0.0173097	-3.19992	GNG5P2
ENSG00000123119	ENSG00000123119.7	0.844	2.72284	7.95748	3.41696e-06	1.95302e-05	4.33194	NECAB1
ENSG00000234130	ENSG00000234130.2	0.843922	-0.0668451	3.7874	0.00248702	0.00519326	-1.95376
ENSG00000213866	ENSG00000213866.3	0.843615	7.38333	14.5565	4.09192e-09	1.47452e-07	11.0434	YBX1P10
ENSG00000138443	ENSG00000138443.11	0.8436	5.6629	11.3672	7.01122e-08	1.00506e-06	8.1235	ABI2
ENSG00000250240	ENSG00000250240.1	0.841912	-2.72485	1.80547	0.0955496	0.132344	-4.88813
ENSG00000229184	ENSG00000229184.2	0.840754	-1.65008	2.38125	0.0342439	0.0529999	-4.15502	ATP5PDP2
ENSG00000260872	ENSG00000260872.1	0.839011	-1.4057	4.39586	0.000825045	0.00197912	-0.60402	NA
ENSG00000119547	ENSG00000119547.5	0.83899	5.99328	8.27885	2.25598e-06	1.4074e-05	4.4123	ONECUT2
ENSG00000263470	ENSG00000263470.1	0.83873	-1.88361	3.83829	0.00226454	0.00476875	-1.49718	NA
ENSG00000228347	ENSG00000228347.1	0.838656	1.60361	7.09735	1.10216e-05	5.08452e-05	3.2845	FTLP17
ENSG00000164684	ENSG00000164684.9	0.838554	4.3364	11.2603	7.79992e-08	1.08305e-06	8.12589	ZNF704
ENSG00000266910	ENSG00000266910.1	0.838195	-0.571954	4.48718	0.000701637	0.00171771	-0.560117
ENSG00000159140	ENSG00000159140.13	0.837511	8.72302	3.59776	0.00353288	0.00708344	-3.42837	SON
ENSG00000197568	ENSG00000197568.9	0.837267	0.929474	5.69579	9.12223e-05	0.000297556	1.21238	HHLA3
ENSG00000198146	ENSG00000198146.4	0.837256	5.93462	9.15548	7.69416e-07	5.94904e-06	5.55896	ZNF770
ENSG00000261799	ENSG00000261799.1	0.83718	1.00022	4.99821	0.000289015	0.00080101	-0.00630051
ENSG00000108061	ENSG00000108061.7	0.836863	7.39439	12.0918	3.47786e-08	6.01247e-07	8.77126	SHOC2
ENSG00000189337	ENSG00000189337.11	0.836805	1.06619	6.72113	1.89393e-05	7.96292e-05	2.82204	KAZN
ENSG00000214432	ENSG00000214432.5	0.836704	-1.22011	3.97468	0.00176368	0.00382516	-1.34272	VPS33B-DT
ENSG00000168904	ENSG00000168904.10	0.836654	3.46801	9.02877	8.94462e-07	6.70215e-06	5.64785	LRRC28
ENSG00000161405	ENSG00000161405.12	0.83611	-0.451291	4.52346	0.000658087	0.00162466	-0.527391	IKZF3
ENSG00000198252	ENSG00000198252.7	0.83592	6.64521	17.1672	5.89287e-10	4.19312e-08	13.1268	STYX
ENSG00000136367	ENSG00000136367.12	0.835894	0.28385	3.82289	0.00232963	0.00489374	-1.95397	ZFHX2
ENSG00000272556	ENSG00000272556.1	0.835127	-2.19831	2.3274	0.0377938	0.0579778	-4.12362	GTF2IP13
ENSG00000162433	ENSG00000162433.10	0.834842	4.97503	15.9592	1.39328e-09	7.28519e-08	12.3167	AK4
ENSG00000224861	ENSG00000224861.1	0.834066	8.25135	11.0877	9.28221e-08	1.23925e-06	7.69075	YBX1P1
ENSG00000072736	ENSG00000072736.14	0.833515	6.24886	11.336	7.23214e-08	1.0255e-06	8.05235	NFATC3
ENSG00000254719	ENSG00000254719.1	0.833411	-1.31678	3.46428	0.00452982	0.00884921	-2.27936
ENSG00000024422	ENSG00000024422.7	0.833203	1.59471	3.84586	0.00223327	0.00471149	-2.21881	EHD2
ENSG00000170396	ENSG00000170396.6	0.832739	4.63177	9.84	3.50331e-07	3.33018e-06	6.50934	ZNF804A
ENSG00000198477	ENSG00000198477.3	0.832578	2.66043	7.82348	4.07697e-06	2.25988e-05	4.16125	NA
ENSG00000141034	ENSG00000141034.5	0.832406	2.98978	11.189	8.3794e-08	1.14201e-06	8.20134	GID4
ENSG00000197312	ENSG00000197312.7	0.831202	5.69254	9.6113	4.53433e-07	4.00764e-06	6.13955	DDI2
ENSG00000139645	ENSG00000139645.9	0.829485	5.98871	4.99887	0.000288689	0.000800447	-0.70291	ANKRD52
ENSG00000179295	ENSG00000179295.11	0.829325	8.67871	20.7863	6.04619e-11	9.34052e-09	15.4591	PTPN11
ENSG00000055332	ENSG00000055332.12	0.829109	8.09043	13.3995	1.07003e-08	2.71152e-07	10.0014	EIF2AK2
ENSG00000078967	ENSG00000078967.8	0.829061	3.15277	9.3373	6.21614e-07	5.0572e-06	6.06772	UBE2D4
ENSG00000087299	ENSG00000087299.7	0.828523	2.82256	7.24367	8.97298e-06	4.30436e-05	3.30906	L2HGDH
ENSG00000160551	ENSG00000160551.5	0.827739	8.50524	11.5089	6.09551e-08	9.04152e-07	8.13221	TAOK1
ENSG00000001167	ENSG00000001167.10	0.827639	6.12272	5.68141	9.33522e-05	0.000303584	0.468751	NFYA
ENSG00000256393	ENSG00000256393.1	0.827549	-0.475602	4.14403	0.00129639	0.00292977	-1.21064	RPL41P5
ENSG00000237854	ENSG00000237854.3	0.827455	0.909481	6.46993	2.747e-05	0.000108308	2.45872	LINC00674
ENSG00000261589	ENSG00000261589.1	0.827446	0.409452	4.75606	0.00043811	0.00114644	-0.296791	NA
ENSG00000162924	ENSG00000162924.9	0.827108	5.27353	8.97815	9.50344e-07	7.02968e-06	5.38914	REL
ENSG00000224722	ENSG00000224722.3	0.825331	0.60539	3.2367	0.00693483	0.0128678	-3.1401
ENSG00000196323	ENSG00000196323.7	0.824764	7.57756	13.9838	6.52694e-09	1.98733e-07	10.5418	ZBTB44
ENSG00000087338	ENSG00000087338.4	0.824565	6.04178	11.478	6.28343e-08	9.22938e-07	8.21204	GMCL1
ENSG00000196505	ENSG00000196505.6	0.823823	6.62635	16.5673	8.96988e-10	5.48933e-08	12.6846	GDAP2
ENSG00000180957	ENSG00000180957.13	0.823738	4.23245	4.54863	0.000629525	0.00156378	-1.33461	PITPNB
ENSG00000135213	ENSG00000135213.8	0.823723	3.90077	4.55681	0.000620525	0.00154447	-1.27566	NA
ENSG00000135018	ENSG00000135018.9	0.823003	7.7877	9.96479	3.04937e-07	3.00242e-06	6.44391	UBQLN1
ENSG00000153006	ENSG00000153006.10	0.82274	7.52539	15.5766	1.85287e-09	8.76832e-08	11.8799	SREK1IP1
ENSG00000115594	ENSG00000115594.7	0.822693	1.1433	7.30469	8.24217e-06	4.02357e-05	3.68079	IL1R1
ENSG00000130021	ENSG00000130021.9	0.821793	3.67178	7.71629	4.70273e-06	2.53589e-05	3.86742	PUDP
ENSG00000271971	ENSG00000271971.1	0.82128	0.544179	4.43515	0.000769389	0.00186061	-0.879515
ENSG00000129810	ENSG00000129810.10	0.820995	5.09115	13.5064	9.76121e-09	2.54244e-07	10.257	SGO1
ENSG00000248538	ENSG00000248538.2	0.820905	-0.911714	4.97047	0.000303002	0.000833666	0.321001
ENSG00000111731	ENSG00000111731.8	0.820536	6.33626	9.77911	3.75065e-07	3.49094e-06	6.29583	C2CD5
ENSG00000255500	ENSG00000255500.2	0.819139	0.154762	5.12145	0.000234586	0.000671187	0.389857
ENSG00000075785	ENSG00000075785.8	0.819055	6.92835	8.85989	1.09601e-06	7.89309e-06	5.12122	RAB7A
ENSG00000053254	ENSG00000053254.11	0.817916	6.88834	10.8841	1.14292e-07	1.44103e-06	7.52727	FOXN3
ENSG00000145287	ENSG00000145287.6	0.816928	8.15713	13.5951	9.04921e-09	2.42783e-07	10.1722	PLAC8
ENSG00000086189	ENSG00000086189.5	0.816358	5.95295	13.9375	6.78325e-09	2.01538e-07	10.581	DIMT1
ENSG00000118276	ENSG00000118276.7	0.816319	3.43252	9.23639	6.99467e-07	5.52123e-06	5.91205	B4GALT6
ENSG00000110107	ENSG00000110107.4	0.816105	6.69765	5.56663	0.000112357	0.000355556	0.235674	PRPF19
ENSG00000196935	ENSG00000196935.4	0.815513	-0.147493	3.4371	0.00476561	0.00925003	-2.59626	SRGAP1
ENSG00000259493	ENSG00000259493.2	0.81551	-1.35036	2.63721	0.021327	0.0347932	-3.77673
ENSG00000173890	ENSG00000173890.12	0.815428	8.86507	20.6897	6.39275e-11	9.58375e-09	15.3951	GPR160
ENSG00000109814	ENSG00000109814.7	0.815295	4.81723	13.332	1.13433e-08	2.82705e-07	10.1178	UGDH
ENSG00000248780	ENSG00000248780.1	0.814792	-1.85544	3.95693	0.00182182	0.00393561	-1.29056	ARL4AP2
ENSG00000224334	ENSG00000224334.1	0.814566	1.428	4.16225	0.00125438	0.00285124	-1.58159
ENSG00000196586	ENSG00000196586.9	0.814419	5.68945	5.31558	0.000169593	0.000507142	-0.122245	MYO6
ENSG00000260534	ENSG00000260534.1	0.814264	1.32574	6.73209	1.86379e-05	7.85534e-05	2.79893
ENSG00000161243	ENSG00000161243.4	0.813945	-0.403273	3.79459	0.00245428	0.00512953	-1.88923	FBXO27
ENSG00000172493	ENSG00000172493.16	0.813925	8.21078	7.28531	8.4671e-06	4.11089e-05	2.89486	AFF1
ENSG00000168243	ENSG00000168243.6	0.81367	3.30478	12.1554	3.27586e-08	5.80638e-07	9.14934	GNG4
ENSG00000226608	ENSG00000226608.2	0.813594	4.93146	9.7998	3.66454e-07	3.44344e-06	6.42412	FTLP3
ENSG00000111540	ENSG00000111540.11	0.81339	4.45764	10.7943	1.25417e-07	1.53461e-06	7.61081	RAB5B
ENSG00000163349	ENSG00000163349.17	0.813074	8.37143	10.0862	2.66788e-07	2.71193e-06	6.56494	HIPK1
ENSG00000099940	ENSG00000099940.7	0.812828	5.45056	15.959	1.39348e-09	7.28519e-08	12.2854	SNAP29
ENSG00000269979	ENSG00000269979.1	0.812226	0.990383	6.48038	2.70437e-05	0.000106825	2.46962	NA
ENSG00000070756	ENSG00000070756.9	0.812015	10.1724	5.46949	0.000131622	0.000407397	-0.0673707	PABPC1
ENSG00000122203	ENSG00000122203.10	0.811911	5.7414	18.8202	1.97957e-10	2.06821e-08	14.3172	KIAA1191
ENSG00000152332	ENSG00000152332.11	0.811678	9.48267	18.5792	2.30768e-10	2.32413e-08	14.0271	UHMK1
ENSG00000213194	ENSG00000213194.3	0.81137	-1.23638	4.13891	0.00130844	0.00295158	-1.04581	CDK7P1
ENSG00000272156	ENSG00000272156.1	0.811269	-0.721524	4.79713	0.000408038	0.00107924	0.0291742
ENSG00000224138	ENSG00000224138.1	0.809912	0.608735	4.39998	0.000819012	0.00196705	-0.979543
ENSG00000198833	ENSG00000198833.6	0.809702	8.27296	20.6338	6.60298e-11	9.6773e-09	15.3768	UBE2J1
ENSG00000136010	ENSG00000136010.9	0.808341	6.09575	6.2708	3.71114e-05	0.000139568	1.44529	ALDH1L2
ENSG00000205269	ENSG00000205269.4	0.807917	6.8049	13.7439	7.97755e-09	2.24457e-07	10.3624	TMEM170B
ENSG00000225107	ENSG00000225107.1	0.807906	-1.91281	3.37766	0.00532555	0.0102048	-2.33906
ENSG00000266989	ENSG00000266989.1	0.807283	-1.60002	3.2025	0.00739428	0.0136161	-2.70734	FTLP5
ENSG00000225507	ENSG00000225507.1	0.807105	1.30849	5.67877	9.37493e-05	0.000304775	1.12029
ENSG00000223452	ENSG00000223452.2	0.806888	-0.717659	5.06372	0.000258608	0.000728981	0.467684	HMGN2P18
ENSG00000109171	ENSG00000109171.10	0.806662	7.13064	18.2853	2.78925e-10	2.69843e-08	13.8964	SLAIN2
ENSG00000227258	ENSG00000227258.1	0.8063	-1.79053	3.45289	0.00462719	0.00901745	-2.21394	SMIM2-AS1
ENSG00000220205	ENSG00000220205.4	0.8056	1.93851	4.00333	0.00167384	0.0036521	-1.97491	VAMP2
ENSG00000261614	ENSG00000261614.1	0.805283	0.0902376	6.64289	2.12456e-05	8.72708e-05	2.86728	YBX3P1
ENSG00000165416	ENSG00000165416.10	0.804942	6.8862	14.6654	3.75126e-09	1.39265e-07	11.1574	SUGT1
ENSG00000162599	ENSG00000162599.11	0.804649	1.29702	6.41595	2.97878e-05	0.000115796	2.31061	NFIA
ENSG00000126464	ENSG00000126464.9	0.804577	4.16173	3.57368	0.00369464	0.00737014	-3.1392	PRR12
ENSG00000169607	ENSG00000169607.8	0.804512	5.57116	8.711	1.31423e-06	9.11696e-06	5.0189	CKAP2L
ENSG00000029153	ENSG00000029153.10	0.802436	6.41582	16.8351	7.42306e-10	4.84324e-08	12.8931	ARNTL2
ENSG00000105810	ENSG00000105810.5	0.802281	10.3575	15.9983	1.3538e-09	7.14712e-08	12.1318	CDK6
ENSG00000141434	ENSG00000141434.7	0.802174	-2.32502	2.61581	0.0221936	0.0360334	-3.60684	MEP1B
ENSG00000219626	ENSG00000219626.4	0.801952	2.82796	7.17856	9.82949e-06	4.63819e-05	3.21664	FAM228B
ENSG00000260628	ENSG00000260628.1	0.801862	-2.44591	2.35532	0.0359113	0.0553407	-4.03314
ENSG00000080298	ENSG00000080298.11	0.800673	4.27189	7.10012	1.09786e-05	5.07107e-05	2.90242	RFX3
ENSG00000124313	ENSG00000124313.8	0.800043	1.19335	3.3444	0.00566752	0.010777	-3.05655	IQSEC2
ENSG00000066117	ENSG00000066117.10	0.799882	5.13094	12.2432	3.01748e-08	5.51259e-07	9.05896	SMARCD1
ENSG00000165185	ENSG00000165185.10	0.799719	5.95237	7.08241	1.12572e-05	5.17781e-05	2.71706	KIAA1958
ENSG00000166783	ENSG00000166783.15	0.799716	5.8284	8.00058	3.22968e-06	1.87268e-05	4.04439	MARF1
ENSG00000272644	ENSG00000272644.1	0.79907	-1.16778	3.40851	0.00502713	0.0096906	-2.42113
ENSG00000018408	ENSG00000018408.10	0.798977	2.13193	8.09227	2.8668e-06	1.69888e-05	4.61925	WWTR1
ENSG00000119328	ENSG00000119328.7	0.798877	4.7139	16.1853	1.18072e-09	6.5444e-08	12.512	FAM206A
ENSG00000109787	ENSG00000109787.8	0.798716	5.05999	13.7625	7.85402e-09	2.22255e-07	10.49	KLF3
ENSG00000133961	ENSG00000133961.15	0.797358	6.63218	12.726	1.93796e-08	4.01472e-07	9.42938	NUMB
ENSG00000243317	ENSG00000243317.3	0.797291	5.18519	14.1749	5.57486e-09	1.79189e-07	10.8395	STMP1
ENSG00000110367	ENSG00000110367.7	0.797245	7.36465	7.71782	4.69312e-06	2.53209e-05	3.55593	DDX6
ENSG00000260536	ENSG00000260536.1	0.797088	0.297779	3.51942	0.00408728	0.00807141	-2.53856
ENSG00000073282	ENSG00000073282.8	0.79649	1.58963	8.59019	1.52543e-06	1.03196e-05	5.34547	TP63
ENSG00000115464	ENSG00000115464.10	0.796407	7.60625	7.17285	9.90878e-06	4.67111e-05	2.75264	USP34
ENSG00000175319	ENSG00000175319.2	0.795497	-1.78177	2.146	0.0525098	0.0777121	-4.51007	NF1P5
ENSG00000147364	ENSG00000147364.12	0.795171	3.80304	12.1036	3.43937e-08	5.96168e-07	9.04456	FBXO25
ENSG00000261654	ENSG00000261654.1	0.795166	2.28991	4.64341	0.000533062	0.00135431	-0.859397
ENSG00000161202	ENSG00000161202.13	0.794945	5.34255	8.63424	1.44449e-06	9.8707e-06	4.93684	DVL3
ENSG00000180773	ENSG00000180773.10	0.794746	5.65591	11.1384	8.81772e-08	1.19018e-06	7.88078	SLC36A4
ENSG00000184898	ENSG00000184898.6	0.794252	4.23631	5.82191	7.45962e-05	0.000250298	0.898382	RBM43
ENSG00000240204	ENSG00000240204.2	0.7934	-1.60411	4.00278	0.0016755	0.00365492	-1.2443	SMKR1
ENSG00000169756	ENSG00000169756.12	0.793059	6.9257	18.1698	3.00708e-10	2.80853e-08	13.8242	LIMS1
ENSG00000165209	ENSG00000165209.14	0.792914	6.63689	16.9943	6.64178e-10	4.5765e-08	12.9992	STRBP
ENSG00000153179	ENSG00000153179.7	0.791448	5.11029	14.1004	5.92703e-09	1.8714e-07	10.7816	RASSF3
ENSG00000138081	ENSG00000138081.15	0.791307	5.88546	6.74612	1.82598e-05	7.72021e-05	2.20853	FBXO11
ENSG00000232864	ENSG00000232864.1	0.791111	-2.22674	3.55704	0.00381073	0.00757633	-1.96122	NUCKS1P1
ENSG00000251017	ENSG00000251017.1	0.790656	-1.66125	3.53177	0.00399429	0.00790366	-2.07987
ENSG00000082146	ENSG00000082146.8	0.790509	4.89365	14.504	4.26779e-09	1.51839e-07	11.1418	STRADB
ENSG00000224839	ENSG00000224839.1	0.790499	1.64458	6.89308	1.47541e-05	6.46057e-05	2.97289	RPL12P17
ENSG00000229204	ENSG00000229204.2	0.790161	0.0584647	4.91922	0.000330734	0.000899251	0.0612183	PTGES3P3
ENSG00000164841	ENSG00000164841.4	0.789888	-2.28482	2.92207	0.0125174	0.0216285	-3.07733	TMEM74
ENSG00000100852	ENSG00000100852.8	0.789771	-0.33492	3.56447	0.00375847	0.00748531	-2.30051	ARHGAP5
ENSG00000102081	ENSG00000102081.9	0.7897	5.46949	15.9578	1.39479e-09	7.28519e-08	12.2828	FMR1
ENSG00000118922	ENSG00000118922.12	0.789521	4.63969	8.78838	1.19554e-06	8.46095e-06	5.20622	KLF12
ENSG00000122034	ENSG00000122034.8	0.789491	6.47624	16.2275	1.14514e-09	6.43367e-08	12.431	GTF3A
ENSG00000104472	ENSG00000104472.5	0.789432	5.78562	17.0574	6.35712e-10	4.42722e-08	13.0892	CHRAC1
ENSG00000228051	ENSG00000228051.1	0.789098	-1.2866	3.06478	0.00957562	0.0170472	-3.01917
ENSG00000154380	ENSG00000154380.12	0.789086	1.0867	8.56744	1.56913e-06	1.05716e-05	5.39843	ENAH
ENSG00000198624	ENSG00000198624.8	0.788939	4.85992	15.4259	2.07662e-09	9.44043e-08	11.907	CCDC69
ENSG00000124613	ENSG00000124613.4	0.788857	2.04672	8.67762	1.36925e-06	9.42843e-06	5.40203	ZNF391
ENSG00000122958	ENSG00000122958.10	0.788165	6.31815	6.06926	5.05986e-05	0.000180313	1.09922	VPS26A
ENSG00000253854	ENSG00000253854.1	0.787834	1.06888	5.01935	0.000278815	0.00077724	0.0383449
ENSG00000162522	ENSG00000162522.6	0.787102	3.21138	5.05424	0.000262793	0.00073908	-0.287569	KIAA1522
ENSG00000138071	ENSG00000138071.9	0.787034	9.8018	9.83561	3.52053e-07	3.34331e-06	6.22237	ACTR2
ENSG00000253213	ENSG00000253213.1	0.786843	-1.8823	2.00242	0.0678169	0.0976649	-4.73814
ENSG00000169245	ENSG00000169245.4	0.785603	1.31972	7.41057	7.12023e-06	3.55541e-05	3.60482	CXCL10
ENSG00000144366	ENSG00000144366.11	0.785001	-0.85887	4.59929	0.000575891	0.00144795	-0.315331	GULP1
ENSG00000151692	ENSG00000151692.10	0.78478	4.73321	12.8789	1.68939e-08	3.66201e-07	9.70555	RNF144A
ENSG00000085832	ENSG00000085832.12	0.784475	7.52655	15.8734	1.48446e-09	7.59203e-08	12.1139	EPS15
ENSG00000064199	ENSG00000064199.2	0.784329	2.88399	8.17023	2.59244e-06	1.56559e-05	4.60343	SPA17
ENSG00000132122	ENSG00000132122.7	0.783979	1.17191	7.42612	6.96965e-06	3.49711e-05	3.84215	SPATA6
ENSG00000157657	ENSG00000157657.10	0.783663	5.39987	4.30223	0.000975157	0.00228343	-1.91442	ZNF618
ENSG00000256737	ENSG00000256737.1	0.783652	-1.95063	2.71072	0.0185946	0.0308298	-3.51742	RBBP4P5
ENSG00000139323	ENSG00000139323.9	0.783464	4.6111	13.947	6.72965e-09	2.01431e-07	10.689	POC1B
ENSG00000049246	ENSG00000049246.10	0.783344	2.56205	7.48551	6.42512e-06	3.26561e-05	3.69839	PER3
ENSG00000161847	ENSG00000161847.9	0.783331	4.85667	5.50859	0.00012348	0.000384985	0.286648	RAVER1
ENSG00000271882	ENSG00000271882.1	0.782474	0.196424	3.19584	0.0074872	0.0137615	-3.10557
ENSG00000188177	ENSG00000188177.9	0.781849	5.62827	11.4895	6.21265e-08	9.15693e-07	8.25874	ZC3H6
ENSG00000217416	ENSG00000217416.3	0.781779	-1.85751	3.48241	0.00437921	0.00858232	-2.13243	ISCA1P1
ENSG00000247877	ENSG00000247877.2	0.781672	-1.48673	3.33382	0.00578088	0.0109575	-2.48914
ENSG00000161654	ENSG00000161654.5	0.78146	5.6335	13.5749	9.2065e-09	2.44887e-07	10.2768	LSM12
ENSG00000225475	ENSG00000225475.1	0.780883	0.9419	6.45436	2.8118e-05	0.000110429	2.42285
ENSG00000111206	ENSG00000111206.8	0.780728	6.1086	15.9431	1.40999e-09	7.33582e-08	12.2324	FOXM1
ENSG00000079102	ENSG00000079102.12	0.780457	-2.42658	3.09269	0.0090868	0.0163003	-2.77461	RUNX1T1
ENSG00000185591	ENSG00000185591.5	0.780292	8.11209	13.9632	6.63984e-09	2.00615e-07	10.5046	SP1
ENSG00000187231	ENSG00000187231.9	0.779807	5.85067	11.3114	7.4123e-08	1.04351e-06	8.05217	SESTD1
ENSG00000115364	ENSG00000115364.9	0.779761	5.89011	16.2257	1.14659e-09	6.43367e-08	12.4634	MRPL19
ENSG00000166987	ENSG00000166987.10	0.779725	4.30566	3.03793	0.0100709	0.0178247	-4.17015	MBD6
ENSG00000163125	ENSG00000163125.11	0.779663	6.56295	6.40813	3.01404e-05	0.000116936	1.63102	RPRD2
ENSG00000240418	ENSG00000240418.1	0.779603	0.380468	4.10951	0.00138001	0.00308855	-1.47007
ENSG00000144681	ENSG00000144681.6	0.77959	1.1546	7.69144	4.86193e-06	2.60884e-05	4.21472	STAC
ENSG00000022267	ENSG00000022267.12	0.779297	2.28877	9.32411	6.31241e-07	5.1227e-06	6.17701	FHL1
ENSG00000188848	ENSG00000188848.11	0.779155	6.04252	11.3655	7.0236e-08	1.00537e-06	8.09536	BEND4
ENSG00000187446	ENSG00000187446.7	0.778513	6.98878	19.1951	1.56515e-10	1.78709e-08	14.5074	CHP1
ENSG00000237004	ENSG00000237004.3	0.77737	-0.125631	4.04049	0.00156428	0.00344289	-1.47984	ZNRF2P1
ENSG00000151846	ENSG00000151846.7	0.776743	3.87038	4.03967	0.00156662	0.00344689	-2.23239	PABPC3
ENSG00000205791	ENSG00000205791.2	0.776181	-2.24545	3.13987	0.00831655	0.0150895	-2.7014	LOH12CR2
ENSG00000124191	ENSG00000124191.13	0.776094	2.15823	4.75955	0.000435468	0.0011409	-0.634005	TOX2
ENSG00000172380	ENSG00000172380.5	0.775928	2.57423	10.6732	1.42271e-07	1.68723e-06	7.70414	GNG12
ENSG00000173889	ENSG00000173889.11	0.775919	6.7626	10.2046	2.34454e-07	2.44656e-06	6.77063	PHC3
ENSG00000265415	ENSG00000265415.1	0.775397	3.63619	8.2221	2.42554e-06	1.48999e-05	4.56856
ENSG00000211891	ENSG00000211891.4	0.775258	-3.08113	2.81679	0.0152488	0.0257898	-3.43858	IGHE
ENSG00000260388	ENSG00000260388.1	0.775251	-1.32084	2.28771	0.0406319	0.0618726	-4.37868	LINC00562
ENSG00000259394	ENSG00000259394.2	0.775016	1.74434	6.44165	2.86595e-05	0.000112142	2.25796
ENSG00000047849	ENSG00000047849.17	0.774801	6.86666	8.76671	1.22756e-06	8.65332e-06	5.00333	MAP4
ENSG00000179195	ENSG00000179195.11	0.774666	6.12397	12.3512	2.72944e-08	5.12462e-07	9.09073	ZNF664
ENSG00000270789	ENSG00000270789.1	0.774303	0.0291513	5.55245	0.000114973	0.000362432	1.15849
ENSG00000089050	ENSG00000089050.10	0.77376	2.45973	10.3164	2.07777e-07	2.22571e-06	7.31168	RBBP9
ENSG00000175387	ENSG00000175387.11	0.773175	7.63325	19.5711	1.24196e-10	1.51475e-08	14.7307	SMAD2
ENSG00000101846	ENSG00000101846.6	0.772665	3.47439	11.271	7.71709e-08	1.07544e-06	8.23372	STS
ENSG00000212556	ENSG00000212556.1	0.772504	1.39884	6.60946	2.23203e-05	9.0887e-05	2.58605
ENSG00000185787	ENSG00000185787.10	0.77232	7.46631	6.05331	5.18673e-05	0.0001839	1.00769	MORF4L1
ENSG00000116016	ENSG00000116016.9	0.772163	6.58365	11.8848	4.23308e-08	6.95095e-07	8.5992	EPAS1
ENSG00000174749	ENSG00000174749.5	0.772092	3.61669	13.2688	1.19822e-08	2.93781e-07	10.1779	FAM241A
ENSG00000151748	ENSG00000151748.10	0.771356	5.19316	13.0804	1.41311e-08	3.26111e-07	9.85774	SAV1
ENSG00000130338	ENSG00000130338.8	0.771145	5.40578	8.17437	2.57868e-06	1.55824e-05	4.31787	TULP4
ENSG00000201558	ENSG00000201558.1	0.770554	-2.0267	3.00375	0.0107383	0.0188867	-3.0118	RNVU1-6
ENSG00000143845	ENSG00000143845.10	0.770544	-1.38228	3.22222	0.00712575	0.013176	-2.71951	ETNK2
ENSG00000227285	ENSG00000227285.1	0.770202	-0.195333	5.04296	0.000267865	0.000751191	0.335621	NA
ENSG00000196233	ENSG00000196233.7	0.770102	5.44333	9.0265	8.96888e-07	6.71777e-06	5.43773	LCOR
ENSG00000270978	ENSG00000270978.1	0.769809	-1.68477	3.87562	0.00211445	0.00449022	-1.45704
ENSG00000055609	ENSG00000055609.13	0.769687	7.6624	4.91833	0.000331235	0.000900193	-0.94245	KMT2C
ENSG00000112419	ENSG00000112419.10	0.769274	7.58757	19.8433	1.05323e-10	1.37896e-08	14.9064	PHACTR2
ENSG00000135870	ENSG00000135870.7	0.76908	7.12343	9.95313	3.08899e-07	3.02289e-06	6.46055	RC3H1
ENSG00000115935	ENSG00000115935.12	0.768484	6.53462	10.2582	2.21223e-07	2.3358e-06	6.84495	WIPF1
ENSG00000115808	ENSG00000115808.7	0.767841	6.26007	13.3732	1.09459e-08	2.75597e-07	10.0558	STRN
ENSG00000258657	ENSG00000258657.1	0.767402	-2.30719	2.57682	0.0238617	0.038465	-3.68978
ENSG00000110321	ENSG00000110321.11	0.766862	10.3311	12.604	2.16428e-08	4.33718e-07	9.18189	EIF4G2
ENSG00000173744	ENSG00000173744.13	0.766469	7.1804	18.2945	2.77254e-10	2.69554e-08	13.9007	AGFG1
ENSG00000186687	ENSG00000186687.11	0.766042	5.67043	15.1568	2.55209e-09	1.08486e-07	11.6309	LYRM7
ENSG00000226499	ENSG00000226499.1	0.766031	1.10539	6.4574	2.79902e-05	0.000110006	2.39685
ENSG00000137601	ENSG00000137601.11	0.765943	3.82056	9.74647	3.89085e-07	3.58575e-06	6.48359	NEK1
ENSG00000113360	ENSG00000113360.12	0.765912	6.39211	5.46515	0.000132561	0.000410045	0.0804016	DROSHA
ENSG00000124222	ENSG00000124222.17	0.76581	4.29237	3.24754	0.00679528	0.0126351	-3.77033	STX16
ENSG00000136636	ENSG00000136636.8	0.765795	6.79795	16.5241	9.2502e-10	5.57078e-08	12.6439	KCTD3
ENSG00000067992	ENSG00000067992.8	0.765564	3.93154	10.8173	1.22463e-07	1.51166e-06	7.68975	PDK3
ENSG00000048740	ENSG00000048740.13	0.765384	8.1675	10.4951	1.71652e-07	1.92303e-06	7.0405	CELF2
ENSG00000239455	ENSG00000239455.1	0.765158	-0.121547	5.19167	0.000208486	0.000606721	0.573069
ENSG00000182670	ENSG00000182670.9	0.764295	6.72729	12.9965	1.52172e-08	3.39603e-07	9.67762	TTC3
ENSG00000156304	ENSG00000156304.10	0.764225	5.79905	5.9086	6.50448e-05	0.00022309	0.875084	SCAF4
ENSG00000235162	ENSG00000235162.4	0.76389	2.53063	10.2296	2.28182e-07	2.39511e-06	7.19967	C12orf75
ENSG00000011258	ENSG00000011258.11	0.76369	5.39084	7.15458	1.01666e-05	4.77091e-05	2.86404	MBTD1
ENSG00000091039	ENSG00000091039.12	0.762983	8.65233	19.0059	1.76123e-10	1.94474e-08	14.3339	OSBPL8
ENSG00000119396	ENSG00000119396.6	0.762845	7.07256	9.79322	3.6917e-07	3.45726e-06	6.27116	RAB14
ENSG00000111647	ENSG00000111647.8	0.762247	7.49673	16.9757	6.72818e-10	4.58801e-08	12.9535	UHRF1BP1L
ENSG00000228348	ENSG00000228348.1	0.76143	-1.16551	3.25235	0.00673431	0.0125301	-2.70565	EFCAB14P1
ENSG00000187735	ENSG00000187735.8	0.760621	8.29292	16.7102	8.10528e-10	5.10191e-08	12.7297	TCEA1
ENSG00000107929	ENSG00000107929.10	0.760395	7.79821	9.42393	5.62172e-07	4.71615e-06	5.79177	LARP4B
ENSG00000198876	ENSG00000198876.8	0.760113	8.71392	20.5741	6.83612e-11	9.87165e-09	15.329	DCAF12
ENSG00000186479	ENSG00000186479.4	0.760083	-1.89829	1.70671	0.113005	0.153203	-5.17188	RGS7BP
ENSG00000116191	ENSG00000116191.13	0.760035	3.99611	14.3044	5.01546e-09	1.66664e-07	11.0505	RALGPS2
ENSG00000182552	ENSG00000182552.10	0.759876	4.60502	14.4505	4.45549e-09	1.56253e-07	11.1196	RWDD4
ENSG00000141576	ENSG00000141576.10	0.759581	3.46984	10.7515	1.31117e-07	1.59246e-06	7.66833	RNF157
ENSG00000111911	ENSG00000111911.5	0.759233	5.42144	14.5133	4.23622e-09	1.50989e-07	11.1135	HINT3
ENSG00000116954	ENSG00000116954.7	0.758741	4.65552	6.25877	3.77984e-05	0.000141459	1.55297	RRAGC
ENSG00000271976	ENSG00000271976.1	0.758149	1.22482	6.20327	4.11475e-05	0.000151841	1.99511
ENSG00000183779	ENSG00000183779.5	0.75798	1.08916	4.00116	0.00168047	0.00366371	-1.81105	ZNF703
ENSG00000213713	ENSG00000213713.3	0.757488	0.662603	4.46958	0.000723833	0.00176457	-0.871068	PIGCP1
ENSG00000253250	ENSG00000253250.2	0.757437	2.3771	8.17947	2.56184e-06	1.55168e-05	4.68907	C8orf88
ENSG00000050393	ENSG00000050393.7	0.757365	4.96157	16.463	9.66313e-10	5.73336e-08	12.7016	MCUR1
ENSG00000248113	ENSG00000248113.2	0.757194	0.430007	5.00337	0.000286488	0.000795579	0.135778
ENSG00000259764	ENSG00000259764.1	0.757151	-2.27336	2.88187	0.0134979	0.0231233	-3.14043	PCSK6-AS1
ENSG00000204923	ENSG00000204923.3	0.756978	1.66983	6.29979	3.55091e-05	0.000134367	2.0608	FBXO48
ENSG00000084676	ENSG00000084676.11	0.756796	5.51606	10.4613	1.77925e-07	1.97976e-06	7.14812	NCOA1
ENSG00000167034	ENSG00000167034.9	0.756719	-0.553584	4.66836	0.000510323	0.00130532	-0.254729	NKX3-1
ENSG00000070770	ENSG00000070770.4	0.756663	7.02437	9.50511	5.11973e-07	4.39643e-06	5.92548	CSNK2A2
ENSG00000165092	ENSG00000165092.8	0.756599	-0.465914	4.20491	0.00116146	0.00266408	-1.09927	ALDH1A1
ENSG00000272040	ENSG00000272040.1	0.755991	-0.359654	4.86524	0.000362827	0.000973437	0.0673784
ENSG00000177879	ENSG00000177879.10	0.755821	5.97482	15.5664	1.8672e-09	8.77271e-08	11.9416	AP3S1
ENSG00000120063	ENSG00000120063.5	0.755803	7.97148	16.1233	1.23535e-09	6.73378e-08	12.2941	GNA13
ENSG00000257742	ENSG00000257742.1	0.755777	4.54999	11.4055	6.7502e-08	9.78907e-07	8.25862	NA
ENSG00000233778	ENSG00000233778.2	0.755465	-0.806448	3.43931	0.00474602	0.00921748	-2.43652
ENSG00000123091	ENSG00000123091.4	0.755428	7.17776	19.0751	1.68662e-10	1.90365e-08	14.424	RNF11
ENSG00000153113	ENSG00000153113.19	0.755417	7.25208	14.5162	4.22635e-09	1.50989e-07	11.0155	CAST
ENSG00000105887	ENSG00000105887.10	0.755397	7.66144	18.5392	2.36753e-10	2.34828e-08	14.0501	MTPN
ENSG00000250027	ENSG00000250027.1	0.754718	-1.43757	2.16364	0.0508698	0.0755927	-4.56509
ENSG00000050748	ENSG00000050748.13	0.754377	6.48515	19.2294	1.53218e-10	1.75968e-08	14.5504	MAPK9
ENSG00000087076	ENSG00000087076.4	0.753688	-1.65489	3.40874	0.0050249	0.00968915	-2.31177	HSD17B14
ENSG00000137203	ENSG00000137203.6	0.753099	-1.10367	3.15318	0.00811133	0.0147635	-2.88701	TFAP2A
ENSG00000147471	ENSG00000147471.7	0.753095	6.77764	17.8832	3.63165e-10	3.14194e-08	13.6289	PLPBP
ENSG00000142784	ENSG00000142784.11	0.753082	5.90123	11.8111	4.54326e-08	7.27774e-07	8.56574	WDTC1
ENSG00000171681	ENSG00000171681.8	0.752676	6.92778	10.1701	2.43426e-07	2.52276e-06	6.72164	ATF7IP
ENSG00000174238	ENSG00000174238.10	0.752629	4.67918	10.9806	1.03519e-07	1.34457e-06	7.79337	PITPNA
ENSG00000244556	ENSG00000244556.1	0.75244	0.876252	3.99204	0.00170867	0.00371736	-1.78055	ODCP
ENSG00000255652	ENSG00000255652.2	0.752072	-1.54094	2.4238	0.0316673	0.0493975	-4.09942
ENSG00000150867	ENSG00000150867.9	0.751843	6.90159	19.4071	1.37304e-10	1.64422e-08	14.6493	PIP4K2A
ENSG00000138764	ENSG00000138764.9	0.751777	4.61398	6.58885	2.30116e-05	9.323e-05	2.07918	CCNG2
ENSG00000270081	ENSG00000270081.1	0.751699	4.12354	8.89806	1.04654e-06	7.59252e-06	5.39866	NA
ENSG00000136485	ENSG00000136485.10	0.751603	8.08588	10.7626	1.29605e-07	1.57702e-06	7.34268	DCAF7
ENSG00000134779	ENSG00000134779.10	0.750977	6.97802	17.4135	4.97845e-10	3.8216e-08	13.2892	TPGS2
ENSG00000111328	ENSG00000111328.2	0.750925	4.0047	12.2829	2.90803e-08	5.3726e-07	9.19852	CDK2AP1
ENSG00000197535	ENSG00000197535.10	0.750691	6.2138	12.7703	1.86212e-08	3.91543e-07	9.49384	MYO5A
ENSG00000144566	ENSG00000144566.6	0.750412	6.2607	17.1927	5.79024e-10	4.16536e-08	13.1645	RAB5A
ENSG00000125107	ENSG00000125107.12	0.750409	9.61898	10.335	2.03661e-07	2.19523e-06	6.81079	CNOT1
ENSG00000116525	ENSG00000116525.9	0.750376	2.34573	6.57173	2.36029e-05	9.53388e-05	2.37224	TRIM62
ENSG00000157653	ENSG00000157653.7	0.750318	-1.25122	3.23681	0.00693335	0.0128663	-2.72798	C9orf43
ENSG00000110315	ENSG00000110315.2	0.750315	5.54865	16.3842	1.02255e-09	5.97673e-08	12.6019	RNF141
ENSG00000077713	ENSG00000077713.14	0.750283	4.0829	13.654	8.60815e-09	2.34733e-07	10.474	SLC25A43
ENSG00000072364	ENSG00000072364.8	0.749685	7.13932	10.4952	1.71642e-07	1.92303e-06	7.0842	AFF4
ENSG00000070367	ENSG00000070367.11	0.749542	7.53785	17.82	3.78751e-10	3.20616e-08	13.5588	EXOC5
ENSG00000113615	ENSG00000113615.8	0.749158	5.91339	9.63337	4.4219e-07	3.93421e-06	6.14866	SEC24A
ENSG00000213281	ENSG00000213281.4	0.748801	8.51518	18.9681	1.80343e-10	1.96765e-08	14.3126	NRAS
ENSG00000065809	ENSG00000065809.9	0.748744	8.31995	17.8345	3.75116e-10	3.203e-08	13.5446	FAM107B
ENSG00000188021	ENSG00000188021.7	0.748486	5.08613	7.96714	3.37401e-06	1.93466e-05	4.06026	UBQLN2
ENSG00000235508	ENSG00000235508.2	0.748101	3.37924	9.55841	4.81637e-07	4.20394e-06	6.30923	RPS2P7
ENSG00000136381	ENSG00000136381.8	0.747998	7.68151	9.45062	5.45112e-07	4.60647e-06	5.82979	IREB2
ENSG00000080561	ENSG00000080561.9	0.747826	3.57953	11.7386	4.87223e-08	7.63285e-07	8.71191	MID2
ENSG00000101079	ENSG00000101079.16	0.747723	4.36909	15.5867	1.83883e-09	8.72291e-08	12.0715	NDRG3
ENSG00000225193	ENSG00000225193.5	0.747385	-1.16257	4.47341	0.000718943	0.00175395	-0.492087	RPS12P26
ENSG00000163840	ENSG00000163840.5	0.747275	7.58383	13.9418	6.75915e-09	2.01431e-07	10.5075	DTX3L
ENSG00000050730	ENSG00000050730.11	0.74708	-1.17071	3.07014	0.00947978	0.0168957	-3.03166	TNIP3
ENSG00000216866	ENSG00000216866.4	0.746986	3.64097	10.0669	2.72498e-07	2.75713e-06	6.8775	RPS2P55
ENSG00000232727	ENSG00000232727.2	0.746975	-1.65345	3.18366	0.00766034	0.0140382	-2.7238	YWHAEP1
ENSG00000270246	ENSG00000270246.2	0.746686	0.691552	4.63168	0.000544121	0.00137848	-0.582664	NA
ENSG00000160199	ENSG00000160199.10	0.745812	4.90518	9.93029	3.16819e-07	3.08173e-06	6.58634	PKNOX1
ENSG00000164190	ENSG00000164190.12	0.745521	7.23905	5.59007	0.000108169	0.000344245	0.247342	NIPBL
ENSG00000137575	ENSG00000137575.7	0.745199	8.08011	11.7816	4.67424e-08	7.42212e-07	8.42957	SDCBP
ENSG00000119280	ENSG00000119280.12	0.745044	3.81256	11.5877	5.64238e-08	8.50428e-07	8.52324	C1orf198
ENSG00000010017	ENSG00000010017.9	0.745016	6.4078	17.7081	4.08107e-10	3.35047e-08	13.5251	RANBP9
ENSG00000162980	ENSG00000162980.12	0.744901	7.77565	17.2735	5.47774e-10	4.03068e-08	13.1604	ARL5A
ENSG00000259659	ENSG00000259659.1	0.744334	-0.513782	4.02705	0.00160303	0.00351595	-1.40348
ENSG00000198846	ENSG00000198846.5	0.744171	-1.20912	3.74108	0.00270897	0.00560133	-1.80927	TOX
ENSG00000148337	ENSG00000148337.15	0.743773	6.43918	11.3089	7.43021e-08	1.04529e-06	8.00863	CIZ1
ENSG00000196951	ENSG00000196951.6	0.743724	1.4821	7.02157	1.22734e-05	5.53981e-05	3.18967	SCOC-AS1
ENSG00000164754	ENSG00000164754.8	0.743156	9.61801	10.8948	1.13039e-07	1.42948e-06	7.43843	RAD21
ENSG00000076201	ENSG00000076201.10	0.743094	4.19148	3.80857	0.00239185	0.00501266	-2.70494	PTPN23
ENSG00000106785	ENSG00000106785.10	0.742655	6.67588	7.96982	3.36219e-06	1.9307e-05	3.94379	TRIM14
ENSG00000180769	ENSG00000180769.4	0.742615	2.13683	7.49869	6.31048e-06	3.21715e-05	3.78595	WDFY3-AS2
ENSG00000234282	ENSG00000234282.1	0.742554	-1.42191	3.77287	0.00255458	0.00531737	-1.70155
ENSG00000111145	ENSG00000111145.3	0.742005	4.21589	8.73429	1.27723e-06	8.90747e-06	5.18295	ELK3
ENSG00000148225	ENSG00000148225.11	0.741873	2.55868	9.65646	4.30752e-07	3.86457e-06	6.53516	WDR31
ENSG00000152104	ENSG00000152104.7	0.741742	3.97477	6.2463	3.85247e-05	0.000143838	1.61493	PTPN14
ENSG00000197702	ENSG00000197702.7	0.741266	4.91992	10.6209	1.50294e-07	1.75274e-06	7.37503	PARVA
ENSG00000163904	ENSG00000163904.8	0.740667	5.55257	14.3274	4.92255e-09	1.65664e-07	10.9461	SENP2
ENSG00000187068	ENSG00000187068.2	0.740332	2.31963	6.72759	1.87611e-05	7.89814e-05	2.60836	C3orf70
ENSG00000101057	ENSG00000101057.11	0.740298	8.25277	15.9131	1.44155e-09	7.41116e-08	12.1196	MYBL2
ENSG00000214578	ENSG00000214578.4	0.740251	0.349813	4.87436	0.000357189	0.000960409	-0.0801439	HMGN2P15
ENSG00000170035	ENSG00000170035.11	0.739781	5.86496	14.9257	3.05448e-09	1.21677e-07	11.4301	UBE2E3
ENSG00000221823	ENSG00000221823.6	0.739699	5.56526	12.2653	2.95586e-08	5.42524e-07	9.04799	PPP3R1
ENSG00000162734	ENSG00000162734.8	0.739657	6.4902	18.0674	3.21579e-10	2.91899e-08	13.7723	PEA15
ENSG00000232368	ENSG00000232368.1	0.738095	4.45934	9.50793	5.10316e-07	4.38988e-06	6.11778	FTLP2
ENSG00000124214	ENSG00000124214.15	0.737415	6.58732	13.5703	9.24269e-09	2.44963e-07	10.216	STAU1
ENSG00000173451	ENSG00000173451.2	0.73682	3.92875	13.0817	1.4114e-08	3.26111e-07	9.97064	THAP2
ENSG00000173511	ENSG00000173511.5	0.73674	3.20399	11.2453	7.91846e-08	1.0953e-06	8.23336	VEGFB
ENSG00000109790	ENSG00000109790.12	0.736457	4.58593	13.6091	8.94272e-09	2.41182e-07	10.3916	KLHL5
ENSG00000229267	ENSG00000229267.2	0.736436	1.99909	7.24952	8.90003e-06	4.28087e-05	3.45322
ENSG00000060138	ENSG00000060138.8	0.736204	6.46145	17.2648	5.51047e-10	4.03068e-08	13.2035	YBX3
ENSG00000082213	ENSG00000082213.13	0.735853	6.19077	17.0584	6.35264e-10	4.42722e-08	13.0697	C5orf22
ENSG00000226445	ENSG00000226445.1	0.735817	0.281002	3.44657	0.00468206	0.00911036	-2.6702
ENSG00000272565	ENSG00000272565.1	0.735727	3.28035	10.7887	1.26143e-07	1.54254e-06	7.73352	NA
ENSG00000168724	ENSG00000168724.10	0.735594	7.02172	16.2028	1.16582e-09	6.52293e-08	12.3884	DNAJC21
ENSG00000226798	ENSG00000226798.1	0.735512	-2.10072	3.01582	0.0104977	0.0185083	-2.9495
ENSG00000258988	ENSG00000258988.1	0.735266	-1.5586	3.42413	0.00488247	0.00944605	-2.27886
ENSG00000074603	ENSG00000074603.14	0.735019	6.62197	11.4296	6.59113e-08	9.60261e-07	8.12672	DPP8
ENSG00000201098	ENSG00000201098.1	0.735014	-0.250936	4.11844	0.00135785	0.00304531	-1.31221	RNY1
ENSG00000235421	ENSG00000235421.1	0.734737	-2.53102	2.26293	0.0425065	0.0644075	-4.20365
ENSG00000128656	ENSG00000128656.9	0.734598	-1.72499	2.47398	0.028869	0.0455315	-3.96505	CHN1
ENSG00000160584	ENSG00000160584.11	0.734223	6.21634	9.38145	5.90523e-07	4.89957e-06	5.8224	SIK3
ENSG00000185477	ENSG00000185477.4	0.733428	0.0118958	4.42941	0.000777275	0.00187737	-0.786862	GPRIN3
ENSG00000115556	ENSG00000115556.9	0.733396	1.46684	5.07228	0.000254887	0.000720596	0.0519735	PLCD4
ENSG00000140403	ENSG00000140403.8	0.733232	5.20844	5.71499	8.84576e-05	0.000289778	0.602972	DNAJA4
ENSG00000088367	ENSG00000088367.16	0.732966	3.47558	9.77813	3.75476e-07	3.49146e-06	6.56536	EPB41L1
ENSG00000198948	ENSG00000198948.7	0.732867	-1.76704	2.81946	0.0151726	0.0256764	-3.34329	MFAP3L
ENSG00000187164	ENSG00000187164.13	0.732622	4.58195	7.63877	5.21871e-06	2.75289e-05	3.6477	SHTN1
ENSG00000158636	ENSG00000158636.12	0.732035	5.30631	8.88264	1.06623e-06	7.69841e-06	5.26432	EMSY
ENSG00000111052	ENSG00000111052.3	0.731952	7.64052	18.1801	2.98706e-10	2.80724e-08	13.8061	LIN7A
ENSG00000154642	ENSG00000154642.6	0.731859	5.60044	13.3144	1.15176e-08	2.85381e-07	10.0454	C21orf91
ENSG00000257207	ENSG00000257207.4	0.731792	1.20074	7.89948	3.68743e-06	2.0756e-05	4.50494
ENSG00000162923	ENSG00000162923.10	0.731782	7.61833	7.25285	8.85874e-06	4.26518e-05	2.87059	WDR26
ENSG00000129480	ENSG00000129480.8	0.731192	4.06704	12.2376	3.03336e-08	5.52489e-07	9.14631	DTD2
ENSG00000047579	ENSG00000047579.15	0.730657	2.31479	4.11912	0.00135617	0.00304247	-1.83548	DTNBP1
ENSG00000165238	ENSG00000165238.12	0.730338	2.14306	4.34734	0.000899572	0.00212954	-1.38288	WNK2
ENSG00000185650	ENSG00000185650.8	0.730295	1.63244	4.62105	0.000554343	0.00139986	-0.785789	ZFP36L1
ENSG00000183831	ENSG00000183831.6	0.730284	4.05243	7.76358	4.41488e-06	2.41301e-05	3.88897	ANKRD45
ENSG00000005436	ENSG00000005436.9	0.730172	5.6815	16.5087	9.35213e-10	5.58257e-08	12.6895	GCFC2
ENSG00000006451	ENSG00000006451.3	0.730098	4.99616	13.8336	7.39821e-09	2.12728e-07	10.5538	RALA
ENSG00000237729	ENSG00000237729.2	0.730001	-0.241742	3.98987	0.00171544	0.00373044	-1.55893
ENSG00000238247	ENSG00000238247.1	0.729545	-0.569858	4.39487	0.000826497	0.00198212	-0.730287
ENSG00000241316	ENSG00000241316.2	0.729482	-0.784522	3.75894	0.00262108	0.0054431	-1.84025	SUCLG2-AS1
ENSG00000228196	ENSG00000228196.1	0.729435	-0.747623	3.72448	0.00279337	0.00575103	-1.92782	PTPN2P1
ENSG00000138758	ENSG00000138758.7	0.729316	7.57301	16.6184	8.64979e-10	5.35878e-08	12.6842	2020-09-11
ENSG00000065833	ENSG00000065833.7	0.729037	4.63743	10.742	1.32421e-07	1.60136e-06	7.53666	ME1
ENSG00000112379	ENSG00000112379.8	0.728974	3.17986	6.05912	5.14016e-05	0.000182512	1.41828	ARFGEF3
ENSG00000239959	ENSG00000239959.1	0.728859	-1.74266	3.52197	0.0040679	0.00803637	-2.08119	ENPP7P2
ENSG00000005249	ENSG00000005249.8	0.728772	5.51456	14.5592	4.08308e-09	1.47452e-07	11.144	PRKAR2B
ENSG00000091656	ENSG00000091656.11	0.728622	0.0406082	3.72209	0.00280573	0.00577284	-2.10315	ZFHX4
ENSG00000198729	ENSG00000198729.4	0.72793	1.98562	7.62883	5.28916e-06	2.78109e-05	3.99301	PPP1R14C
ENSG00000273271	ENSG00000273271.1	0.727403	0.498408	3.32924	0.00583066	0.0110391	-2.93947
ENSG00000068305	ENSG00000068305.13	0.72723	5.65267	11.3602	7.0605e-08	1.00801e-06	8.11826	MEF2A
ENSG00000232917	ENSG00000232917.4	0.726822	-0.855816	3.14182	0.00828617	0.0150427	-2.97424	HSPE1P6
ENSG00000185811	ENSG00000185811.12	0.726673	7.7895	18.6176	2.25171e-10	2.27945e-08	14.0993	IKZF1
ENSG00000179151	ENSG00000179151.7	0.726547	4.63712	4.87125	0.000359101	0.000964496	-0.80351	EDC3
ENSG00000268688	ENSG00000268688.1	0.726448	-1.34953	2.60765	0.0225331	0.0365333	-3.83266	NA
ENSG00000272405	ENSG00000272405.1	0.726398	1.40715	3.01639	0.0104865	0.0184903	-3.71474
ENSG00000173598	ENSG00000173598.9	0.726325	6.61144	17.2964	5.39253e-10	4.03068e-08	13.2214	NUDT4
ENSG00000249639	ENSG00000249639.1	0.726311	0.446459	4.4878	0.000700864	0.00171624	-0.781462
ENSG00000220925	ENSG00000220925.2	0.72582	-2.35624	2.56857	0.0242301	0.0389949	-3.69944	IGBP1-AS2
ENSG00000175215	ENSG00000175215.5	0.725644	7.33636	10.2651	2.19589e-07	2.32105e-06	6.81069	CTDSP2
ENSG00000258608	ENSG00000258608.1	0.725628	-1.08048	4.34927	0.000896485	0.002123	-0.711718	DNAJC19P9
ENSG00000198315	ENSG00000198315.6	0.725407	4.47477	5.81782	7.50822e-05	0.000251628	0.853222	ZKSCAN8
ENSG00000213250	ENSG00000213250.5	0.72515	-2.32429	2.07701	0.0594105	0.0868127	-4.50948	RBMS2P1
ENSG00000257410	ENSG00000257410.1	0.724876	1.04237	6.79603	1.6979e-05	7.2758e-05	2.93909
ENSG00000261341	ENSG00000261341.1	0.724471	-2.08829	3.12948	0.00848038	0.015357	-2.75046
ENSG00000144218	ENSG00000144218.14	0.724348	5.4855	7.03895	1.19734e-05	5.43314e-05	2.68598	AFF3
ENSG00000205352	ENSG00000205352.6	0.724213	6.71864	16.5196	9.27961e-10	5.57078e-08	12.6422	PRR13
ENSG00000182774	ENSG00000182774.6	0.723889	-0.445161	2.3849	0.0340149	0.052687	-4.47226	RPS17
ENSG00000266648	ENSG00000266648.1	0.723813	-1.52541	3.48941	0.00432241	0.008482	-2.18785	SETP3
ENSG00000257674	ENSG00000257674.1	0.72377	-0.0282336	3.23631	0.00693993	0.0128761	-2.989
ENSG00000241472	ENSG00000241472.2	0.722958	2.14681	8.55759	1.58846e-06	1.06762e-05	5.22818	PTPRG-AS1
ENSG00000213113	ENSG00000213113.3	0.722256	-2.02589	2.7389	0.0176412	0.0293929	-3.44532	TUBB8P8
ENSG00000081154	ENSG00000081154.7	0.721995	7.21269	17.1706	5.87905e-10	4.19312e-08	13.1052	PCNP
ENSG00000141298	ENSG00000141298.13	0.721955	6.03119	5.18937	0.000209291	0.000608568	-0.369997	SSH2
ENSG00000182923	ENSG00000182923.12	0.721519	5.80277	13.5723	9.22736e-09	2.44887e-07	10.2621	CEP63
ENSG00000169967	ENSG00000169967.12	0.721361	7.11891	15.0065	2.86767e-09	1.17086e-07	11.4334	MAP3K2
ENSG00000171475	ENSG00000171475.9	0.720867	5.79684	13.9318	6.8155e-09	2.01843e-07	10.5852	WIPF2
ENSG00000198791	ENSG00000198791.7	0.720639	8.28139	16.0714	1.2831e-09	6.92231e-08	12.243	CNOT7
ENSG00000235205	ENSG00000235205.1	0.720503	-1.98664	2.86495	0.0139329	0.0237875	-3.21727	TATDN2P3
ENSG00000272112	ENSG00000272112.1	0.720295	-0.210019	4.04831	0.00154218	0.00340303	-1.44273
ENSG00000200594	ENSG00000200594.1	0.720022	-2.20355	1.97645	0.070994	0.101644	-4.70261	RNU6-824P
ENSG00000254912	ENSG00000254912.2	0.719715	3.37755	10.333	2.04095e-07	2.19869e-06	7.20822
ENSG00000159346	ENSG00000159346.8	0.719668	7.11012	15.6506	1.75258e-09	8.43602e-08	11.9531	ADIPOR1
ENSG00000225333	ENSG00000225333.5	0.71952	-1.41129	2.82594	0.0149896	0.0253886	-3.41583
ENSG00000204434	ENSG00000204434.4	0.719297	-1.25668	1.91645	0.0788639	0.111618	-5.02339	POTEKP
ENSG00000007047	ENSG00000007047.10	0.71912	4.30748	8.12175	2.75959e-06	1.64628e-05	4.35449	MARK4
ENSG00000253948	ENSG00000253948.1	0.718743	0.37444	5.25279	0.00018825	0.000555529	0.594182
ENSG00000261534	ENSG00000261534.1	0.718549	-1.01065	3.27378	0.0064691	0.0120916	-2.70884
ENSG00000151292	ENSG00000151292.13	0.718352	6.0439	13.0529	1.44767e-08	3.29441e-07	9.7718	CSNK1G3
ENSG00000139718	ENSG00000139718.6	0.718161	4.42266	3.11383	0.00873314	0.0157378	-4.03874	SETD1B
ENSG00000103187	ENSG00000103187.6	0.71791	8.4307	14.393	4.66741e-09	1.61379e-07	10.8664	COTL1
ENSG00000241685	ENSG00000241685.4	0.717863	6.86248	16.1104	1.24703e-09	6.75912e-08	12.3236	ARPC1A
ENSG00000171843	ENSG00000171843.11	0.717664	3.11359	8.49665	1.71385e-06	1.13519e-05	5.00739	MLLT3
ENSG00000067208	ENSG00000067208.10	0.717313	5.87666	13.3826	1.08573e-08	2.74071e-07	10.0867	EVI5
ENSG00000187123	ENSG00000187123.10	0.717065	2.75855	10.0163	2.88073e-07	2.87912e-06	6.92811	LYPD6
ENSG00000127328	ENSG00000127328.17	0.716763	2.5118	8.19398	2.51455e-06	1.53138e-05	4.69589	RAB3IP
ENSG00000189308	ENSG00000189308.6	0.71607	6.92566	16.7983	7.61736e-10	4.91608e-08	12.8439	LIN54
ENSG00000204619	ENSG00000204619.3	0.716057	2.0714	9.28114	6.63722e-07	5.32135e-06	6.15365	PPP1R11
ENSG00000137449	ENSG00000137449.11	0.71561	6.33181	6.98551	1.29213e-05	5.78177e-05	2.54245	CPEB2
ENSG00000125863	ENSG00000125863.13	0.715317	4.55938	13.3083	1.15791e-08	2.86039e-07	10.1189	MKKS
ENSG00000151923	ENSG00000151923.13	0.715166	6.13133	4.66703	0.000511516	0.00130786	-1.3115	TIAL1
ENSG00000155962	ENSG00000155962.8	0.715049	0.733767	6.39039	3.09569e-05	0.00011956	2.37392	CLIC2
ENSG00000227087	ENSG00000227087.3	0.714824	-1.55253	2.89034	0.013285	0.0228022	-3.28299	RBMX2P5
ENSG00000163577	ENSG00000163577.3	0.714489	4.84753	13.7205	8.13678e-09	2.27396e-07	10.4682	EIF5A2
ENSG00000131149	ENSG00000131149.13	0.714219	7.05716	5.11285	0.000238012	0.000679704	-0.570345	GSE1
ENSG00000161048	ENSG00000161048.7	0.71419	3.89349	6.47282	2.73513e-05	0.000107948	1.97606	NAPEPLD
ENSG00000203644	ENSG00000203644.2	0.714074	2.50646	10.0217	2.86365e-07	2.86789e-06	6.9718
ENSG00000234568	ENSG00000234568.3	0.714031	-0.725529	3.54643	0.00388675	0.00771341	-2.26163	BIN2P1
ENSG00000147570	ENSG00000147570.5	0.713951	4.30526	13.648	8.65159e-09	2.35331e-07	10.4459	DNAJC5B
ENSG00000119596	ENSG00000119596.13	0.713419	6.46597	6.31524	3.46852e-05	0.00013191	1.48766	YLPM1
ENSG00000100982	ENSG00000100982.7	0.71323	4.38667	5.55942	0.000113679	0.000358872	0.426011	PCIF1
ENSG00000102781	ENSG00000102781.9	0.713181	4.66779	13.638	8.72574e-09	2.36692e-07	10.4099	KATNAL1
ENSG00000166845	ENSG00000166845.9	0.713177	4.03202	5.05905	0.000260657	0.00073364	-0.393545	C18orf54
ENSG00000119862	ENSG00000119862.8	0.71307	1.87375	7.96908	3.36544e-06	1.93144e-05	4.47864	LGALSL
ENSG00000153071	ENSG00000153071.10	0.712646	4.6069	9.82693	3.55486e-07	3.36615e-06	6.49578	DAB2
ENSG00000158825	ENSG00000158825.5	0.712493	1.61322	6.95775	1.34448e-05	5.97652e-05	3.06877	CDA
ENSG00000136315	ENSG00000136315.3	0.712431	4.98742	12.2293	3.05676e-08	5.55335e-07	9.05022
ENSG00000235105	ENSG00000235105.1	0.712347	-1.03669	3.43015	0.0048279	0.00935337	-2.41204
ENSG00000047346	ENSG00000047346.8	0.712258	3.84205	4.73037	0.00045809	0.00118985	-0.949064	FAM214A
ENSG00000110958	ENSG00000110958.11	0.712257	8.43416	12.0711	3.54633e-08	6.07734e-07	8.71008	PTGES3
ENSG00000243477	ENSG00000243477.1	0.711953	-0.874524	3.14774	0.00819449	0.0148956	-2.95288	NAA80
ENSG00000139697	ENSG00000139697.7	0.711468	7.92251	13.4017	1.06802e-08	2.70993e-07	10.005	SBNO1
ENSG00000270728	ENSG00000270728.1	0.711271	1.40538	4.74377	0.00044755	0.00116829	-0.524411
ENSG00000223779	ENSG00000223779.4	0.710877	1.62938	6.94643	1.36649e-05	6.062e-05	3.06125
ENSG00000173166	ENSG00000173166.13	0.710653	-1.52473	2.53086	0.0259856	0.0414766	-3.91443	RAPH1
ENSG00000119522	ENSG00000119522.11	0.710588	6.303	15.1903	2.48704e-09	1.06412e-07	11.6222	DENND1A
ENSG00000007952	ENSG00000007952.13	0.710073	-0.853216	3.82678	0.00231303	0.00486355	-1.69556	NOX1
ENSG00000176087	ENSG00000176087.10	0.710006	5.57204	9.08689	8.346e-07	6.34561e-06	5.49906	SLC35A4
ENSG00000170684	ENSG00000170684.4	0.70985	1.89018	4.57714	0.000598733	0.00149695	-0.911688	ZNF296
ENSG00000104369	ENSG00000104369.4	0.70974	1.65914	6.6438	2.12172e-05	8.71907e-05	2.59607	JPH1
ENSG00000126368	ENSG00000126368.5	0.709694	3.23959	6.7203	1.89621e-05	7.97082e-05	2.4447	NR1D1
ENSG00000115993	ENSG00000115993.7	0.709671	6.16742	17.1756	5.8587e-10	4.19312e-08	13.1558	TRAK2
ENSG00000164924	ENSG00000164924.13	0.709631	9.70682	14.1249	5.80877e-09	1.85192e-07	10.598	YWHAZ
ENSG00000233087	ENSG00000233087.4	0.708992	0.0848949	4.70947	0.00047504	0.00122738	-0.308514	RAB6D
ENSG00000118200	ENSG00000118200.10	0.708787	4.9901	12.4074	2.59132e-08	4.93243e-07	9.23039	CAMSAP2
ENSG00000157152	ENSG00000157152.12	0.708742	0.736482	6.57074	2.36378e-05	9.54407e-05	2.64824	SYN2
ENSG00000233461	ENSG00000233461.1	0.708621	2.60423	8.91689	1.02302e-06	7.45769e-06	5.62166
ENSG00000169499	ENSG00000169499.10	0.708412	6.54349	18.2734	2.81076e-10	2.70591e-08	13.91	PLEKHA2
ENSG00000218283	ENSG00000218283.2	0.708312	3.09934	5.8949	6.64638e-05	0.000227193	1.1561	MORF4L1P1
ENSG00000170417	ENSG00000170417.10	0.708281	2.23058	7.14204	1.03477e-05	4.8305e-05	3.25027	TMEM182
ENSG00000100916	ENSG00000100916.9	0.708256	2.47287	8.21336	2.45282e-06	1.50393e-05	4.72642	BRMS1L
ENSG00000143545	ENSG00000143545.4	0.707874	6.00706	9.47366	5.30826e-07	4.51294e-06	5.94463	RAB13
ENSG00000139168	ENSG00000139168.3	0.707867	5.87666	11.9623	3.93155e-08	6.56561e-07	8.71708	ZCRB1
ENSG00000235655	ENSG00000235655.2	0.707577	6.38443	14.6162	3.90111e-09	1.42936e-07	11.1394	H3F3AP4
ENSG00000115966	ENSG00000115966.12	0.707523	6.92374	17.4583	4.82935e-10	3.74876e-08	13.3237	ATF2
ENSG00000186660	ENSG00000186660.14	0.707457	7.73659	17.6822	4.15249e-10	3.36986e-08	13.4552	ZFP91
ENSG00000257103	ENSG00000257103.4	0.707359	6.96828	13.0192	1.49141e-08	3.34742e-07	9.68667	LSM14A
ENSG00000085415	ENSG00000085415.11	0.707079	6.77099	13.5849	9.12869e-09	2.44248e-07	10.218	SEH1L
ENSG00000272338	ENSG00000272338.1	0.706907	-0.43579	3.94947	0.00184684	0.00398311	-1.58241
ENSG00000150054	ENSG00000150054.14	0.706773	1.08305	7.68907	4.87743e-06	2.61573e-05	4.22659	MPP7
ENSG00000186051	ENSG00000186051.4	0.706723	-1.68064	3.17968	0.00771782	0.0141219	-2.74116	TAL2
ENSG00000119900	ENSG00000119900.7	0.706576	8.40382	17.6111	4.3558e-10	3.42175e-08	13.3844	OGFRL1
ENSG00000243927	ENSG00000243927.1	0.706086	4.24653	7.31184	8.16072e-06	3.99174e-05	3.21413	MRPS6
ENSG00000213639	ENSG00000213639.5	0.705028	7.66698	14.7821	3.41971e-09	1.31292e-07	11.2238	PPP1CB
ENSG00000140379	ENSG00000140379.7	0.704997	-0.151297	5.36833	0.000155425	0.000470611	0.850064	BCL2A1
ENSG00000132388	ENSG00000132388.8	0.704986	5.53459	15.3002	2.28562e-09	9.99719e-08	11.7577	UBE2G1
ENSG00000090487	ENSG00000090487.6	0.704902	6.34866	16.4739	9.58817e-10	5.70612e-08	12.6256	SPG21
ENSG00000223861	ENSG00000223861.1	0.704278	-1.37984	2.52696	0.0261742	0.0417405	-3.96465
ENSG00000196437	ENSG00000196437.6	0.70387	4.80496	13.9002	6.99776e-09	2.04508e-07	10.6317	ZNF569
ENSG00000164309	ENSG00000164309.10	0.703813	6.09568	6.51246	2.57784e-05	0.000102695	1.83451	CMYA5
ENSG00000205293	ENSG00000205293.3	0.703741	-0.328853	3.99582	0.00169693	0.00369591	-1.52746	LINC01602
ENSG00000227525	ENSG00000227525.3	0.703548	-0.182582	3.75549	0.00263784	0.00546865	-1.99647	RPL7P6
ENSG00000213526	ENSG00000213526.3	0.70248	-2.09223	3.05205	0.00980742	0.0174007	-2.91374	SETP8
ENSG00000049167	ENSG00000049167.9	0.702456	4.32912	12.7909	1.82794e-08	3.88097e-07	9.65766	ERCC8
ENSG00000260086	ENSG00000260086.1	0.702427	-1.58159	2.99735	0.0108682	0.0190895	-3.07867
ENSG00000204272	ENSG00000204272.6	0.702254	4.16741	12.9078	1.64646e-08	3.58878e-07	9.78411	NBDY
ENSG00000248092	ENSG00000248092.3	0.702218	4.36747	12.904	1.65205e-08	3.59696e-07	9.76236	NNT-AS1
ENSG00000186395	ENSG00000186395.6	0.70215	3.40464	9.67001	4.24184e-07	3.81785e-06	6.44341	KRT10
ENSG00000102572	ENSG00000102572.10	0.702101	6.73902	17.7385	3.99902e-10	3.29986e-08	13.5307	STK24
ENSG00000150712	ENSG00000150712.6	0.701766	5.45143	12.7004	1.98328e-08	4.07083e-07	9.47613	MTMR12
ENSG00000198648	ENSG00000198648.6	0.701512	5.5644	14.3202	4.95129e-09	1.65664e-07	10.9395	STK39
ENSG00000186432	ENSG00000186432.4	0.701414	7.56095	17.5764	4.45856e-10	3.48851e-08	13.3865	KPNA4
ENSG00000225805	ENSG00000225805.3	0.701358	-1.73441	2.21429	0.0464261	0.0696959	-4.40674	DEFB131B
ENSG00000258561	ENSG00000258561.1	0.701128	-0.577558	4.04359	0.00155548	0.00342736	-1.36136
ENSG00000166501	ENSG00000166501.8	0.700812	7.841	18.6897	2.15047e-10	2.22279e-08	14.1452	PRKCB
ENSG00000271676	ENSG00000271676.1	0.700734	-2.28752	2.55632	0.0247874	0.0397745	-3.72381
ENSG00000180138	ENSG00000180138.6	0.700601	-1.83376	2.70538	0.0187811	0.0311021	-3.53377	CSNK1A1L
ENSG00000162636	ENSG00000162636.11	0.699937	7.58993	17.6545	4.23058e-10	3.4051e-08	13.4398	FAM102B
ENSG00000105323	ENSG00000105323.12	0.699826	8.58868	13.5534	9.37689e-09	2.47185e-07	10.1203	HNRNPUL1
ENSG00000168118	ENSG00000168118.7	0.699375	5.80876	13.1939	1.27909e-08	3.08601e-07	9.9145	RAB4A
ENSG00000232065	ENSG00000232065.1	0.699169	-2.48262	1.51557	0.154927	0.202302	-5.30556	LINC01063
ENSG00000233536	ENSG00000233536.2	0.699017	1.12557	6.29679	3.56714e-05	0.000134877	2.14537
ENSG00000198176	ENSG00000198176.8	0.699011	8.07745	19.7556	1.11041e-10	1.42427e-08	14.8352	TFDP1
ENSG00000079819	ENSG00000079819.12	0.698788	7.3593	9.27124	6.71456e-07	5.37173e-06	5.62081	EPB41L2
ENSG00000186314	ENSG00000186314.7	0.698734	3.25683	11.3515	7.12169e-08	1.0135e-06	8.33879	PRELID2
ENSG00000134954	ENSG00000134954.10	0.697877	6.84319	18.0362	3.28253e-10	2.95714e-08	13.7361	ETS1
ENSG00000186340	ENSG00000186340.10	0.697852	1.54873	3.6559	0.0031715	0.00643508	-2.54978	THBS2
ENSG00000129682	ENSG00000129682.9	0.697814	-2.37801	1.88177	0.0837687	0.117813	-4.82536	FGF13
ENSG00000266753	ENSG00000266753.2	0.69752	2.58903	6.2165	4.03219e-05	0.000149243	1.76094	NA
ENSG00000101888	ENSG00000101888.7	0.697408	7.10206	15.3893	2.13532e-09	9.55551e-08	11.7429	NXT2
ENSG00000268205	ENSG00000268205.1	0.697182	5.01511	9.96626	3.04443e-07	3.00148e-06	6.61962
ENSG00000131023	ENSG00000131023.8	0.696909	6.53581	6.40365	3.03448e-05	0.000117519	1.62433	LATS1
ENSG00000025039	ENSG00000025039.10	0.696816	6.18629	13.9904	6.49162e-09	1.98272e-07	10.6115	RRAGD
ENSG00000151893	ENSG00000151893.10	0.696347	6.75976	15.4909	1.97667e-09	9.11263e-08	11.8425	CACUL1
ENSG00000112305	ENSG00000112305.10	0.696239	4.30355	11.7044	5.03641e-08	7.80048e-07	8.59082	SMAP1
ENSG00000153989	ENSG00000153989.7	0.695879	6.87479	7.48786	6.40447e-06	3.25933e-05	3.24783	NUS1
ENSG00000236229	ENSG00000236229.1	0.695822	-0.646848	5.08904	0.00024777	0.000703884	0.510262	VEZF1P1
ENSG00000112531	ENSG00000112531.12	0.695541	8.89821	17.8245	3.7761e-10	3.20616e-08	13.5214	QKI
ENSG00000225119	ENSG00000225119.3	0.695525	-0.345678	3.07879	0.00932713	0.0166644	-3.18189	NA
ENSG00000096746	ENSG00000096746.13	0.695394	5.22577	4.12218	0.00134867	0.00302877	-2.23579	HNRNPH3
ENSG00000126070	ENSG00000126070.14	0.695369	5.74176	10.8994	1.12509e-07	1.42461e-06	7.61649	AGO3
ENSG00000178691	ENSG00000178691.6	0.695275	8.10693	14.2927	5.06319e-09	1.67957e-07	10.7922	SUZ12
ENSG00000115827	ENSG00000115827.9	0.695078	5.18952	13.1723	1.30356e-08	3.10688e-07	9.94191	DCAF17
ENSG00000163946	ENSG00000163946.9	0.695042	8.47316	16.7043	8.13913e-10	5.10685e-08	12.7205	TASOR
ENSG00000107438	ENSG00000107438.4	0.694999	5.92245	14.3778	4.72511e-09	1.62305e-07	10.9636	PDLIM1
ENSG00000101695	ENSG00000101695.4	0.694862	3.23725	10.3241	2.06055e-07	2.21252e-06	7.22718	RNF125
ENSG00000180228	ENSG00000180228.8	0.694677	4.78999	13.6006	9.00766e-09	2.41999e-07	10.3636	PRKRA
ENSG00000133739	ENSG00000133739.11	0.694521	6.95228	14.8185	3.32295e-09	1.28717e-07	11.281	LRRCC1
ENSG00000171016	ENSG00000171016.7	0.694467	4.93973	9.78651	3.7196e-07	3.47022e-06	6.41311	PYGO1
ENSG00000162441	ENSG00000162441.7	0.69438	5.28638	15.2759	2.32857e-09	1.00951e-07	11.7526	LZIC
ENSG00000164713	ENSG00000164713.5	0.69413	5.25525	14.347	4.84451e-09	1.63869e-07	10.9824	BRI3
ENSG00000120664	ENSG00000120664.6	0.693976	-2.06897	2.95846	0.0116911	0.0203476	-3.05128	SPART-AS1
ENSG00000236935	ENSG00000236935.1	0.693915	0.0345201	4.7182	0.000467877	0.00121222	-0.284111
ENSG00000236496	ENSG00000236496.2	0.69373	-1.63142	3.26667	0.0065559	0.0122391	-2.5887	GPS2P1
ENSG00000204842	ENSG00000204842.10	0.693547	5.27984	6.41373	2.98876e-05	0.000116097	1.73802	ATXN2
ENSG00000131171	ENSG00000131171.8	0.693483	7.98086	17.7423	3.98881e-10	3.29986e-08	13.4888	SH3BGRL
ENSG00000120729	ENSG00000120729.5	0.693445	1.00826	5.15168	0.000222955	0.000642591	0.284959	MYOT
ENSG00000005100	ENSG00000005100.8	0.693116	4.75514	7.31821	8.08898e-06	3.96257e-05	3.16826	DHX33
ENSG00000084070	ENSG00000084070.7	0.692649	10.5136	17.617	4.33846e-10	3.42175e-08	13.3365	SMAP2
ENSG00000152056	ENSG00000152056.12	0.691912	7.11177	15.4916	1.97564e-09	9.11263e-08	11.8268	AP1S3
ENSG00000086232	ENSG00000086232.8	0.691665	7.05061	15.3839	2.14401e-09	9.55551e-08	11.742	EIF2AK1
ENSG00000253555	ENSG00000253555.1	0.691635	-1.74687	1.91684	0.0788099	0.111549	-4.92115
ENSG00000144043	ENSG00000144043.7	0.691589	0.186178	5.50529	0.000124147	0.000386636	1.02825	TEX261
ENSG00000156639	ENSG00000156639.7	0.691561	5.88374	9.92641	3.18187e-07	3.09134e-06	6.50265	ZFAND3
ENSG00000228463	ENSG00000228463.4	0.691379	-2.24765	1.57277	0.141161	0.186483	-5.32585
ENSG00000198369	ENSG00000198369.5	0.691294	5.60465	7.79903	4.21144e-06	2.31806e-05	3.78261	SPRED2
ENSG00000036448	ENSG00000036448.5	0.691127	-1.67155	3.15135	0.00813919	0.0148046	-2.77156	MYOM2
ENSG00000184515	ENSG00000184515.6	0.691073	0.201028	5.50322	0.000124567	0.00038788	1.01745	BEX5
ENSG00000256360	ENSG00000256360.1	0.690854	-1.47814	2.64635	0.0209666	0.0342655	-3.73426	NA
ENSG00000136928	ENSG00000136928.4	0.690792	0.389605	5.63061	0.000101309	0.000325046	1.20369	GABBR2
ENSG00000163697	ENSG00000163697.12	0.690727	0.994308	8.13318	2.71915e-06	1.62859e-05	4.84699	APBB2
ENSG00000229164	ENSG00000229164.5	0.690506	-0.107381	5.11879	0.000235642	0.000673719	0.42835	NA
ENSG00000234042	ENSG00000234042.1	0.689676	-1.81972	2.97494	0.011335	0.0198138	-3.06106
ENSG00000106144	ENSG00000106144.15	0.689661	5.91442	5.9438	6.15434e-05	0.000212882	0.92064	CASP2
ENSG00000213671	ENSG00000213671.3	0.689561	-1.17913	3.50008	0.00423724	0.00833402	-2.24654	OLA1P2
ENSG00000136425	ENSG00000136425.8	0.689281	-2.03258	3.28142	0.00637707	0.0119389	-2.47981	CIB2
ENSG00000243015	ENSG00000243015.2	0.689057	1.04632	5.68202	9.32617e-05	0.00030334	1.14718	RN7SL737P
ENSG00000123609	ENSG00000123609.6	0.688769	6.47855	15.4071	2.10649e-09	9.51021e-08	11.7891	NMI
ENSG00000254480	ENSG00000254480.1	0.688534	-2.35215	2.36865	0.0350445	0.0540856	-4.05162
ENSG00000121774	ENSG00000121774.13	0.688298	7.5565	7.05563	1.1693e-05	5.33547e-05	2.57775	KHDRBS1
ENSG00000112335	ENSG00000112335.10	0.688188	8.30641	15.8135	1.5519e-09	7.75514e-08	12.04	SNX3
ENSG00000146278	ENSG00000146278.10	0.68817	7.83115	16.8435	7.37919e-10	4.83066e-08	12.8446	PNRC1
ENSG00000196230	ENSG00000196230.8	0.68801	5.50074	1.11033	0.288116	0.349041	-7.38604	TUBB
ENSG00000139726	ENSG00000139726.6	0.687734	6.59884	13.306	1.16016e-08	2.86236e-07	9.97135	DENR
ENSG00000233189	ENSG00000233189.1	0.687603	-1.69663	2.27642	0.0414764	0.0630363	-4.31549	RPL12P29
ENSG00000175582	ENSG00000175582.15	0.687487	6.54617	17.9565	3.45961e-10	3.0737e-08	13.6919	RAB6A
ENSG00000255387	ENSG00000255387.1	0.687183	-0.683736	3.18314	0.00766786	0.0140471	-2.93337
ENSG00000254614	ENSG00000254614.1	0.687155	-1.37227	3.26846	0.00653392	0.0122046	-2.64679
ENSG00000185515	ENSG00000185515.10	0.687153	4.35097	12.8098	1.79717e-08	3.82805e-07	9.67455	BRCC3
ENSG00000109686	ENSG00000109686.12	0.686982	3.10636	9.89922	3.27944e-07	3.16033e-06	6.75346	SH3D19
ENSG00000232453	ENSG00000232453.1	0.686754	-2.0884	2.42331	0.0316959	0.0494303	-4.00515
ENSG00000143248	ENSG00000143248.8	0.686742	2.17328	9.40154	5.76933e-07	4.8112e-06	6.28574	RGS5
ENSG00000163803	ENSG00000163803.8	0.686417	6.46781	17.4126	4.98156e-10	3.8216e-08	13.3103	PLB1
ENSG00000115977	ENSG00000115977.14	0.686224	5.38296	3.9809	0.00174376	0.00378447	-2.51294	AAK1
ENSG00000116761	ENSG00000116761.7	0.68622	1.20696	8.13155	2.72487e-06	1.63152e-05	4.77801	CTH
ENSG00000152402	ENSG00000152402.6	0.686175	1.23262	7.29216	8.38689e-06	4.08185e-05	3.63813	GUCY1A2
ENSG00000121892	ENSG00000121892.10	0.686126	8.76961	15.2854	2.31173e-09	1.00665e-07	11.6037	PDS5A
ENSG00000134698	ENSG00000134698.10	0.685855	7.11943	16.028	1.32458e-09	7.03063e-08	12.249	AGO4
ENSG00000238103	ENSG00000238103.3	0.685443	-1.69119	3.18046	0.00770647	0.0141064	-2.72925	RPL9P7
ENSG00000198963	ENSG00000198963.6	0.68509	0.642748	5.34131	0.000162521	0.000488857	0.677768	RORB
ENSG00000205100	ENSG00000205100.2	0.684821	1.44941	3.03837	0.0100625	0.0178122	-3.6979	HSP90AA4P
ENSG00000165698	ENSG00000165698.11	0.684511	1.10455	5.85086	7.12517e-05	0.000240845	1.43157	SPACA9
ENSG00000116750	ENSG00000116750.9	0.684482	6.97643	13.9044	6.97329e-09	2.04309e-07	10.4954	UCHL5
ENSG00000164237	ENSG00000164237.4	0.684458	-1.26013	2.57551	0.02392	0.0385464	-3.90347	CMBL
ENSG00000165675	ENSG00000165675.12	0.683799	5.12892	13.0473	1.45489e-08	3.29938e-07	9.83159	ENOX2
ENSG00000238116	ENSG00000238116.2	0.683577	0.315264	3.59469	0.00355308	0.00711811	-2.40095
ENSG00000107262	ENSG00000107262.12	0.683329	6.99336	14.9537	2.98827e-09	1.20505e-07	11.3928	BAG1
ENSG00000154813	ENSG00000154813.5	0.683251	4.85776	13.9769	6.56471e-09	1.99265e-07	10.6945	DPH3
ENSG00000104413	ENSG00000104413.11	0.683165	2.65006	8.84261	1.1192e-06	8.01315e-06	5.52999	ESRP1
ENSG00000162627	ENSG00000162627.12	0.683017	3.45929	12.0741	3.53615e-08	6.06519e-07	9.05431	SNX7
ENSG00000102221	ENSG00000102221.9	0.682799	0.794236	4.71722	0.000468677	0.00121413	-0.450771	JADE3
ENSG00000128872	ENSG00000128872.5	0.682541	0.166971	4.12901	0.00133211	0.00299638	-1.37501	TMOD2
ENSG00000188786	ENSG00000188786.9	0.682514	6.19585	8.12896	2.734e-06	1.63499e-05	4.19642	MTF1
ENSG00000165480	ENSG00000165480.11	0.682489	6.08853	16.0529	1.30064e-09	6.92231e-08	12.3173	SKA3
ENSG00000163596	ENSG00000163596.12	0.682253	2.04722	6.69828	1.95839e-05	8.19711e-05	2.60335	ICA1L
ENSG00000102172	ENSG00000102172.11	0.682204	6.61125	11.3619	7.04877e-08	1.00801e-06	8.05259	SMS
ENSG00000234152	ENSG00000234152.1	0.682088	-0.329539	4.6477	0.00052908	0.00134634	-0.334898	ELOBP1
ENSG00000144677	ENSG00000144677.10	0.681892	5.10812	11.5753	5.71071e-08	8.57436e-07	8.38202	CTDSPL
ENSG00000138041	ENSG00000138041.11	0.681871	7.97395	17.6955	4.11583e-10	3.35398e-08	13.4567	NA
ENSG00000100580	ENSG00000100580.7	0.681824	7.18838	16.3762	1.02845e-09	5.9934e-08	12.5154	TMED8
ENSG00000158856	ENSG00000158856.13	0.681739	-0.712817	3.00462	0.0107209	0.0188612	-3.28049	DMTN
ENSG00000168807	ENSG00000168807.12	0.681534	3.3845	10.6155	1.51152e-07	1.75858e-06	7.53681	SNTB2
ENSG00000118058	ENSG00000118058.16	0.681268	4.93858	5.41892	0.000143003	0.000437997	0.128185	KMT2A
ENSG00000167460	ENSG00000167460.10	0.680934	8.20445	14.9747	2.9398e-09	1.18796e-07	11.3653	TPM4
ENSG00000236537	ENSG00000236537.1	0.680775	2.51495	9.48414	5.24463e-07	4.47045e-06	6.3423	NA
ENSG00000230863	ENSG00000230863.2	0.680646	-0.366673	4.83952	0.000379252	0.00101308	0.00825848
ENSG00000238465	ENSG00000238465.1	0.680557	-1.33495	2.48565	0.0282532	0.0446707	-4.0469	NA
ENSG00000266389	ENSG00000266389.1	0.680554	-1.58864	2.23657	0.0445902	0.0672328	-4.40278
ENSG00000237429	ENSG00000237429.1	0.680535	-0.845064	3.21379	0.00723928	0.0133583	-2.82898
ENSG00000163110	ENSG00000163110.10	0.68026	6.67771	15.5566	1.88105e-09	8.81671e-08	11.8969	PDLIM5
ENSG00000153560	ENSG00000153560.7	0.680144	7.14384	10.4505	1.79993e-07	1.99457e-06	7.0316	UBP1
ENSG00000080845	ENSG00000080845.13	0.680128	3.37752	5.80496	7.66309e-05	0.000255988	0.971509	DLGAP4
ENSG00000073921	ENSG00000073921.13	0.680035	7.51631	14.7298	3.56425e-09	1.34722e-07	11.1866	PICALM
ENSG00000144711	ENSG00000144711.9	0.679847	3.03066	3.66158	0.00313831	0.00638026	-2.8182	IQSEC1
ENSG00000048649	ENSG00000048649.9	0.67917	7.18214	9.70993	4.05454e-07	3.69911e-06	6.16722	RSF1
ENSG00000232454	ENSG00000232454.2	0.678771	0.0861561	5.15321	0.00022238	0.000641215	0.464607
ENSG00000219699	ENSG00000219699.2	0.678074	-1.96701	3.21372	0.00724024	0.0133588	-2.60187
ENSG00000224321	ENSG00000224321.1	0.677865	0.744504	6.9584	1.34324e-05	5.97236e-05	3.22683	RPL12P14
ENSG00000250568	ENSG00000250568.1	0.677759	0.461702	3.41942	0.00492569	0.00951748	-2.76966
ENSG00000116044	ENSG00000116044.11	0.677366	7.2995	11.9828	3.85555e-08	6.48281e-07	8.66663	NFE2L2
ENSG00000121579	ENSG00000121579.8	0.677339	8.02697	17.7821	3.88441e-10	3.26008e-08	13.5163	NAA50
ENSG00000157106	ENSG00000157106.12	0.676951	7.58331	6.02316	5.43598e-05	0.000191218	0.954677	SMG1
ENSG00000102897	ENSG00000102897.5	0.676793	3.88879	11.8166	4.51924e-08	7.25702e-07	8.75046	LYRM1
ENSG00000228243	ENSG00000228243.2	0.676757	-0.000578658	5.0177	0.000279596	0.000779195	0.245876	NA
ENSG00000150510	ENSG00000150510.11	0.676566	0.660022	4.27843	0.00101764	0.00236935	-1.22137	FAM124A
ENSG00000233155	ENSG00000233155.1	0.676476	-0.584755	4.24833	0.00107416	0.00248738	-1.0158	HMGA1P8
ENSG00000218187	ENSG00000218187.2	0.676351	-1.55803	3.02581	0.0103025	0.0182068	-3.03465
ENSG00000080371	ENSG00000080371.4	0.676164	7.10073	16.949	6.85485e-10	4.62071e-08	12.9474	RAB21
ENSG00000143437	ENSG00000143437.16	0.67579	8.10014	15.9257	1.4282e-09	7.38581e-08	12.1356	ARNT
ENSG00000101745	ENSG00000101745.11	0.675787	6.69335	13.1854	1.28862e-08	3.09758e-07	9.86003	ANKRD12
ENSG00000198157	ENSG00000198157.6	0.675564	2.52943	4.82766	0.000387086	0.00103148	-0.587464	HMGN5
ENSG00000135049	ENSG00000135049.11	0.675323	6.29766	14.2332	5.31512e-09	1.73395e-07	10.8165	AGTPBP1
ENSG00000151552	ENSG00000151552.7	0.675301	3.57623	9.37031	5.98209e-07	4.94038e-06	6.05473	QDPR
ENSG00000165169	ENSG00000165169.6	0.675278	3.68804	11.0521	9.62392e-08	1.27019e-06	7.97087	DYNLT3
ENSG00000153363	ENSG00000153363.8	0.675261	3.70531	7.25584	8.82198e-06	4.25061e-05	3.19538	LINC00467
ENSG00000237819	ENSG00000237819.1	0.675201	2.35625	6.82787	1.62123e-05	7.0038e-05	2.75178
ENSG00000073803	ENSG00000073803.9	0.675144	4.50469	13.9284	6.83463e-09	2.01843e-07	10.6817	MAP3K13
ENSG00000073792	ENSG00000073792.11	0.674877	7.16944	9.67008	4.24149e-07	3.81785e-06	6.11821	IGF2BP2
ENSG00000162368	ENSG00000162368.9	0.674785	8.04575	14.8492	3.24363e-09	1.26917e-07	11.2659	CMPK1
ENSG00000258512	ENSG00000258512.1	0.674736	-1.08374	3.64081	0.00326153	0.00659865	-2.09297	LINC00239
ENSG00000083642	ENSG00000083642.14	0.674706	6.81327	5.07906	0.000251982	0.000714096	-0.616107	PDS5B
ENSG00000110422	ENSG00000110422.7	0.674436	9.4148	13.4168	1.05424e-08	2.68529e-07	9.97169	HIPK3
ENSG00000254373	ENSG00000254373.1	0.674433	1.68093	7.34578	7.78588e-06	3.83849e-05	3.6316
ENSG00000198478	ENSG00000198478.6	0.674116	2.84954	8.85244	1.10595e-06	7.93849e-06	5.50275	SH3BGRL2
ENSG00000203387	ENSG00000203387.2	0.67407	-2.39282	1.86418	0.0863618	0.120974	-4.84002
ENSG00000223803	ENSG00000223803.1	0.673939	4.23589	7.92765	3.55331e-06	2.01401e-05	4.08936	RPS20P14
ENSG00000165417	ENSG00000165417.7	0.673617	6.54083	11.7232	4.9453e-08	7.71412e-07	8.43468	GTF2A1
ENSG00000078114	ENSG00000078114.14	0.673546	1.9825	8.53518	1.63339e-06	1.09147e-05	5.2322	NEBL
ENSG00000084093	ENSG00000084093.11	0.673428	7.65996	7.92932	3.54555e-06	2.01072e-05	3.83972	REST
ENSG00000143164	ENSG00000143164.11	0.673336	7.21021	16.9835	6.69181e-10	4.57911e-08	12.9681	DCAF6
ENSG00000138802	ENSG00000138802.7	0.673124	5.86409	11.3674	7.01033e-08	1.00506e-06	8.10986	SEC24B
ENSG00000088038	ENSG00000088038.13	0.672957	4.79206	6.43993	2.87335e-05	0.000112363	1.82507	CNOT3
ENSG00000143194	ENSG00000143194.8	0.672705	0.364089	4.33784	0.000914978	0.00216055	-1.04599	MAEL
ENSG00000006740	ENSG00000006740.12	0.672566	1.13225	5.39448	0.000148869	0.000453206	0.651753	ARHGAP44
ENSG00000230409	ENSG00000230409.2	0.672359	3.29316	9.11109	8.10946e-07	6.22116e-06	5.77049	TCEA1P2
ENSG00000260896	ENSG00000260896.1	0.672217	0.0448185	4.74554	0.000446182	0.00116508	-0.256912	ARLNC1
ENSG00000221930	ENSG00000221930.5	0.671935	0.0781408	4.62292	0.000552529	0.00139582	-0.468208	FAM45BP
ENSG00000133863	ENSG00000133863.2	0.671758	6.33761	11.2409	7.95325e-08	1.09841e-06	7.94181	TEX15
ENSG00000008086	ENSG00000008086.6	0.671672	1.78306	8.22726	2.40957e-06	1.48204e-05	4.85469	CDKL5
ENSG00000197958	ENSG00000197958.8	0.671615	10.1178	10.4577	1.78617e-07	1.98408e-06	6.93573	RPL12
ENSG00000155849	ENSG00000155849.11	0.671484	5.40995	7.26052	8.76453e-06	4.22815e-05	3.02057	ELMO1
ENSG00000139433	ENSG00000139433.5	0.670925	3.43656	9.3159	6.37316e-07	5.15709e-06	5.99969	GLTP
ENSG00000119048	ENSG00000119048.3	0.670887	5.45276	7.88117	3.77752e-06	2.12037e-05	3.90831	UBE2B
ENSG00000052723	ENSG00000052723.7	0.670866	7.43304	16.5354	9.17571e-10	5.56178e-08	12.626	SIKE1
ENSG00000144118	ENSG00000144118.9	0.670844	6.24514	14.8291	3.29526e-09	1.28392e-07	11.3263	RALB
ENSG00000141027	ENSG00000141027.16	0.670826	7.68027	11.1346	8.85206e-08	1.19318e-06	7.76491	NCOR1
ENSG00000234222	ENSG00000234222.2	0.670293	-1.12667	3.20319	0.00738469	0.013601	-2.79046	LIX1L-AS1
ENSG00000235437	ENSG00000235437.3	0.67023	0.43861	5.19359	0.000207818	0.00060527	0.454585	LINC01278
ENSG00000228305	ENSG00000228305.1	0.66992	2.80229	9.46765	5.34515e-07	4.53449e-06	6.27777
ENSG00000181359	ENSG00000181359.5	0.669768	0.174165	3.08253	0.00926188	0.0165599	-3.32672	HSP90AA6P
ENSG00000174007	ENSG00000174007.7	0.66952	3.93759	9.1982	7.31597e-07	5.71087e-06	5.80237	CEP19
ENSG00000136273	ENSG00000136273.7	0.669356	4.99846	11.8823	4.24321e-08	6.96176e-07	8.70771	HUS1
ENSG00000101421	ENSG00000101421.3	0.668952	5.60894	7.38476	7.37783e-06	3.66725e-05	3.18545	CHMP4B
ENSG00000245937	ENSG00000245937.3	0.668928	3.50009	10.9152	1.10692e-07	1.40979e-06	7.84889	LINC01184
ENSG00000176407	ENSG00000176407.13	0.668916	6.27211	17.0827	6.24676e-10	4.39714e-08	13.0828	KCMF1
ENSG00000084628	ENSG00000084628.5	0.668886	-0.342436	4.16562	0.00124676	0.00283557	-1.18958	NKAIN1
ENSG00000229291	ENSG00000229291.1	0.668863	-2.09385	2.10216	0.0568021	0.0833647	-4.55913
ENSG00000134046	ENSG00000134046.7	0.668859	5.98604	14.7287	3.56717e-09	1.34722e-07	11.2571	MBD2
ENSG00000219559	ENSG00000219559.1	0.668432	-1.00341	4.15153	0.00127893	0.00289933	-1.09082
ENSG00000186298	ENSG00000186298.7	0.668325	8.6113	17.8954	3.60256e-10	3.14194e-08	13.5777	PPP1CC
ENSG00000198944	ENSG00000198944.4	0.668069	-1.71079	2.15557	0.051614	0.0765883	-4.52848	SOWAHA
ENSG00000147419	ENSG00000147419.12	0.66774	6.29705	13.1808	1.29385e-08	3.09776e-07	9.87362	CCDC25
ENSG00000056277	ENSG00000056277.11	0.667707	4.66322	11.518	6.04094e-08	8.9767e-07	8.36591	ZNF280C
ENSG00000132530	ENSG00000132530.12	0.667648	6.62402	15.5003	1.96265e-09	9.11217e-08	11.8628	XAF1
ENSG00000079387	ENSG00000079387.9	0.667642	5.11347	13.2868	1.17963e-08	2.89946e-07	10.0551	SENP1
ENSG00000155744	ENSG00000155744.5	0.66755	5.99036	12.5963	2.17953e-08	4.35885e-07	9.34154	FAM126B
ENSG00000164323	ENSG00000164323.8	0.666752	6.17463	14.087	5.99296e-09	1.88918e-07	10.6959	CFAP97
ENSG00000198015	ENSG00000198015.8	0.666711	6.63908	15.8256	1.53799e-09	7.74477e-08	12.1117	MRPL42
ENSG00000163170	ENSG00000163170.7	0.666055	4.89873	10.5038	1.70077e-07	1.91193e-06	7.24026	BOLA3
ENSG00000082074	ENSG00000082074.11	0.665908	4.97536	12.6717	2.03531e-08	4.13188e-07	9.48912	FYB1
ENSG00000213253	ENSG00000213253.5	0.66583	3.80798	8.97124	9.58253e-07	7.07486e-06	5.52624	RPL12P42
ENSG00000196091	ENSG00000196091.8	0.665594	-2.28253	2.43665	0.0309272	0.0483929	-4.26362	MYBPC1
ENSG00000213123	ENSG00000213123.6	0.665399	0.200953	4.26752	0.00103775	0.00241032	-1.14558	TCTEX1D2
ENSG00000139289	ENSG00000139289.9	0.664863	3.06057	8.16597	2.60668e-06	1.57129e-05	4.58746	PHLDA1
ENSG00000243711	ENSG00000243711.1	0.664668	-1.55291	2.93515	0.012214	0.0211506	-3.20777	RPL21P116
ENSG00000121879	ENSG00000121879.3	0.664622	5.67658	11.9916	3.82353e-08	6.43448e-07	8.76676	PIK3CA
ENSG00000198168	ENSG00000198168.4	0.664597	4.31604	9.99876	2.93702e-07	2.92199e-06	6.71814	SVIP
ENSG00000258352	ENSG00000258352.1	0.664517	0.529887	4.62804	0.0005476	0.00138586	-0.542712
ENSG00000136141	ENSG00000136141.10	0.664492	5.51855	10.6306	1.48782e-07	1.73717e-06	7.3371	LRCH1
ENSG00000236044	ENSG00000236044.1	0.664397	-0.539329	4.07485	0.00146957	0.00326549	-1.32258	FABP5P2
ENSG00000243802	ENSG00000243802.2	0.664382	-0.313449	4.52577	0.000655401	0.00161905	-0.562732
ENSG00000258011	ENSG00000258011.2	0.664329	1.09188	6.1676	4.34651e-05	0.0001589	1.94258	HMGA1P3
ENSG00000228107	ENSG00000228107.1	0.66407	-1.02249	3.49433	0.00428291	0.00841004	-2.27323
ENSG00000065615	ENSG00000065615.9	0.663968	6.3794	14.3251	4.93141e-09	1.65664e-07	10.8922	CYB5R4
ENSG00000179152	ENSG00000179152.14	0.663936	5.3406	13.4401	1.03327e-08	2.63881e-07	10.1743	TCAIM
ENSG00000144893	ENSG00000144893.8	0.663907	1.71851	6.46054	2.78589e-05	0.000109577	2.30561	MED12L
ENSG00000235477	ENSG00000235477.2	0.663854	1.72721	4.57115	0.000605065	0.00151105	-0.892243	NA
ENSG00000185236	ENSG00000185236.7	0.663802	3.53213	3.98517	0.00173023	0.00375677	-2.28961	RAB11B
ENSG00000132383	ENSG00000132383.7	0.663731	6.08219	6.03299	5.35334e-05	0.000188649	1.05452	RPA1
ENSG00000189067	ENSG00000189067.8	0.663484	6.02458	15.0414	2.79074e-09	1.149e-07	11.5149	LITAF
ENSG00000006459	ENSG00000006459.6	0.663275	1.69011	4.91592	0.000332607	0.000902842	-0.27726	KDM7A
ENSG00000224280	ENSG00000224280.1	0.663207	-0.586894	2.10945	0.0560667	0.082374	-4.85038
ENSG00000117155	ENSG00000117155.12	0.662976	5.56493	14.3834	4.70385e-09	1.62305e-07	10.9918	SSX2IP
ENSG00000131508	ENSG00000131508.11	0.662966	6.5901	14.9341	3.03458e-09	1.21377e-07	11.3946	UBE2D2
ENSG00000204650	ENSG00000204650.9	0.662869	-2.42623	1.78858	0.0983527	0.135614	-5.01046	LINC02210
ENSG00000175395	ENSG00000175395.11	0.662707	5.41533	13.2417	1.22692e-08	2.98951e-07	9.9882	ZNF25
ENSG00000114904	ENSG00000114904.8	0.662429	6.38554	12.8489	1.73541e-08	3.73294e-07	9.55423	NEK4
ENSG00000164823	ENSG00000164823.5	0.662016	6.6126	13.4385	1.03474e-08	2.63911e-07	10.0941	OSGIN2
ENSG00000140577	ENSG00000140577.11	0.661733	4.93015	11.7511	4.81386e-08	7.57526e-07	8.58083	CRTC3
ENSG00000137309	ENSG00000137309.15	0.661706	9.09514	9.5447	4.8925e-07	4.25715e-06	5.88999	HMGA1
ENSG00000114978	ENSG00000114978.13	0.661605	8.65299	17.2754	5.47061e-10	4.03068e-08	13.1352	MOB1A
ENSG00000213468	ENSG00000213468.3	0.661202	1.28656	5.81988	7.48363e-05	0.000250927	1.33335	FIRRE
ENSG00000234645	ENSG00000234645.2	0.661052	-0.215082	2.91823	0.012608	0.0217716	-3.54713	YWHAEP5
ENSG00000257267	ENSG00000257267.1	0.661038	5.76378	13.5812	9.15752e-09	2.44358e-07	10.2738	ZNF271P
ENSG00000250015	ENSG00000250015.1	0.660907	-1.49017	2.08834	0.0582215	0.0852212	-4.67626
ENSG00000165288	ENSG00000165288.10	0.660693	6.23138	8.6519	1.41335e-06	9.69503e-06	4.891	BRWD3
ENSG00000055070	ENSG00000055070.12	0.660689	6.3157	10.7455	1.31936e-07	1.59846e-06	7.40479	SZRD1
ENSG00000168090	ENSG00000168090.5	0.660461	5.57469	6.66551	2.05496e-05	8.49936e-05	2.10313	COPS6
ENSG00000203778	ENSG00000203778.3	0.66039	0.79799	5.1044	0.000241428	0.000688257	0.21104	FAM229B
ENSG00000255121	ENSG00000255121.2	0.660367	-1.55937	2.98265	0.0111722	0.019567	-3.10676
ENSG00000112290	ENSG00000112290.8	0.660294	4.66952	8.90504	1.03776e-06	7.54501e-06	5.34797	WASF1
ENSG00000215256	ENSG00000215256.3	0.660223	3.00416	10.9222	1.09908e-07	1.40344e-06	7.91571	DHRS4-AS1
ENSG00000159840	ENSG00000159840.11	0.659897	7.61844	10.8734	1.1556e-07	1.45107e-06	7.4823	ZYX
ENSG00000269890	ENSG00000269890.1	0.659884	0.171184	2.78356	0.0162274	0.0272945	-3.86989
ENSG00000232239	ENSG00000232239.2	0.65987	0.0731284	5.25053	0.000188958	0.000557366	0.634813	RBPJP5
ENSG00000108509	ENSG00000108509.16	0.659787	3.82248	5.15243	0.000222671	0.000641961	-0.207225	CAMTA2
ENSG00000148943	ENSG00000148943.7	0.659666	7.38932	17.2352	5.62346e-10	4.09034e-08	13.1456	LIN7C
ENSG00000233086	ENSG00000233086.3	0.659587	1.1657	6.90444	1.45147e-05	6.37134e-05	3.07281	LNCARSR
ENSG00000147010	ENSG00000147010.13	0.659348	7.51463	16.7938	7.64133e-10	4.91608e-08	12.8174	SH3KBP1
ENSG00000162869	ENSG00000162869.11	0.658819	5.33685	8.99305	9.3352e-07	6.93658e-06	5.39915	PPP1R21
ENSG00000136874	ENSG00000136874.6	0.658724	4.86006	13.126	1.35753e-08	3.18905e-07	9.92694	STX17
ENSG00000006625	ENSG00000006625.13	0.658639	6.10785	10.7565	1.30428e-07	1.58507e-06	7.42892	GGCT
ENSG00000048828	ENSG00000048828.12	0.658608	7.98643	14.2053	5.43765e-09	1.75931e-07	10.7199	FAM120A
ENSG00000186976	ENSG00000186976.10	0.658594	-2.03046	1.88452	0.0833693	0.117326	-4.8696	EFCAB6
ENSG00000075340	ENSG00000075340.18	0.658418	4.73581	10.6557	1.44912e-07	1.70178e-06	7.42952	ADD2
ENSG00000224411	ENSG00000224411.2	0.658158	4.30861	4.63361	0.000542284	0.00137436	-1.19513	HSP90AA2P
ENSG00000035141	ENSG00000035141.3	0.658063	5.95353	13.825	7.45167e-09	2.13329e-07	10.4787	FAM136A
ENSG00000172534	ENSG00000172534.9	0.658007	7.22167	6.5512	2.43335e-05	9.78019e-05	1.81912	HCFC1
ENSG00000255867	ENSG00000255867.1	0.657933	-1.31364	2.682	0.0196186	0.0323446	-3.7098	DENND5B-AS1
ENSG00000162437	ENSG00000162437.10	0.657845	2.53248	8.19047	2.52589e-06	1.53674e-05	4.68375	RAVER2
ENSG00000120262	ENSG00000120262.8	0.657825	1.49588	5.21493	0.000200529	0.000586738	0.274343	CCDC170
ENSG00000123106	ENSG00000123106.6	0.65778	5.40597	12.7532	1.89105e-08	3.94249e-07	9.531	CCDC91
ENSG00000169375	ENSG00000169375.11	0.657719	7.12846	7.29201	8.38858e-06	4.08185e-05	2.95181	SIN3A
ENSG00000164172	ENSG00000164172.14	0.657237	3.97167	12.014	3.74309e-08	6.32622e-07	8.93531	MOCS2
ENSG00000189014	ENSG00000189014.6	0.65722	0.357031	4.9979	0.00028917	0.000801327	0.134595	SHLD2P3
ENSG00000170043	ENSG00000170043.7	0.657124	3.11689	6.121	4.67028e-05	0.000168702	1.52118	TRAPPC1
ENSG00000149547	ENSG00000149547.10	0.657099	7.65594	15.0503	2.77148e-09	1.14347e-07	11.446	EI24
ENSG00000184188	ENSG00000184188.6	0.657043	-1.47495	3.3207	0.00592465	0.0111944	-2.51163
ENSG00000136842	ENSG00000136842.9	0.656892	2.78966	5.35251	0.000159539	0.000480919	0.287663	TMOD1
ENSG00000197358	ENSG00000197358.8	0.656669	1.34101	6.65389	2.09041e-05	8.61565e-05	2.63733	BNIP3P1
ENSG00000148773	ENSG00000148773.8	0.656467	9.26212	3.78478	0.00249905	0.00521407	-3.09596	MKI67
ENSG00000138756	ENSG00000138756.13	0.656044	6.47471	15.8549	1.50495e-09	7.63715e-08	12.1445	BMP2K
ENSG00000120727	ENSG00000120727.8	0.655998	5.46017	13.7017	8.26725e-09	2.29652e-07	10.4037	PAIP2
ENSG00000269416	ENSG00000269416.1	0.655954	1.11128	6.39084	3.09363e-05	0.00011951	2.29845	LINC01224
ENSG00000162999	ENSG00000162999.8	0.655811	3.689	9.43035	5.58019e-07	4.68731e-06	6.11431	DUSP19
ENSG00000169570	ENSG00000169570.5	0.655674	4.01867	11.3146	7.38821e-08	1.04181e-06	8.21636	DTWD2
ENSG00000271868	ENSG00000271868.1	0.655662	-2.27082	1.71965	0.110568	0.150293	-5.07893
ENSG00000130699	ENSG00000130699.12	0.655355	4.94005	6.66933	2.04344e-05	8.46468e-05	2.16869	TAF4
ENSG00000138593	ENSG00000138593.4	0.655195	5.63037	11.0727	9.42431e-08	1.25226e-06	7.81315	SECISBP2L
ENSG00000119185	ENSG00000119185.8	0.6547	6.14914	12.7395	1.91446e-08	3.97256e-07	9.4645	ITGB1BP1
ENSG00000132541	ENSG00000132541.6	0.654552	4.74963	10.1338	2.53247e-07	2.60667e-06	6.83231	RIDA
ENSG00000141425	ENSG00000141425.13	0.65394	7.27266	15.7337	1.64694e-09	8.10391e-08	12.0131	RPRD1A
ENSG00000124795	ENSG00000124795.10	0.65393	8.08744	12.2207	3.08144e-08	5.57599e-07	8.8708	DEK
ENSG00000136021	ENSG00000136021.13	0.653836	7.33049	16.9166	7.01141e-10	4.62071e-08	12.9156	SCYL2
ENSG00000186184	ENSG00000186184.11	0.653648	5.93733	12.5483	2.27699e-08	4.50785e-07	9.29664	POLR1D
ENSG00000185129	ENSG00000185129.4	0.653478	4.73287	7.00814	1.25105e-05	5.63259e-05	2.70889	PURA
ENSG00000172660	ENSG00000172660.7	0.653467	3.96192	3.08711	0.00918253	0.016442	-4.03477	NA
ENSG00000084463	ENSG00000084463.3	0.653347	6.37098	15.57	1.86206e-09	8.76955e-08	11.9242	WBP11
ENSG00000213399	ENSG00000213399.2	0.653331	2.23757	7.73196	4.60518e-06	2.49355e-05	4.0882
ENSG00000249863	ENSG00000249863.2	0.652943	3.001	9.72026	4.00754e-07	3.66535e-06	6.55022
ENSG00000234801	ENSG00000234801.2	0.652839	0.919193	2.90436	0.0129403	0.0222711	-3.84409	MORF4
ENSG00000129691	ENSG00000129691.11	0.652834	6.98055	13.04	1.46427e-08	3.31299e-07	9.70755	ASH2L
ENSG00000137561	ENSG00000137561.4	0.652774	-0.269411	3.42622	0.00486347	0.00941207	-2.58842	TTPA
ENSG00000138594	ENSG00000138594.8	0.652751	6.6249	15.3957	2.12497e-09	9.55551e-08	11.7715	TMOD3
ENSG00000213020	ENSG00000213020.4	0.652729	5.32444	7.55249	5.8648e-06	3.02704e-05	3.45342	ZNF611
ENSG00000107669	ENSG00000107669.13	0.652637	5.04746	13.4747	1.00304e-08	2.60128e-07	10.2281	ATE1
ENSG00000135272	ENSG00000135272.5	0.6526	6.04036	15.0668	2.73625e-09	1.14347e-07	11.5343	MDFIC
ENSG00000118985	ENSG00000118985.10	0.652226	4.67197	13.5769	9.1908e-09	2.44887e-07	10.3543	ELL2
ENSG00000229932	ENSG00000229932.2	0.652096	2.63125	5.0841	0.000249846	0.000708858	-0.149461	YWHAZP3
ENSG00000095261	ENSG00000095261.9	0.651866	4.80761	8.35157	2.05699e-06	1.31203e-05	4.61197	PSMD5
ENSG00000101052	ENSG00000101052.8	0.651712	5.15527	12.0033	3.78151e-08	6.38017e-07	8.81161	IFT52
ENSG00000009413	ENSG00000009413.11	0.651509	7.43168	9.61665	4.5068e-07	3.99168e-06	6.04407	REV3L
ENSG00000169764	ENSG00000169764.10	0.651475	7.04228	11.9629	3.92942e-08	6.56561e-07	8.65451	UGP2
ENSG00000168256	ENSG00000168256.13	0.651428	3.44225	10.0792	2.68827e-07	2.72842e-06	6.91671	NKIRAS2
ENSG00000188428	ENSG00000188428.12	0.65141	3.441	10.6261	1.49481e-07	1.7443e-06	7.53498	BLOC1S5
ENSG00000217624	ENSG00000217624.2	0.651285	2.84597	7.41921	7.0361e-06	3.52505e-05	3.55894
ENSG00000176654	ENSG00000176654.8	0.651268	-2.15723	2.63557	0.021392	0.0348848	-3.67133	NANOGP1
ENSG00000145675	ENSG00000145675.10	0.65118	7.36894	12.5019	2.3758e-08	4.67988e-07	9.17798	PIK3R1
ENSG00000187239	ENSG00000187239.12	0.651164	5.49663	14.3732	4.74266e-09	1.62453e-07	10.9891	FNBP1
ENSG00000128581	ENSG00000128581.11	0.650855	2.79362	7.67078	4.99865e-06	2.6669e-05	3.92367	IFT22
ENSG00000197889	ENSG00000197889.5	0.650681	-0.773894	3.31954	0.00593759	0.0112156	-2.67846	MEIG1
ENSG00000236753	ENSG00000236753.1	0.650611	0.133564	4.3381	0.000914551	0.00216006	-0.985161	MKLN1-AS
ENSG00000256325	ENSG00000256325.1	0.65045	-1.02682	3.76846	0.00257541	0.00535392	-1.7669
ENSG00000106330	ENSG00000106330.7	0.65027	3.18416	7.85145	3.92872e-06	2.19069e-05	4.11286	MOSPD3
ENSG00000135999	ENSG00000135999.7	0.650259	6.28655	15.8137	1.55171e-09	7.75514e-08	12.1226	EPC2
ENSG00000220412	ENSG00000220412.1	0.650198	-0.284819	4.32922	0.000929177	0.0021896	-0.929051
ENSG00000236257	ENSG00000236257.1	0.649874	0.0350048	4.7225	0.000464393	0.00120463	-0.30208	EI24P2
ENSG00000173517	ENSG00000173517.6	0.64987	4.04219	4.80921	0.000399608	0.00105938	-0.837687	PEAK1
ENSG00000152284	ENSG00000152284.4	0.649704	-0.665249	2.74726	0.0173676	0.0289913	-3.72906	TCF7L1
ENSG00000268423	ENSG00000268423.1	0.649538	-1.95481	1.78133	0.0995771	0.137153	-5.06078
ENSG00000121964	ENSG00000121964.10	0.649483	5.07239	14.6845	3.69449e-09	1.38202e-07	11.2824	GTDC1
ENSG00000196821	ENSG00000196821.5	0.649234	7.65416	15.3618	2.18054e-09	9.64498e-08	11.7024	C6orf106
ENSG00000225791	ENSG00000225791.2	0.6491	3.35075	11.2121	8.18654e-08	1.12306e-06	8.18579	TRAM2-AS1
ENSG00000123427	ENSG00000123427.11	0.649044	3.62787	10.864	1.16684e-07	1.46066e-06	7.77376	EEF1AKMT3
ENSG00000182512	ENSG00000182512.4	0.649031	5.66198	10.1239	2.55983e-07	2.62835e-06	6.74282	GLRX5
ENSG00000114126	ENSG00000114126.13	0.648698	4.43516	12.8159	1.78736e-08	3.8264e-07	9.67327	TFDP2
ENSG00000234080	ENSG00000234080.2	0.648571	-2.27605	2.66062	0.0204165	0.0334915	-3.56231
ENSG00000260804	ENSG00000260804.2	0.6484	2.94065	7.50429	6.26245e-06	3.19782e-05	3.65984	LINC01963
ENSG00000138311	ENSG00000138311.11	0.647916	-1.74312	2.03843	0.0636296	0.0923184	-4.78938	ZNF365
ENSG00000213236	ENSG00000213236.3	0.647835	2.8061	5.99673	5.66478e-05	0.00019792	1.37117	YWHAZP2
ENSG00000196236	ENSG00000196236.8	0.647814	5.49911	8.0963	2.85187e-06	1.69259e-05	4.20065	XPNPEP3
ENSG00000119326	ENSG00000119326.10	0.647697	5.72195	11.0898	9.26268e-08	1.23748e-06	7.81938	CTNNAL1
ENSG00000056586	ENSG00000056586.11	0.647529	7.03395	11.5936	5.60987e-08	8.47478e-07	8.27732	RC3H2
ENSG00000138587	ENSG00000138587.5	0.647479	3.71496	10.1898	2.38259e-07	2.47969e-06	7.00956	MNS1
ENSG00000213683	ENSG00000213683.3	0.647428	0.334835	4.29353	0.000990463	0.00231485	-1.12862
ENSG00000122299	ENSG00000122299.7	0.64734	6.15561	7.70861	4.7513e-06	2.55996e-05	3.61248	ZC3H7A
ENSG00000251396	ENSG00000251396.2	0.647236	0.280518	5.66569	9.57414e-05	0.000309917	1.29768	LINC01301
ENSG00000112096	ENSG00000112096.12	0.647165	6.39609	15.6664	1.732e-09	8.37802e-08	11.999	SOD2
ENSG00000123240	ENSG00000123240.12	0.647162	5.2206	11.9137	4.11783e-08	6.77871e-07	8.72504	OPTN
ENSG00000267185	ENSG00000267185.1	0.647053	0.708706	5.61784	0.000103418	0.000331109	1.11782	PTP4A2P1
ENSG00000124164	ENSG00000124164.11	0.646912	4.86677	6.82681	1.62372e-05	7.01301e-05	2.42102	VAPB
ENSG00000196227	ENSG00000196227.6	0.646904	5.08507	6.96863	1.3237e-05	5.89883e-05	2.61188	FAM217B
ENSG00000111802	ENSG00000111802.9	0.64668	4.80747	9.98927	2.96798e-07	2.94533e-06	6.66414	TDP2
ENSG00000120162	ENSG00000120162.9	0.646619	-0.325231	3.50493	0.00419912	0.00826668	-2.4756	MOB3B
ENSG00000050030	ENSG00000050030.9	0.646586	4.05799	8.26473	2.29693e-06	1.42751e-05	4.57912	NEXMIF
ENSG00000150045	ENSG00000150045.7	0.646423	-0.386681	2.49132	0.0279589	0.0442453	-4.26646	KLRF1
ENSG00000232387	ENSG00000232387.2	0.646163	0.255411	4.63906	0.000537131	0.00136288	-0.503079	SKA2P1
ENSG00000251483	ENSG00000251483.2	0.64613	-2.05465	2.50889	0.0270646	0.0430034	-3.88017	LYPLA1P2
ENSG00000216412	ENSG00000216412.3	0.646127	-2.36275	2.11483	0.0555294	0.0816886	-4.46951	RPL12P2
ENSG00000185630	ENSG00000185630.14	0.645782	1.33488	6.31741	3.45713e-05	0.000131553	2.13383	PBX1
ENSG00000173848	ENSG00000173848.14	0.645674	7.0436	15.7705	1.60232e-09	7.96658e-08	12.0515	NET1
ENSG00000263006	ENSG00000263006.2	0.645448	2.37026	6.8718	1.5214e-05	6.63234e-05	2.8301	ROCK1P1
ENSG00000188690	ENSG00000188690.8	0.645294	5.83843	11.7089	5.01451e-08	7.78242e-07	8.46218	UROS
ENSG00000254004	ENSG00000254004.2	0.645219	5.69052	14.3612	4.78936e-09	1.63081e-07	10.9656	ZNF260
ENSG00000273045	ENSG00000273045.1	0.645166	-2.28033	2.22307	0.0456943	0.0687129	-4.27908	C2orf15
ENSG00000215199	ENSG00000215199.3	0.645062	0.181408	4.04344	0.00155592	0.00342795	-1.54267	YWHAZP6
ENSG00000119318	ENSG00000119318.8	0.644934	8.07608	10.3081	2.09632e-07	2.23748e-06	6.8298	RAD23B
ENSG00000119414	ENSG00000119414.7	0.644836	6.70156	12.2856	2.90059e-08	5.36834e-07	8.99306	PPP6C
ENSG00000233786	ENSG00000233786.1	0.644596	-0.511678	2.9162	0.0126562	0.0218433	-3.46977	CDC27P1
ENSG00000102893	ENSG00000102893.11	0.644392	6.46513	8.66302	1.39411e-06	9.56971e-06	4.88925	PHKB
ENSG00000152133	ENSG00000152133.10	0.643865	6.25811	14.1696	5.59936e-09	1.79683e-07	10.7648	GPATCH11
ENSG00000171101	ENSG00000171101.9	0.643394	0.302223	3.65151	0.00319745	0.00647903	-2.31599	SIGLEC17P
ENSG00000067900	ENSG00000067900.6	0.643164	7.84905	16.2652	1.11423e-09	6.37971e-08	12.4077	ROCK1
ENSG00000103540	ENSG00000103540.12	0.643053	6.93898	9.65245	4.32715e-07	3.87864e-06	6.10776	CCP110
ENSG00000121481	ENSG00000121481.6	0.642861	4.88755	12.1387	3.32766e-08	5.83818e-07	8.97633	RNF2
ENSG00000118260	ENSG00000118260.10	0.642712	7.36948	16.1971	1.17068e-09	6.53154e-08	12.3722	CREB1
ENSG00000125868	ENSG00000125868.11	0.642337	5.78705	14.4639	4.40783e-09	1.54858e-07	11.0458	DSTN
ENSG00000166295	ENSG00000166295.4	0.642303	6.29703	11.8202	4.50366e-08	7.24979e-07	8.54685	ANAPC16
ENSG00000153130	ENSG00000153130.13	0.642296	6.07976	13.9772	6.56322e-09	1.99265e-07	10.6042	SCOC
ENSG00000158161	ENSG00000158161.11	0.642228	5.93126	11.103	9.13908e-08	1.22681e-06	7.82422	EYA3
ENSG00000213962	ENSG00000213962.2	0.642074	-1.71773	2.71879	0.0183166	0.03041	-3.56205	API5P2
ENSG00000232811	ENSG00000232811.1	0.642071	1.947	6.08077	4.97032e-05	0.000177865	1.66257
ENSG00000245685	ENSG00000245685.2	0.641814	-1.84206	3.39584	0.0051476	0.00989853	-2.30681	FRG1-DT
ENSG00000165406	ENSG00000165406.11	0.641788	2.13507	6.02484	5.42175e-05	0.00019082	1.52929	2020-03-08
ENSG00000263535	ENSG00000263535.1	0.641753	-0.281198	4.29712	0.000984111	0.00230083	-0.980122	AK4P1
ENSG00000005020	ENSG00000005020.8	0.641693	6.701	8.75715	1.242e-06	8.72999e-06	4.99805	SKAP2
ENSG00000232112	ENSG00000232112.3	0.641551	5.91487	9.59761	4.60561e-07	4.06515e-06	6.10024	TMA7
ENSG00000157500	ENSG00000157500.6	0.641454	7.77108	16.2427	1.13251e-09	6.43367e-08	12.392	APPL1
ENSG00000144036	ENSG00000144036.10	0.641389	3.08026	4.34192	0.000908328	0.00214846	-1.55856	EXOC6B
ENSG00000228719	ENSG00000228719.1	0.640772	-2.23977	1.85614	0.0875698	0.122465	-4.94414
ENSG00000151806	ENSG00000151806.9	0.640725	6.09068	12.7731	1.85749e-08	3.90988e-07	9.50238	GUF1
ENSG00000273174	ENSG00000273174.1	0.640692	-1.84539	1.66249	0.121699	0.163602	-5.24568
ENSG00000160014	ENSG00000160014.12	0.640622	8.29555	12.0314	3.68189e-08	6.23888e-07	8.67264	CALM3
ENSG00000235028	ENSG00000235028.2	0.640447	0.208724	4.66009	0.000517745	0.00132155	-0.441198	HMGN1P30
ENSG00000175073	ENSG00000175073.7	0.64038	7.52061	6.77683	1.74601e-05	7.43491e-05	2.15652	VCPIP1
ENSG00000106723	ENSG00000106723.12	0.64005	7.0115	14.0094	6.39018e-09	1.9662e-07	10.5861	SPIN1
ENSG00000151151	ENSG00000151151.5	0.640041	5.40748	13.3565	1.11053e-08	2.78186e-07	10.0965	IPMK
ENSG00000234719	ENSG00000234719.4	0.640038	1.72364	4.49303	0.000694413	0.00170193	-1.04078	NPIPB2
ENSG00000187534	ENSG00000187534.5	0.639915	3.42265	6.93584	1.3874e-05	6.14364e-05	2.75469	PRR13P5
ENSG00000184575	ENSG00000184575.7	0.639897	8.93425	16.6788	8.28727e-10	5.18324e-08	12.6874	XPOT
ENSG00000132466	ENSG00000132466.13	0.639749	8.23439	11.1543	8.67706e-08	1.17523e-06	7.76545	ANKRD17
ENSG00000081377	ENSG00000081377.12	0.639703	4.91059	11.0739	9.41309e-08	1.25162e-06	7.86959	CDC14B
ENSG00000023909	ENSG00000023909.5	0.639558	6.46007	14.7667	3.46158e-09	1.32004e-07	11.2631	GCLM
ENSG00000188985	ENSG00000188985.5	0.639556	2.0815	6.76207	1.78396e-05	7.56535e-05	2.69213	DHFRP1
ENSG00000166974	ENSG00000166974.8	0.639393	6.08704	12.4704	2.44528e-08	4.75944e-07	9.21064	MAPRE2
ENSG00000152492	ENSG00000152492.9	0.639001	5.84319	13.8617	7.22654e-09	2.09415e-07	10.5204	CCDC50
ENSG00000159217	ENSG00000159217.5	0.638985	-1.48142	2.6684	0.0201227	0.0330786	-3.67542	IGF2BP1
ENSG00000137757	ENSG00000137757.6	0.638562	-0.81034	3.03646	0.0100986	0.0178672	-3.3368	CASP5
ENSG00000172795	ENSG00000172795.11	0.638445	8.62571	15.389	2.13571e-09	9.55551e-08	11.6914	DCP2
ENSG00000176853	ENSG00000176853.11	0.638309	7.78881	13.017	1.49437e-08	3.35023e-07	9.65254	FAM91A1
ENSG00000232203	ENSG00000232203.3	0.638286	-1.3978	2.55831	0.0246959	0.0396568	-3.92241	SLC25A6P2
ENSG00000241680	ENSG00000241680.1	0.638233	-0.142498	3.90555	0.00200147	0.00427481	-1.73256	RPL31P49
ENSG00000163635	ENSG00000163635.13	0.638102	5.90246	8.92999	1.00699e-06	7.37372e-06	5.27801	ATXN7
ENSG00000136238	ENSG00000136238.13	0.637982	8.34075	17.2848	5.43552e-10	4.03068e-08	13.1509	RAC1
ENSG00000139579	ENSG00000139579.8	0.637869	5.66535	11.2658	7.75743e-08	1.07895e-06	8.01062	NABP2
ENSG00000160999	ENSG00000160999.8	0.637754	0.633921	1.40826	0.183855	0.235288	-6.25917	SH2B2
ENSG00000086300	ENSG00000086300.11	0.63771	5.468	12.2797	2.9167e-08	5.38356e-07	9.06838	SNX10
ENSG00000133704	ENSG00000133704.5	0.63756	7.07877	7.76947	4.38035e-06	2.39692e-05	3.64077	IPO8
ENSG00000119446	ENSG00000119446.9	0.637539	5.68371	14.3718	4.74811e-09	1.62453e-07	10.9754	RBM18
ENSG00000164080	ENSG00000164080.9	0.637485	6.54117	10.838	1.1986e-07	1.49172e-06	7.49499	RAD54L2
ENSG00000101367	ENSG00000101367.8	0.637156	7.51316	10.3277	2.05265e-07	2.20787e-06	6.87516	MAPRE1
ENSG00000152620	ENSG00000152620.8	0.637084	6.48226	15.3829	2.14572e-09	9.55551e-08	11.7666	NADK2
ENSG00000154723	ENSG00000154723.8	0.637015	6.13638	11.8544	4.35813e-08	7.10765e-07	8.59228	ATP5PF
ENSG00000241361	ENSG00000241361.4	0.636923	3.35053	11.3114	7.41202e-08	1.04351e-06	8.2854	SLC25A24P1
ENSG00000116604	ENSG00000116604.13	0.636866	8.6579	5.47824	0.000129753	0.000402245	-0.00512227	MEF2D
ENSG00000126216	ENSG00000126216.8	0.636845	6.52316	8.66359	1.39312e-06	9.56626e-06	4.88859	TUBGCP3
ENSG00000188931	ENSG00000188931.3	0.636636	2.18549	3.9648	0.00179581	0.00388557	-2.10366	CFAP126
ENSG00000265545	ENSG00000265545.1	0.63659	-1.30877	3.12509	0.00855043	0.015461	-2.91694
ENSG00000185551	ENSG00000185551.8	0.636277	0.5249	4.13427	0.00131947	0.00297101	-1.44312	NR2F2
ENSG00000125249	ENSG00000125249.6	0.636211	-0.206473	4.12564	0.00134025	0.00301192	-1.3064	RAP2A
ENSG00000146776	ENSG00000146776.10	0.636022	4.388	6.74055	1.8409e-05	7.78162e-05	2.34094	ATXN7L1
ENSG00000234478	ENSG00000234478.1	0.635999	-1.78606	2.8635	0.0139709	0.0238503	-3.2812	ACBD3-AS1
ENSG00000214185	ENSG00000214185.3	0.635987	2.4556	8.98101	9.47084e-07	7.01614e-06	5.72857	XPOTP1
ENSG00000227117	ENSG00000227117.2	0.635879	-0.206035	5.14293	0.000226256	0.000650577	0.486126	HORMAD2-AS1
ENSG00000175279	ENSG00000175279.17	0.635814	1.92565	7.24914	8.90473e-06	4.28208e-05	3.45402	CENPS
ENSG00000183049	ENSG00000183049.8	0.635059	4.531	8.99912	9.26746e-07	6.89669e-06	5.48656	CAMK1D
ENSG00000214753	ENSG00000214753.2	0.634819	4.78489	9.7317	3.95615e-07	3.62721e-06	6.35951	HNRNPUL2
ENSG00000184007	ENSG00000184007.13	0.634813	7.77819	16.9894	6.66469e-10	4.5765e-08	12.9528	PTP4A2
ENSG00000204482	ENSG00000204482.6	0.634734	5.62857	5.89175	6.67949e-05	0.000228136	0.852872	LST1
ENSG00000165757	ENSG00000165757.8	0.634659	5.64585	10.4718	1.7595e-07	1.96222e-06	7.14398	JCAD
ENSG00000064195	ENSG00000064195.7	0.63459	2.78478	5.10383	0.00024166	0.000688519	-0.134621
ENSG00000117020	ENSG00000117020.12	0.634575	5.59405	13.4414	1.03211e-08	2.63881e-07	10.1594	AKT3
ENSG00000177425	ENSG00000177425.6	0.634346	2.70281	9.37337	5.96088e-07	4.93024e-06	6.17874	PAWR
ENSG00000139218	ENSG00000139218.13	0.634236	9.48558	8.47158	1.76846e-06	1.16351e-05	4.51333	SCAF11
ENSG00000248161	ENSG00000248161.1	0.633995	-1.57506	3.30216	0.00613405	0.0115412	-2.53722
ENSG00000123472	ENSG00000123472.8	0.633566	6.37234	13.5397	9.48707e-09	2.49086e-07	10.1978	ATPAF1
ENSG00000223960	ENSG00000223960.2	0.633498	3.9578	7.37404	7.48774e-06	3.7162e-05	3.33653	PRKRA-AS1
ENSG00000107614	ENSG00000107614.17	0.633305	3.42636	8.44985	1.81733e-06	1.18752e-05	4.90113	TRDMT1
ENSG00000213036	ENSG00000213036.3	0.633272	0.105113	3.62423	0.00336339	0.00677891	-2.31375
ENSG00000122484	ENSG00000122484.8	0.633153	6.58381	11.373	6.97138e-08	1.00202e-06	8.07078	RPAP2
ENSG00000257179	ENSG00000257179.1	0.633094	-1.4485	2.96145	0.0116258	0.0202554	-3.18583	HMGN2P6
ENSG00000146729	ENSG00000146729.5	0.632987	6.50678	14.3462	4.84789e-09	1.63869e-07	10.9024	NIPSNAP2
ENSG00000155099	ENSG00000155099.3	0.632689	4.14211	10.4363	1.8274e-07	2.01168e-06	7.24726	PIP4P2
ENSG00000213189	ENSG00000213189.4	0.632653	0.527364	4.89291	0.00034599	0.000933621	-0.0894841	BTF3L4P2
ENSG00000135070	ENSG00000135070.9	0.632591	5.44463	12.8617	1.71562e-08	3.7066e-07	9.62961	ISCA1
ENSG00000107864	ENSG00000107864.10	0.632558	4.1442	6.73106	1.86661e-05	7.86324e-05	2.35674	CPEB3
ENSG00000137312	ENSG00000137312.10	0.632544	3.19324	9.66014	4.28957e-07	3.85022e-06	6.45855	FLOT1
ENSG00000123213	ENSG00000123213.18	0.632401	6.76541	14.8489	3.24418e-09	1.26917e-07	11.3161	NLN
ENSG00000134758	ENSG00000134758.9	0.632384	7.1527	16.1377	1.22245e-09	6.72486e-08	12.3342	RNF138
ENSG00000005059	ENSG00000005059.11	0.632376	0.521408	5.63791	0.000100122	0.00032188	1.18441	MCUB
ENSG00000147394	ENSG00000147394.14	0.632301	-1.16236	3.92246	0.00194044	0.00415892	-1.48858	ZNF185
ENSG00000268981	ENSG00000268981.1	0.632134	-2.32124	2.04046	0.063401	0.0920275	-4.56664
ENSG00000100522	ENSG00000100522.4	0.631607	4.14753	12.6252	2.12297e-08	4.25873e-07	9.51809	GNPNAT1
ENSG00000104164	ENSG00000104164.6	0.631243	6.92903	15.2145	2.44106e-09	1.04901e-07	11.6095	BLOC1S6
ENSG00000236937	ENSG00000236937.2	0.631197	-1.31801	2.86539	0.0139214	0.0237742	-3.37491	PTGES3P4
ENSG00000168497	ENSG00000168497.4	0.63116	-0.993747	3.13351	0.00841648	0.0152525	-2.95628	CAVIN2
ENSG00000176046	ENSG00000176046.7	0.631046	2.98658	6.125	4.64146e-05	0.000167901	1.54754	NUPR1
ENSG00000137364	ENSG00000137364.4	0.630816	4.44813	11.5368	5.93057e-08	8.87055e-07	8.40268	TPMT
ENSG00000164512	ENSG00000164512.13	0.630703	2.03742	7.94772	3.46094e-06	1.97184e-05	4.42282	ANKRD55
ENSG00000119636	ENSG00000119636.11	0.630664	-1.55	2.39344	0.0334856	0.051945	-4.17651	BBOF1
ENSG00000170632	ENSG00000170632.9	0.630418	5.46494	14.3559	4.80996e-09	1.63148e-07	10.9735	ARMC10
ENSG00000225787	ENSG00000225787.1	0.630406	-0.464806	2.89266	0.0132275	0.0227136	-3.54076	LSM3P3
ENSG00000245573	ENSG00000245573.3	0.630267	1.14713	6.2039	4.11077e-05	0.000151722	2.00769	BDNF-AS
ENSG00000212670	ENSG00000212670.1	0.630207	2.18019	5.07646	0.000253093	0.000716415	-0.0846227	NA
ENSG00000233369	ENSG00000233369.3	0.6298	2.02632	6.73731	1.84962e-05	7.80838e-05	2.6742	GTF2IP4
ENSG00000049247	ENSG00000049247.9	0.629723	3.87711	9.90787	3.24807e-07	3.13767e-06	6.66089	UTS2
ENSG00000168958	ENSG00000168958.15	0.629377	6.28445	14.2427	5.27393e-09	1.7278e-07	10.825	MFF
ENSG00000142669	ENSG00000142669.9	0.62908	6.48938	12.425	2.54959e-08	4.88978e-07	9.14119	SH3BGRL3
ENSG00000005075	ENSG00000005075.11	0.628974	5.65295	10.5981	1.53954e-07	1.78063e-06	7.28463	POLR2J
ENSG00000197149	ENSG00000197149.4	0.628952	1.36284	5.13635	0.000228775	0.000656763	0.166552
ENSG00000087460	ENSG00000087460.19	0.628943	9.27518	17.6233	4.32021e-10	3.42175e-08	13.3683	GNAS
ENSG00000234264	ENSG00000234264.1	0.628885	0.467096	5.04115	0.000268686	0.000752635	0.174353	DEPDC1-AS1
ENSG00000267106	ENSG00000267106.1	0.628813	3.15609	11.055	9.59611e-08	1.26737e-06	8.03729	ZNF561-AS1
ENSG00000168214	ENSG00000168214.16	0.6288	8.02445	14.0845	6.00513e-09	1.88998e-07	10.6134	RBPJ
ENSG00000244245	ENSG00000244245.1	0.628686	3.72072	5.78861	7.86492e-05	0.000261574	0.885766
ENSG00000272369	ENSG00000272369.1	0.628504	1.47628	6.89432	1.47277e-05	6.45045e-05	2.99463
ENSG00000235489	ENSG00000235489.3	0.628451	1.46667	6.49731	2.63678e-05	0.000104593	2.39643	DBF4P1
ENSG00000231270	ENSG00000231270.1	0.628046	-1.28263	2.55655	0.0247768	0.039765	-3.97048
ENSG00000126767	ENSG00000126767.13	0.627838	4.54179	11.2486	7.89203e-08	1.09303e-06	8.08876	ELK1
ENSG00000225265	ENSG00000225265.1	0.627832	-1.63487	3.29734	0.00618968	0.0116313	-2.53749	TAF1A-AS1
ENSG00000250508	ENSG00000250508.1	0.627825	1.63123	6.35524	3.26452e-05	0.000125145	2.14582
ENSG00000119729	ENSG00000119729.6	0.627816	4.70013	10.6667	1.43248e-07	1.69473e-06	7.44321	RHOQ
ENSG00000167881	ENSG00000167881.10	0.627607	6.38484	5.31701	0.000169194	0.000506173	-0.174665	SRP68
ENSG00000130638	ENSG00000130638.11	0.627489	6.86487	10.8339	1.20376e-07	1.49624e-06	7.47203	ATXN10
ENSG00000228717	ENSG00000228717.1	0.627413	-2.0353	2.24051	0.0442725	0.0668204	-4.32405
ENSG00000258895	ENSG00000258895.1	0.627367	2.07995	4.94578	0.000316041	0.000864689	-0.298909
ENSG00000089682	ENSG00000089682.12	0.62707	4.6658	10.0497	2.77668e-07	2.80214e-06	6.7479	RBM41
ENSG00000150773	ENSG00000150773.6	0.626927	-0.774868	3.1395	0.00832231	0.0150985	-3.00839	PIH1D2
ENSG00000104131	ENSG00000104131.8	0.626916	6.67371	13.3639	1.10346e-08	2.77477e-07	10.0223	EIF3J
ENSG00000233229	ENSG00000233229.1	0.626776	0.937959	5.64841	9.84424e-05	0.000317404	1.1301	CNOT7P1
ENSG00000130783	ENSG00000130783.9	0.626628	0.662276	5.8175	7.51202e-05	0.000251712	1.46915	CCDC62
ENSG00000257093	ENSG00000257093.2	0.626514	-2.378	1.88795	0.0828741	0.11673	-4.80991	KIAA1147
ENSG00000023516	ENSG00000023516.7	0.625974	6.47122	5.98556	5.76456e-05	0.000200941	0.950429	AKAP11
ENSG00000128573	ENSG00000128573.18	0.625826	7.43452	12.4605	2.46778e-08	4.7775e-07	9.13334	FOXP2
ENSG00000228452	ENSG00000228452.1	0.625771	3.05448	8.34773	2.067e-06	1.3167e-05	4.819
ENSG00000138449	ENSG00000138449.6	0.62566	3.86583	11.7545	4.79801e-08	7.55648e-07	8.68022	SLC40A1
ENSG00000102931	ENSG00000102931.3	0.625571	4.84922	11.5936	5.60972e-08	8.47478e-07	8.42053	ARL2BP
ENSG00000250030	ENSG00000250030.2	0.625429	0.000114148	4.19212	0.00118853	0.00271888	-1.22302
ENSG00000151135	ENSG00000151135.5	0.625339	3.64257	10.3089	2.09451e-07	2.23676e-06	7.15257	TMEM263
ENSG00000272650	ENSG00000272650.1	0.625152	-2.48853	2.00169	0.0679042	0.0977763	-4.62803
ENSG00000258476	ENSG00000258476.1	0.625027	-0.0219758	4.14524	0.00129356	0.0029254	-1.32983	LINC02207
ENSG00000107242	ENSG00000107242.13	0.624822	1.24857	4.38765	0.000837184	0.00200269	-1.1435	PIP5K1B
ENSG00000115355	ENSG00000115355.11	0.624555	7.37069	11.0685	9.46539e-08	1.25602e-06	7.7056	CCDC88A
ENSG00000198707	ENSG00000198707.10	0.624424	5.12021	11.1938	8.33835e-08	1.13799e-06	7.98038	CEP290
ENSG00000167232	ENSG00000167232.9	0.624396	7.98723	15.9248	1.4291e-09	7.38581e-08	12.1394	ZNF91
ENSG00000213376	ENSG00000213376.4	0.62423	-0.082421	4.14233	0.00130038	0.00293643	-1.3218	GAPDHP71
ENSG00000128923	ENSG00000128923.6	0.624037	6.01463	13.2032	1.26874e-08	3.0705e-07	9.90948	MINDY2
ENSG00000220937	ENSG00000220937.3	0.624023	-1.70084	2.50677	0.0271709	0.0431547	-3.92744	HNRNPA1P41
ENSG00000185278	ENSG00000185278.10	0.623922	6.2026	10.9137	1.10862e-07	1.41086e-06	7.59899	ZBTB37
ENSG00000219545	ENSG00000219545.5	0.623786	4.25339	10.5707	1.58454e-07	1.81981e-06	7.37811	UMAD1
ENSG00000017797	ENSG00000017797.7	0.623727	7.10236	15.0667	2.73658e-09	1.14347e-07	11.4807	RALBP1
ENSG00000010803	ENSG00000010803.12	0.623402	8.05381	17.2712	5.48625e-10	4.03068e-08	13.1499	SCMH1
ENSG00000087191	ENSG00000087191.8	0.623267	6.13253	11.5833	5.66671e-08	8.52132e-07	8.31615	PSMC5
ENSG00000157554	ENSG00000157554.14	0.623246	-2.15028	2.74544	0.0174266	0.0290749	-3.41907	ERG
ENSG00000122507	ENSG00000122507.16	0.623179	1.73854	5.54632	0.000116124	0.000365358	0.807851	BBS9
ENSG00000166135	ENSG00000166135.9	0.623155	6.39269	8.84188	1.12021e-06	8.01742e-06	5.12779	HIF1AN
ENSG00000273486	ENSG00000273486.1	0.62293	-0.456942	3.04961	0.00985244	0.0174742	-3.22432
ENSG00000266601	ENSG00000266601.1	0.622884	-0.774404	2.65118	0.020779	0.0340009	-3.86107
ENSG00000116667	ENSG00000116667.8	0.622805	4.33674	11.4049	6.75401e-08	9.78907e-07	8.27718	C1orf21
ENSG00000131844	ENSG00000131844.11	0.622741	6.57648	9.33729	6.21625e-07	5.0572e-06	5.74054	MCCC2
ENSG00000124380	ENSG00000124380.6	0.622391	4.79355	11.8412	4.41389e-08	7.16501e-07	8.68134	SNRNP27
ENSG00000253668	ENSG00000253668.1	0.622361	-2.121	2.60658	0.0225781	0.0366001	-3.73744
ENSG00000084693	ENSG00000084693.11	0.622052	5.39007	12.2484	3.00297e-08	5.49119e-07	9.04081	AGBL5
ENSG00000233382	ENSG00000233382.5	0.621969	-1.48111	2.91635	0.0126525	0.0218407	-3.24784	NKAPP1
ENSG00000226278	ENSG00000226278.1	0.621843	2.41817	8.02416	3.1319e-06	1.8284e-05	4.46775	PSPHP1
ENSG00000236683	ENSG00000236683.2	0.62179	-0.889161	3.79456	0.00245441	0.00512953	-1.76069	HMGA1P1
ENSG00000237584	ENSG00000237584.1	0.621626	0.509657	4.73348	0.00045562	0.00118502	-0.367634	RAC1P4
ENSG00000232499	ENSG00000232499.2	0.621604	1.17273	2.29941	0.039775	0.0607089	-4.97828
ENSG00000249936	ENSG00000249936.2	0.621546	3.77445	8.24499	2.35555e-06	1.45749e-05	4.58258	RAC1P2
ENSG00000119402	ENSG00000119402.12	0.621522	6.57638	13.0684	1.4281e-08	3.27734e-07	9.75315	FBXW2
ENSG00000114107	ENSG00000114107.4	0.621402	5.92895	13.3764	1.09157e-08	2.7519e-07	10.0737	CEP70
ENSG00000257923	ENSG00000257923.5	0.62138	4.88157	6.84058	1.59165e-05	6.89318e-05	2.439	CUX1
ENSG00000022840	ENSG00000022840.11	0.620957	7.01534	15.6972	1.69252e-09	8.24799e-08	11.994	RNF10
ENSG00000170647	ENSG00000170647.2	0.620585	0.502917	5.21317	0.00020112	0.000588205	0.472128	NA
ENSG00000163743	ENSG00000163743.9	0.620553	5.381	12.3196	2.81043e-08	5.24276e-07	9.11275	RCHY1
ENSG00000135002	ENSG00000135002.7	0.620524	5.1152	13.177	1.29816e-08	3.09776e-07	9.9497	RFK
ENSG00000039560	ENSG00000039560.9	0.620246	5.26342	12.5458	2.28231e-08	4.51383e-07	9.34153	RAI14
ENSG00000253376	ENSG00000253376.1	0.620214	-0.413833	4.19693	0.00117828	0.00270015	-1.12689
ENSG00000230386	ENSG00000230386.4	0.619987	-1.15379	2.19194	0.04834	0.0722653	-4.61682
ENSG00000142166	ENSG00000142166.8	0.619971	5.88901	7.54363	5.93589e-06	3.0573e-05	3.39342	IFNAR1
ENSG00000155330	ENSG00000155330.5	0.619671	4.54668	11.8753	4.2721e-08	6.98801e-07	8.74309	C16orf87
ENSG00000251235	ENSG00000251235.2	0.619512	-1.63773	1.68443	0.117315	0.158336	-5.27484	SNRPCP2
ENSG00000213228	ENSG00000213228.5	0.619503	2.02853	7.33899	7.8594e-06	3.86747e-05	3.56288	RPL12P38
ENSG00000062485	ENSG00000062485.14	0.619465	7.74824	9.90171	3.27039e-07	3.15458e-06	6.36983	CS
ENSG00000164096	ENSG00000164096.10	0.619288	5.72455	10.2012	2.35319e-07	2.45235e-06	6.82844	C4orf3
ENSG00000227857	ENSG00000227857.2	0.618915	-1.53225	2.89002	0.0132931	0.0228102	-3.27673
ENSG00000213252	ENSG00000213252.3	0.618881	1.05128	3.45098	0.00464374	0.00904568	-2.85245
ENSG00000145391	ENSG00000145391.9	0.618784	6.5677	14.1817	5.54411e-09	1.78732e-07	10.7584	SETD7
ENSG00000183283	ENSG00000183283.11	0.618771	8.36085	13.7176	8.15698e-09	2.2755e-07	10.2752	DAZAP2
ENSG00000164610	ENSG00000164610.4	0.618376	3.793	7.72471	4.65002e-06	2.51229e-05	3.86182	RP9
ENSG00000224040	ENSG00000224040.1	0.618345	0.230622	3.96941	0.00178075	0.00385665	-1.72606	HMGN1P4
ENSG00000176171	ENSG00000176171.7	0.618298	5.20187	10.6547	1.45057e-07	1.70178e-06	7.38183	BNIP3
ENSG00000007372	ENSG00000007372.16	0.618018	2.14174	6.96437	1.3318e-05	5.92821e-05	2.99933	PAX6
ENSG00000143079	ENSG00000143079.10	0.617934	4.23358	9.45485	5.42457e-07	4.58799e-06	6.08765	CTTNBP2NL
ENSG00000141665	ENSG00000141665.7	0.617895	1.62109	6.38331	3.12897e-05	0.000120703	2.18712	FBXO15
ENSG00000143110	ENSG00000143110.7	0.617859	4.2729	11.1752	8.49661e-08	1.15707e-06	8.0386	C1orf162
ENSG00000243811	ENSG00000243811.3	0.617804	0.771246	4.10615	0.00138842	0.0031049	-1.57103	APOBEC3D
ENSG00000253915	ENSG00000253915.1	0.617626	-1.10889	2.9622	0.0116094	0.0202359	-3.23237	MAPRE1P1
ENSG00000069275	ENSG00000069275.12	0.617535	9.70939	16.9225	6.98237e-10	4.62071e-08	12.8478	NUCKS1
ENSG00000232362	ENSG00000232362.1	0.617478	-2.15933	2.48956	0.0280498	0.0443785	-3.87065	ATP5MGP2
ENSG00000253869	ENSG00000253869.1	0.61713	-2.19757	2.78227	0.0162667	0.0273494	-3.35765	PIGFP1
ENSG00000115758	ENSG00000115758.8	0.616704	8.64654	11.634	5.39296e-08	8.2039e-07	8.25555	ODC1
ENSG00000156973	ENSG00000156973.9	0.616693	4.27311	9.62204	4.47924e-07	3.97504e-06	6.2756	PDE6D
ENSG00000117602	ENSG00000117602.7	0.616613	4.81749	11.531	5.96459e-08	8.90788e-07	8.36208	RCAN3
ENSG00000119242	ENSG00000119242.4	0.61661	3.44856	9.61639	4.50815e-07	3.99168e-06	6.36963	CCDC92
ENSG00000166401	ENSG00000166401.9	0.616524	6.1513	8.54738	1.60877e-06	1.07795e-05	4.75745	SERPINB8
ENSG00000159082	ENSG00000159082.13	0.616468	4.62854	5.88271	6.7754e-05	0.00023085	0.944926	SYNJ1
ENSG00000128609	ENSG00000128609.10	0.616449	6.64093	11.4447	6.49311e-08	9.5021e-07	8.13921	NDUFA5
ENSG00000228834	ENSG00000228834.1	0.61644	1.23995	5.48563	0.000128196	0.000397796	0.785197
ENSG00000198417	ENSG00000198417.5	0.615814	4.23866	11.4232	6.63304e-08	9.64222e-07	8.30074	MT1F
ENSG00000215841	ENSG00000215841.3	0.615807	-1.18057	2.30942	0.0390551	0.0597215	-4.41076
ENSG00000204428	ENSG00000204428.8	0.615769	-1.04744	2.2459	0.0438416	0.0662413	-4.51278	LY6G5C
ENSG00000205763	ENSG00000205763.9	0.615629	3.89167	8.11987	2.76627e-06	1.64876e-05	4.40087	RP9P
ENSG00000246273	ENSG00000246273.2	0.615625	1.7515	6.11564	4.7091e-05	0.000169879	1.74137	SBF2-AS1
ENSG00000111832	ENSG00000111832.8	0.615568	5.72375	12.0607	3.58148e-08	6.12688e-07	8.82814	RWDD1
ENSG00000108510	ENSG00000108510.5	0.615478	8.4339	12.9681	1.56053e-08	3.45905e-07	9.58529	MED13
ENSG00000182628	ENSG00000182628.8	0.615443	6.96972	10.0353	2.82122e-07	2.83551e-06	6.55777	SKA2
ENSG00000223825	ENSG00000223825.4	0.61536	1.41945	5.83818	7.26965e-05	0.000245096	1.34359	DAZAP2P1
ENSG00000186591	ENSG00000186591.7	0.61533	6.29088	13.2337	1.23547e-08	3.00661e-07	9.92499	UBE2H
ENSG00000205108	ENSG00000205108.5	0.615249	0.249105	2.23337	0.0448497	0.0675774	-4.85921	FAM205A
ENSG00000141441	ENSG00000141441.11	0.615077	3.50698	8.27637	2.26312e-06	1.41096e-05	4.66177	GAREM1
ENSG00000187456	ENSG00000187456.9	0.614892	0.458089	4.5337	0.0006463	0.00159958	-0.709236	NA
ENSG00000235609	ENSG00000235609.4	0.614429	2.16288	6.36377	3.22266e-05	0.000123855	2.06982
ENSG00000244153	ENSG00000244153.1	0.614392	-1.89678	1.53705	0.149629	0.196245	-5.41595	WWP1P1
ENSG00000132964	ENSG00000132964.7	0.614372	4.59033	11.3183	7.36118e-08	1.04004e-06	8.16083	CDK8
ENSG00000036672	ENSG00000036672.11	0.614369	3.80601	7.74302	4.53762e-06	2.46444e-05	3.8943	USP2
ENSG00000174574	ENSG00000174574.11	0.614183	7.07399	14.2814	5.11019e-09	1.68671e-07	10.8206	AKIRIN1
ENSG00000140988	ENSG00000140988.11	0.614118	10.8515	13.9227	6.86744e-09	2.02152e-07	10.3931	RPS2
ENSG00000238072	ENSG00000238072.1	0.614073	-0.630138	4.15081	0.0012806	0.00290177	-1.17515
ENSG00000067955	ENSG00000067955.9	0.614056	7.9596	14.9849	2.91648e-09	1.18096e-07	11.3817	CBFB
ENSG00000097021	ENSG00000097021.15	0.61395	4.73338	6.74752	1.82225e-05	7.71021e-05	2.30743	ACOT7
ENSG00000165895	ENSG00000165895.13	0.613896	2.78534	7.96263	3.39397e-06	1.94384e-05	4.33295	ARHGAP42
ENSG00000255062	ENSG00000255062.1	0.613732	-0.0626428	4.19168	0.00118948	0.00272072	-1.23861
ENSG00000130177	ENSG00000130177.10	0.613628	5.54156	4.82288	0.000390294	0.00103862	-0.983236	CDC16
ENSG00000269964	ENSG00000269964.2	0.613589	-0.200694	4.5959	0.000579329	0.00145529	-0.454511	MEI4
ENSG00000164603	ENSG00000164603.7	0.613547	4.36161	11.14	8.80353e-08	1.1899e-06	7.99566	BMT2
ENSG00000206144	ENSG00000206144.5	0.613435	-0.901924	3.12613	0.00853387	0.0154382	-2.99343	MAPK6P1
ENSG00000234969	ENSG00000234969.1	0.613012	-2.30361	1.75183	0.104705	0.143327	-5.02934
ENSG00000147853	ENSG00000147853.12	0.613006	6.27631	13.0752	1.41958e-08	3.26453e-07	9.77421	AK3
ENSG00000143457	ENSG00000143457.6	0.612928	6.58488	12.9145	1.63674e-08	3.57761e-07	9.60774	GOLPH3L
ENSG00000132429	ENSG00000132429.5	0.612798	1.65933	7.05688	1.16724e-05	5.3273e-05	3.2097	POPDC3
ENSG00000023734	ENSG00000023734.6	0.612377	6.02791	11.3779	6.93727e-08	9.98835e-07	8.10621	STRAP
ENSG00000135334	ENSG00000135334.8	0.612284	5.10675	9.28641	6.59647e-07	5.29633e-06	5.78877	AKIRIN2
ENSG00000250071	ENSG00000250071.1	0.612103	-1.8777	2.35076	0.0362128	0.0557485	-4.15553
ENSG00000120137	ENSG00000120137.6	0.612059	7.99924	14.414	4.58881e-09	1.59304e-07	10.9001	PANK3
ENSG00000258072	ENSG00000258072.1	0.611898	-1.76694	2.39967	0.0331046	0.0514109	-4.10924
ENSG00000119487	ENSG00000119487.12	0.611776	6.83005	12.7592	1.8808e-08	3.92529e-07	9.447	MAPKAP1
ENSG00000113328	ENSG00000113328.14	0.611681	8.0829	12.2368	3.03547e-08	5.52489e-07	8.88757	CCNG1
ENSG00000227591	ENSG00000227591.1	0.611434	-0.138118	3.96125	0.00180748	0.00390721	-1.66422	HSD11B1-AS1
ENSG00000236456	ENSG00000236456.1	0.611423	0.638338	5.54402	0.00011656	0.000366612	1.00548
ENSG00000226124	ENSG00000226124.2	0.611418	1.9834	7.69393	4.84575e-06	2.60229e-05	4.08243	FTCDNL1
ENSG00000187098	ENSG00000187098.10	0.611134	2.95858	9.39961	5.7822e-07	4.81563e-06	6.16932	MITF
ENSG00000244722	ENSG00000244722.1	0.611006	-0.648501	3.52316	0.00405886	0.00802255	-2.3177	RPSAP29
ENSG00000139687	ENSG00000139687.9	0.610916	7.5482	11.5131	6.07041e-08	9.01109e-07	8.17118	RB1
ENSG00000204375	ENSG00000204375.5	0.610906	2.67627	4.38527	0.000840737	0.00200964	-1.43477	NA
ENSG00000241464	ENSG00000241464.3	0.610719	-0.161506	4.14806	0.00128697	0.00291351	-1.28488	RPL39P38
ENSG00000185015	ENSG00000185015.3	0.610594	2.34644	4.39077	0.000832551	0.0019941	-1.36081	CA13
ENSG00000272370	ENSG00000272370.1	0.610592	-1.06416	2.65571	0.0206045	0.0337463	-3.81253
ENSG00000225921	ENSG00000225921.2	0.61058	1.42487	6.57548	2.34721e-05	9.48688e-05	2.52614	NOL7
ENSG00000228499	ENSG00000228499.1	0.61014	-1.3432	2.72456	0.0181203	0.0301299	-3.63064	TMSB10P1
ENSG00000260549	ENSG00000260549.1	0.610051	-0.0129498	5.19525	0.000207242	0.00060395	0.528664	MT1L
ENSG00000173210	ENSG00000173210.15	0.610035	-0.63984	4.01606	0.00163545	0.00358067	-1.43408	ABLIM3
ENSG00000162620	ENSG00000162620.11	0.609854	2.60882	7.13868	1.03968e-05	4.8465e-05	3.1766	LRRIQ3
ENSG00000177034	ENSG00000177034.10	0.609765	5.25705	11.9297	4.05562e-08	6.71006e-07	8.7352	MTX3
ENSG00000214896	ENSG00000214896.4	0.609686	-2.22877	1.98117	0.0704058	0.100912	-4.70128	RPSAP55
ENSG00000038210	ENSG00000038210.9	0.609483	6.73166	13.0623	1.43576e-08	3.28931e-07	9.73855	PI4K2B
ENSG00000251000	ENSG00000251000.1	0.609385	-0.524627	4.35821	0.000882297	0.0020942	-0.819772
ENSG00000163466	ENSG00000163466.11	0.60931	9.14378	14.4449	4.47562e-09	1.56452e-07	10.8892	ARPC2
ENSG00000177565	ENSG00000177565.11	0.609139	8.88297	13.8678	7.18953e-09	2.09415e-07	10.3935	TBL1XR1
ENSG00000065526	ENSG00000065526.6	0.60857	6.78954	2.6838	0.019553	0.0322585	-5.05101	SPEN
ENSG00000034152	ENSG00000034152.14	0.608522	3.92719	5.23653	0.000193422	0.000568724	-0.0723629	MAP2K3
ENSG00000105968	ENSG00000105968.14	0.608461	7.76159	14.318	4.96005e-09	1.65664e-07	10.8251	H2AFV
ENSG00000272078	ENSG00000272078.1	0.608404	-2.08968	2.73072	0.0179129	0.0298178	-3.46348
ENSG00000170085	ENSG00000170085.13	0.60838	6.21713	8.28611	2.23521e-06	1.39889e-05	4.40598	SIMC1
ENSG00000131795	ENSG00000131795.8	0.608371	1.58702	2.64006	0.0212139	0.0346284	-4.48456	NA
ENSG00000235478	ENSG00000235478.1	0.608065	-0.553213	4.31812	0.0009478	0.00222734	-0.887457	LINC01664
ENSG00000268032	ENSG00000268032.3	0.607783	2.64799	4.8724	0.000358392	0.000962985	-0.52038	NA
ENSG00000174021	ENSG00000174021.6	0.607768	6.11134	8.44991	1.81717e-06	1.18752e-05	4.63061	GNG5
ENSG00000226476	ENSG00000226476.2	0.60754	-1.17071	2.99852	0.0108443	0.0190561	-3.16227	LINC01748
ENSG00000267268	ENSG00000267268.1	0.607539	0.726724	4.11152	0.00137499	0.00308012	-1.53485	NA
ENSG00000225611	ENSG00000225611.1	0.607447	-1.04728	2.89971	0.0130538	0.0224374	-3.38414	LINC02158
ENSG00000237493	ENSG00000237493.3	0.607315	0.640327	3.90708	0.00199588	0.00426573	-1.90296
ENSG00000213964	ENSG00000213964.3	0.607247	-1.83062	2.64086	0.0211825	0.0345805	-3.67062	CHCHD4P4
ENSG00000140262	ENSG00000140262.13	0.607232	8.47342	16.5669	8.97233e-10	5.48933e-08	12.6165	TCF12
ENSG00000240023	ENSG00000240023.1	0.606938	-1.33957	2.49977	0.0275251	0.043668	-4.02301
ENSG00000169410	ENSG00000169410.5	0.606896	6.16211	13.3578	1.1093e-08	2.78186e-07	10.0439	PTPN9
ENSG00000166228	ENSG00000166228.4	0.606886	4.81442	10.5654	1.59338e-07	1.8258e-06	7.31844	PCBD1
ENSG00000039523	ENSG00000039523.13	0.606803	3.47785	2.93026	0.0123266	0.021325	-4.25845	RIPOR1
ENSG00000237484	ENSG00000237484.5	0.606779	3.28129	10.8008	1.2457e-07	1.52901e-06	7.75184	LINC01684
ENSG00000114166	ENSG00000114166.7	0.606642	5.85768	12.8998	1.6582e-08	3.60237e-07	9.63887	KAT2B
ENSG00000182165	ENSG00000182165.13	0.606537	0.870431	4.66398	0.000514244	0.00131415	-0.577655	TP53TG1
ENSG00000237611	ENSG00000237611.1	0.606377	0.577929	4.5103	0.000673539	0.00165822	-0.791029
ENSG00000101773	ENSG00000101773.12	0.606345	6.52099	12.8702	1.7027e-08	3.6868e-07	9.56929	RBBP8
ENSG00000178585	ENSG00000178585.10	0.606334	4.2526	8.18707	2.53694e-06	1.54251e-05	4.44427	CTNNBIP1
ENSG00000066697	ENSG00000066697.10	0.606246	4.05115	9.36748	6.00175e-07	4.94622e-06	5.99285	MSANTD3
ENSG00000196704	ENSG00000196704.7	0.606197	3.88552	10.2523	2.22654e-07	2.34839e-06	7.06468	AMZ2
ENSG00000228414	ENSG00000228414.2	0.606181	-1.90437	2.34653	0.0364943	0.0561334	-4.148	LINC01185
ENSG00000182118	ENSG00000182118.5	0.605942	3.29259	9.34638	6.15083e-07	5.02271e-06	6.06129	FAM89A
ENSG00000198815	ENSG00000198815.4	0.605733	8.41935	12.0764	3.5288e-08	6.05787e-07	8.71696	FOXJ3
ENSG00000213742	ENSG00000213742.2	0.605611	2.00103	7.46585	6.60017e-06	3.33644e-05	3.76567	ZNF337-AS1
ENSG00000031003	ENSG00000031003.6	0.605569	7.16405	13.0876	1.40416e-08	3.25576e-07	9.74557	FAM13B
ENSG00000112320	ENSG00000112320.7	0.60549	2.73309	5.93498	6.24017e-05	0.000215493	1.28622	SOBP
ENSG00000154059	ENSG00000154059.5	0.605247	5.91753	12.8146	1.78945e-08	3.8264e-07	9.55082	IMPACT
ENSG00000120306	ENSG00000120306.5	0.605225	2.92194	8.67977	1.36564e-06	9.41461e-06	5.27084	CYSTM1
ENSG00000188725	ENSG00000188725.3	0.604896	7.06229	12.4652	2.45711e-08	4.76831e-07	9.15228	SMIM15
ENSG00000119509	ENSG00000119509.8	0.60466	5.24636	12.4136	2.57644e-08	4.92685e-07	9.21583	INVS
ENSG00000174796	ENSG00000174796.8	0.604641	4.91642	12.6588	2.05931e-08	4.16937e-07	9.4801	THAP6
ENSG00000104695	ENSG00000104695.8	0.604379	6.07356	13.7687	7.81266e-09	2.21404e-07	10.4232	PPP2CB
ENSG00000136100	ENSG00000136100.8	0.604251	7.02527	15.8624	1.49659e-09	7.62513e-08	12.1239	VPS36
ENSG00000224957	ENSG00000224957.1	0.60416	-0.984927	3.46678	0.00450876	0.00881158	-2.33957	LINC01266
ENSG00000234460	ENSG00000234460.1	0.604118	-1.6402	2.25795	0.0428929	0.0649528	-4.36248
ENSG00000248175	ENSG00000248175.1	0.603981	2.42933	7.6824	4.92126e-06	2.63707e-05	3.99948	NA
ENSG00000237176	ENSG00000237176.3	0.603879	1.14972	4.51539	0.000667516	0.00164504	-0.891595
ENSG00000205707	ENSG00000205707.6	0.603736	4.40695	10.6691	1.42894e-07	1.69217e-06	7.47825	ETFRF1
ENSG00000064726	ENSG00000064726.5	0.603708	6.9226	12.1178	3.39372e-08	5.90275e-07	8.81601	BTBD1
ENSG00000213315	ENSG00000213315.4	0.603534	-0.0516987	4.32405	0.000937808	0.00220623	-0.971354
ENSG00000115825	ENSG00000115825.5	0.603515	6.83701	13.7404	8.00146e-09	2.24808e-07	10.3553	PRKD3
ENSG00000138382	ENSG00000138382.9	0.603394	5.31709	10.9056	1.11794e-07	1.41738e-06	7.65159	METTL5
ENSG00000111269	ENSG00000111269.2	0.603366	4.64117	11.0468	9.67635e-08	1.27625e-06	7.86537	CREBL2
ENSG00000076053	ENSG00000076053.6	0.603308	4.41504	9.19583	7.33642e-07	5.71973e-06	5.74505	RBM7
ENSG00000146463	ENSG00000146463.7	0.603226	7.82347	13.7462	7.96244e-09	2.24457e-07	10.3213	ZMYM4
ENSG00000224831	ENSG00000224831.2	0.603075	2.24167	5.78897	7.86048e-05	0.00026147	1.11957	TMEM183B
ENSG00000096070	ENSG00000096070.15	0.602949	5.53306	5.78152	7.95419e-05	0.000264229	0.683323	BRPF3
ENSG00000214694	ENSG00000214694.6	0.602142	-0.506634	2.39758	0.0332324	0.0515808	-4.3973	ARHGEF33
ENSG00000133816	ENSG00000133816.9	0.602126	5.58709	8.39392	1.94981e-06	1.2559e-05	4.5976	MICAL2
ENSG00000162623	ENSG00000162623.11	0.601944	6.33478	10.7954	1.25265e-07	1.53461e-06	7.45845	TYW3
ENSG00000233384	ENSG00000233384.1	0.601853	-1.7127	2.96907	0.0114607	0.0200087	-3.11078
ENSG00000112078	ENSG00000112078.9	0.601754	7.60992	12.3794	2.65903e-08	5.01158e-07	9.04501	KCTD20
ENSG00000172354	ENSG00000172354.5	0.601194	7.08066	11.6669	5.22276e-08	8.00076e-07	8.34938	GNB2
ENSG00000215902	ENSG00000215902.1	0.601174	-2.47556	2.13264	0.0537845	0.0793654	-4.44376	NA
ENSG00000131374	ENSG00000131374.10	0.601029	7.57921	14.0061	6.4075e-09	1.9662e-07	10.5596	TBC1D5
ENSG00000166266	ENSG00000166266.9	0.600808	6.63086	14.2563	5.21583e-09	1.71294e-07	10.8192	CUL5
ENSG00000106299	ENSG00000106299.7	0.600775	4.19859	9.98611	2.97834e-07	2.95263e-06	6.72383	WASL
ENSG00000257043	ENSG00000257043.1	0.600507	0.418671	3.70152	0.00291451	0.0059735	-2.24423
ENSG00000237931	ENSG00000237931.1	0.600416	-1.90936	2.56545	0.0243708	0.0391957	-3.79043	CLIC4P3
ENSG00000129116	ENSG00000129116.13	0.600406	2.54479	4.91735	0.000331793	0.000901132	-0.416081	PALLD
ENSG00000172239	ENSG00000172239.9	0.599991	6.4682	12.7895	1.8302e-08	3.88156e-07	9.49481	PAIP1
ENSG00000154839	ENSG00000154839.5	0.599937	4.80269	11.0406	9.73753e-08	1.28174e-06	7.84172	SKA1
ENSG00000267060	ENSG00000267060.1	0.599868	3.18536	9.9411	3.13045e-07	3.05258e-06	6.78622	PTGES3L
ENSG00000105176	ENSG00000105176.13	0.599849	6.39557	12.7022	1.97992e-08	4.07083e-07	9.4148	URI1
ENSG00000218175	ENSG00000218175.2	0.599777	4.0787	6.23699	3.90766e-05	0.000145483	1.57918
ENSG00000130363	ENSG00000130363.7	0.599773	5.13964	12.0353	3.66831e-08	6.22662e-07	8.85143	RSPH3
ENSG00000184900	ENSG00000184900.11	0.599686	7.75062	11.3544	7.10107e-08	1.01203e-06	7.99391	SUMO3
ENSG00000173611	ENSG00000173611.13	0.599672	4.21673	8.59687	1.51287e-06	1.02597e-05	4.99712	SCAI
ENSG00000259299	ENSG00000259299.1	0.599587	0.00470034	3.36823	0.00542038	0.0103682	-2.76552
ENSG00000119685	ENSG00000119685.15	0.599537	5.79786	12.3944	2.62256e-08	4.96189e-07	9.15596	TTLL5
ENSG00000176105	ENSG00000176105.9	0.599491	6.88837	11.67	5.20753e-08	7.9899e-07	8.36266	YES1
ENSG00000160767	ENSG00000160767.16	0.599414	3.78002	7.21285	9.36806e-06	4.45794e-05	3.11764	FAM189B
ENSG00000040275	ENSG00000040275.12	0.599306	6.71093	13.1017	1.38687e-08	3.23819e-07	9.77633	SPDL1
ENSG00000077721	ENSG00000077721.11	0.599117	6.19461	13.5575	9.34429e-09	2.46989e-07	10.224	UBE2A
ENSG00000140367	ENSG00000140367.7	0.599033	6.41987	12.8126	1.7927e-08	3.8264e-07	9.5192	UBE2Q2
ENSG00000068489	ENSG00000068489.8	0.598944	6.71401	13.0306	1.47652e-08	3.3254e-07	9.70965	PRR11
ENSG00000163634	ENSG00000163634.7	0.598829	6.1248	13.1669	1.30972e-08	3.11024e-07	9.8695	THOC7
ENSG00000072135	ENSG00000072135.8	0.598716	5.64841	12.2703	2.94225e-08	5.40531e-07	9.04243	PTPN18
ENSG00000135838	ENSG00000135838.9	0.598525	2.96402	9.36208	6.03955e-07	4.96072e-06	6.12679	NPL
ENSG00000220517	ENSG00000220517.2	0.598323	-0.956251	2.60382	0.0226942	0.0367611	-3.92573	ASS1P1
ENSG00000249395	ENSG00000249395.2	0.598295	3.11183	6.61496	2.21395e-05	9.02818e-05	2.30652	CASC9
ENSG00000153879	ENSG00000153879.4	0.598262	7.16722	14.2907	5.07145e-09	1.67957e-07	10.8256	CEBPG
ENSG00000068323	ENSG00000068323.12	0.598234	3.23559	7.90621	3.65493e-06	2.06262e-05	4.19629	TFE3
ENSG00000272048	ENSG00000272048.1	0.598207	-1.45552	3.11542	0.00870708	0.0156995	-2.8892	NA
ENSG00000164221	ENSG00000164221.8	0.59814	3.89589	7.59908	5.50598e-06	2.87203e-05	3.66604	CCDC112
ENSG00000232063	ENSG00000232063.1	0.598067	-1.67032	2.39615	0.0333198	0.051696	-4.1091
ENSG00000035720	ENSG00000035720.3	0.597863	1.66791	6.98776	1.28799e-05	5.76718e-05	3.07168	STAP1
ENSG00000185834	ENSG00000185834.9	0.597791	3.97089	6.44179	2.86536e-05	0.000112142	1.91829	RPL12P4
ENSG00000105193	ENSG00000105193.4	0.597347	7.28363	4.85822	0.000367238	0.000983659	-1.03843	RPS16
ENSG00000151882	ENSG00000151882.7	0.597255	3.91965	10.5816	1.56639e-07	1.80424e-06	7.42907	CCL28
ENSG00000120509	ENSG00000120509.6	0.59712	4.40036	10.9614	1.05577e-07	1.36141e-06	7.79525	PDZD11
ENSG00000179362	ENSG00000179362.10	0.597105	1.9585	5.6982	9.08703e-05	0.000296692	1.00903	HMGN2P46
ENSG00000101166	ENSG00000101166.11	0.596869	7.2958	11.6981	5.06725e-08	7.82971e-07	8.37172	PRELID3B
ENSG00000130024	ENSG00000130024.10	0.596853	7.49707	7.15816	1.01154e-05	4.75473e-05	2.7329	PHF10
ENSG00000113742	ENSG00000113742.8	0.596602	5.59685	10.8191	1.22224e-07	1.50965e-06	7.54106	CPEB4
ENSG00000170832	ENSG00000170832.8	0.596186	7.32086	13.6942	8.31962e-09	2.29844e-07	10.2933	USP32
ENSG00000166263	ENSG00000166263.9	0.59598	3.60917	7.93304	3.52827e-06	2.00265e-05	4.17661	STXBP4
ENSG00000134248	ENSG00000134248.9	0.595548	4.82054	8.81797	1.15322e-06	8.20597e-06	5.22017	LAMTOR5
ENSG00000156017	ENSG00000156017.8	0.595539	5.49644	12.5313	2.31264e-08	4.56462e-07	9.30835	CARNMT1
ENSG00000179918	ENSG00000179918.15	0.595328	6.62542	9.33184	6.25583e-07	5.07979e-06	5.73238	SEPHS2
ENSG00000171724	ENSG00000171724.2	0.595183	4.60427	11.9486	3.98311e-08	6.61796e-07	8.80385	VAT1L
ENSG00000262758	ENSG00000262758.1	0.595093	2.5231	7.91141	3.63001e-06	2.05151e-05	4.3041	NA
ENSG00000204899	ENSG00000204899.5	0.595088	5.96325	12.1635	3.25103e-08	5.78324e-07	8.91574	MZT1
ENSG00000235903	ENSG00000235903.3	0.595059	-1.35566	2.40801	0.0326009	0.0507128	-4.17892	CPB2-AS1
ENSG00000156110	ENSG00000156110.9	0.594942	6.1024	12.7601	1.87929e-08	3.92529e-07	9.48931	ADK
ENSG00000106355	ENSG00000106355.5	0.594826	6.43682	11.3984	6.79785e-08	9.83809e-07	8.10135	LSM5
ENSG00000249244	ENSG00000249244.1	0.59479	-0.956421	3.36664	0.00543656	0.0103952	-2.54116
ENSG00000241627	ENSG00000241627.2	0.59465	0.0924261	4.24115	0.0010881	0.00251493	-1.17987	UBQLN4P1
ENSG00000213846	ENSG00000213846.3	0.594583	0.750802	5.1635	0.000218571	0.000631344	0.335892	NA
ENSG00000157613	ENSG00000157613.6	0.594491	-0.254032	2.69389	0.0191881	0.0317122	-3.92098	CREB3L1
ENSG00000168803	ENSG00000168803.10	0.594074	4.70535	11.5035	6.12802e-08	9.06542e-07	8.34454	ADAL
ENSG00000176182	ENSG00000176182.5	0.593961	1.85413	5.83443	7.31293e-05	0.000246091	1.26091	MYPOP
ENSG00000262420	ENSG00000262420.2	0.593951	-1.79068	2.59626	0.0230154	0.0372384	-3.78107
ENSG00000183155	ENSG00000183155.4	0.593837	3.73565	8.51678	1.6713e-06	1.11415e-05	4.95039	RABIF
ENSG00000229119	ENSG00000229119.3	0.59354	4.59506	6.38268	3.13195e-05	0.000120794	1.74715
ENSG00000107341	ENSG00000107341.4	0.59329	6.39087	13.5468	9.42987e-09	2.47916e-07	10.2036	UBE2R2
ENSG00000272430	ENSG00000272430.1	0.593278	1.03255	4.55686	0.000620469	0.00154447	-0.79864	LINC02637
ENSG00000166734	ENSG00000166734.14	0.593144	7.72448	15.3307	2.23291e-09	9.81033e-08	11.6734	CASC4
ENSG00000235326	ENSG00000235326.1	0.593134	-0.830194	3.08611	0.00919977	0.0164629	-3.07596	NA
ENSG00000143776	ENSG00000143776.14	0.593045	4.54542	8.36175	2.03066e-06	1.29861e-05	4.65124	CDC42BPA
ENSG00000183172	ENSG00000183172.8	0.592959	3.01804	8.95407	9.78228e-07	7.19529e-06	5.60908	SMDT1
ENSG00000103353	ENSG00000103353.11	0.592704	6.21792	14.4809	4.34775e-09	1.53756e-07	11.0351	UBFD1
ENSG00000237187	ENSG00000237187.4	0.592704	0.843561	4.85915	0.000366652	0.000982626	-0.216601	NR2F1-AS1
ENSG00000058335	ENSG00000058335.11	0.592668	-0.0235702	2.75368	0.0171602	0.0286775	-3.90952	RASGRF1
ENSG00000124374	ENSG00000124374.8	0.592582	0.669179	4.66442	0.000513853	0.00131366	-0.532717	PAIP2B
ENSG00000164253	ENSG00000164253.8	0.592524	6.56134	15.0533	2.76505e-09	1.14347e-07	11.4947	WDR41
ENSG00000234171	ENSG00000234171.1	0.592492	1.9572	7.14291	1.03351e-05	4.82803e-05	3.29432	RNASEH1-AS1
ENSG00000137693	ENSG00000137693.9	0.592319	2.20065	5.11466	0.000237287	0.000677927	-0.0170586	YAP1
ENSG00000213371	ENSG00000213371.4	0.592163	-0.0944422	3.86787	0.00214474	0.00454423	-1.80407	NAP1L1P3
ENSG00000261609	ENSG00000261609.3	0.592102	5.51008	11.2325	8.02047e-08	1.10563e-06	7.99044	GAN
ENSG00000261685	ENSG00000261685.2	0.591983	0.918386	5.07745	0.000252667	0.000715315	0.169079	NA
ENSG00000066044	ENSG00000066044.9	0.591946	7.26159	11.331	7.26846e-08	1.02991e-06	7.99029	ELAVL1
ENSG00000066185	ENSG00000066185.8	0.591908	2.92704	6.5664	2.37905e-05	9.59781e-05	2.2489	ZMYND12
ENSG00000108852	ENSG00000108852.10	0.591733	2.70103	8.3173	2.14831e-06	1.35705e-05	4.82251	MPP2
ENSG00000126858	ENSG00000126858.12	0.591684	6.22489	13.9669	6.61932e-09	2.00303e-07	10.5883	RHOT1
ENSG00000197860	ENSG00000197860.5	0.591678	5.27678	13.3292	1.13705e-08	2.83024e-07	10.0781	SGTB
ENSG00000183943	ENSG00000183943.5	0.591656	5.41943	12.1381	3.32948e-08	5.83818e-07	8.92874	PRKX
ENSG00000249222	ENSG00000249222.1	0.591415	0.68053	4.18347	0.00120724	0.0027575	-1.40643	ATP5MGL
ENSG00000251141	ENSG00000251141.1	0.591266	1.2995	5.95964	6.00329e-05	0.000208412	1.56697	MRPS30-DT
ENSG00000108960	ENSG00000108960.3	0.591185	4.73634	11.4416	6.51357e-08	9.51079e-07	8.27393	MMD
ENSG00000163558	ENSG00000163558.8	0.591116	5.58309	13.4052	1.06483e-08	2.70532e-07	10.1248	PRKCI
ENSG00000226389	ENSG00000226389.2	0.5908	-1.03168	3.35148	0.00559294	0.0106516	-2.5623	MAPK6P6
ENSG00000155115	ENSG00000155115.6	0.590782	6.41744	10.5899	1.5529e-07	1.79185e-06	7.22269	GTF3C6
ENSG00000105879	ENSG00000105879.7	0.590735	5.80117	12.2376	3.03329e-08	5.52489e-07	9.0023	CBLL1
ENSG00000117143	ENSG00000117143.9	0.590689	6.3775	10.2105	2.32955e-07	2.4348e-06	6.79393	UAP1
ENSG00000049618	ENSG00000049618.17	0.590558	7.01818	5.0575	0.000261344	0.000735215	-0.667993	ARID1B
ENSG00000196141	ENSG00000196141.8	0.590436	6.7293	13.8636	7.21488e-09	2.09415e-07	10.4709	SPATS2L
ENSG00000258759	ENSG00000258759.1	0.590235	0.0644995	4.52884	0.000651865	0.00161134	-0.635279
ENSG00000187840	ENSG00000187840.4	0.590232	6.38723	9.50574	5.11602e-07	4.39516e-06	5.95734	EIF4EBP1
ENSG00000240342	ENSG00000240342.2	0.590137	5.9803	6.96314	1.33415e-05	5.93731e-05	2.52515	RPS2P5
ENSG00000101109	ENSG00000101109.7	0.590099	7.51563	13.9852	6.51928e-09	1.98733e-07	10.5451	STK4
ENSG00000125818	ENSG00000125818.13	0.590095	5.37963	10.6799	1.41276e-07	1.68152e-06	7.39856	PSMF1
ENSG00000102189	ENSG00000102189.12	0.59002	6.92048	7.12476	1.06029e-05	4.92969e-05	2.7123	EEA1
ENSG00000173276	ENSG00000173276.9	0.589984	4.8079	8.68096	1.36365e-06	9.40995e-06	5.0476	ZBTB21
ENSG00000082212	ENSG00000082212.7	0.589796	7.2519	15.2817	2.31826e-09	1.00726e-07	11.6508	ME2
ENSG00000245910	ENSG00000245910.4	0.589702	6.5877	8.89769	1.047e-06	7.59294e-06	5.18511	SNHG6
ENSG00000232021	ENSG00000232021.2	0.589693	-0.683212	3.14093	0.00829993	0.0150635	-3.01503	LEF1-AS1
ENSG00000106086	ENSG00000106086.14	0.589639	2.88666	8.50263	1.7011e-06	1.12901e-05	5.0445	PLEKHA8
ENSG00000179979	ENSG00000179979.7	0.589576	0.319101	2.20532	0.047186	0.0707178	-4.9297	NA
ENSG00000117625	ENSG00000117625.9	0.58953	5.63802	11.0663	9.48636e-08	1.2571e-06	7.8033	RCOR3
ENSG00000179134	ENSG00000179134.10	0.589338	5.60355	5.5477	0.000115865	0.000364816	0.280771	SAMD4B
ENSG00000227854	ENSG00000227854.1	0.58916	-1.32809	2.49896	0.0275662	0.0437226	-4.04935
ENSG00000236857	ENSG00000236857.3	0.589149	-0.276623	4.12048	0.00135285	0.0030364	-1.29909	RAP1BP1
ENSG00000233428	ENSG00000233428.1	0.589087	-1.47021	3.14166	0.00828855	0.0150443	-2.8551	PPIAP65
ENSG00000196367	ENSG00000196367.8	0.58892	6.70908	3.77793	0.0025308	0.00527459	-2.99942	TRRAP
ENSG00000142875	ENSG00000142875.15	0.588904	6.99606	12.692	1.99839e-08	4.08453e-07	9.37615	PRKACB
ENSG00000116030	ENSG00000116030.12	0.588825	6.84485	11.7319	4.90394e-08	7.67395e-07	8.42666	SUMO1
ENSG00000241411	ENSG00000241411.1	0.588802	-0.773858	3.13461	0.00839905	0.0152237	-3.01235
ENSG00000231878	ENSG00000231878.1	0.588749	0.349515	5.20339	0.000204435	0.000596566	0.485866	SNRPFP1
ENSG00000240087	ENSG00000240087.3	0.588716	3.28045	7.21726	9.31042e-06	4.43589e-05	3.19597	RPSAP12
ENSG00000139946	ENSG00000139946.5	0.588414	5.12576	11.6349	5.38832e-08	8.2039e-07	8.44286	PELI2
ENSG00000146587	ENSG00000146587.13	0.58839	5.79252	13.5727	9.22387e-09	2.44887e-07	10.2655	RBAK
ENSG00000267565	ENSG00000267565.1	0.588367	1.70276	7.14645	1.02837e-05	4.81317e-05	3.3443
ENSG00000178538	ENSG00000178538.5	0.587936	-1.07921	3.53659	0.00395859	0.00784013	-2.19666	CA8
ENSG00000205133	ENSG00000205133.7	0.587924	4.3858	11.6759	5.17741e-08	7.96666e-07	8.55238	TRIQK
ENSG00000164209	ENSG00000164209.12	0.587827	7.15012	12.4441	2.50527e-08	4.82835e-07	9.12788	SLC25A46
ENSG00000228399	ENSG00000228399.1	0.587714	0.0881054	3.12766	0.00850928	0.0154002	-3.23424
ENSG00000174013	ENSG00000174013.7	0.587699	5.81932	11.2451	7.9196e-08	1.0953e-06	7.97968	FBXO45
ENSG00000112406	ENSG00000112406.4	0.587698	6.45089	12.4992	2.38168e-08	4.68675e-07	9.21922	HECA
ENSG00000163444	ENSG00000163444.7	0.587527	7.0042	11.0708	9.44258e-08	1.25384e-06	7.72338	TMEM183A
ENSG00000182400	ENSG00000182400.10	0.587488	5.25347	11.5031	6.13008e-08	9.06542e-07	8.2963	TRAPPC6B
ENSG00000237190	ENSG00000237190.3	0.587447	4.91237	9.41681	5.66818e-07	4.74701e-06	5.96103	CDKN2AIPNL
ENSG00000102858	ENSG00000102858.8	0.587256	5.71857	5.11323	0.00023786	0.000679368	-0.481632	MGRN1
ENSG00000138069	ENSG00000138069.12	0.587067	6.70088	14.693	3.66963e-09	1.37534e-07	11.1889	RAB1A
ENSG00000091436	ENSG00000091436.12	0.587034	7.1835	13.1695	1.30675e-08	3.10998e-07	9.81922	MAP3K20
ENSG00000241282	ENSG00000241282.1	0.586677	-1.02258	2.67792	0.0197684	0.0325506	-3.78605	RPL34P33
ENSG00000137710	ENSG00000137710.10	0.586625	7.40964	13.0477	1.45432e-08	3.29938e-07	9.69631	RDX
ENSG00000174032	ENSG00000174032.12	0.586483	4.86283	8.21942	2.43387e-06	1.49418e-05	4.42574	SLC25A30
ENSG00000225655	ENSG00000225655.1	0.58614	-1.65278	2.86895	0.0138287	0.0236343	-3.3062
ENSG00000242882	ENSG00000242882.1	0.586105	-1.61835	2.27305	0.0417313	0.0633845	-4.34104	RPL5P11
ENSG00000214653	ENSG00000214653.3	0.586082	-2.12069	1.88168	0.0837822	0.117823	-4.87719	HNRNPA3P3
ENSG00000169621	ENSG00000169621.5	0.586018	1.69785	5.84642	7.17542e-05	0.000242294	1.31529	APLF
ENSG00000157021	ENSG00000157021.9	0.585966	-0.827608	3.32636	0.00586221	0.0110903	-2.6415	FAM92A1P1
ENSG00000163597	ENSG00000163597.10	0.585821	6.60877	11.6754	5.18021e-08	7.96666e-07	8.37983	SNHG16
ENSG00000143376	ENSG00000143376.8	0.585618	6.85417	10.846	1.18873e-07	1.48225e-06	7.48562	SNX27
ENSG00000227470	ENSG00000227470.1	0.585447	-1.43463	2.20883	0.0468869	0.0703071	-4.48786
ENSG00000163754	ENSG00000163754.13	0.585342	5.67494	11.3655	7.02337e-08	1.00537e-06	8.1185	GYG1
ENSG00000104765	ENSG00000104765.10	0.585021	5.70231	12.9745	1.55162e-08	3.4432e-07	9.71816	BNIP3L
ENSG00000155097	ENSG00000155097.7	0.585014	7.09842	14.9898	2.90529e-09	1.18096e-07	11.419	ATP6V1C1
ENSG00000207383	ENSG00000207383.1	0.585008	-2.08418	2.17807	0.0495646	0.0738823	-4.41314
ENSG00000247774	ENSG00000247774.2	0.584791	4.89325	10.3182	2.07373e-07	2.22364e-06	7.0337	PCED1B-AS1
ENSG00000188010	ENSG00000188010.8	0.58473	2.77887	7.27151	8.63139e-06	4.17929e-05	3.34621	MORN2
ENSG00000119335	ENSG00000119335.12	0.584644	9.40018	10.0195	2.87068e-07	2.8725e-06	6.44927	SET
ENSG00000258501	ENSG00000258501.1	0.584611	-1.30586	2.98215	0.0111828	0.0195783	-3.1616	EIF3LP1
ENSG00000196715	ENSG00000196715.5	0.584561	6.47416	8.07767	2.92152e-06	1.72403e-05	4.10345	VKORC1L1
ENSG00000250462	ENSG00000250462.4	0.584473	3.44514	9.75082	3.87187e-07	3.57161e-06	6.53239	LRRC37BP1
ENSG00000136159	ENSG00000136159.3	0.584287	4.87475	8.85191	1.10665e-06	7.94066e-06	5.25637	NUDT15
ENSG00000064652	ENSG00000064652.6	0.584197	3.87008	9.67935	4.19719e-07	3.79284e-06	6.39487	SNX24
ENSG00000129055	ENSG00000129055.8	0.584019	5.60927	11.6682	5.21654e-08	7.99747e-07	8.43812	ANAPC13
ENSG00000163320	ENSG00000163320.6	0.58369	7.76684	15.7626	1.61177e-09	7.97321e-08	12.0188	CGGBP1
ENSG00000151491	ENSG00000151491.8	0.583661	3.76318	9.74342	3.90426e-07	3.59643e-06	6.48682	EPS8
ENSG00000253721	ENSG00000253721.1	0.583379	1.42763	6.26699	3.73271e-05	0.000140166	2.03472	SUMO2P20
ENSG00000061676	ENSG00000061676.10	0.583329	0.670305	5.04661	0.000266209	0.000747188	0.15245	NCKAP1
ENSG00000102962	ENSG00000102962.4	0.583286	1.9142	3.37863	0.00531597	0.0101875	-3.17024	CCL22
ENSG00000234619	ENSG00000234619.1	0.583183	-1.21477	3.0247	0.0103242	0.0182364	-3.11233	RPL7P11
ENSG00000137815	ENSG00000137815.10	0.583135	6.73571	12.9223	1.62534e-08	3.56734e-07	9.60786	RTF1
ENSG00000133818	ENSG00000133818.8	0.58311	3.17064	8.55015	1.60323e-06	1.07506e-05	5.06497	RRAS2
ENSG00000162378	ENSG00000162378.8	0.583009	7.02701	14.1983	5.46912e-09	1.76658e-07	10.7504	ZYG11B
ENSG00000171148	ENSG00000171148.9	0.582921	7.19926	11.5375	5.92627e-08	8.87055e-07	8.20904	TADA3
ENSG00000226082	ENSG00000226082.2	0.582901	-0.166525	4.96983	0.000303332	0.000834217	0.185876
ENSG00000076513	ENSG00000076513.12	0.58282	6.5803	12.7513	1.89429e-08	3.94506e-07	9.45258	ANKRD13A
ENSG00000255529	ENSG00000255529.3	0.582687	5.91531	12.3915	2.62959e-08	4.96563e-07	9.14523	POLR2M
ENSG00000169230	ENSG00000169230.5	0.582504	6.00535	10.7443	1.32101e-07	1.59946e-06	7.42212	PRELID1
ENSG00000104205	ENSG00000104205.8	0.582433	5.27715	10.0374	2.8145e-07	2.83021e-06	6.67187	SGK3
ENSG00000060982	ENSG00000060982.10	0.582137	7.9894	14.7779	3.43118e-09	1.31292e-07	11.2086	BCAT1
ENSG00000259712	ENSG00000259712.1	0.582001	2.51352	6.16899	4.33719e-05	0.000158648	1.67904
ENSG00000254999	ENSG00000254999.2	0.581899	6.4616	11.2246	8.08482e-08	1.11189e-06	7.91483	BRK1
ENSG00000122870	ENSG00000122870.7	0.581864	3.98102	10.8105	1.23323e-07	1.52092e-06	7.67496	BICC1
ENSG00000151304	ENSG00000151304.5	0.581762	5.7505	11.4998	6.15027e-08	9.08159e-07	8.25422	SRFBP1
ENSG00000188765	ENSG00000188765.6	0.581179	2.05602	4.99307	0.000291555	0.000807368	-0.219914	TMSB4XP2
ENSG00000137770	ENSG00000137770.9	0.581146	7.70175	12.2218	3.0783e-08	5.57599e-07	8.88703	CTDSPL2
ENSG00000153896	ENSG00000153896.13	0.581003	-0.666019	3.38223	0.00528029	0.0101269	-2.57742	ZNF599
ENSG00000212978	ENSG00000212978.5	0.580999	4.21034	10.357	1.98896e-07	2.15569e-06	7.14427
ENSG00000152229	ENSG00000152229.14	0.580859	4.03296	10.1047	2.6142e-07	2.67119e-06	6.87902	PSTPIP2
ENSG00000144451	ENSG00000144451.14	0.580793	1.12181	6.16832	4.34169e-05	0.000158783	1.94182	SPAG16
ENSG00000188064	ENSG00000188064.5	0.580728	2.88183	2.5808	0.023686	0.0382164	-4.81103	WNT7B
ENSG00000236992	ENSG00000236992.1	0.580584	2.60944	6.72176	1.89217e-05	7.95726e-05	2.54724	RPL12P12
ENSG00000205670	ENSG00000205670.6	0.580461	3.02916	8.46198	1.78987e-06	1.17406e-05	4.96622	SMIM11A
ENSG00000260966	ENSG00000260966.1	0.580293	2.25556	5.5978	0.000106824	0.00034068	0.795873
ENSG00000197780	ENSG00000197780.5	0.580069	4.76799	10.5468	1.625e-07	1.85542e-06	7.30379	TAF13
ENSG00000235531	ENSG00000235531.5	0.580054	1.69425	7.30191	8.27406e-06	4.03713e-05	3.57828	MSC-AS1
ENSG00000106415	ENSG00000106415.8	0.580034	6.14532	9.23271	7.02491e-07	5.5362e-06	5.64027	GLCCI1
ENSG00000253738	ENSG00000253738.1	0.579951	5.81345	8.59186	1.52228e-06	1.03019e-05	4.83854	OTUD6B-AS1
ENSG00000185010	ENSG00000185010.9	0.579816	1.42053	5.56206	0.000113194	0.000357684	0.884868	F8
ENSG00000227355	ENSG00000227355.1	0.579588	0.710915	4.53543	0.000644337	0.00159573	-0.779492
ENSG00000186566	ENSG00000186566.7	0.579551	6.10083	6.47857	2.71169e-05	0.000107067	1.7721	GPATCH8
ENSG00000102547	ENSG00000102547.14	0.579389	3.29509	7.65706	5.09177e-06	2.69857e-05	3.81699	CAB39L
ENSG00000009307	ENSG00000009307.11	0.579338	10.6096	15.0624	2.74554e-09	1.14347e-07	11.3741	CSDE1
ENSG00000089063	ENSG00000089063.10	0.579327	5.55935	12.0015	3.78763e-08	6.385e-07	8.77807	TMEM230
ENSG00000170571	ENSG00000170571.7	0.579267	9.26922	13.093	1.39746e-08	3.24789e-07	9.67363	EMB
ENSG00000267249	ENSG00000267249.1	0.579185	0.769018	3.74802	0.00267444	0.00553635	-2.23738
ENSG00000164284	ENSG00000164284.10	0.579035	5.86199	13.6078	8.9527e-09	2.41182e-07	10.2919	GRPEL2
ENSG00000214460	ENSG00000214460.3	0.579032	1.4428	4.45616	0.000741243	0.00180113	-1.06353	TPT1P6
ENSG00000263887	ENSG00000263887.2	0.57883	-0.996592	3.24034	0.00688762	0.0127887	-2.75129
ENSG00000203797	ENSG00000203797.5	0.578829	-1.74953	2.05647	0.0616228	0.0896585	-4.69197	DDO
ENSG00000178660	ENSG00000178660.5	0.578799	0.905436	4.22507	0.00112004	0.00257993	-1.38268	ARMC10P1
ENSG00000168066	ENSG00000168066.16	0.578665	7.63936	9.60712	4.55594e-07	4.02493e-06	6.02008	SF1
ENSG00000071054	ENSG00000071054.11	0.578639	7.16557	11.4422	6.50935e-08	9.51079e-07	8.11178	MAP4K4
ENSG00000079974	ENSG00000079974.13	0.578482	1.0718	4.16609	0.00124572	0.00283352	-1.51267	RABL2B
ENSG00000149196	ENSG00000149196.11	0.578189	5.53114	9.69146	4.14007e-07	3.76247e-06	6.24227	HIKESHI
ENSG00000112851	ENSG00000112851.10	0.578147	8.37491	14.6778	3.71424e-09	1.38677e-07	11.1126	ERBIN
ENSG00000183298	ENSG00000183298.4	0.578129	4.41922	8.37878	1.98742e-06	1.27552e-05	4.68346	RPSAP19
ENSG00000198087	ENSG00000198087.7	0.57782	7.16487	11.4826	6.25505e-08	9.20171e-07	8.15479	CD2AP
ENSG00000213673	ENSG00000213673.3	0.577804	-1.3883	2.60296	0.0227304	0.0368106	-3.82487	SLC25A5P3
ENSG00000159212	ENSG00000159212.8	0.577636	0.591405	4.54538	0.000633144	0.00157177	-0.714571	CLIC6
ENSG00000127314	ENSG00000127314.13	0.577538	7.38839	14.7564	3.48975e-09	1.32563e-07	11.2133	RAP1B
ENSG00000165156	ENSG00000165156.10	0.577359	8.03149	13.6761	8.44794e-09	2.32366e-07	10.2508	ZHX1
ENSG00000178409	ENSG00000178409.9	0.577256	-0.974156	2.83912	0.0146239	0.0248421	-3.50583	BEND3
ENSG00000267213	ENSG00000267213.3	0.576993	-0.152459	3.4423	0.00471959	0.00917249	-2.57862
ENSG00000258754	ENSG00000258754.3	0.576969	-0.689188	4.35507	0.000887244	0.00210442	-0.799666	LINC01579
ENSG00000259806	ENSG00000259806.2	0.576969	1.02473	5.07164	0.000255165	0.000721241	0.113677	NA
ENSG00000105866	ENSG00000105866.9	0.576886	4.92088	11.8127	4.53652e-08	7.27288e-07	8.64364	SP4
ENSG00000158417	ENSG00000158417.6	0.576813	6.87372	7.25942	8.77802e-06	4.23358e-05	2.91496	EIF5B
ENSG00000111906	ENSG00000111906.13	0.576714	6.57627	12.4574	2.47481e-08	4.78192e-07	9.16741	HDDC2
ENSG00000105877	ENSG00000105877.13	0.576604	1.47983	5.18299	0.000211539	0.000613923	0.237061	DNAH11
ENSG00000159445	ENSG00000159445.8	0.576478	4.69362	11.3144	7.3896e-08	1.04181e-06	8.14414	THEM4
ENSG00000234456	ENSG00000234456.3	0.576363	1.62567	6.10098	4.81711e-05	0.000173139	1.74328	MAGI2-AS3
ENSG00000237356	ENSG00000237356.1	0.576231	-0.658036	2.89736	0.0131113	0.0225277	-3.46282
ENSG00000120215	ENSG00000120215.5	0.576023	1.29008	3.42002	0.00492014	0.00950956	-2.94408	MLANA
ENSG00000145332	ENSG00000145332.9	0.575979	6.42293	13.7454	7.96774e-09	2.24457e-07	10.3807	KLHL8
ENSG00000109083	ENSG00000109083.9	0.575857	2.17471	6.85582	1.55692e-05	6.76619e-05	2.82183	IFT20
ENSG00000171735	ENSG00000171735.14	0.575574	5.10308	12.2889	2.89176e-08	5.36273e-07	9.10323	CAMTA1
ENSG00000174780	ENSG00000174780.11	0.575532	7.69505	11.2382	7.97498e-08	1.10064e-06	7.8735	SRP72
ENSG00000166451	ENSG00000166451.9	0.575276	5.72285	11.2592	7.80896e-08	1.08305e-06	8.00324	CENPN
ENSG00000156052	ENSG00000156052.6	0.575151	7.69107	13.0533	1.44717e-08	3.29441e-07	9.69056	GNAQ
ENSG00000128585	ENSG00000128585.13	0.57512	6.93517	9.97708	3.0082e-07	2.97404e-06	6.49641	MKLN1
ENSG00000108468	ENSG00000108468.10	0.574959	6.40172	8.43956	1.84095e-06	1.19955e-05	4.59535	CBX1
ENSG00000164332	ENSG00000164332.6	0.574924	5.18375	9.12879	7.94112e-07	6.12311e-06	5.58306	UBLCP1
ENSG00000236972	ENSG00000236972.1	0.574768	1.83574	4.88282	0.000352033	0.000947585	-0.373031	FABP5P1
ENSG00000128641	ENSG00000128641.13	0.574393	1.86519	7.0991	1.09945e-05	5.0757e-05	3.23923	MYO1B
ENSG00000122068	ENSG00000122068.8	0.574363	6.17473	11.0381	9.76204e-08	1.28305e-06	7.73355	FYTTD1
ENSG00000141371	ENSG00000141371.8	0.574354	1.2295	4.71897	0.000467255	0.00121093	-0.540821	C17orf64
ENSG00000121644	ENSG00000121644.14	0.574302	7.24545	12.6504	2.07496e-08	4.18809e-07	9.32411	DESI2
ENSG00000196914	ENSG00000196914.4	0.574299	6.7782	12.1503	3.29155e-08	5.81842e-07	8.8555	ARHGEF12
ENSG00000150556	ENSG00000150556.12	0.574229	-0.665012	3.90739	0.00199476	0.00426465	-1.67915	LYPD6B
ENSG00000231312	ENSG00000231312.2	0.574167	0.948395	5.72066	8.76582e-05	0.000287495	1.23366	MAP4K3-DT
ENSG00000171723	ENSG00000171723.11	0.57394	5.10949	7.92763	3.55341e-06	2.01401e-05	4.00308	GPHN
ENSG00000006607	ENSG00000006607.9	0.573917	6.30225	14.5484	4.11859e-09	1.4787e-07	11.0863	FARP2
ENSG00000232794	ENSG00000232794.1	0.573815	-1.71773	1.53464	0.150215	0.196907	-5.4595	HNRNPDP1
ENSG00000168710	ENSG00000168710.13	0.573635	7.09524	13.0488	1.45298e-08	3.29938e-07	9.71003	AHCYL1
ENSG00000120149	ENSG00000120149.7	0.573159	2.10417	6.89505	1.47123e-05	6.44513e-05	2.89066	MSX2
ENSG00000158122	ENSG00000158122.7	0.573109	5.29147	9.80554	3.64105e-07	3.42628e-06	6.39907	PRXL2C
ENSG00000135932	ENSG00000135932.6	0.57286	7.9336	13.9426	6.75468e-09	2.01431e-07	10.4921	CAB39
ENSG00000080824	ENSG00000080824.14	0.57283	10.0176	5.56031	0.000113515	0.000358586	0.0918648	HSP90AA1
ENSG00000228638	ENSG00000228638.1	0.572829	2.43812	7.67475	4.97205e-06	2.65631e-05	3.98765	FCF1P2
ENSG00000137764	ENSG00000137764.15	0.572786	3.63081	5.23643	0.000193456	0.000568724	-0.033405	MAP2K5
ENSG00000171612	ENSG00000171612.6	0.572515	5.32595	9.96083	3.06277e-07	3.00749e-06	6.58111	SLC25A33
ENSG00000077549	ENSG00000077549.13	0.57251	7.58791	13.1558	1.32253e-08	3.1293e-07	9.78921	CAPZB
ENSG00000077097	ENSG00000077097.9	0.572467	9.11823	15.4696	2.00886e-09	9.21778e-08	11.7419	TOP2B
ENSG00000154127	ENSG00000154127.5	0.572407	6.46753	12.4567	2.47631e-08	4.78192e-07	9.17361	UBASH3B
ENSG00000163191	ENSG00000163191.5	0.572333	6.9841	9.56033	4.80581e-07	4.19659e-06	5.99145	S100A11
ENSG00000077420	ENSG00000077420.11	0.572156	6.05673	6.14293	4.51484e-05	0.000164039	1.23605	APBB1IP
ENSG00000107560	ENSG00000107560.6	0.571991	5.18269	9.77952	3.7489e-07	3.49094e-06	6.38206	RAB11FIP2
ENSG00000213569	ENSG00000213569.4	0.571773	-0.656028	2.56091	0.0245774	0.0394891	-4.10094
ENSG00000164038	ENSG00000164038.10	0.571639	3.82733	11.2118	8.18895e-08	1.12306e-06	8.12688	SLC9B2
ENSG00000146243	ENSG00000146243.9	0.57152	5.81292	13.481	9.97599e-09	2.59495e-07	10.1774	IRAK1BP1
ENSG00000224376	ENSG00000224376.1	0.571226	-1.81501	1.71559	0.111327	0.15118	-5.19775
ENSG00000254893	ENSG00000254893.3	0.571029	3.44026	5.66348	9.60833e-05	0.00031087	0.72245
ENSG00000106245	ENSG00000106245.5	0.571	5.63663	8.94528	9.88621e-07	7.26085e-06	5.31228	BUD31
ENSG00000177556	ENSG00000177556.7	0.570797	4.71605	11.3146	7.38841e-08	1.04181e-06	8.14178	ATOX1
ENSG00000228124	ENSG00000228124.1	0.570767	-1.3497	2.54932	0.0251112	0.0402218	-3.94239
ENSG00000109452	ENSG00000109452.8	0.570752	8.17407	13.3854	1.0831e-08	2.73759e-07	9.98192	INPP4B
ENSG00000168246	ENSG00000168246.5	0.570647	6.36683	13.2628	1.20451e-08	2.94954e-07	9.94501	UBTD2
ENSG00000196636	ENSG00000196636.7	0.57063	3.40248	8.47398	1.76317e-06	1.1612e-05	4.93303	SDHAF3
ENSG00000168014	ENSG00000168014.12	0.570216	5.60471	5.75904	8.24429e-05	0.000272437	0.64035	C2CD3
ENSG00000228217	ENSG00000228217.1	0.570146	3.36555	7.02905	1.21434e-05	5.49473e-05	2.90744	PNRC2P1
ENSG00000264107	ENSG00000264107.1	0.570085	-0.807591	3.30093	0.0061482	0.0115623	-2.6831
ENSG00000265321	ENSG00000265321.1	0.569998	-1.98102	1.95848	0.0732709	0.104508	-4.82232	MIR4263
ENSG00000226068	ENSG00000226068.1	0.569916	-0.859017	1.54059	0.14877	0.195314	-5.67919	HNRNPA3P4
ENSG00000143499	ENSG00000143499.9	0.569859	4.37382	7.74351	4.53464e-06	2.46351e-05	3.81164	SMYD2
ENSG00000137478	ENSG00000137478.10	0.569748	5.47095	7.89768	3.69619e-06	2.07993e-05	3.92897	FCHSD2
ENSG00000083544	ENSG00000083544.9	0.569644	5.13648	10.8468	1.18779e-07	1.48202e-06	7.60318	TDRD3
ENSG00000132912	ENSG00000132912.8	0.569563	7.46659	14.6486	3.80165e-09	1.4029e-07	11.1196	DCTN4
ENSG00000132170	ENSG00000132170.15	0.569364	3.68594	9.57036	4.75106e-07	4.15617e-06	6.29114	PPARG
ENSG00000132749	ENSG00000132749.6	0.569349	4.11786	7.77256	4.36234e-06	2.3884e-05	3.88607	TESMIN
ENSG00000111412	ENSG00000111412.4	0.569238	5.66007	12.671	2.03662e-08	4.13188e-07	9.43188	C12orf49
ENSG00000237945	ENSG00000237945.3	0.569209	4.089	7.8025	4.19206e-06	2.30982e-05	3.93965	LINC00649
ENSG00000161040	ENSG00000161040.12	0.569086	0.382059	3.66678	0.00310822	0.0063289	-2.2836	FBXL13
ENSG00000120896	ENSG00000120896.9	0.568929	4.37008	6.18388	4.23905e-05	0.000155579	1.45669	SORBS3
ENSG00000089902	ENSG00000089902.8	0.568881	7.63214	11.4141	6.69268e-08	9.72172e-07	8.06357	RCOR1
ENSG00000271318	ENSG00000271318.1	0.568785	-2.06405	1.83418	0.0909515	0.126645	-4.96956
ENSG00000155975	ENSG00000155975.5	0.568633	6.3178	13.823	7.46445e-09	2.13383e-07	10.4567	VPS37A
ENSG00000225471	ENSG00000225471.2	0.568575	-0.291198	2.5011	0.0274577	0.0435646	-4.27056
ENSG00000169139	ENSG00000169139.7	0.568423	6.91421	12.1638	3.25009e-08	5.78324e-07	8.86187	UBE2V2
ENSG00000137055	ENSG00000137055.10	0.568111	6.67893	13.5307	9.56089e-09	2.50269e-07	10.1754	PLAA
ENSG00000225470	ENSG00000225470.2	0.567678	5.26562	10.4494	1.80208e-07	1.99498e-06	7.14964	JPX
ENSG00000111726	ENSG00000111726.8	0.567607	6.20053	14.2686	5.16362e-09	1.69863e-07	10.8525	CMAS
ENSG00000234618	ENSG00000234618.1	0.567554	2.33804	5.32685	0.000166457	0.000499092	0.31426	RPSAP9
ENSG00000166896	ENSG00000166896.3	0.567136	4.41202	9.24832	6.89737e-07	5.47524e-06	5.80431	ATP23
ENSG00000135549	ENSG00000135549.10	0.567061	5.95789	9.92919	3.17205e-07	3.08395e-06	6.49487	PKIB
ENSG00000213080	ENSG00000213080.3	0.567036	1.05645	5.3666	0.00015587	0.00047167	0.619841
ENSG00000165060	ENSG00000165060.7	0.567004	3.82198	10.5018	1.70433e-07	1.91461e-06	7.35232	FXN
ENSG00000228956	ENSG00000228956.4	0.566651	4.97998	10.5057	1.69737e-07	1.9092e-06	7.23996	SATB1-AS1
ENSG00000110768	ENSG00000110768.7	0.566618	6.8587	11.0675	9.47411e-08	1.25633e-06	7.7269	GTF2H1
ENSG00000123066	ENSG00000123066.3	0.56657	8.42057	6.81151	1.66016e-05	7.14321e-05	2.17273	MED13L
ENSG00000100348	ENSG00000100348.5	0.566526	5.53963	10.4267	1.84604e-07	2.02651e-06	7.10181	TXN2
ENSG00000164983	ENSG00000164983.6	0.566479	4.80341	9.79524	3.68334e-07	3.45497e-06	6.43027	TMEM65
ENSG00000165807	ENSG00000165807.3	0.566408	0.398221	2.91053	0.0127914	0.0220495	-3.72426	PPP1R36
ENSG00000123575	ENSG00000123575.8	0.566294	3.65726	9.35527	6.08754e-07	4.97931e-06	6.02323	FAM199X
ENSG00000213205	ENSG00000213205.3	0.56627	-1.12084	2.67682	0.0198092	0.0326096	-3.76364	STRADBP1
ENSG00000182010	ENSG00000182010.6	0.56622	3.68607	7.22677	9.18748e-06	4.39116e-05	3.15204	RTKN2
ENSG00000249042	ENSG00000249042.1	0.56617	2.46661	7.99124	3.26934e-06	1.89121e-05	4.41271
ENSG00000164164	ENSG00000164164.11	0.566102	7.08792	6.85777	1.55255e-05	6.75167e-05	2.29853	OTUD4
ENSG00000143256	ENSG00000143256.4	0.566065	5.60554	8.31194	2.16299e-06	1.36325e-05	4.48144	PFDN2
ENSG00000141759	ENSG00000141759.10	0.565833	6.34874	10.2764	2.16927e-07	2.30145e-06	6.87303	TXNL4A
ENSG00000240489	ENSG00000240489.1	0.565762	3.30607	6.67303	2.03236e-05	8.42945e-05	2.36375	SETP14
ENSG00000063587	ENSG00000063587.12	0.565748	0.56292	3.8596	0.00217755	0.00460677	-1.97402	ZNF275
ENSG00000121957	ENSG00000121957.8	0.565688	6.34719	11.5795	5.68773e-08	8.54639e-07	8.29606	GPSM2
ENSG00000116717	ENSG00000116717.7	0.565685	4.82249	7.24752	8.9249e-06	4.28827e-05	3.05873	GADD45A
ENSG00000231752	ENSG00000231752.1	0.565202	3.05042	6.58877	2.30144e-05	9.323e-05	2.27291	EMBP1
ENSG00000159210	ENSG00000159210.5	0.565151	5.30801	10.0087	2.90495e-07	2.89995e-06	6.63737	SNF8
ENSG00000120690	ENSG00000120690.9	0.565122	8.60692	7.81748	4.10956e-06	2.27281e-05	3.64688	ELF1
ENSG00000272142	ENSG00000272142.1	0.564928	-1.33248	2.8527	0.0142565	0.0242787	-3.40633
ENSG00000103148	ENSG00000103148.11	0.564843	3.93913	5.80174	7.70242e-05	0.000256909	0.882845	NPRL3
ENSG00000105427	ENSG00000105427.5	0.564787	-0.187829	4.33798	0.000914736	0.00216023	-0.939823	CNFN
ENSG00000102309	ENSG00000102309.8	0.564777	3.73109	7.30504	8.2382e-06	4.02263e-05	3.25972	PIN4
ENSG00000103202	ENSG00000103202.8	0.564719	6.70324	7.67282	4.98502e-06	2.66143e-05	3.51864	NME4
ENSG00000123094	ENSG00000123094.11	0.564578	4.05685	9.09036	8.31162e-07	6.32192e-06	5.65001	RASSF8
ENSG00000154310	ENSG00000154310.12	0.56455	3.2692	7.73303	4.5986e-06	2.49068e-05	3.94742	TNIK
ENSG00000067560	ENSG00000067560.6	0.564486	9.70811	13.8124	7.53128e-09	2.14981e-07	10.3205	RHOA
ENSG00000217060	ENSG00000217060.1	0.564386	-2.22955	2.71896	0.0183107	0.0304027	-3.42689
ENSG00000263004	ENSG00000263004.1	0.564368	0.712159	5.02452	0.000276374	0.000771421	0.0814635
ENSG00000232104	ENSG00000232104.2	0.564161	0.520869	4.96375	0.000306494	0.000841969	0.0363699	RFX3-AS1
ENSG00000219470	ENSG00000219470.1	0.564114	3.00682	8.40002	1.93488e-06	1.2471e-05	4.888
ENSG00000177144	ENSG00000177144.5	0.56383	0.86131	3.91221	0.00197719	0.00423077	-1.94176	NUDT4B
ENSG00000108306	ENSG00000108306.7	0.56381	4.6228	9.25541	6.84029e-07	5.44976e-06	5.79759	FBXL20
ENSG00000131931	ENSG00000131931.4	0.563729	5.35131	10.4158	1.86773e-07	2.04471e-06	7.10459	THAP1
ENSG00000243824	ENSG00000243824.1	0.563706	2.87061	7.21085	9.39438e-06	4.46722e-05	3.24607	RPL12P6
ENSG00000257564	ENSG00000257564.1	0.563617	-1.99022	1.98485	0.0699519	0.100306	-4.73865
ENSG00000138785	ENSG00000138785.10	0.563563	4.2739	8.4671	1.77843e-06	1.16772e-05	4.82231	INTS12
ENSG00000236570	ENSG00000236570.1	0.56343	1.12637	5.51794	0.000121613	0.000380009	0.872902	RAD23BP1
ENSG00000170759	ENSG00000170759.10	0.563353	9.23034	15.0325	2.8101e-09	1.15214e-07	11.3826	KIF5B
ENSG00000248827	ENSG00000248827.1	0.563273	-1.20756	2.63438	0.0214396	0.0349537	-3.81906
ENSG00000151414	ENSG00000151414.10	0.563272	7.01756	11.2128	8.18111e-08	1.12306e-06	7.875	NEK7
ENSG00000234964	ENSG00000234964.3	0.563145	0.996387	4.62698	0.000548612	0.00138789	-0.66356	FABP5P7
ENSG00000181260	ENSG00000181260.8	0.562991	-1.69288	2.40721	0.0326493	0.0507761	-4.09892	MTHFD2P7
ENSG00000198894	ENSG00000198894.3	0.562913	4.85575	10.7423	1.32381e-07	1.60136e-06	7.51326	CIPC
ENSG00000232883	ENSG00000232883.1	0.562877	-1.52015	3.24483	0.00682991	0.0126899	-2.64907
ENSG00000163683	ENSG00000163683.7	0.562668	2.56149	7.14296	1.03343e-05	4.82803e-05	3.19306	SMIM14
ENSG00000248473	ENSG00000248473.1	0.562625	0.969615	3.12791	0.0085054	0.0153966	-3.44841	LINC01962
ENSG00000152904	ENSG00000152904.7	0.562559	5.74624	10.5724	1.58174e-07	1.81766e-06	7.2496	GGPS1
ENSG00000132294	ENSG00000132294.9	0.562503	8.10022	13.6417	8.69799e-09	2.36265e-07	10.2183	EFR3A
ENSG00000270101	ENSG00000270101.1	0.562411	3.74189	8.62544	1.4603e-06	9.95446e-06	5.09729	NA
ENSG00000182518	ENSG00000182518.9	0.562303	2.87062	8.47105	1.76964e-06	1.16351e-05	4.99892	FAM104B
ENSG00000253570	ENSG00000253570.1	0.562235	-0.0180229	4.18181	0.00121086	0.00276391	-1.25571	RNF5P1
ENSG00000204219	ENSG00000204219.5	0.562163	-1.11916	3.44534	0.00469284	0.00912683	-2.38511	TCEA3
ENSG00000015171	ENSG00000015171.14	0.562113	6.69801	13.0613	1.43705e-08	3.28931e-07	9.73916	ZMYND11
ENSG00000134308	ENSG00000134308.9	0.562069	8.14712	14.5179	4.22046e-09	1.50989e-07	10.9831	YWHAQ
ENSG00000250159	ENSG00000250159.2	0.562029	0.797793	5.0656	0.000257785	0.000727164	0.156677
ENSG00000145087	ENSG00000145087.8	0.561924	4.81284	8.45595	1.80345e-06	1.18257e-05	4.7513	STXBP5L
ENSG00000138592	ENSG00000138592.9	0.561908	6.83978	12.9392	1.60114e-08	3.52916e-07	9.61765	USP8
ENSG00000260815	ENSG00000260815.3	0.561859	-1.2765	2.31488	0.0386678	0.0591754	-4.38045	PPIAP47
ENSG00000150667	ENSG00000150667.6	0.561826	-0.202289	2.94978	0.0118832	0.0206361	-3.48154	FSIP1
ENSG00000112208	ENSG00000112208.10	0.561772	5.67081	11.8238	4.48821e-08	7.24273e-07	8.59165	BAG2
ENSG00000001084	ENSG00000001084.6	0.56177	4.22968	10.0432	2.79667e-07	2.8166e-06	6.7823	GCLC
ENSG00000118473	ENSG00000118473.17	0.561691	3.8303	8.73164	1.28139e-06	8.93331e-06	5.22385	SGIP1
ENSG00000067066	ENSG00000067066.12	0.561339	6.63727	12.8964	1.66324e-08	3.60933e-07	9.59031	SP100
ENSG00000204472	ENSG00000204472.8	0.561244	5.67431	4.29936	0.000980182	0.00229301	-1.95543	AIF1
ENSG00000265242	ENSG00000265242.1	0.561154	1.89645	6.48582	2.68247e-05	0.000106105	2.2976	NA
ENSG00000135316	ENSG00000135316.13	0.561083	9.27525	9.69033	4.14538e-07	3.76554e-06	6.06282	SYNCRIP
ENSG00000182389	ENSG00000182389.14	0.561073	3.64352	7.90528	3.65938e-06	2.06421e-05	4.13779	CACNB4
ENSG00000125618	ENSG00000125618.12	0.560964	0.321796	3.99343	0.00170435	0.00370919	-1.68004	PAX8
ENSG00000259790	ENSG00000259790.1	0.56096	-0.592131	1.61912	0.130793	0.174359	-5.61243	ANP32BP1
ENSG00000134748	ENSG00000134748.12	0.560797	7.54589	14.2396	5.28748e-09	1.7278e-07	10.7666	PRPF38A
ENSG00000239227	ENSG00000239227.1	0.560788	-2.57747	1.84641	0.0890541	0.124355	-4.87789
ENSG00000225377	ENSG00000225377.1	0.560764	2.25389	6.97808	1.30594e-05	5.83556e-05	3.00077	NRSN2-AS1
ENSG00000240540	ENSG00000240540.2	0.560431	-0.284696	3.66539	0.00311622	0.00634322	-2.1481	RPL3P9
ENSG00000272093	ENSG00000272093.1	0.560426	2.5156	5.9892	5.73183e-05	0.000199978	1.40433	NA
ENSG00000183239	ENSG00000183239.5	0.560343	-1.6284	2.6188	0.0220704	0.0358541	-3.74665
ENSG00000164687	ENSG00000164687.6	0.560163	5.21869	10.4356	1.82877e-07	2.01184e-06	7.1359	FABP5
ENSG00000156170	ENSG00000156170.8	0.56011	4.50052	9.55189	4.85244e-07	4.22979e-06	6.16827	NDUFAF6
ENSG00000267381	ENSG00000267381.1	0.55991	0.134943	4.34563	0.000902322	0.00213554	-0.982025	NA
ENSG00000205726	ENSG00000205726.9	0.559873	4.4777	10.6733	1.42255e-07	1.68723e-06	7.47133	ITSN1
ENSG00000166164	ENSG00000166164.11	0.559843	7.15321	11.0152	9.99245e-08	1.30741e-06	7.65524	BRD7
ENSG00000196465	ENSG00000196465.6	0.559701	4.84446	6.51991	2.54935e-05	0.0001017	1.93562	MYL6B
ENSG00000142530	ENSG00000142530.6	0.559687	-0.610657	2.77817	0.0163918	0.027538	-3.70964	FAM71E1
ENSG00000159023	ENSG00000159023.14	0.559635	6.0039	13.655	8.60073e-09	2.34733e-07	10.3249	EPB41
ENSG00000213383	ENSG00000213383.2	0.559571	-0.864767	2.48275	0.0284049	0.0448716	-4.16456
ENSG00000213522	ENSG00000213522.4	0.559227	-0.0764057	3.28349	0.00635247	0.0118974	-2.90611	RAC1P5
ENSG00000173960	ENSG00000173960.8	0.558856	5.45191	9.90194	3.26953e-07	3.15458e-06	6.5019	UBXN2A
ENSG00000187172	ENSG00000187172.11	0.558819	-0.679655	2.59213	0.0231926	0.0374756	-3.9971	BAGE2
ENSG00000120742	ENSG00000120742.6	0.558739	7.91647	11.2851	7.609e-08	1.06457e-06	7.91461	SERP1
ENSG00000224208	ENSG00000224208.1	0.558735	-2.04188	2.15264	0.0518867	0.0769001	-4.46104
ENSG00000167528	ENSG00000167528.8	0.558613	3.99407	9.41607	5.67306e-07	4.74907e-06	6.06491	ZNF641
ENSG00000240122	ENSG00000240122.1	0.55843	0.818641	4.20851	0.00115394	0.00265118	-1.39096	FABP5P11
ENSG00000243742	ENSG00000243742.1	0.558259	0.0012951	3.15455	0.00809048	0.0147324	-3.16182	RPLP0P2
ENSG00000115350	ENSG00000115350.7	0.558226	5.01294	9.95216	3.09231e-07	3.02289e-06	6.59564	POLE4
ENSG00000226427	ENSG00000226427.1	0.558075	0.0546043	3.51364	0.00413148	0.00814861	-2.52542	HMGN2P7
ENSG00000255345	ENSG00000255345.1	0.558046	-0.0715608	3.10559	0.0088693	0.0159487	-3.21906
ENSG00000245017	ENSG00000245017.2	0.558012	-0.673992	3.43941	0.00474514	0.00921668	-2.46578	LINC02453
ENSG00000170142	ENSG00000170142.7	0.557976	7.4881	10.029	2.84071e-07	2.85025e-06	6.52912	UBE2E1
ENSG00000258294	ENSG00000258294.1	0.55794	0.865453	4.3756	0.000855353	0.00204036	-1.09086
ENSG00000123728	ENSG00000123728.5	0.557939	5.50445	12.7674	1.86696e-08	3.91592e-07	9.53651	RAP2C
[truncated: 17,640 more rows]
