# Supplementary material for: ADAR and hnRNPC deficiency synergize in activating endogenous dsRNA-induced type I IFN responses
Source: J Exp Med. 2021 Jul 23;218(9):e20201833. doi: 10.1084/jem.20201833 (PMC8313407; doi:10.1084/jem.20201833)
Supplement: Data S8 — shows data for differential ECR expression versus differential ECR localization. [file JEM_20201833_DataS8.xlsx]

## Sheet: key
ECR	A-to-I editing rich region
logFC_ko	comparison ADAR vs ADAR+hnRNPC: estimate of the log2-fold-change (topTable output)
AveExpr_ko	comparison ADAR vs ADAR+hnRNPC: average log2-expression over all samples (topTable output)
t_ko	comparison ADAR vs ADAR+hnRNPC: moderated t-statistic (topTable output)
P.Value_ko	comparison ADAR vs ADAR+hnRNPC: raw p-value (topTable output)
adj.P.Val_ko	comparison ADAR vs ADAR+hnRNPC: FDR-adjusted P-value (topTable output)
B_ko	comparison ADAR vs ADAR+hnRNPC: log-odds that the gene is differentially expressed (topTable output)
logFC_fraction	comparison total RNA vs cytosolic RNA: estimate of the log2-fold-change (topTable output)
AveExpr_fraction	comparison total RNA vs cytosolic RNA: average log2-expression over all samples (topTable output)
t_fraction	comparison total RNA vs cytosolic RNA: moderated t-statistic (topTable output)
P.Value_fraction	comparison total RNA vs cytosolic RNA: raw p-value (topTable output)
adj.P.Val_fraction	comparison total RNA vs cytosolic RNA: FDR-adjusted P-value (topTable output)
B_fraction	comparison total RNA vs cytosolic RNA: log-odds that the gene is differentially expressed (topTable output)
diff.editing	average editing in hnRNPC targeted cells - average editing in ADAR+hnRNPC targeted cells
no.clusters	number of clusters within ECR
sign.reg	significant regulation of the ECR estimated from the topTable output of comparison ADAR vs ADAR+hnRNPC (TRUE: abs(logFC) ≥ 1 & adj.P.Val ≤ 0.05)

## Sheet: Fig_9B
ECR	logFC_ko	AveExpr_ko	t_ko	P.Value_ko	adj.P.Val_ko	B_ko	logFC_fraction	AveExpr_fraction	t_fraction	P.Value_fraction	adj.P.Val_fraction	B_fraction	diff.editing	no.clusters	sign.reg
chr1:173974223-173976269	0.367493	-1.13316	0.917379	0.359027	0.502563	-5.22966	-1.75835	-0.0491066	-5.29253	2.61254e-07	1.13086e-06	6.53787	0.666667	1	FALSE
chr1:247056246-247058323	-0.12737	4.02716	-1.56317	0.118132	0.221101	-5.90225	-0.204181	4.06503	-1.934	0.0542267	0.0794127	-5.74481	0.111111	1	FALSE
chr12:98916718-98918731	0.633011	-1.37422	1.47297	0.140879	0.252459	-4.61454	-1.42166	-0.323912	-3.99166	8.59646e-05	0.000230698	1.14145	0.0416667	1	FALSE
chr13:51541381-51543415	0.684753	-0.0810085	2.32095	0.020365	0.0568334	-3.38526	-0.987639	0.774769	-4.21001	3.54902e-05	0.000103231	1.68477	0.166667	1	FALSE
chr1:39458192-39460260	0.107447	-0.0349105	0.369855	0.71152	0.805062	-5.81815	-1.30336	0.670688	-5.24677	3.27058e-07	1.38721e-06	6.18224	0.0238095	1	FALSE
chr1:51095613-51097663	0.319985	1.102	1.62771	0.103705	0.201118	-4.97432	-0.516483	1.52226	-2.8249	0.00510571	0.00939532	-3.14108	0.103846	1	FALSE
chr15:25207552-25209642	0.194031	-0.90516	0.514901	0.606665	0.725592	-5.53019	-1.09428	-0.256138	-3.23396	0.00138294	0.00287065	-1.43256	0.3	1	FALSE
chr1:53371489-53373547	-0.155175	2.61968	-1.26409	0.206308	0.339245	-5.92303	-0.17469	2.62828	-1.31977	0.188101	0.239719	-6.51039	0.0740741	1	FALSE
chr16:81931637-81933736	0.120802	1.30485	0.660879	0.508747	0.641737	-6.10955	-0.239283	1.49162	-1.30407	0.193391	0.245094	-6.20658	0.0214286	1	FALSE
chr17:42945864-42947913	-0.488449	1.02486	-2.42731	0.0152772	0.0448514	-3.3947	-0.447285	1.00225	-2.09488	0.0371744	0.0569356	-4.73869	0.0625	1	FALSE
chr18:43675849-43677910	-0.0527845	0.390726	-0.210166	0.833554	0.88703	-5.99635	-1.24971	0.980805	-5.63354	4.68354e-08	2.31224e-07	7.97618	0.0625	1	FALSE
chr19:53637480-53639496	0.0560078	0.503289	0.23175	0.81675	0.876211	-6.02808	-0.00908725	0.536616	-0.0367241	0.970734	0.976379	-6.75473	0.0909091	1	FALSE
chr19:55754144-55756292	0.211046	0.308145	0.814077	0.415674	0.554929	-5.67645	-0.104664	0.429976	-0.40568	0.68532	0.731791	-6.6413	0.295455	1	FALSE
chr20:33870479-33872527	-0.179011	4.99011	-2.7751	0.00555709	0.0191291	-3.51355	0.61251	4.59424	5.86392	1.40369e-08	7.80666e-08	8.53233	0.232143	1	FALSE
chr20:35414759-35416868	0.11041	2.74225	0.930179	0.352363	0.495062	-6.3168	-0.713099	3.15101	-6.03742	5.53825e-09	3.33512e-08	9.54792	0.047619	1	FALSE
chr21:42798864-42800978	1.24815	5.3698	20.2376	8.31831e-85	1.10384e-81	196.626	0.403437	5.78982	3.73008	0.000236215	0.000572769	-0.796216	-0.666667	1	TRUE
chr2:241415892-241417983	0.599375	-0.712573	1.66879	0.0952777	0.18919	-4.45273	-1.11374	0.160106	-3.80739	0.000176197	0.000436904	0.35129	0.153846	1	FALSE
chr2:71658400-71660470	0.20729	4.68587	3.00067	0.00271895	0.0105191	-2.79923	0.149848	4.71454	1.43573	0.152311	0.199585	-6.58827	0.333333	1	FALSE
chr2:98089581-98091615	-0.543809	-1.08688	-1.36683	0.171794	0.295874	-4.79049	-1.14297	-0.814334	-2.74622	0.00646058	0.0116079	-2.66024	0.375	1	FALSE
chr3:9742050-9744114	-0.152319	4.81951	-2.27607	0.0229209	0.0618841	-4.73297	0.43643	4.52474	4.18302	3.96702e-05	0.000114297	0.85839	0.125	1	FALSE
chr4:74125982-74128031	-0.104854	-0.612451	-0.302829	0.762044	0.841992	-5.68057	-1.45937	0.070698	-4.69617	4.34659e-06	1.5275e-05	3.85384	0.0444444	1	FALSE
chr5:56181687-56183762	0.0442483	4.84221	0.664338	0.506531	0.640159	-7.09692	0.149414	4.78967	1.43484	0.152566	0.199728	-6.58892	0.166667	1	FALSE
chr6:135586444-135588521	0.0887178	-0.483895	0.265905	0.790333	0.859297	-5.72304	-1.9365	0.524376	-6.97911	2.5872e-11	2.33958e-10	15.3152	0.666667	1	FALSE
chr6:170699458-170701464	-0.418913	2.56249	-3.35245	0.000812241	0.00369125	-1.15807	-0.401264	2.55211	-2.96641	0.00330071	0.00632002	-3.03089	0.173077	1	FALSE
chr7:56123229-56125336	-0.128476	6.8307	-2.52611	0.0115911	0.0355228	-4.4029	0.370795	6.58091	3.24172	0.0013473	0.00279948	-2.36814	0.314286	1	FALSE
chr10:135176148-135178236	-0.19647	6.01872	-3.66808	0.000249178	0.00131214	-0.82524	0.607469	5.61677	5.67592	3.76226e-08	1.909e-07	7.59512	0.333333	1	FALSE
chr10:92663448-92665526	0.0502337	2.72062	0.420676	0.674026	0.775743	-6.65034	0.404563	2.54162	2.97436	0.00321924	0.00617264	-3.00235	0.214286	1	FALSE
chr10:98467768-98469867	-0.0707375	4.63464	-1.01389	0.310728	0.452669	-6.7589	0.665509	4.26644	6.3272	1.12342e-09	7.61924e-09	11.0039	0.0844156	1	FALSE
chr1:151129545-151131679	-0.0183276	4.77884	-0.271379	0.786121	0.857528	-7.26617	0.196816	4.67123	1.89231	0.0595892	0.086526	-5.83573	0.00657895	1	FALSE
chr1:161338996-161341075	-0.390827	1.21334	-2.06968	0.0385793	0.0937633	-4.22004	-0.377408	1.20548	-1.87652	0.0617333	0.0890728	-5.22038	0.297619	1	FALSE
chr14:103261353-103263383	1.17158	-0.237379	3.69658	0.000222944	0.00119776	0.418896	-0.706973	0.680031	-2.98678	0.00309556	0.00598781	-2.45304	0.111111	1	TRUE
chr14:58755636-58757731	0.260098	0.0253817	0.914582	0.360494	0.502901	-5.51349	-1.00548	0.661962	-4.12251	5.08157e-05	0.000142952	1.37645	0.22399	1	FALSE
chr16:57239106-57241166	-0.39722	-0.309849	-1.26243	0.206904	0.339805	-5.08165	-1.51173	0.257949	-5.18413	4.43754e-07	1.83669e-06	5.97954	0	1	FALSE
chr17:62815936-62818007	0.152021	1.3873	0.855061	0.392594	0.532228	-5.9933	-0.105358	1.52543	-0.580232	0.562274	0.621723	-6.89436	-0.0896318	1	FALSE
chr18:683403-685493	-0.594217	0.319688	-2.30077	0.021482	0.0593166	-3.50644	-0.719504	0.388678	-2.70823	0.00722489	0.0128547	-3.11811	0.355556	1	FALSE
chr1:89320215-89322255	0.302101	-0.1484	1.00451	0.315227	0.456454	-5.38597	0.0520784	0.00494464	0.17483	0.861353	0.885175	-6.55748	0.271429	1	FALSE
chr19:17385174-17387342	-0.385838	4.94041	-5.91045	3.84831e-09	6.54706e-08	10.0575	0.467422	4.51327	4.46148	1.22461e-05	3.91531e-05	1.98126	0.116667	1	FALSE
chr19:52541950-52544019	0.314714	0.634147	1.36474	0.17245	0.296811	-5.21278	-0.70864	1.15838	-3.44144	0.000676601	0.0014987	-1.18361	0.15	1	FALSE
chr19:52795552-52797625	0.322075	3.22504	3.12292	0.00180995	0.00733375	-2.05637	0.123034	3.32617	1.09183	0.275945	0.333962	-6.94101	0.241379	1	FALSE
chr19:53054091-53056119	1.97069	0.114043	6.56083	6.41029e-11	1.58999e-09	13.9242	-0.439323	1.32976	-2.27143	0.0239598	0.0381685	-4.45634	0.1375	1	TRUE
chr19:53308519-53310585	0.294385	-0.422709	0.90633	0.364843	0.50696	-5.40693	-0.615877	0.0566345	-2.07563	0.0389364	0.0593358	-4.47801	0.0416667	1	FALSE
chr19:5705216-5707272	0.00309566	4.96093	0.0476936	0.961964	0.972551	-7.34121	-0.100796	5.0131	-0.964513	0.335708	0.396996	-7.14694	0.296296	1	FALSE
chr20:43138679-43140737	-0.43155	3.33308	-4.32776	1.56206e-05	0.000115158	2.35868	-0.371865	3.30272	-3.26818	0.00123212	0.00257907	-2.29476	0.26087	1	FALSE
chr2:101691156-101693207	0.888306	-1.1286	2.2156	0.0268033	0.069878	-3.47199	-1.03929	-0.118795	-3.22958	0.00140344	0.00290671	-1.48478	0.1	1	FALSE
chr2:170426884-170428960	-0.227747	3.32497	-2.2844	0.0224266	0.0609837	-4.33187	-0.0308151	3.22793	-0.269412	0.787832	0.822973	-7.48541	-0.173611	1	FALSE
chr22:19941176-19943250	0.141241	-0.568001	0.415605	0.677733	0.77666	-5.66076	-1.83782	0.425344	-6.52598	3.65183e-10	2.70433e-09	12.767	0.235294	1	FALSE
chr22:41810317-41812356	-0.102199	-0.956405	-0.26717	0.789359	0.858679	-5.60221	-1.56028	-0.198946	-4.53797	8.77675e-06	2.88349e-05	3.24375	0.375	1	FALSE
chr22:42778481-42780653	0.158835	1.92147	1.06299	0.287883	0.429674	-5.9644	-0.646616	2.32344	-4.46914	1.18466e-05	3.80983e-05	2.31737	0.2625	1	FALSE
chr2:47394712-47396772	1.47674	0.789355	6.31544	3.14804e-10	6.57866e-09	12.8439	-0.250657	1.6585	-1.43114	0.153623	0.201015	-6.08589	0.421429	1	TRUE
chr3:101387810-101389873	-0.157286	0.210735	-0.596217	0.551081	0.678946	-5.80461	-0.865156	0.592289	-3.46497	0.000622534	0.00139244	-0.943704	0.12	1	FALSE
chr3:128529528-128531535	-0.560996	-0.105619	-1.88408	0.0596632	0.132841	-4.22554	-0.780199	-0.0568324	-2.55166	0.0113089	0.0191629	-3.39077	0.220109	1	FALSE
chr3:136052743-136054792	-0.517639	1.32033	-2.83648	0.004596	0.016329	-2.42686	0.133905	0.996152	0.623553	0.533482	0.592998	-6.7024	0.254545	1	FALSE
chr3:196666783-196668865	-0.231196	1.99526	-1.58404	0.113304	0.214422	-5.31134	0.150636	1.80614	0.90229	0.367759	0.42934	-6.73946	0.163043	1	FALSE
chr3:9876749-9878871	0.543261	1.49709	3.15069	0.00164697	0.00680334	-1.55464	-0.547517	2.07162	-3.51549	0.000519813	0.00118002	-1.19349	0.0645161	1	FALSE
chr5:175813737-175815819	-0.179561	5.51359	-3.09642	0.00197918	0.00797079	-2.67645	0.596371	5.12562	5.67416	3.79673e-08	1.91232e-07	7.56866	0.134615	1	FALSE
chr5:68471546-68473620	-0.0748798	5.81753	-1.36069	0.173726	0.298426	-6.58383	0.0147984	5.77238	0.137435	0.890796	0.908334	-7.57345	0.0731707	1	FALSE
chr5:69370750-69372916	-0.295164	1.93461	-1.98455	0.0472969	0.110304	-4.59436	0.440862	1.56257	2.43989	0.0153779	0.025552	-4.13413	-0.0401691	1	FALSE
chr6:35266868-35268938	-0.297004	-0.591023	-0.862266	0.388619	0.529045	-5.39323	-1.16635	-0.153003	-3.55056	0.0004581	0.00104774	-0.448374	0.345238	1	FALSE
chr6:87919289-87921387	0.0789008	0.540181	0.330704	0.740894	0.826475	-6.01386	0.113618	0.524973	0.45775	0.647524	0.700164	-6.64827	0.0565982	1	FALSE
chr7:30598976-30601047	0.0804393	-0.364195	0.260148	0.79477	0.862355	-5.79306	-1.27752	0.377872	-4.64251	5.528e-06	1.88862e-05	3.55075	0.588889	1	FALSE
chr7:30605064-30607197	0.0514955	0.154769	0.188991	0.850115	0.898017	-5.92415	-0.878107	0.62803	-3.5774	0.000415599	0.000958537	-0.579899	0.111111	1	FALSE
chr8:121463867-121465972	-0.322484	-0.463379	-0.975768	0.329268	0.469322	-5.33343	-1.17496	-0.0218949	-3.74878	0.000220144	0.000537606	0.193747	0.475	1	FALSE
chr8:95782242-95784347	-0.172797	1.89647	-1.14989	0.250292	0.390979	-5.86492	-0.418936	2.01956	-2.6668	0.00815058	0.0142791	-3.70425	NA	1	FALSE
chr9:37588667-37590738	-0.268294	6.74855	-5.26074	1.54927e-07	1.79001e-06	6.21981	0.762663	6.23248	6.82371	6.49802e-11	5.49524e-10	13.8471	0.75	1	FALSE
chr1:144828576-144830598	0.649198	0.128921	2.3349	0.0196228	0.055227	-3.38797	-0.43855	0.67264	-1.84449	0.0662785	0.0949311	-5.11914	0.33277	1	FALSE
chr1:151166469-151168536	-0.191923	1.20671	-1.0184	0.308579	0.451109	-5.79035	0.824476	0.699531	3.42899	0.000706952	0.00155962	-1.08914	0.0764479	1	FALSE
chr1:1664834-1666943	-0.0482309	1.84182	-0.315637	0.752303	0.835027	-6.44669	-0.248853	1.94157	-1.55087	0.122179	0.163383	-5.99031	0.0451801	1	FALSE
chr12:110884790-110886944	-0.244788	-0.898615	-0.651835	0.514564	0.646923	-5.46292	-1.89115	-0.0691003	-5.56047	6.81368e-08	3.2811e-07	7.81671	0.042735	1	FALSE
chr1:213058886-213061048	-0.917424	-1.1129	-2.27798	0.0228068	0.0618127	-3.34977	-1.55408	-0.790216	-3.69042	0.000274041	0.000653502	0.16666	0.0909091	1	FALSE
chr1:224371278-224373353	-0.42727	-0.476649	-1.2814	0.200166	0.331404	-5.0151	-1.01774	-0.177795	-3.10587	0.00211286	0.00425367	-1.83885	0.137255	1	FALSE
chr1:225971312-225973356	1.45377	1.77219	8.64986	8.77251e-18	4.85047e-16	30.0004	0.0932789	2.4525	0.67085	0.502927	0.563838	-7.10427	0.00557961	1	TRUE
chr1:246722730-246724812	0.0504201	-1.13975	0.13105	0.895746	0.929363	-5.62088	-1.29429	-0.399709	-3.61043	0.000368362	0.000860453	-0.196284	0.5	1	FALSE
chr1:29502890-29504932	-0.233228	0.346644	-0.916605	0.359433	0.502826	-5.60986	-1.87021	1.15476	-8.51998	1.44075e-15	2.28188e-14	24.7875	0.0133333	1	FALSE
chr13:77584730-77586774	0.414631	0.19593	1.53407	0.125131	0.230623	-4.85022	-0.401346	0.607424	-1.65468	0.099226	0.135533	-5.42531	0.132839	1	FALSE
chr14:23300941-23302994	-0.274428	4.92709	-4.1961	2.80468e-05	0.000192342	1.4321	0.458485	4.56119	4.39882	1.60361e-05	5.01586e-05	1.72269	0.24	1	FALSE
chr14:50253740-50255817	-0.473999	-0.171068	-1.56143	0.11854	0.221554	-4.72274	-0.999422	0.0992554	-3.36702	0.000877882	0.00189252	-1.11826	0.142857	1	FALSE
chr15:28974248-28976379	-0.372213	0.840909	-1.73667	0.0825613	0.169596	-4.72467	-1.5027	1.41325	-7.60569	5.53753e-13	6.29578e-12	18.9305	0.0888889	1	FALSE
chr15:79210999-79213049	1.23149	-1.10421	3.04774	0.00232845	0.00920968	-1.58181	-0.64422	-0.153119	-2.01846	0.0445963	0.0669556	-4.5219	0.130128	1	TRUE
chr16:77233121-77235173	-0.164079	4.34955	-2.19465	0.0282748	0.0729768	-4.80651	0.139235	4.19865	1.32908	0.185016	0.236338	-6.72778	0.0839827	1	FALSE
chr16:89875028-89877161	-0.308095	1.51946	-1.81303	0.0699408	0.149576	-4.79346	-0.915782	1.82123	-5.40878	1.46698e-07	6.67695e-07	6.67384	0.0178571	1	FALSE
chr17:38551300-38553415	-0.255631	6.53367	-4.97105	7.08307e-07	7.04062e-06	4.74932	0.315091	6.24833	2.82105	0.00516544	0.00949249	-3.62666	0.1	1	FALSE
chr17:74719379-74721412	0.203265	4.01582	2.48143	0.013147	0.0395602	-4.05219	0.330991	3.95191	3.11272	0.00206623	0.0041659	-2.83479	0.2	1	FALSE
chr1:78191176-78193249	-0.100574	4.47911	-1.38946	0.164811	0.286262	-6.27346	0.471746	4.19255	4.46498	1.20622e-05	3.87462e-05	2.00287	0.228495	1	FALSE
chr19:19106490-19108564	-0.423374	0.33341	-1.64669	0.0997412	0.196229	-4.72178	-0.839204	0.54956	-3.34834	0.00093655	0.0020048	-1.31236	0.114035	1	FALSE
chr19:3205632-3207714	-0.483779	2.98721	-4.37217	1.27752e-05	9.52401e-05	2.63185	-1.10254	3.29754	-9.41747	2.97788e-18	6.52752e-17	30.5426	0	1	FALSE
chr19:3961626-3963692	0.113464	2.26039	0.837273	0.402514	0.543098	-6.26875	0.264876	2.18661	1.76813	0.0782424	0.110167	-5.70067	0.437063	1	FALSE
chr20:62552271-62554406	0.177939	-1.31531	0.421858	0.673163	0.77535	-5.47326	-1.8721	-0.298777	-5.09109	6.94651e-07	2.78674e-06	5.64489	0.166667	1	FALSE
chr21:34898703-34900819	-0.0516248	3.83897	-0.601374	0.547642	0.676335	-6.88477	0.227654	3.69959	2.10737	0.0360676	0.0553332	-5.37429	0.0871795	1	FALSE
chr2:224759678-224761804	-0.20863	4.65731	-3.00507	0.00268006	0.0103838	-2.78134	0.495943	4.3051	4.7365	3.62295e-06	1.29088e-05	3.15404	0.15641	1	FALSE
chr22:40746254-40748376	0.290379	0.1318	1.0536	0.29216	0.434151	-5.41355	-0.422092	0.471312	-1.65742	0.0986706	0.134842	-5.37936	0.215966	1	FALSE
chr2:242696163-242698217	-0.0757355	0.131535	-0.277064	0.781753	0.856172	-5.90204	-0.848362	0.516127	-3.35612	0.000911664	0.0019638	-1.28145	0.208791	1	FALSE
chr2:9558040-9560087	-0.368526	4.66508	-5.3112	1.17933e-07	1.44237e-06	6.76232	0.910134	4.02463	8.5138	1.50176e-15	2.35133e-14	24.3217	0.27451	1	FALSE
chr3:183915698-183917829	0.60107	0.114187	2.16283	0.0306436	0.0775292	-3.748	0.726488	0.0406367	2.3961	0.0172959	0.0285143	-3.76781	0.0243902	1	FALSE
chr4:146089775-146091817	0.868602	-0.0101098	2.96604	0.00304354	0.0115229	-1.81608	-0.590406	0.719859	-2.51053	0.0126782	0.0213249	-3.7182	0.164336	1	FALSE
chr4:2657767-2659798	-0.0585973	2.10292	-0.414384	0.678626	0.77666	-6.48709	-0.330286	2.23742	-2.23677	0.0261711	0.0415221	-4.79344	0.37037	1	FALSE
chr5:70246445-70248518	-0.25982	4.04521	-3.20222	0.00137987	0.00582222	-2.02607	0.496982	3.66677	4.5672	7.71903e-06	2.56676e-05	2.46335	0.47619	1	FALSE
chr6:111301931-111304034	-0.167704	3.21913	-1.62948	0.10333	0.201053	-5.5705	0.40712	2.93193	3.31243	0.00105967	0.00224381	-2.07619	0.15561	1	FALSE
chr7:63959036-63961083	0.153836	1.44013	0.881529	0.378112	0.520492	-5.98867	-0.220396	1.62616	-1.25137	0.211954	0.265064	-6.31377	0.111111	1	FALSE
chr7:65956032-65958117	-0.0850465	1.34346	-0.472999	0.636252	0.746844	-6.22854	-0.396244	1.4939	-2.1413	0.0332031	0.0513992	-4.78622	0.553702	1	FALSE
chr7:66149364-66151427	-0.102003	-0.398664	-0.313851	0.753659	0.835226	-5.734	-0.836037	-0.0244173	-2.72158	0.0069474	0.012377	-2.95374	0.0454545	1	FALSE
chr7:76231689-76233787	1.70557	-0.549504	4.76066	2.03318e-06	1.79868e-05	4.37524	0.684147	-0.0270101	2.22384	0.027041	0.0427538	-4.13303	0.0157524	1	TRUE
chr8:124336187-124338232	-0.00666967	4.21522	-0.0861214	0.931376	0.954023	-7.16292	-0.028056	4.2271	-0.268085	0.788852	0.823411	-7.57483	0.178523	1	FALSE
chr8:95785341-95787484	1.15397	-0.920512	2.99778	0.00274473	0.0105829	-1.70406	-0.240061	-0.179922	-0.743499	0.457868	0.518413	-6.2406	0.09375	1	TRUE
chr9:130567664-130569742	-0.246401	4.32882	-3.27649	0.00106461	0.00465481	-1.85771	0.228715	4.0908	2.17133	0.0308338	0.0480846	-5.26487	-0.0369458	1	FALSE
chr9:33577914-33579991	0.206918	0.571817	0.880578	0.378626	0.52066	-5.71227	-1.35452	1.35631	-6.73178	1.11334e-10	9.07904e-10	13.7624	0.107843	1	FALSE
chr10:14942664-14944718	-0.0814535	4.14577	-1.0328	0.301789	0.444478	-6.61842	0.378623	3.91697	3.5514	0.00045672	0.00104546	-1.43011	0.132668	1	FALSE
chr1:11005717-11007790	0.811799	0.0484098	2.84119	0.0045289	0.0161555	-2.15936	-0.18513	0.538757	-0.745369	0.456739	0.517348	-6.48105	0.293547	1	FALSE
chr11:61176756-61178835	-0.0464254	3.4136	-0.478577	0.632279	0.744263	-6.82958	0.148356	3.31423	1.30999	0.191383	0.242886	-6.67562	0.151525	1	FALSE
chr1:16155638-16157752	0.850876	-0.962202	2.19762	0.0280624	0.0726104	-3.51726	-1.50825	0.243272	-5.14529	5.3543e-07	2.1864e-06	5.80518	0	1	FALSE
chr12:122707476-122709555	0.00884826	3.28615	0.0877102	0.930114	0.953097	-6.90046	0.306171	3.13739	2.61021	0.00958724	0.0164593	-4.13403	0.5625	1	FALSE
chr12:123875949-123878064	0.54013	0.364653	2.12253	0.0338852	0.0841266	-3.88657	-0.419996	0.85973	-1.87869	0.0614338	0.0887809	-5.11536	0.175481	1	FALSE
chr1:224180984-224183050	-0.237493	-0.709979	-0.666946	0.504865	0.638416	-5.49876	-1.5816	-0.024212	-4.86602	2.00266e-06	7.45555e-06	4.60553	0.315789	1	FALSE
chr1:247288803-247290885	0.15144	-1.13358	0.376835	0.706326	0.802135	-5.52923	-0.650631	-0.728985	-1.65199	0.0997747	0.136215	-4.98326	0.033887	1	FALSE
chr1:28655507-28657526	0.127417	2.61745	1.03595	0.300319	0.442804	-6.17969	0.341368	2.51106	2.48459	0.013616	0.0227905	-4.29323	0.248677	1	FALSE
chr1:33143382-33145443	-0.358397	5.37801	-6.01324	2.0684e-09	3.73437e-08	10.5895	0.162788	5.11678	1.5537	0.121505	0.162639	-6.40585	0.00694444	1	FALSE
chr13:34422804-34424946	-0.198115	2.41522	-1.53062	0.125983	0.23139	-5.50573	0.373574	2.1351	2.45537	0.0147462	0.0245621	-4.26385	-0.0123464	1	FALSE
chr13:50620530-50622590	-0.127122	1.34804	-0.709888	0.477836	0.613238	-6.09662	-0.971911	1.77399	-5.67265	3.82649e-08	1.92378e-07	7.98416	0.303905	1	FALSE
chr1:36923774-36925934	-0.811045	-0.327137	-2.53832	0.0111954	0.0345897	-2.86541	-0.317164	-0.557715	-0.865251	0.387719	0.449387	-6.00553	0.091199	1	FALSE
chr14:50949671-50951787	0.782409	-0.391585	2.37954	0.0174048	0.0501	-3.2081	-0.822791	0.397418	-3.10106	0.00214617	0.00431438	-2.0273	0.241379	1	FALSE
chr15:74892835-74894888	0.240519	1.41144	1.36145	0.173487	0.298209	-5.45477	-0.496899	1.77947	-2.94276	0.00355439	0.00676321	-2.88644	0.0524098	1	FALSE
chr15:91506212-91508237	0.130667	0.180343	0.483848	0.628534	0.743658	-5.83986	-0.926124	0.704622	-3.86183	0.00014293	0.000361948	0.393641	0.258065	1	FALSE
chr16:12056792-12058877	0.627211	-0.0939589	2.12583	0.0336092	0.083559	-3.78498	0.657101	-0.103803	2.0696	0.0395029	0.0600655	-4.42886	0.0413316	1	FALSE
chr16:23474033-23476075	-0.401499	3.53366	-4.27823	1.9505e-05	0.000138783	2.0975	0.152875	3.25778	1.33747	0.182269	0.233264	-6.63217	0.0333575	1	FALSE
chr16:24934509-24936567	0.321876	-0.928231	0.846277	0.397475	0.53739	-5.32478	-1.05467	-0.231192	-3.14474	0.00186052	0.00377849	-1.70776	0.5	1	FALSE
chr16:3131815-3133917	-0.0109368	-0.918432	-0.0289781	0.976884	0.983555	-5.64483	-1.67097	-0.0788428	-5.0009	1.06639e-06	4.16227e-06	5.21157	0.0707237	1	FALSE
chr1:67873689-67875731	-0.05356	6.13648	-1.01269	0.311299	0.452706	-7.03505	0.65269	5.78246	6.03854	5.50464e-09	3.32218e-08	9.47669	0.449063	1	FALSE
chr17:60744511-60746574	-0.145733	2.28596	-1.08549	0.277802	0.41866	-6.04333	-2.27741	3.35663	-17.9543	4.54841e-47	1.78038e-44	96.4213	0.211538	1	FALSE
chr19:13060651-13062817	0.312729	-0.310218	0.985543	0.324447	0.46545	-5.35833	-1.31666	0.495081	-4.95232	1.34014e-06	5.12846e-06	4.87492	0.357143	1	FALSE
chr1:93674364-93676544	-0.0341403	3.42554	-0.35299	0.724124	0.814333	-6.88428	0.303456	3.25699	2.64981	0.00855997	0.0148942	-4.05441	0.241892	1	FALSE
chr19:45568478-45570523	-0.302072	-0.0223649	-1.04676	0.295306	0.437835	-5.38095	-0.665405	0.156122	-2.32436	0.0208967	0.0337203	-3.97928	0.217087	1	FALSE
chr20:37047025-37049076	0.640713	0.272407	2.42374	0.0154281	0.0451945	-3.21999	-0.883213	1.02987	-4.12842	4.96082e-05	0.000139842	1.29548	0.0172043	1	FALSE
chr2:128523503-128525537	0.160774	0.141685	0.586749	0.557422	0.683835	-5.77523	-0.441165	0.44837	-1.72346	0.086025	0.11971	-5.26063	0.256696	1	FALSE
chr2:20451061-20453104	-0.29008	5.08275	-4.58365	4.78081e-06	4.01528e-05	3.09632	0.195642	4.84071	1.87763	0.0615798	0.0889449	-5.86148	0.505556	1	FALSE
chr2:24179197-24181312	0.364753	1.83078	2.36048	0.0183233	0.0521781	-3.76219	0.751891	1.63815	4.20364	3.64372e-05	0.000105873	1.43595	0.146531	1	FALSE
chr2:27542396-27544473	-0.0458017	0.0371657	-0.162253	0.871119	0.914537	-5.89569	-1.3564	0.697159	-5.49099	9.70014e-08	4.5589e-07	7.3432	0.1875	1	FALSE
chr2:55446115-55448166	0.508753	-0.00784155	1.7677	0.0772268	0.160879	-4.44484	-0.893753	0.695358	-3.74729	0.000221383	0.000540151	-0.0182307	0.191667	1	FALSE
chr2:97293331-97295367	-0.276619	-0.49666	-0.830572	0.40629	0.545696	-5.44541	-1.02259	-0.10056	-3.20318	0.0015331	0.00315604	-1.56956	0.082533	1	FALSE
chr3:180667732-180669819	-0.284685	4.80726	-4.23971	2.31463e-05	0.000161658	1.63948	0.50478	4.41238	4.83036	2.36057e-06	8.68182e-06	3.56434	0.285714	1	FALSE
chr3:37087237-37089304	0.0806946	3.77844	0.923709	0.355722	0.498725	-6.62349	0.176072	3.73355	1.63551	0.103184	0.14038	-6.24981	0.384615	1	FALSE
chr4:48145149-48147218	-0.0432975	2.36759	-0.329389	0.741888	0.826475	-6.58968	-0.156919	2.42767	-1.12442	0.261899	0.318651	-6.69287	0.296053	1	FALSE
chr5:134107047-134109092	-0.582469	-1.40829	-1.34557	0.178558	0.303388	-4.76215	-1.84448	-0.772452	-4.30678	2.36999e-05	7.15173e-05	2.40531	0.204482	1	FALSE
chr5:140044430-140046471	-0.00608866	3.11678	-0.057345	0.954275	0.967397	-6.85201	0.231575	2.99901	1.91666	0.0564052	0.082339	-5.64576	0.0833333	1	FALSE
chr6:33267553-33269635	0.0966326	2.6041	0.783019	0.433686	0.574353	-6.40308	-0.873213	3.08903	-7.2641	4.6187e-12	4.75761e-11	16.5063	0.147944	1	FALSE
chr6:76005320-76007400	-0.0236361	3.38264	-0.241248	0.809382	0.872856	-6.90439	0.632401	3.05239	5.21522	3.81507e-07	1.60081e-06	5.458	0.034422	1	FALSE
chr7:26144554-26146616	0.603748	-0.297784	1.89856	0.0577301	0.129187	-4.15856	-0.383259	0.190638	-1.37438	0.170537	0.219893	-5.70887	0.0400859	1	FALSE
chr8:103870942-103873058	-0.145132	0.700674	-0.64975	0.51591	0.647996	-5.92704	-0.54029	0.915097	-2.43296	0.015668	0.0260026	-3.96176	0.0219569	1	FALSE
chr8:145631499-145633629	-0.0691928	-1.64247	-0.150488	0.880391	0.920267	-5.4672	-0.821194	-1.2678	-1.72582	0.0855987	0.119298	-4.7034	0.465278	1	FALSE
chr8:17857230-17859315	-0.179561	-0.00619442	-0.625283	0.531839	0.6633	-5.71114	-1.98939	0.902039	-8.159	1.58026e-14	2.22046e-13	22.4709	-0.0133333	1	FALSE
chr9:139362422-139364465	-0.634303	3.12072	-5.94701	3.08924e-09	5.35872e-08	10.6395	-0.631711	3.11416	-5.32475	2.22848e-07	9.81679e-07	5.9597	0.356506	1	FALSE
chr9:34672162-34674193	0.323891	-0.38013	0.999065	0.317854	0.45929	-5.32841	-1.16388	0.353228	-4.25972	2.88686e-05	8.51453e-05	1.99212	0.108974	1	FALSE
chrX:80369386-80371465	0.0616966	2.24505	0.453428	0.650278	0.756283	-6.50812	0.899169	1.822	5.25924	3.07677e-07	1.3193e-06	5.96516	0.0331294	1	FALSE
chr10:7265278-7267344	-0.192539	1.48097	-1.12388	0.261164	0.402795	-5.77	-0.189008	1.48783	-1.0301	0.303944	0.364307	-6.52395	0.171558	1	FALSE
chr10:93712268-93714312	-0.237977	3.89868	-2.81912	0.00485129	0.0170987	-3.13481	-0.156661	3.85773	-1.46175	0.145049	0.190983	-6.52681	0.0184012	1	FALSE
chr10:99998567-100000633	-0.493791	-0.213561	-1.60306	0.10904	0.208196	-4.65184	-1.53796	0.304366	-5.35056	1.96091e-07	8.72224e-07	6.7515	0.153423	1	FALSE
chr11:129737744-129739882	0.216475	4.35221	2.88956	0.00388906	0.0141005	-3.04765	0.0544199	4.43318	0.522323	0.601901	0.659157	-7.47936	0.302941	1	FALSE
chr11:48090128-48092210	0.256565	0.35337	1.00611	0.314454	0.456044	-5.52701	-0.0323345	0.490502	-0.129056	0.897416	0.914436	-6.7348	0.238863	1	FALSE
chr1:153725201-153727273	-0.198095	3.34186	-1.99727	0.0458977	0.107324	-4.94557	-0.3898	3.43816	-3.50877	0.000532491	0.00120382	-1.53278	0.42582	1	FALSE
chr11:67943136-67945218	0.264081	-0.467037	0.79403	0.427249	0.567527	-5.47336	-1.09665	0.203317	-3.8517	0.000148634	0.000374661	0.489834	0.265336	1	FALSE
chr12:112451716-112453841	-0.484761	0.728852	-2.16443	0.0305201	0.0773241	-3.89304	-1.03069	0.998172	-4.71269	4.03474e-06	1.42464e-05	3.69322	0.0833333	1	FALSE
chr12:14650829-14652881	-0.115004	5.68848	-2.04691	0.0407656	0.0977343	-5.3977	0.498871	5.38154	4.71477	3.99702e-06	1.41314e-05	3.06942	0.108626	1	FALSE
chr1:224377159-224379243	-0.2886	4.48038	-3.98479	6.93579e-05	0.000422192	0.665455	-1.42206	5.04658	-13.4323	1.99106e-31	1.65318e-29	60.5769	0.111351	1	FALSE
chr13:53267989-53270031	-0.362173	3.63634	-3.97771	7.14438e-05	0.000432904	0.841489	0.479817	3.21455	4.12929	4.94321e-05	0.000139489	0.752272	0.164334	1	FALSE
chr1:40255652-40257737	0.276436	-0.722822	0.771771	0.440319	0.579666	-5.42682	-2.0237	0.416554	-7.02231	1.99806e-11	1.85583e-10	15.5702	0.286275	1	FALSE
chr14:50123255-50125376	-0.369655	-0.917489	-0.976343	0.328983	0.469168	-5.22449	-1.2643	-0.474071	-3.41561	0.000740985	0.00162554	-0.806778	0.0718954	1	FALSE
chr1:46775258-46777275	-0.281065	8.49885	-5.73679	1.07413e-08	1.64783e-07	8.79406	0.848302	7.93372	6.56958	2.84509e-10	2.14754e-09	12.5235	0.113636	1	FALSE
chr1:52261048-52263131	-0.409716	1.15578	-2.12734	0.0334839	0.0833643	-4.08704	-0.528041	1.20779	-2.61577	0.00943648	0.0162514	-3.60033	0.272727	1	FALSE
chr15:25214566-25216652	0.782821	-0.607633	2.23376	0.025582	0.0675158	-3.48388	-0.835765	0.19643	-2.95205	0.0034527	0.00658802	-2.39756	0.528017	1	FALSE
chr15:57141270-57143345	0.0701195	0.795445	0.321985	0.74749	0.831101	-6.10296	0.543345	0.563915	2.18118	0.0300892	0.0470842	-4.41606	0.0555385	1	FALSE
chr15:72854424-72856492	0.108054	3.72944	1.21956	0.22274	0.359363	-6.29495	0.315867	3.62595	2.89885	0.00407332	0.00767072	-3.43194	0.446429	1	FALSE
chr15:81267407-81269477	0.0828509	0.645358	0.362359	0.717112	0.809191	-6.0436	-0.232571	0.804365	-1.01501	0.311069	0.371224	-6.32886	0.198511	1	FALSE
chr16:23487370-23489489	-0.896535	0.461953	-3.60672	0.000315809	0.00161217	0.10616	-0.632326	0.334028	-2.35369	0.019352	0.0314312	-3.97042	0.204076	1	FALSE
chr16:54275655-54277776	-0.728998	0.984877	-3.53223	0.000419099	0.00206745	-0.215463	-0.683862	0.961666	-3.13116	0.00194531	0.00393951	-2.10113	0.391431	1	FALSE
chr16:67592028-67594162	0.550369	-1.42485	1.2627	0.206806	0.339805	-4.8491	-1.53084	-0.384957	-4.20335	3.64808e-05	0.000105887	1.94478	0.168182	1	FALSE
chr16:89217225-89219292	0.415273	0.915479	1.98002	0.0478046	0.111033	-4.30924	-0.559056	1.3969	-2.92395	0.00376883	0.00714149	-2.82864	0.312914	1	FALSE
chr17:1367279-1369288	0.0279499	3.89725	0.330775	0.740841	0.826475	-7.02567	0.342384	3.74106	3.17397	0.0016894	0.00345703	-2.63484	0.0869277	1	FALSE
chr17:29091857-29093928	-0.0588134	3.66559	-0.652377	0.514214	0.646923	-6.80459	0.439125	3.41553	3.91483	0.000116328	0.000301836	-0.0926331	0.19573	1	FALSE
chr17:3629120-3631169	-0.0940042	4.09294	-1.17456	0.240275	0.378856	-6.44843	0.118228	3.98722	1.11821	0.264537	0.321433	-6.97539	0.112373	1	FALSE
chr17:41427853-41429880	-0.286704	0.399808	-1.15163	0.249578	0.390324	-5.40027	-1.94298	1.21897	-8.86585	1.37998e-16	2.42381e-15	27.0792	0.0399191	1	FALSE
chr17:41464307-41466415	0.139679	3.53128	1.48829	0.136792	0.246802	-5.87779	-0.484025	3.84492	-4.51899	9.53715e-06	3.11835e-05	2.24426	0.0671967	1	FALSE
chr17:49246583-49248762	-0.32398	7.77673	-6.5142	8.71129e-11	2.1018e-09	13.5584	0.802399	7.21281	6.6289	2.0223e-10	1.56972e-09	12.8047	0.394265	1	FALSE
chr17:62478920-62481005	0.0918251	0.737887	0.413151	0.679529	0.776688	-6.05164	0.107157	0.733977	0.459092	0.646562	0.699399	-6.71217	0.241935	1	FALSE
chr19:10503840-10505888	-0.049823	6.25348	-0.952528	0.340916	0.481272	-7.10503	0.49003	5.98356	4.4851	1.10545e-05	3.57607e-05	2.1233	0.302207	1	FALSE
chr19:12064374-12066490	-0.058056	0.411615	-0.233298	0.815548	0.875947	-6.00019	-0.580064	0.676274	-2.43109	0.0157474	0.0261027	-3.8953	0.0785432	1	FALSE
chr19:13036214-13038288	-0.817449	0.856156	-3.77613	0.00016278	0.00090004	0.658482	0.685367	0.10888	2.33837	0.0201459	0.0325855	-3.92382	0.0617849	1	FALSE
chr19:4950116-4952203	-0.431632	4.75772	-6.34844	2.54982e-10	5.50181e-09	12.7644	0.249826	4.41701	2.38742	0.0177005	0.0290763	-4.79171	0.032882	1	FALSE
chr19:8610635-8612707	0.204458	0.529424	0.853201	0.393625	0.532729	-5.71689	-0.0899241	0.665801	-0.381287	0.70331	0.748376	-6.73039	0.0924731	1	FALSE
chr20:35517825-35519841	-0.186344	6.7208	-3.65174	0.000265509	0.00138986	-0.931508	0.547674	6.35388	4.87151	1.95249e-06	7.28857e-06	3.81491	-0.0679803	1	FALSE
chr2:10925192-10927246	-0.68783	0.543716	-2.86706	0.00417569	0.015037	-2.16973	-0.767497	0.592798	-3.10727	0.00210323	0.00423738	-2.06452	0.0241667	1	FALSE
chr22:19488341-19490423	0.456599	-1.39715	1.0627	0.288014	0.429674	-5.05516	-1.67705	-0.309576	-4.66848	4.92204e-06	1.71268e-05	3.8039	0.626374	1	FALSE
chr2:3588498-3590551	-0.139321	5.11925	-2.22075	0.0264519	0.0691657	-4.91983	0.562575	4.76934	5.38485	1.65326e-07	7.47513e-07	6.13402	0.123931	1	FALSE
chr2:3591602-3593646	-0.0977392	5.35815	-1.63545	0.102074	0.199062	-6.09192	0.771088	4.92628	7.32678	3.14343e-12	3.33838e-11	16.7674	0.172187	1	FALSE
chr2:47286362-47288441	-0.52079	4.27591	-6.80216	1.2688e-11	3.62084e-10	15.8246	-0.0392442	4.03533	-0.372308	0.709975	0.753712	-7.53359	0.253638	1	FALSE
chr2:96853178-96855286	-0.80128	-0.699938	-2.23598	0.0254356	0.0672391	-3.47045	-1.54583	-0.326748	-4.29079	2.53484e-05	7.59897e-05	2.27822	0.451111	1	FALSE
chr4:15724058-15726145	-0.423955	3.52989	-4.51154	6.71589e-06	5.30476e-05	3.11515	-0.188359	3.41079	-1.68055	0.0940813	0.129085	-6.14295	0.350588	1	FALSE
chr4:77986171-77988202	-0.355895	5.16418	-5.71716	1.20413e-08	1.81577e-07	8.89721	0.680696	4.64695	6.51661	3.85245e-10	2.82995e-09	12.0457	0.332545	1	FALSE
chr6:44374163-44376193	-0.00190296	4.76339	-0.0280787	0.977602	0.983904	-7.29894	0.311974	4.60627	2.98197	0.00314289	0.00605592	-3.23924	0.448276	1	FALSE
chr7:55533387-55535467	-0.0457076	1.84627	-0.299614	0.764495	0.843688	-6.45311	-0.106216	1.87603	-0.650004	0.516278	0.576918	-6.95626	0.16835	1	FALSE
chr7:66738067-66740176	-0.351756	-0.700586	-0.991546	0.321509	0.462164	-5.26231	-0.344298	-0.69821	-0.895301	0.371476	0.432941	-5.93536	0.164395	1	FALSE
chr7:92120583-92122641	0.421815	2.93796	3.74776	0.000182227	0.000999239	0.140767	0.328224	2.98202	2.70166	0.00736507	0.0130532	-3.86363	0.237994	1	FALSE
chr8:22473589-22475607	0.0127226	5.33659	0.211849	0.832241	0.886699	-7.39739	0.0540923	5.3163	0.51312	0.608314	0.665202	-7.47164	0.327977	1	FALSE
chr8:42936988-42939109	-0.0325737	4.71555	-0.475558	0.634429	0.745362	-7.17621	0.449821	4.47443	4.30777	2.36018e-05	7.12999e-05	1.3542	0.240936	1	FALSE
chr8:59549773-59551786	-0.177216	1.92668	-1.19015	0.234093	0.37287	-5.82752	-0.313237	1.99321	-1.98224	0.0485317	0.0720351	-5.25321	0.116883	1	FALSE
chr8:86572175-86574294	0.747437	-1.02701	1.89925	0.0576399	0.129094	-4.04266	-1.91224	0.309829	-6.41777	6.75243e-10	4.79318e-09	12.1896	0	1	FALSE
chr9:128562089-128564171	1.29478	2.40878	9.56787	2.4011e-21	2.2759e-19	38.3511	0.00072401	3.05278	0.00609281	0.995143	0.996256	-7.48442	0.0462159	1	TRUE
chr10:12060888-12062937	0.23362	0.213488	0.876303	0.380945	0.522495	-5.60219	-0.563365	0.618268	-2.31333	0.0215054	0.03456	-4.14998	0.275538	1	FALSE
chr10:123720503-123722611	-0.272483	3.38065	-2.77777	0.00551173	0.0190223	-3.11002	0.159878	3.16407	1.36959	0.172026	0.221499	-6.57197	0.18359	1	FALSE
chr10:16483770-16485864	0.624128	-0.522062	1.85748	0.0633534	0.139189	-4.19521	-1.62003	0.646436	-6.28279	1.43938e-09	9.541e-09	11.4146	0.361111	1	FALSE
chr10:31282861-31284926	-0.272802	-0.124789	-0.913808	0.360901	0.502901	-5.47221	-2.26574	0.87411	-8.92253	9.35301e-17	1.67498e-15	27.4663	0.136364	1	FALSE
chr11:126261910-126263969	-0.214704	1.10429	-1.09802	0.272296	0.413805	-5.67482	-0.261687	1.12767	-1.27055	0.205053	0.25768	-6.13625	0.0927586	1	FALSE
chr1:113116749-113118853	0.650164	1.23405	3.41887	0.000638308	0.00301725	-0.63834	0.164478	1.47605	0.891151	0.373693	0.435155	-6.65024	0.118909	1	FALSE
chr1:119692576-119694660	-0.124946	2.51979	-0.989948	0.32229	0.462855	-6.20053	-0.0706931	2.49202	-0.511488	0.609454	0.666097	-7.20969	0.173463	1	FALSE
chr11:62384890-62387012	0.930702	-0.396267	2.82471	0.00476767	0.0168709	-2.16018	-0.705153	0.413653	-2.69039	0.00761107	0.0134544	-3.1736	0.15625	1	FALSE
chr11:76075548-76077706	-0.0943015	2.95421	-0.846354	0.397431	0.53739	-6.45212	-0.239442	3.03077	-2.00963	0.0455297	0.068133	-5.47591	0.214815	1	FALSE
chr12:122127371-122129477	0.402532	0.0455837	1.41911	0.155985	0.274707	-4.97005	-0.70684	0.606669	-2.88451	0.00425723	0.00798959	-2.70985	0.108196	1	FALSE
chr12:132415592-132417614	0.126779	2.6742	1.04771	0.294866	0.437437	-6.18344	-0.22163	2.84663	-1.7798	0.0763065	0.107607	-5.8619	0.0968795	1	FALSE
chr1:224546674-224548717	-0.125758	4.53024	-1.75893	0.0787039	0.162987	-5.70688	0.0444696	4.4457	0.42655	0.670069	0.719432	-7.52509	0.0909091	1	FALSE
chr1:245470912-245473034	-0.0896298	2.70807	-0.748046	0.454499	0.593038	-6.45834	0.590601	2.36185	4.08989	5.80036e-05	0.000161843	0.798186	0.411623	1	FALSE
chr1:247593094-247595181	-0.399623	1.05268	-2.00617	0.0449394	0.105641	-4.30094	-0.712897	1.21461	-3.52215	0.000507539	0.00115407	-0.931219	0.290764	1	FALSE
chr12:49717922-49719976	-0.376635	2.87947	-3.30024	0.000978801	0.00432236	-1.40511	0.354342	2.5146	2.58961	0.0101641	0.0173625	-4.03417	0.0615079	1	FALSE
chr1:24989203-24991264	-0.140821	3.29205	-1.39894	0.161949	0.282399	-5.93751	0.448213	2.99628	3.69085	0.000273611	0.000653502	-0.824204	0.190867	1	FALSE
chr12:57460762-57462835	-0.405869	0.411745	-1.62461	0.104365	0.201737	-4.7785	-0.470322	0.445994	-1.83393	0.067837	0.0968594	-5.06738	0.282107	1	FALSE
chr13:41485769-41487836	0.421514	-0.33179	1.31888	0.187323	0.314257	-5.00323	0.204929	-0.22193	0.632996	0.527307	0.587388	-6.29459	-0.00386997	1	FALSE
chr13:50638753-50640793	-0.0687317	0.387619	-0.273657	0.784369	0.85716	-5.98187	-1.66958	1.18267	-7.76434	2.02708e-13	2.44679e-12	19.9487	0.343358	1	FALSE
chr14:74165902-74167936	-0.373374	1.92502	-2.49967	0.0124907	0.0378862	-3.46026	0.39719	1.5437	2.17166	0.0308086	0.0480727	-4.73597	0.221348	1	FALSE
chr15:40680413-40682489	-0.236944	4.92765	-3.62368	0.000295891	0.00152322	-0.796848	0.627271	4.49545	5.9892	7.18531e-09	4.24305e-08	9.18635	0.103342	1	FALSE
chr15:56937502-56939546	0.0640233	0.288387	0.245558	0.806044	0.86961	-5.95374	-0.858081	0.752089	-3.65051	0.000317828	0.000750086	-0.366624	0.229714	1	FALSE
chr15:79208805-79210903	0.532125	-1.06977	1.34151	0.17987	0.304601	-4.82216	-0.679601	-0.451084	-1.90806	0.0575134	0.0837782	-4.63303	0.0498932	1	FALSE
chr16:261885-263955	-0.195468	-1.4809	-0.451566	0.651618	0.757233	-5.44092	-1.84891	-0.594733	-4.6077	6.45365e-06	2.18849e-05	3.58781	0.29902	1	FALSE
chr16:29453279-29455297	-0.298383	1.27836	-1.62032	0.105283	0.202772	-5.04331	0.207776	1.03254	0.978169	0.328923	0.389814	-6.4313	0.297568	1	FALSE
chr16:70563937-70566033	-0.0732942	5.25592	-1.20088	0.229906	0.367573	-6.68521	-0.039842	5.23958	-0.379096	0.704934	0.749797	-7.53392	0.356964	1	FALSE
chr17:55074420-55076516	0.240376	2.73356	2.01966	0.0435186	0.10294	-4.72925	-0.792179	3.25067	-6.81391	6.88371e-11	5.79037e-10	13.8251	0.731308	1	FALSE
chr17:66110232-66112322	-0.451691	1.18373	-2.36802	0.017955	0.0515162	-3.57254	0.441093	0.757855	1.89617	0.0590752	0.0858706	-5.04603	0.038716	1	FALSE
chr17:78979519-78981606	1.03089	-0.319297	3.19304	0.00142429	0.00599058	-1.15913	-0.16971	0.274835	-0.63079	0.528746	0.58845	-6.47852	0.346726	1	TRUE
chr18:12962815-12964877	-0.433407	4.93281	-6.62576	4.1678e-11	1.07392e-09	14.5241	0.479299	4.4749	4.58849	7.02663e-06	2.36233e-05	2.51483	0.103723	1	FALSE
chr1:9095460-9097492	-0.164075	4.14907	-2.08159	0.0374755	0.0914995	-4.99568	-0.671079	4.40182	-6.36889	8.89272e-10	6.15768e-09	11.2271	0.30305	1	FALSE
chr19:11769155-11771251	0.0957481	0.0249526	0.336067	0.736847	0.824239	-5.84702	-0.958963	0.567023	-3.81622	0.000170349	0.00042317	0.267421	-0.0277778	1	FALSE
chr19:12660357-12662464	0.173685	0.567461	0.734274	0.462846	0.600976	-5.81823	-0.985434	1.13699	-4.7312	3.71104e-06	1.32055e-05	3.73542	0.0782137	1	FALSE
chr19:12841838-12843856	-0.0462475	5.36664	-0.774957	0.438434	0.57862	-7.1268	0.543629	5.07178	5.18116	4.50174e-07	1.85764e-06	5.1672	0.215014	1	FALSE
chr1:93774273-93776316	-0.792654	0.811792	-3.60749	0.000314884	0.00161217	0.0691997	-0.35494	0.592112	-1.45615	0.146588	0.192824	-5.72498	0.0730818	1	FALSE
chr19:58893013-58895072	0.742951	0.557	3.07372	0.00213559	0.00853594	-1.58515	-1.38618	1.63054	-7.55222	7.74854e-13	8.73703e-12	18.5623	0.277616	1	FALSE
chr20:396412-398590	0.118885	3.60668	1.29587	0.195134	0.324693	-6.1656	0.0488828	3.63941	0.448585	0.654114	0.706175	-7.47367	0.176316	1	FALSE
chr2:114704844-114706916	-0.622107	0.257252	-2.36291	0.0182036	0.0520018	-3.35868	-0.870581	0.38723	-3.27549	0.00120194	0.00251782	-1.49309	0.174914	1	FALSE
chr2:131864362-131866377	-0.0130514	0.610429	-0.0561388	0.955235	0.967632	-6.08872	-0.624327	0.892133	-2.79835	0.00553089	0.0100695	-3.03341	0.0315281	1	FALSE
chr21:45384516-45386618	-0.0890356	0.0421164	-0.314855	0.752897	0.835027	-5.8603	-1.00709	0.500128	-3.89815	0.000124148	0.000320071	0.584605	0.0505263	1	FALSE
chr2:219109793-219111882	-0.36964	7.84247	-7.44384	1.31424e-13	5.20596e-12	20.0293	0.795765	7.25943	6.55346	3.1207e-10	2.34266e-09	12.3836	0.207837	1	FALSE
chr22:24437864-24439957	-0.106781	2.18267	-0.772424	0.439932	0.579666	-6.30068	-0.441538	2.3509	-3.09025	0.00222286	0.00445548	-2.61636	0.247522	1	FALSE
chr22:40762375-40764415	-0.327145	4.28574	-4.29862	1.78057e-05	0.000128764	2.003	0.474584	3.88511	4.4437	1.32238e-05	4.18881e-05	1.93043	0.124003	1	FALSE
chr2:27375424-27377504	-0.402142	2.36431	-3.05128	0.00230121	0.00914281	-2.06315	0.174251	2.07822	1.12782	0.260463	0.317186	-6.5923	0.169508	1	FALSE
chr2:65461742-65463831	0.380321	0.518569	1.5728	0.115884	0.218146	-4.88308	-0.401374	0.900059	-1.8152	0.0706749	0.10044	-5.2421	0.0748695	1	FALSE
chr2:85545451-85547517	-0.282467	5.70059	-5.03305	5.15017e-07	5.27743e-06	5.1396	-0.619668	5.86751	-5.71454	3.07826e-08	1.58542e-07	7.80221	0.020428	1	FALSE
chr4:52752323-52754407	0.0486845	2.33465	0.366581	0.71396	0.806663	-6.56687	0.165573	2.27719	1.13444	0.257683	0.314359	-6.63819	0.0704936	1	FALSE
chr5:43075828-43077891	0.527968	0.808009	2.41652	0.0157366	0.0459461	-3.36001	-0.558071	1.35488	-2.90899	0.0039477	0.00746493	-2.86313	0.510256	1	FALSE
chr5:60823941-60825991	0.295968	2.51997	2.34099	0.0193064	0.054626	-3.98346	-0.354748	2.85495	-2.84809	0.0047589	0.00883426	-3.44289	0.0972222	1	FALSE
chr6:150002755-150004823	0.15958	4.40181	2.15917	0.0309261	0.078095	-4.89449	0.110758	4.42634	1.0636	0.288524	0.347497	-7.05027	0.253071	1	FALSE
chr6:170453180-170455261	-0.0243295	4.51591	-0.339073	0.734582	0.823361	-7.18534	-0.595829	4.80186	-5.69827	3.35011e-08	1.71576e-07	7.68407	-0.0538415	1	FALSE
chr6:2268990-2271024	-0.367888	-0.563189	-1.08242	0.279164	0.42025	-5.21199	-0.280441	-0.575814	-0.759795	0.448083	0.509228	-6.08243	0.0754152	1	FALSE
chr7:99163232-99165313	-0.341119	-0.130015	-1.13877	0.254902	0.396082	-5.25707	-1.19432	0.297861	-4.26095	2.87203e-05	8.47992e-05	2.01495	0.0983796	1	FALSE
chr7:99715172-99717258	-0.0905395	2.13337	-0.645716	0.518519	0.649434	-6.37507	0.334647	1.90613	2.04302	0.042085	0.0636385	-5.10563	0.122544	1	FALSE
chr8:142152583-142154676	-0.197864	2.65706	-1.62751	0.103747	0.201118	-5.41441	-1.01352	3.06508	-8.31969	5.47938e-15	8.11541e-14	23.1482	0.0644947	1	FALSE
chr9:70630773-70632979	0.512542	1.47994	2.94398	0.00326836	0.0121829	-2.1597	0.647436	1.41341	3.3956	0.000794754	0.00173793	-1.39894	0.0784839	1	FALSE
chrX:135299016-135301114	-0.770954	2.47068	-5.98832	2.4065e-09	4.29163e-08	10.9801	-0.366729	2.26983	-2.49857	0.0131035	0.0219729	-4.19956	0.105332	1	FALSE
chr10:102286714-102288795	-0.287574	5.87338	-5.26404	1.52196e-07	1.77369e-06	6.30055	0.523218	5.46795	4.92424	1.52816e-06	5.81548e-06	3.99891	-0.6	1	FALSE
chr10:15149277-15151385	-0.0363781	2.11068	-0.257864	0.796532	0.863445	-6.541	0.498272	1.84486	2.99573	0.00300923	0.00583943	-2.74986	0.0268087	1	FALSE
chr10:77199610-77201701	-0.115981	-0.220604	-0.378009	0.705454	0.801748	-5.76567	-1.65911	0.551703	-6.16263	2.79748e-09	1.77023e-08	10.7905	-0.0111111	1	FALSE
chr10:89631819-89633954	-0.763089	-0.629873	-2.18368	0.0290728	0.0744781	-3.58385	-3.03515	0.5151	-9.48905	1.79579e-18	4.10039e-17	31.1838	0.135377	1	FALSE
chr1:10008714-10010788	0.451908	-1.26102	1.08516	0.27795	0.41866	-5.05665	-0.500976	-0.797409	-1.25374	0.211091	0.264337	-5.52756	0.049687	1	FALSE
chr11:107966908-107969005	-0.124669	3.66465	-1.38262	0.166897	0.288563	-6.06726	0.527845	3.33491	4.62215	6.05272e-06	2.06274e-05	2.74139	0.179958	1	FALSE
chr11:125479684-125481727	-0.343371	3.8807	-4.04086	5.47681e-05	0.00034526	1.03253	-1.10086	4.25943	-10.4095	2.32805e-21	7.77909e-20	37.5532	0.256649	1	FALSE
chr11:61142552-61144714	0.792463	0.822914	3.58251	0.000346423	0.00175125	-0.0138566	-0.217985	1.32629	-1.12712	0.260756	0.317401	-6.36858	0.310151	1	FALSE
chr11:61208565-61210600	0.479286	-0.21007	1.5636	0.118031	0.221101	-4.71256	-0.790595	0.431442	-3.04339	0.00258537	0.0050839	-2.20887	0.33612	1	FALSE
chr11:66287278-66289456	0.0133214	1.48913	0.0777002	0.938072	0.958626	-6.38024	0.0827997	1.45406	0.445502	0.656337	0.707674	-6.93987	0.0925297	1	FALSE
chr1:19589076-19591145	0.307896	0.905703	1.46442	0.143197	0.255923	-5.15837	-0.122509	1.12365	-0.593031	0.553689	0.613221	-6.7624	0.129121	1	FALSE
chr11:9770698-9772768	-0.115077	5.82946	-2.09453	0.0363071	0.089304	-5.32139	0.527828	5.50734	4.95592	1.31768e-06	5.06375e-06	4.14366	0.0925719	1	FALSE
chr1:203823193-203825241	-0.236045	2.06044	-1.64946	0.0991719	0.195399	-5.22599	-0.471641	2.18777	-3.14599	0.00185285	0.00376619	-2.40363	0.0679593	1	FALSE
chr1:21074963-21077030	-0.338467	4.62781	-4.8379	1.38724e-06	1.29184e-05	4.37911	0.460593	4.22831	4.37964	1.74048e-05	5.41923e-05	1.6508	0.11354	1	FALSE
chr12:110968206-110970271	0.191317	2.80018	1.63806	0.101527	0.198418	-5.43553	0.429845	2.68035	3.26688	0.00123755	0.00258847	-2.15821	0.133929	1	FALSE
chr12:112454981-112457050	0.00984389	0.447513	0.0399476	0.968138	0.976684	-6.03434	-1.00657	0.957874	-4.5284	9.1526e-06	3.00337e-05	2.92355	0.0489739	1	FALSE
chr12:133615966-133618048	0.985352	0.988317	4.80694	1.61801e-06	1.49105e-05	4.88618	0.173471	1.29544	0.792444	0.428843	0.490208	-6.67535	0.233271	1	FALSE
chr1:21809814-21811903	-0.634993	0.386815	-2.50777	0.0122089	0.0372014	-3.05083	0.326996	-0.096667	1.053	0.293344	0.352528	-5.98854	0.27046	1	FALSE
chr1:245184479-245186595	1.18486	0.844164	5.26382	1.52374e-07	1.77369e-06	7.07794	0.390333	1.25563	1.96559	0.0504374	0.0743803	-5.06469	0.120022	1	TRUE
chr1:247369278-247371350	-0.543261	0.69835	-2.39621	0.0166343	0.0481432	-3.3808	-2.16821	1.50461	-10.6952	2.81365e-22	1.04181e-20	39.9237	0.285452	1	FALSE
chr12:51449486-51451512	0.123578	4.09962	1.54503	0.122459	0.226486	-5.94842	0.530007	3.89623	4.95344	1.33313e-06	5.10879e-06	4.13593	0.143666	1	FALSE
chr12:57886808-57888929	2.30324	0.638309	8.67175	7.27791e-18	4.29235e-16	29.2049	-0.627847	2.13475	-4.11334	5.27446e-05	0.000147922	0.94423	0.0184296	1	TRUE
chr1:26875471-26877638	0.392124	0.653682	1.7011	0.0890406	0.179843	-4.72301	-0.0315818	0.877168	-0.14222	0.887019	0.906151	-6.85195	0.0601833	1	FALSE
chr1:29497900-29499942	-0.5094	0.362377	-2.00906	0.0446316	0.105197	-4.1096	-2.15221	1.228	-9.6482	5.79738e-19	1.45732e-17	32.4377	0.0271977	1	FALSE
chr13:111546737-111548858	-0.412851	1.30528	-2.25819	0.0240149	0.0642496	-3.85195	-2.21281	2.20133	-13.38	3.00658e-31	2.42295e-29	60.2966	0.258621	1	FALSE
chr13:32818628-32820690	-0.433567	0.257992	-1.64264	0.100577	0.197288	-4.70756	-1.05999	0.565234	-4.17798	4.05022e-05	0.000116327	1.61912	0.331591	1	FALSE
chr1:41215228-41217294	0.0451929	8.22633	0.917976	0.358715	0.50239	-7.19757	0.300427	8.09883	2.30565	0.021938	0.0351933	-4.76083	0.168567	1	FALSE
chr1:41536582-41538643	-0.771211	1.23878	-4.07458	4.74494e-05	0.000304181	1.7324	-0.263784	0.980938	-1.22173	0.222945	0.277415	-6.15199	0.195015	1	FALSE
chr1:46096099-46098148	-0.290858	5.40235	-4.90685	9.81504e-07	9.47241e-06	4.56452	0.0707697	5.22255	0.669827	0.503577	0.564136	-7.38189	0.12924	1	FALSE
chr1:46813206-46815239	-0.333214	-0.292691	-1.05775	0.290267	0.432305	-5.29713	-1.33234	0.204365	-4.54919	8.35507e-06	2.75486e-05	3.20414	0.132184	1	FALSE
chr1:53290382-53292435	-0.133241	5.25788	-2.18432	0.029026	0.0744578	-5.02724	0.671477	4.85496	6.40268	7.35255e-10	5.16563e-09	11.4136	0.252172	1	FALSE
chr1:53382872-53384978	-0.34307	0.451115	-1.39926	0.161851	0.282399	-5.11533	-2.06139	1.3157	-9.58157	9.31629e-19	2.25899e-17	31.9715	0.191919	1	FALSE
chr15:41645342-41647596	-0.429718	-1.21414	-1.04487	0.296177	0.438401	-5.10236	-1.8309	-0.514199	-4.64784	5.39812e-06	1.84655e-05	3.74846	0.0947712	1	FALSE
chr15:42835890-42837963	-0.0422868	3.74446	-0.480095	0.631199	0.743942	-6.92441	0.369215	3.54004	3.32529	0.00101395	0.00215868	-2.14216	0.0856735	1	FALSE
chr15:83673110-83675325	-0.124979	2.92966	-1.11311	0.265761	0.407705	-6.18644	0.806737	2.46346	5.70689	3.20325e-08	1.6467e-07	7.99434	0.106007	1	FALSE
chr15:89021073-89023141	-0.196856	4.28108	-2.58599	0.0097627	0.0311421	-3.8589	0.523598	3.92043	4.88775	1.81094e-06	6.80657e-06	3.839	0.222303	1	FALSE
chr16:74680575-74682646	-0.628527	-0.276068	-1.99759	0.0458634	0.107324	-3.98927	-0.382842	-0.397255	-1.10621	0.269683	0.326816	-5.82888	0.0959596	1	FALSE
chr16:74686115-74688180	-0.0996517	0.287915	-0.385006	0.700264	0.796956	-5.9193	-0.40818	0.450555	-1.59265	0.112484	0.151676	-5.47489	0.00454921	1	FALSE
chr17:20835086-20837132	0.14895	1.77015	0.951131	0.341624	0.481759	-6.02968	-0.416294	2.04928	-2.67966	0.00785236	0.013817	-3.68119	0.0316386	1	FALSE
chr17:20840408-20842456	0.560764	0.290488	2.13474	0.0328738	0.082172	-3.84069	-0.932957	1.03909	-4.33853	2.07276e-05	6.34566e-05	2.12362	0.314516	1	FALSE
chr17:43218992-43221072	0.602011	1.00346	2.95036	0.00320185	0.011974	-2.03312	9.6363e-05	1.2981	0.000495643	0.999605	0.999621	-6.99481	0.20655	1	FALSE
chr18:43705639-43707730	0.0363819	4.17158	0.464239	0.642514	0.749021	-7.0477	0.720891	3.82841	6.64986	1.79166e-10	1.41474e-09	12.8233	0.0478062	1	FALSE
chr19:12056692-12058752	0.176745	2.61887	1.43756	0.150676	0.266596	-5.69062	-1.08742	3.2503	-9.21397	1.24195e-17	2.59766e-16	29.1367	0.0299435	1	FALSE
chr19:1991000-1993044	-0.354204	3.72852	-3.99336	6.69129e-05	0.00041397	0.880638	0.390888	3.35398	3.45289	0.000649751	0.00144624	-1.70124	0.116448	1	FALSE
chr19:3758103-3760175	-0.132888	2.90912	-1.17658	0.239468	0.378302	-6.10893	0.169206	2.75842	1.32572	0.186125	0.237643	-6.53614	0.027149	1	FALSE
chr19:59094449-59096482	-0.152336	3.59205	-1.657	0.0976371	0.193092	-5.63474	0.304457	3.3638	2.69043	0.00761023	0.0134544	-3.96407	0.307449	1	FALSE
chr20:295814-297927	0.677056	1.15448	3.4574	0.000553994	0.00265397	-0.494005	0.856927	1.07252	4.01303	7.89635e-05	0.000213583	0.855938	0.121493	1	FALSE
chr20:32693362-32695431	0.378707	0.537877	1.58613	0.112829	0.21374	-4.87357	-0.655015	1.08692	-3.12554	0.00198142	0.00400375	-2.1546	0.263112	1	FALSE
chr21:47666742-47668781	-0.161455	1.95875	-1.09486	0.273677	0.41505	-5.94332	-0.545043	2.15087	-3.56338	0.000437322	0.00100525	-1.05313	0.177626	1	FALSE
chr2:170605630-170607654	-0.274598	3.32111	-2.75167	0.00596944	0.0203114	-3.16572	0.264272	3.05027	2.19198	0.0292906	0.0460713	-5.09956	0.0621004	1	FALSE
chr2:211014314-211016444	0.580136	0.942383	2.78757	0.00534827	0.0185063	-2.46877	0.118901	1.17447	0.588375	0.556804	0.616422	-6.78802	0.15521	1	FALSE
chr2:230698313-230700393	0.423489	1.35132	2.3387	0.0194248	0.0547857	-3.68046	-0.904127	2.01697	-5.67545	3.77132e-08	1.91006e-07	7.93894	0.144046	1	FALSE
chr22:31055912-31058101	-0.187507	1.44315	-1.07949	0.280468	0.421689	-5.80456	0.401481	1.15449	1.95418	0.0517793	0.0760725	-5.05606	0.139473	1	FALSE
chr2:61706477-61708583	-0.0844917	5.37537	-1.41831	0.156218	0.274936	-6.42548	0.231337	5.21739	2.19245	0.0292566	0.0460443	-5.22174	0.158685	1	FALSE
chr4:87852387-87854463	0.299518	0.163093	1.098	0.272303	0.413805	-5.37789	-0.171716	0.398316	-0.662897	0.507999	0.568594	-6.49281	0.159706	1	FALSE
chr6:151303981-151306041	-0.0965599	0.897495	-0.460289	0.645347	0.751206	-6.08673	-1.051	1.37364	-5.39077	1.60516e-07	7.26966e-07	6.69757	0.045692	1	FALSE
chr7:127944575-127946651	-0.284073	3.30569	-2.83315	0.00464399	0.0164775	-2.93607	0.272909	3.02673	2.27683	0.0236303	0.0377094	-4.90745	0.208735	1	FALSE
chr7:5410791-5412875	0.0985527	2.06044	0.687646	0.491736	0.626821	-6.32637	-1.00837	2.61128	-7.44768	1.48815e-12	1.65082e-11	17.7138	0.178985	1	FALSE
chr7:99088206-99090323	0.0332062	0.370297	0.131117	0.895693	0.929363	-6.00122	-0.265628	0.520386	-1.0676	0.286717	0.345777	-6.18659	0.0833333	1	FALSE
chr8:95873230-95875452	0.0651102	0.114051	0.235381	0.813931	0.875594	-5.90098	-0.543836	0.420551	-2.09663	0.0370175	0.0567462	-4.5537	0.274677	1	FALSE
chrX:73420601-73422672	-0.45405	0.463134	-1.85245	0.0640727	0.139843	-4.41971	-1.05097	0.762069	-4.44696	1.30394e-05	4.13517e-05	2.63645	0.151097	1	FALSE
chr10:65167050-65169124	1.11139	0.920282	5.09208	3.7896e-07	4.02304e-06	6.23634	0.272152	1.33758	1.40748	0.160509	0.208532	-6.01727	0.072905	1	TRUE
chr1:100610320-100612414	0.561814	2.53068	4.43792	9.45378e-06	7.25072e-05	3.01533	0.36665	2.63764	2.76933	0.0060323	0.0108669	-3.59806	0.165793	1	FALSE
chr1:148756480-148758547	0.194429	-0.870895	0.520894	0.602484	0.721241	-5.53556	-0.0668119	-0.737171	-0.170843	0.864483	0.887148	-6.29303	0.205386	1	FALSE
chr1:151044513-151046632	0.502598	1.6304	3.03459	0.00243197	0.00951984	-1.93289	0.110405	1.82574	0.665304	0.506461	0.567103	-6.93042	0.10985	1	FALSE
chr11:93475185-93477253	0.200706	0.772261	0.914171	0.36071	0.502901	-5.74572	0.186301	0.777901	0.804952	0.421602	0.48314	-6.50811	0.133787	1	FALSE
chr11:94288124-94290191	0.720612	0.805197	3.25032	0.00116716	0.005021	-1.09575	-0.775263	1.56311	-4.26491	2.82495e-05	8.35893e-05	1.69125	-0.0163645	1	FALSE
chr11:9435669-9437758	0.0393841	5.07445	0.621419	0.534377	0.665214	-7.17377	-0.00263918	5.09516	-0.0252061	0.97991	0.9835	-7.60938	0.0225316	1	FALSE
chr1:202553199-202555325	-0.138025	2.86126	-1.20444	0.228525	0.366026	-6.06209	-0.230209	2.90733	-1.87712	0.0616496	0.0889988	-5.70129	0.0645463	1	FALSE
chr12:108925641-108927694	0.0441334	3.54135	0.471972	0.636986	0.746962	-6.86903	-0.0252005	3.57548	-0.231062	0.817453	0.849383	-7.54221	0.114943	1	FALSE
chr12:123080130-123082206	-0.452523	-0.04455	-1.55076	0.121077	0.224556	-4.76734	-0.906305	0.185806	-3.16626	0.00173308	0.00354112	-1.76604	-0.0295878	1	FALSE
chr12:124145067-124147137	-0.163149	5.53424	-2.82429	0.00477395	0.0168709	-3.48316	0.571284	5.16739	5.42632	1.34355e-07	6.15607e-07	6.34171	0.105484	1	FALSE
chr12:133296956-133299121	-0.113644	6.80712	-2.23274	0.0256489	0.0675857	-5.09841	0.728718	6.38548	6.44766	5.70191e-10	4.07917e-09	11.7296	0.200942	1	FALSE
chr1:229585540-229587655	-0.528076	2.79627	-4.51158	6.71457e-06	5.30476e-05	3.2851	-0.135245	2.60153	-1.01623	0.31049	0.370855	-6.85575	0.19769	1	FALSE
chr1:245068006-245070234	0.327733	1.56682	1.94972	0.0513146	0.11781	-4.55286	-0.128408	1.78744	-0.762592	0.446416	0.507543	-6.85165	0.0782761	1	FALSE
chr12:53415825-53417853	-0.295728	6.08905	-5.56116	2.94737e-08	4.09545e-07	7.87952	0.417645	5.73235	3.8778	0.000134364	0.00034343	-0.269659	0.0986547	1	FALSE
chr1:51103199-51105254	0.74947	0.497247	3.04504	0.00234935	0.00925099	-1.65976	-0.780412	1.23653	-3.91004	0.000118521	0.000306101	0.412559	-0.11373	1	FALSE
chr15:90443654-90445728	-0.233658	2.14865	-1.67259	0.094525	0.18834	-5.21068	0.251245	1.9064	1.54773	0.122935	0.164153	-5.98299	0.25877	1	FALSE
chr16:16258149-16260264	0.203855	1.27165	1.10288	0.270181	0.411868	-5.72174	-1.50723	2.13259	-9.46005	2.20473e-18	4.91136e-17	31.032	0.145785	1	FALSE
chr16:69398495-69400605	0.204961	3.08185	1.9112	0.0560861	0.125933	-5.03776	-0.00876434	3.18162	-0.0754333	0.939929	0.952443	-7.50396	0.0707749	1	FALSE
chr16:89183358-89185432	0.109424	1.33747	0.60528	0.545044	0.674252	-6.15421	-0.979387	1.88149	-5.88649	1.24507e-08	6.97648e-08	9.04969	0.0359444	1	FALSE
chr16:89611669-89613748	-0.153926	0.922927	-0.739743	0.459521	0.598415	-5.93361	-1.21312	1.45112	-6.31701	1.18931e-09	8.02636e-09	11.4352	0.316255	1	FALSE
chr17:46948805-46950869	0.990656	0.63559	4.15915	3.29577e-05	0.000220883	2.1267	0.236831	1.01514	1.10832	0.268776	0.325861	-6.29121	0.102183	1	FALSE
chr17:79819401-79821567	0.00472916	0.758395	0.0214622	0.982879	0.987343	-6.14105	-0.901256	1.21651	-4.43573	1.36859e-05	4.32022e-05	2.47323	0.174225	1	FALSE
chr19:10600155-10602266	0.141903	4.44918	1.94338	0.0520759	0.119249	-5.34658	0.354618	4.3437	3.39122	0.000807006	0.00175762	-1.98007	0.283052	1	FALSE
chr19:12245629-12247682	0.110256	1.26046	0.594102	0.552495	0.679242	-6.13561	-0.323953	1.47516	-1.74928	0.0814526	0.114159	-5.5298	0.0531401	1	FALSE
chr19:14681163-14683327	-0.0682357	4.17551	-0.872251	0.383151	0.524436	-6.77844	0.549538	3.86384	5.09291	6.88653e-07	2.76673e-06	4.77611	0.191192	1	FALSE
chr19:1796864-1798936	-0.18468	0.888463	-0.876869	0.380637	0.522495	-5.81605	-0.0106004	0.796866	-0.0463613	0.963059	0.97065	-6.8349	0.0551471	1	FALSE
chr19:48789565-48791643	0.0244121	3.05756	0.226055	0.821176	0.878763	-6.81161	0.285529	2.92818	2.31387	0.021475	0.0345516	-4.80192	0.0739228	1	FALSE
chr20:34315890-34317957	-0.0775998	4.73521	-1.13808	0.25519	0.396299	-6.64862	0.127935	4.63269	1.23066	0.21959	0.273858	-6.86066	0.0672912	1	FALSE
chr2:122408368-122410583	0.279281	2.1195	1.97722	0.0481196	0.111634	-4.65516	-0.184011	2.3515	-1.29149	0.197711	0.249644	-6.47264	0.24	1	FALSE
chr2:219440429-219442575	-0.465001	-0.370219	-1.45028	0.147099	0.262013	-4.83548	-2.02486	0.421785	-7.01593	2.07595e-11	1.90876e-10	15.5335	0.331033	1	FALSE
chr22:21979132-21981208	0.269336	0.0850193	0.963064	0.335603	0.475797	-5.48581	-0.993389	0.727864	-4.16408	4.28812e-05	0.000122625	1.52028	0.335805	1	FALSE
chr3:169768911-169770988	-0.379164	0.318664	-1.46796	0.142233	0.254542	-4.97943	-0.53673	0.401732	-2.06036	0.0403846	0.0612024	-4.62293	0.107425	1	FALSE
chr4:84389587-84391653	-0.128404	2.27065	-0.951134	0.341623	0.481759	-6.17242	0.310589	2.05457	1.99277	0.0473589	0.070447	-5.24686	0.0942025	1	FALSE
chr6:108195310-108197347	-0.395226	0.418217	-1.58383	0.113351	0.214422	-4.84108	-0.685525	0.535658	-2.72658	0.00684611	0.0122125	-3.11848	0.167269	1	FALSE
chr6:86254566-86256696	-0.665677	-0.4964	-1.98282	0.0474899	0.11056	-3.97896	-1.49929	-0.0672971	-4.57369	7.50137e-06	2.50046e-05	3.36686	0.346939	1	FALSE
chr7:65437411-65439498	0.123308	3.04627	1.13616	0.255991	0.396846	-6.19388	-0.54145	3.37875	-4.81421	2.54237e-06	9.30052e-06	3.56179	0.0230769	1	FALSE
chr8:58463741-58465769	-0.246581	3.26126	-2.4316	0.0150978	0.044374	-3.97225	-0.539844	3.40268	-4.79392	2.78986e-06	1.01382e-05	3.4735	0.157462	1	FALSE
chr9:32455302-32457488	1.12115	5.18531	17.6644	4.14021e-66	3.66271e-63	148.037	0.419174	5.53635	3.92394	0.000112254	0.000292928	-0.106621	0.206743	1	TRUE
chr9:42235947-42238153	0.711493	2.25178	5.16101	2.63769e-07	2.90474e-06	6.47842	0.805988	2.20525	5.31601	2.32687e-07	1.02173e-06	6.13531	0.0547383	1	FALSE
chr9:5626797-5628897	0.736036	1.55219	4.29165	1.83708e-05	0.000132489	2.56839	-0.0286534	1.93538	-0.178482	0.858487	0.884448	-7.1681	0.111111	1	FALSE
chr9:94840443-94842551	-0.134741	2.89146	-1.18636	0.235588	0.374401	-6.09212	-0.509407	3.07915	-4.28819	2.56262e-05	7.65731e-05	1.39683	0.33544	1	FALSE
chrY:21737610-21739652	-0.01887	-0.376849	-0.0584848	0.953367	0.967215	-5.78368	-0.789792	0.0138046	-2.6121	0.00953568	0.016381	-3.24703	0.0323795	1	FALSE
chr10:5841999-5844095	-0.250014	5.66189	-4.42739	9.92337e-06	7.56799e-05	2.28929	0.559392	5.25721	5.30791	2.42175e-07	1.05831e-06	5.77274	0.144544	1	FALSE
chr10:70846100-70848192	-0.537726	7.23664	-10.6756	4.44217e-26	6.20501e-24	49.2479	-1.14515	7.54083	-9.14911	1.95183e-17	3.93235e-16	28.7283	0.164244	1	FALSE
chr1:113154632-113156695	-0.375878	0.891164	-1.78179	0.0748974	0.156888	-4.66185	-0.529392	0.969986	-2.43903	0.0154137	0.025596	-3.96409	0.240079	1	FALSE
chr11:43884244-43886292	-0.684415	0.668052	-2.97257	0.00297976	0.0113462	-1.89942	-0.686256	0.672011	-2.86315	0.00454535	0.0085012	-2.78804	0.471429	1	FALSE
chr11:47394090-47396117	0.0871235	0.00888429	0.304912	0.760457	0.840939	-5.85361	-1.57298	0.852544	-6.63481	1.95446e-10	1.52137e-09	13.308	0.0932565	1	FALSE
chr1:153604515-153606574	0.307844	3.89547	3.62931	0.000289544	0.00150088	-0.536343	0.352743	3.87287	3.30236	0.00109681	0.00230995	-2.24443	0.170943	1	FALSE
chr1:155893129-155895209	0.055074	2.23577	0.403749	0.68643	0.783227	-6.52659	-0.0660021	2.29514	-0.455074	0.649446	0.701688	-7.18219	0.257955	1	FALSE
chr1:16950924-16953000	-0.0360937	1.80516	-0.233578	0.815331	0.875947	-6.45779	-0.596794	2.08314	-3.84725	0.000151204	0.00038079	-0.0383055	0.14948	1	FALSE
chr11:73583807-73585831	-0.0689091	6.08637	-1.29667	0.194856	0.324434	-6.70328	0.762969	5.67028	7.08706	1.35398e-11	1.30172e-10	15.3549	0.272905	1	FALSE
chr11:85995271-85997328	0.319022	0.742774	1.43376	0.151757	0.268152	-5.15167	0.0701649	0.87436	0.315625	0.752547	0.791546	-6.81144	0.146027	1	FALSE
chr11:9463413-9465463	-0.0454215	4.36074	-0.609391	0.542317	0.672261	-7.02001	0.243741	4.21598	2.31308	0.0215193	0.034562	-4.95795	0.234157	1	FALSE
chr12:110839617-110841746	0.0655164	2.77491	0.557684	0.577107	0.698742	-6.60027	0.0390753	2.7903	0.308375	0.75805	0.796533	-7.37467	0.158972	1	FALSE
chr12:110927945-110929961	-0.164316	5.89622	-3.01996	0.0025522	0.00994647	-2.97126	0.465034	5.58152	4.35391	1.94193e-05	5.99199e-05	1.56211	0.0557971	1	FALSE
chr12:112438202-112440256	1.43858	1.27873	7.25757	5.15048e-13	1.77994e-11	19.1175	0.266214	1.86601	1.61567	0.10741	0.145551	-5.86572	0.272116	1	TRUE
chr12:39094363-39096424	-0.131186	-0.0520135	-0.45001	0.65274	0.757233	-5.78465	-1.56893	0.668406	-6.18538	2.46841e-09	1.56925e-08	10.8881	0.0392157	1	FALSE
chr12:54059598-54061684	1.1335	1.61081	6.56847	6.0948e-11	1.526e-09	14.5842	0.337805	2.02342	2.14738	0.0327112	0.0506664	-4.92465	0.0753991	1	TRUE
chr12:66591600-66593668	0.409956	1.50811	2.38696	0.0170578	0.0493152	-3.61266	-1.3204	2.37528	-9.00588	5.26721e-17	1.00924e-15	27.8577	0.0598152	1	FALSE
chr1:31763368-31765418	-0.106874	5.37195	-1.79283	0.0731137	0.153759	-5.82558	0.520291	5.05757	4.9568	1.31229e-06	5.05721e-06	4.1329	0.232834	1	FALSE
chr13:33088947-33091007	0.462113	1.44447	2.63138	0.00855307	0.0278184	-2.99926	-0.498042	1.92831	-3.08036	0.00229523	0.00457709	-2.52946	0.343411	1	FALSE
chr1:38344314-38346424	-0.0968383	3.00714	-0.88299	0.377322	0.519674	-6.43632	-0.0497046	2.98543	-0.41304	0.679927	0.726882	-7.38606	0.0442037	1	FALSE
chr14:21896786-21898904	0.100651	3.93696	1.20393	0.228722	0.366121	-6.3708	-0.144323	4.05848	-1.37046	0.171757	0.221257	-6.66703	-0.120028	1	FALSE
chr1:42923951-42926067	-0.0389546	8.25738	-0.79178	0.42856	0.568699	-7.30585	0.738634	7.86879	5.7577	2.4571e-08	1.30222e-07	8.16932	0.0625631	1	FALSE
chr14:35494450-35496575	0.70067	-0.912114	1.83862	0.0660824	0.14317	-4.15695	-1.43937	0.166629	-4.82288	2.4431e-06	8.96129e-06	4.37551	0.274241	1	FALSE
chr1:44126143-44128237	-0.443491	0.744675	-2.01169	0.0443539	0.104697	-4.2093	-0.684191	0.890876	-3.06221	0.00243372	0.00482868	-2.28572	0.378989	1	FALSE
chr14:73659095-73661138	0.222503	3.21988	2.15728	0.0310736	0.0783929	-4.57941	-0.569067	3.61547	-5.21545	3.81094e-07	1.60081e-06	5.36585	0.2902	1	FALSE
chr14:76672472-76674579	-0.223157	3.96499	-2.69118	0.00716457	0.0237685	-3.5017	0.0236341	3.84154	0.221495	0.824886	0.855159	-7.56619	0.0966434	1	FALSE
chr15:29069029-29071146	0.102185	3.96292	1.23088	0.218477	0.35356	-6.34511	0.021657	4.00339	0.20479	0.837901	0.866358	-7.58025	0.0364038	1	FALSE
chr15:43524154-43526217	-0.486789	1.80133	-3.12941	0.00177058	0.00720723	-1.69472	0.465741	1.32578	2.39174	0.0174983	0.0287787	-4.17697	0.101798	1	FALSE
chr16:18431394-18433449	-0.140392	-0.0402992	-0.483113	0.629055	0.743658	-5.77326	-1.64865	0.711426	-6.53909	3.38819e-10	2.52961e-09	12.8022	0.24979	1	FALSE
chr16:88829993-88832083	0.92575	1.33067	4.95866	7.54551e-07	7.4723e-06	5.58775	-1.43044	2.50599	-9.97299	5.62479e-20	1.58886e-18	34.5937	0.0369259	1	FALSE
chr17:20817979-20820039	0.859398	0.937533	4.03354	5.64921e-05	0.000355284	1.61502	0.0271499	1.38702	0.143082	0.886339	0.905845	-7.00811	0.0601627	1	FALSE
chr17:29099878-29101971	-0.185041	0.3	-0.714179	0.475179	0.61101	-5.7486	-1.66854	1.04468	-7.41195	1.85769e-12	2.02792e-11	17.8081	0.0748826	1	FALSE
chr17:57733966-57736044	-0.623725	0.621908	-2.67324	0.00755821	0.0248569	-2.69457	-0.197357	0.411103	-0.765081	0.444935	0.50628	-6.42478	0.00335946	1	FALSE
chr17:65893285-65895419	0.954735	0.582345	3.93818	8.42146e-05	0.000501134	1.28202	-0.114329	1.11705	-0.553978	0.580082	0.638837	-6.78197	0.0766033	1	FALSE
chr18:32842089-32844194	0.236335	2.44209	1.82963	0.0674168	0.145349	-5.01335	-0.0222556	2.57461	-0.166031	0.868265	0.890401	-7.34972	0.0565253	1	FALSE
chr19:20337077-20339116	-0.159051	-0.944604	-0.417921	0.676038	0.775748	-5.56141	0.63022	-1.33864	1.29237	0.197406	0.249488	-5.30157	0.0472429	1	FALSE
chr19:20995676-20997737	0.0162144	1.40438	0.0920371	0.926676	0.950759	-6.35265	-0.562873	1.68729	-3.25083	0.00130654	0.00272237	-1.94663	0.177445	1	FALSE
chr19:21350746-21352815	0.288722	-0.298229	0.913417	0.361106	0.502901	-5.42392	-1.1314	0.412217	-4.21296	3.50601e-05	0.000102088	1.7967	0.0880218	1	FALSE
chr19:22578821-22580907	0.0649818	1.99558	0.445343	0.656108	0.760398	-6.44341	-0.25008	2.1562	-1.66022	0.0981067	0.134205	-5.87794	0.21835	1	FALSE
chr19:4402917-4404998	-0.162646	0.363899	-0.640726	0.521756	0.653179	-5.81404	-0.429405	0.498947	-1.70369	0.0896652	0.123957	-5.30985	0.230716	1	FALSE
chr19:57817763-57819853	-0.173504	3.93643	-2.07642	0.037951	0.0925754	-4.94998	0.295927	3.70139	2.73746	0.00663	0.0118733	-3.88045	0.0877865	1	FALSE
chr1:97265102-97267186	-0.319003	-0.283122	-1.02306	0.306374	0.44874	-5.33851	-2.4442	0.794217	-9.16211	1.78293e-17	3.61868e-16	29.0691	0.118681	1	FALSE
chr20:3804378-3806511	-0.0696746	2.66895	-0.575077	0.565288	0.690098	-6.56028	0.525633	2.36625	3.64715	0.000321799	0.0007575	-0.820155	0.0563781	1	FALSE
chr21:22413547-22415642	-0.596833	-0.341397	-1.86098	0.0628576	0.138328	-4.21757	-2.3744	0.542467	-8.17656	1.40828e-14	1.99931e-13	22.578	0.173218	1	FALSE
chr2:219390022-219392069	-0.906999	1.8436	-5.84055	5.83674e-09	9.5035e-08	10.1829	0.236598	1.28506	1.20739	0.228406	0.283311	-6.26424	0.0643464	1	FALSE
chr22:29657265-29659292	-0.541744	0.223544	-2.05419	0.0400548	0.0964659	-3.996	-0.638853	0.289181	-2.33225	0.020471	0.0330528	-4.00395	0.0809843	1	FALSE
chr2:92312197-92314267	0.509701	-1.27461	1.21573	0.224196	0.361053	-4.92374	-2.10365	0.032591	-6.52676	3.63563e-10	2.70433e-09	12.793	0.0237821	1	FALSE
chr3:18575570-18577660	0.482468	1.33398	2.64257	0.00827636	0.0269858	-2.94096	0.585769	1.28091	2.9556	0.00341458	0.00651982	-2.70146	0.0194453	1	FALSE
chr3:44533850-44535881	-0.333806	1.77204	-2.13389	0.0329431	0.082172	-4.24902	0.129294	1.53989	0.715394	0.475024	0.536286	-6.81138	0.0903308	1	FALSE
chr3:49391645-49393798	-0.938882	-1.16113	-2.29859	0.0216054	0.0594091	-3.30583	-2.89497	-0.188094	-7.30286	3.6416e-12	3.8525e-11	17.1105	-0.0666667	1	FALSE
chr4:174245981-174248115	-0.723263	0.904026	-3.40645	0.000667929	0.00314306	-0.620147	-0.362399	0.722214	-1.55006	0.122375	0.163565	-5.6252	0.109583	1	FALSE
chr4:88258221-88260331	-0.178696	5.13079	-2.85295	0.00436514	0.0156133	-3.32376	-0.14609	5.11458	-1.39027	0.165667	0.21442	-6.6453	0.163919	1	FALSE
chr5:139002308-139004416	-0.212995	5.27032	-3.49952	0.000473763	0.00230709	-1.30522	0.736215	4.79568	7.02107	2.013e-11	1.86339e-10	14.9411	0.219811	1	FALSE
chr5:142712123-142714181	-0.0375301	1.65196	-0.231091	0.817262	0.876369	-6.40988	0.369563	1.43855	1.95745	0.0513923	0.0756256	-5.13505	0.0230075	1	FALSE
chr5:79775487-79777656	-0.558217	2.89072	-4.89977	1.01717e-06	9.74577e-06	5.0692	0.482228	2.36799	3.37702	0.000847903	0.00183367	-1.7264	0.264631	1	FALSE
chr5:79930947-79933022	1.06092	0.3159	3.98943	6.80239e-05	0.000417741	1.47877	0.0973979	0.776432	0.426	0.67047	0.719543	-6.745	0.240158	1	TRUE
chr6:108362371-108364464	-0.20151	3.74786	-2.28816	0.0222067	0.0605099	-4.44085	-0.32547	3.80996	-3.03302	0.00267264	0.0052422	-3.06369	0.200523	1	FALSE
chr6:36693744-36695840	-0.27311	2.07985	-1.9167	0.0553828	0.124776	-4.76277	-0.462392	2.17385	-3.06633	0.00240165	0.00476849	-2.63777	0.135719	1	FALSE
chr6:44416136-44418182	0.132872	4.40006	1.79776	0.0723294	0.152715	-5.6057	0.427966	4.25141	4.06712	6.35836e-05	0.000175801	0.415022	0.119558	1	FALSE
chr6:76007471-76009559	0.0242279	2.45062	0.188744	0.850308	0.898017	-6.64885	0.662162	2.12832	4.23196	3.24055e-05	9.48624e-05	1.41433	0.118294	1	FALSE
chr7:127948427-127950469	-0.11332	3.27308	-1.11932	0.263105	0.404565	-6.28053	0.339887	3.04584	2.84296	0.00483377	0.00894901	-3.49663	0.0586127	1	FALSE
chr7:2473467-2475541	0.0449379	1.04172	0.224919	0.822059	0.879027	-6.21079	-1.28547	1.70497	-7.19271	7.14052e-12	7.14052e-11	16.3738	0.144737	1	FALSE
chr7:64963123-64965181	0.0818634	2.40022	0.627781	0.530201	0.662039	-6.45706	0.263115	2.31182	1.81719	0.0703693	0.100073	-5.6488	0.0691774	1	FALSE
chr7:65442267-65444351	-0.140516	-1.14992	-0.34989	0.726449	0.816255	-5.53826	-1.92825	-0.258151	-5.25505	3.14058e-07	1.34037e-06	6.38987	0.0993266	1	FALSE
chr7:90014184-90016316	-0.0298594	4.53312	-0.41787	0.676076	0.775748	-7.15978	0.597012	4.2196	5.67114	3.85643e-08	1.93528e-07	7.55482	0.0846617	1	FALSE
chr7:99666339-99668439	0.190617	3.8652	2.23244	0.0256693	0.0675857	-4.59542	0.208331	3.85656	1.95159	0.0520876	0.0764845	-5.69799	0.158157	1	FALSE
chr8:144671870-144673977	0.0240409	3.6165	0.262827	0.792704	0.861449	-6.96706	-1.08303	4.16988	-10.1603	1.44355e-20	4.3832e-19	35.7468	0.116653	1	FALSE
chr8:1729491-1731520	-0.363338	0.679699	-1.60485	0.108645	0.207741	-4.88922	-1.01937	1.01024	-4.67066	4.8742e-06	1.69915e-05	3.5102	0.135531	1	FALSE
chr8:50141510-50143569	0.10112	2.23181	0.740288	0.459191	0.598278	-6.33618	0.454722	2.05572	2.90986	0.00393717	0.00745018	-3.05311	0.0416162	1	FALSE
chr9:115423873-115425941	0.283216	3.59546	3.06635	0.00218876	0.00870909	-2.3294	0.225537	3.62448	2.07444	0.0390474	0.0594389	-5.43567	0.071854	1	FALSE
chr9:139695351-139697513	-0.155784	0.404977	-0.624255	0.532514	0.66361	-5.83954	-1.24729	0.964935	-5.5584	6.88626e-08	3.30444e-07	7.61006	0.216068	1	FALSE
chr9:37884515-37886587	-0.174056	4.77231	-2.57464	0.0100881	0.0319879	-4.0022	0.535406	4.42088	5.10563	6.47929e-07	2.60694e-06	4.81238	0.147842	1	FALSE
chr9:66832789-66834853	0.0451159	-0.711657	0.126455	0.899381	0.931678	-5.68778	-2.01896	0.340525	-6.71321	1.24058e-10	1.00271e-09	13.8175	-0.0652905	1	FALSE
chr10:31280427-31282506	-0.434193	-0.216747	-1.41105	0.158346	0.277947	-4.91739	-2.29606	0.717906	-8.52254	1.41626e-15	2.26932e-14	24.8166	0.573232	1	FALSE
chr10:38376459-38378535	-0.191394	3.36236	-1.94293	0.0521301	0.11927	-5.05812	0.664512	2.9336	5.30387	2.47054e-07	1.07449e-06	5.90392	0.151613	1	FALSE
chr10:47227565-47229613	-0.355048	-1.34988	-0.834063	0.404321	0.544674	-5.24584	0.142396	-1.59262	0.271248	0.786421	0.821813	-5.99138	0.18837	1	FALSE
chr10:76976253-76978319	-0.101939	2.82061	-0.879301	0.379318	0.52133	-6.38522	0.362289	2.58821	2.68935	0.00763431	0.0134868	-3.79724	0.0972887	1	FALSE
chr1:108764832-108766908	0.349512	1.65329	2.13763	0.0326383	0.0817188	-4.20291	-0.25617	1.95643	-1.60398	0.109963	0.148423	-5.91166	0.25372	1	FALSE
chr11:107836680-107838789	-0.119445	3.01039	-1.08966	0.27596	0.417199	-6.23533	0.746455	2.57545	5.47548	1.04909e-07	4.90528e-07	6.81568	0.148814	1	FALSE
chr1:119682712-119684808	0.105043	2.46528	0.819543	0.41255	0.551313	-6.33735	-0.125304	2.57966	-0.93747	0.349409	0.410365	-6.92755	-0.0893052	1	FALSE
chr1:154428530-154430640	-0.698427	-0.0865596	-2.37155	0.0177848	0.0511385	-3.2768	-2.08116	0.59966	-7.68915	3.26873e-13	3.89405e-12	19.5392	0.00701661	1	FALSE
chr1:168212597-168214679	-0.240506	5.58055	-4.1981	2.78022e-05	0.000191158	1.31704	-0.117981	5.5195	-1.11006	0.268025	0.325239	-6.97992	0.0922049	1	FALSE
chr11:72925065-72927185	0.515764	-0.0862946	1.73687	0.0825268	0.169596	-4.47267	-0.201088	0.240169	-0.738605	0.46083	0.521551	-6.39422	0.0514146	1	FALSE
chr11:82789739-82791839	0.0420689	-0.0138481	0.146037	0.883903	0.923026	-5.87926	-2.47334	1.23456	-10.7724	1.58353e-22	6.19839e-21	40.4672	0.149883	1	FALSE
chr1:19585458-19587532	-0.163975	5.53149	-2.83688	0.00459019	0.016329	-3.44704	0.194544	5.3507	1.8359	0.0675435	0.0965915	-5.92494	0.206355	1	FALSE
chr1:229402508-229404648	-0.585113	1.74636	-3.68539	0.000232926	0.00124318	0.169397	-0.414215	1.66221	-2.36606	0.018731	0.0305312	-4.3406	0.169129	1	FALSE
chr12:39089741-39091813	0.364953	1.64013	2.22099	0.0264357	0.0691657	-4.02163	-0.403303	2.02845	-2.57487	0.0105958	0.0180663	-3.94095	0.195102	1	FALSE
chr12:56808302-56810320	-0.277004	-0.00126695	-0.967086	0.333589	0.473194	-5.46155	-0.742418	0.22471	-2.67112	0.00804924	0.0141378	-3.16847	0.095	1	FALSE
chr12:62967231-62969342	-0.157641	-0.145371	-0.530529	0.595789	0.716459	-5.73099	-1.24134	0.443381	-4.63337	5.75792e-06	1.96472e-05	3.49964	0.101858	1	FALSE
chr12:66588457-66590602	0.0699674	0.0832902	0.25283	0.800419	0.864596	-5.89661	-1.76735	1.01319	-7.67833	3.50078e-13	4.13454e-12	19.4398	0.404179	1	FALSE
chr1:29040855-29042933	-0.0685375	4.51437	-0.954959	0.339685	0.480813	-6.78861	0.604294	4.17902	5.737	2.73793e-08	1.42622e-07	7.88976	0.0369489	1	FALSE
chr13:32973133-32975185	0.4434	4.22981	5.70536	1.2895e-08	1.93353e-07	9.01674	0.56487	4.16906	5.3606	1.86545e-07	8.36552e-07	6.02508	0.198587	1	FALSE
chr13:51510432-51512506	0.0930469	0.319789	0.360809	0.718271	0.809466	-5.93118	-0.893756	0.821068	-3.8677	0.000139722	0.000355468	0.382673	0.214815	1	FALSE
chr1:40552947-40554983	-0.501596	0.0559843	-1.78691	0.0740665	0.155393	-4.43098	-2.00297	0.804612	-7.98547	4.8958e-14	6.38786e-13	21.3742	0.149864	1	FALSE
chr1:40951770-40953816	0.388772	2.80305	3.32842	0.000885324	0.003969	-1.29324	0.0942435	2.95952	0.777496	0.437591	0.499167	-7.16177	0.03709	1	FALSE
chr14:24912814-24914901	-0.239983	2.42884	-1.85389	0.0638656	0.139784	-4.9674	0.261741	2.17832	1.7427	0.0825987	0.115588	-5.74225	0.179752	1	FALSE
chr15:59956341-59958424	1.32395	1.13975	6.4289	1.51875e-10	3.44509e-09	13.6352	0.0391243	1.79242	0.233146	0.815836	0.848024	-7.11508	0.117877	1	TRUE
chr16:11927846-11929951	0.510993	4.03974	6.23845	5.12662e-10	1.03076e-08	12.2212	0.46951	4.06012	4.42184	1.45288e-05	4.57048e-05	1.83047	0.183894	1	FALSE
chr16:3027923-3030003	0.093082	2.49219	0.731358	0.464625	0.602313	-6.41152	-0.794219	2.9311	-6.36735	8.96995e-10	6.19085e-09	11.3691	0.122032	1	FALSE
chr16:70027829-70029865	-0.82897	-0.252881	-2.64158	0.00830034	0.0270296	-2.62844	-0.867211	-0.232384	-2.61867	0.00935881	0.0161278	-3.154	0.14783	1	FALSE
chr17:25626816-25628842	-0.244822	3.45048	-2.54986	0.0108323	0.0337428	-3.73144	-0.22596	3.43846	-2.0273	0.0436776	0.0658287	-5.5127	0.296512	1	FALSE
chr17:37810475-37812539	-0.274777	0.332123	-1.06983	0.284794	0.425588	-5.45856	-0.470572	0.424582	-1.82538	0.0691198	0.0985532	-5.07742	0.220489	1	FALSE
chr17:419856-421898	-0.358286	2.35197	-2.70999	0.00677185	0.0226069	-3.02714	0.0213304	2.16631	0.141778	0.887368	0.906151	-7.2399	0.157172	1	FALSE
chr17:54908446-54910588	-0.217086	1.46404	-1.25557	0.209383	0.343238	-5.60917	-0.0890984	1.4035	-0.47241	0.637041	0.690737	-6.9127	0.177033	1	FALSE
chr1:92823921-92825980	0.204669	2.54217	1.62906	0.10342	0.201081	-5.38082	0.58739	2.34902	4.07274	6.21619e-05	0.000172218	0.735828	0.066659	1	FALSE
chr19:34934483-34936647	-0.282064	6.59549	-5.49813	4.20406e-08	5.60682e-07	7.49907	0.634519	6.13674	5.72503	2.9145e-08	1.51245e-07	7.87308	0.304549	1	FALSE
chr19:49481972-49484041	-0.132708	0.0734632	-0.47483	0.634947	0.745641	-5.81244	-0.638328	0.31913	-2.37772	0.0181619	0.0297274	-3.9137	0.179654	1	FALSE
chr19:58871820-58873903	0.0343803	-0.750262	0.0954383	0.923974	0.949072	-5.68228	-1.17764	-0.124391	-3.62019	0.000355409	0.000832325	-0.22172	0.184208	1	FALSE
chr1:97262775-97264944	0.145449	-0.163659	0.483395	0.628855	0.743658	-5.74166	-2.07433	0.95464	-8.63755	6.52602e-16	1.09032e-14	25.5744	0.110614	1	FALSE
chr20:44523713-44525759	-0.227991	3.01601	-2.08303	0.0373442	0.0914313	-4.67926	-1.06522	3.43567	-9.34582	4.93182e-18	1.05572e-16	30.0241	0.180702	1	FALSE
chr2:132270439-132272513	-1.23049	-1.09671	-3.04793	0.00232691	0.00920968	-1.58108	-2.62406	-0.382932	-6.38201	8.26031e-10	5.78856e-09	11.9697	0.506993	1	FALSE
chr2:160586441-160588537	-0.443365	0.540278	-1.85337	0.0639405	0.139784	-4.4368	-0.905234	0.772873	-3.86586	0.000140723	0.000357351	0.38985	0.130596	1	FALSE
chr2:202082872-202084918	0.164122	3.33833	1.6525	0.0985516	0.194465	-5.56743	0.111187	3.36007	0.990033	0.323102	0.384078	-7.05046	0.212102	1	FALSE
chr22:50645669-50647712	0.117124	1.45068	0.673468	0.500708	0.634613	-6.14904	-0.885475	1.95217	-5.4612	1.12747e-07	5.23607e-07	6.89341	0.2208	1	FALSE
chr3:14985098-14987137	-0.109711	7.01902	-2.1674	0.0302933	0.0770838	-5.24725	0.551681	6.68756	4.76836	3.13486e-06	1.1302e-05	3.38486	0.23972	1	FALSE
chr3:186745762-186747874	0.346011	0.346329	1.3516	0.176618	0.300862	-5.14086	0.777638	0.153856	2.68097	0.0078225	0.0137748	-3.10649	0.140843	1	FALSE
chr3:49451787-49453898	0.0560173	5.23816	0.914163	0.360714	0.502901	-6.98336	0.653973	4.93838	6.21407	2.10718e-09	1.36817e-08	10.3848	0.0937644	1	FALSE
chr3:9421692-9423732	0.254247	3.31037	2.53175	0.0114067	0.0350792	-3.73523	0.388855	3.24284	3.37788	0.000845381	0.0018311	-1.92948	0.222653	1	FALSE
chr5:170835394-170837477	-0.36847	2.60565	-2.99749	0.00274739	0.0105829	-2.28207	0.187316	2.3395	1.30753	0.192218	0.243832	-6.44604	0.235882	1	FALSE
chr6:111206648-111208695	-0.50505	0.640827	-2.18721	0.0288141	0.0740295	-3.82344	-0.88525	0.828385	-3.8612	0.000143281	0.000362503	0.355886	0.17	1	FALSE
chr6:56925829-56928009	0.0971026	1.01575	0.481313	0.630334	0.743942	-6.1144	-0.407148	1.2689	-2.06223	0.0402046	0.0610308	-4.88017	0.15039	1	FALSE
chr6:88222917-88224990	-0.13213	3.58299	-1.43116	0.152503	0.26929	-5.97648	0.485034	3.27453	4.2173	3.44366e-05	0.000100486	1.08531	0.138605	1	FALSE
chr6:99852565-99854652	-0.342761	3.77597	-3.91819	9.14697e-05	0.000538272	0.573417	-0.324044	3.76979	-3.01556	0.00282567	0.00551448	-3.11186	0.203704	1	FALSE
chr7:102741806-102743900	-0.684647	2.55957	-5.45835	5.25037e-08	6.83063e-07	7.98161	0.306693	2.06396	1.96894	0.0500491	0.0738473	-5.29604	0.145061	1	FALSE
chr8:145146987-145149082	0.92849	-0.728981	2.54675	0.0109292	0.0340049	-2.8063	-1.25043	0.36228	-4.55044	8.30953e-06	2.74315e-05	3.16975	-0.0634921	1	FALSE
chr8:38829531-38831589	-0.341702	5.52046	-5.89383	4.25087e-09	7.18587e-08	9.85674	0.748982	4.9759	7.14567	9.50115e-12	9.39825e-11	15.6805	0.143011	1	FALSE
chr9:6476068-6478158	0.0930538	5.00737	1.4472	0.147959	0.263192	-6.30875	0.132249	4.98738	1.2639	0.207429	0.260235	-6.8147	0.180723	1	FALSE
chrX:73165845-73167972	-0.020309	3.17781	-0.194879	0.845503	0.895006	-6.85331	0.546915	2.89377	4.37164	1.80089e-05	5.60095e-05	1.78089	0.0541098	1	FALSE
chrX:73229409-73231445	0.0920442	0.817379	0.42628	0.669939	0.773026	-6.07376	0.254539	0.730604	1.08785	0.277693	0.33578	-6.22723	0.126018	1	FALSE
chr10:27429142-27431242	-0.312295	0.520343	-1.29917	0.193999	0.323412	-5.25983	-0.668984	0.702553	-2.80531	0.00541652	0.00990739	-2.95466	0.110989	1	FALSE
chr10:5760375-5762445	-0.306137	1.28585	-1.669	0.0952345	0.18919	-4.9693	-0.302475	1.28787	-1.54826	0.122807	0.164062	-5.80128	0.158374	1	FALSE
chr10:74884567-74886723	0.0147591	1.6577	0.0912396	0.927309	0.950958	-6.43571	-0.28206	1.81049	-1.68206	0.093788	0.128747	-5.74394	0.0783389	1	FALSE
chr10:75007797-75009876	-0.322095	5.82053	-5.84591	5.6543e-09	9.26327e-08	9.53105	0.544605	5.38732	5.13483	5.63106e-07	2.296e-06	4.96024	0.133491	1	FALSE
chr10:82194928-82196988	-0.78289	1.46574	-4.46822	8.21785e-06	6.37724e-05	3.32902	0.600324	0.770973	2.56689	0.0108363	0.0184076	-3.58851	0.202995	1	FALSE
chr10:91480693-91482748	-0.022058	-0.0220499	-0.0763751	0.939126	0.958631	-5.88404	-0.726772	0.33646	-2.70373	0.00732065	0.0129913	-3.11337	0.26063	1	FALSE
chr11:126077965-126080058	-0.0866099	3.26664	-0.8549	0.392684	0.532228	-6.53827	0.109225	3.1725	0.938596	0.348832	0.409862	-7.06995	0.23299	1	FALSE
chr11:33895958-33898080	-0.429825	0.484139	-1.76514	0.077655	0.161513	-4.57398	-1.77808	1.16025	-8.12112	2.02501e-14	2.80228e-13	22.2043	0.191772	1	FALSE
chr1:148002706-148004796	0.0613796	-0.889453	0.164052	0.869703	0.913488	-5.64101	-0.778678	-0.457826	-2.15549	0.0320653	0.0498631	-4.14438	0.15467	1	FALSE
chr11:594124-596203	-0.673746	0.469919	-2.73608	0.0062589	0.0211069	-2.50254	-0.642603	0.447842	-2.49547	0.0132157	0.0221474	-3.67384	0.181635	1	FALSE
chr1:163303384-163305481	0.623968	-0.209361	2.02346	0.0431253	0.102194	-3.95371	-1.02659	0.623693	-4.13538	4.82201e-05	0.000136491	1.43822	0.023374	1	FALSE
chr12:123252723-123254831	-0.236573	6.31839	-4.5435	5.78021e-06	4.70469e-05	2.73234	0.859473	5.7701	7.91924	7.51095e-14	9.61683e-13	20.472	-0.01406	1	FALSE
chr12:132574950-132577182	0.643258	0.350668	2.49923	0.0125064	0.0378905	-3.06135	-0.340275	0.844272	-1.51654	0.130629	0.173834	-5.71574	0.0754587	1	FALSE
chr1:226254284-226256375	-0.0312277	0.866398	-0.147153	0.883022	0.922654	-6.16688	-1.23815	1.46999	-6.47629	4.84671e-10	3.49474e-09	12.305	0.210368	1	FALSE
chr1:43154762-43156866	-0.191322	3.00796	-1.74878	0.0804445	0.166148	-5.31264	-0.741457	3.28345	-6.42958	6.31635e-10	4.50698e-09	11.6495	0.216621	1	FALSE
chr15:68509720-68511791	-0.00733688	3.46711	-0.0768003	0.938788	0.958631	-6.95531	0.141699	3.39233	1.26727	0.20622	0.258838	-6.74393	0.169377	1	FALSE
chr15:74773146-74775232	-0.256181	1.63548	-1.56842	0.116901	0.219573	-5.23168	0.0193581	1.49238	0.105358	0.916175	0.931128	-7.04677	0.1652	1	FALSE
chr15:75213577-75215687	0.085436	-0.982814	0.221682	0.824578	0.879725	-5.60543	-1.12372	-0.362564	-3.17458	0.001686	0.00345265	-1.58048	0.0898246	1	FALSE
chr16:21470836-21472989	0.309583	0.777721	1.40799	0.15925	0.278793	-5.19691	-0.686599	1.27029	-3.44994	0.000656588	0.00146027	-1.18667	0.339931	1	FALSE
chr17:29066587-29068663	-0.519183	1.20918	-2.74103	0.00616565	0.0208986	-2.65749	-1.07788	1.49141	-5.72329	2.94099e-08	1.52331e-07	8.3108	0.0889332	1	FALSE
chr17:41151885-41153946	-0.164694	8.86794	-3.37482	0.000749269	0.00344042	-1.94522	0.398028	8.58633	2.92655	0.00373851	0.00709384	-3.1387	0.146384	1	FALSE
chr17:61912199-61914253	-0.317749	5.18794	-5.13151	3.08196e-07	3.31155e-06	5.72766	0.420776	4.82082	4.02905	7.40723e-05	0.000201148	0.265066	0.0396635	1	FALSE
chr19:19622626-19624727	-0.0030418	-0.155704	-0.0100947	0.991946	0.993347	-5.84761	-0.230151	-0.0549259	-0.753839	0.451645	0.512745	-6.27302	0.100085	1	FALSE
chr19:23284481-23286559	-0.519618	2.69266	-4.31344	1.66603e-05	0.000121809	2.44358	-0.017025	2.44214	-0.122519	0.902585	0.91902	-7.31999	0.0794972	1	FALSE
chr19:23550217-23552248	0.0631968	-1.10066	0.159143	0.873568	0.915805	-5.58989	-1.41449	-0.356114	-3.94877	0.000101835	0.000268553	0.988645	-0.0229692	1	FALSE
chr20:31441372-31443461	0.00590688	3.91513	0.070315	0.943948	0.960966	-7.08335	0.630874	3.59985	5.71483	3.07361e-08	1.58542e-07	7.81972	0.185332	1	FALSE
chr20:49566171-49568324	-0.180994	0.275701	-0.691712	0.489179	0.624959	-5.75445	-1.38918	0.875979	-5.97383	7.80473e-09	4.57922e-08	9.73281	0.387302	1	FALSE
chr2:101886982-101889018	0.13174	1.36969	0.736857	0.461274	0.599522	-6.07923	0.0430527	1.41547	0.228661	0.819316	0.850351	-7.001	0.046795	1	FALSE
chr21:30428752-30430765	-0.0150933	6.74881	-0.296048	0.767217	0.845595	-7.53933	0.390635	6.54601	3.41801	0.000734755	0.00161446	-1.80798	0.204008	1	FALSE
chr22:31361640-31363733	-0.703219	0.503156	-2.88768	0.00391234	0.0141656	-2.1058	-1.66159	0.978732	-7.23202	5.61923e-12	5.66055e-11	16.7386	0.128763	1	FALSE
chr4:119621472-119623531	0.0491756	2.81024	0.422721	0.672533	0.775034	-6.67521	0.311597	2.67976	2.37877	0.0181115	0.0296719	-4.58991	0.145846	1	FALSE
chr4:53586718-53588741	0.358691	1.75571	2.2678	0.0234212	0.0631065	-3.95174	0.435556	1.71429	2.52871	0.0120558	0.0203525	-3.96473	0.181905	1	FALSE
chr5:60168404-60170490	-0.251722	3.93118	-3.0084	0.00265095	0.0103075	-2.59534	0.713479	3.44828	6.30549	1.26827e-09	8.47576e-09	10.9483	0.128946	1	FALSE
chr5:77654342-77656432	0.107797	2.57793	0.867077	0.385978	0.526947	-6.32758	0.364372	2.45014	2.61269	0.00951974	0.0163639	-3.95832	0.12199	1	FALSE
chr6:109695635-109697776	-0.0293707	5.22154	-0.477805	0.632828	0.744471	-7.28282	-0.582256	5.49807	-5.47097	1.07327e-07	5.00981e-07	6.56978	0.17649	1	FALSE
chr6:43423332-43425404	0.852392	-0.124861	2.80905	0.00500514	0.0175015	-2.22223	-1.2216	0.924649	-5.39086	1.60441e-07	7.26966e-07	6.8055	0.137034	1	FALSE
chr7:102211205-102213311	0.188573	2.17729	1.3581	0.174546	0.299305	-5.68407	0.239245	2.15176	1.58124	0.11507	0.154783	-6.00036	0.0738636	1	FALSE
chr7:63797233-63799335	0.608432	3.38074	6.12945	1.01297e-09	1.92031e-08	11.6853	-0.156837	3.76302	-1.46118	0.145204	0.191095	-6.52044	0.110018	1	FALSE
chr8:101724947-101727009	-0.553163	6.97508	-10.9104	3.84138e-27	5.99707e-25	51.7802	-0.22687	6.81216	-1.94552	0.0528174	0.0775145	-5.62203	0.168973	1	FALSE
chr8:67737264-67739410	0.463824	0.355903	1.81139	0.0701942	0.149758	-4.4574	0.238119	0.475577	0.939648	0.348293	0.409756	-6.29528	0.183261	1	FALSE
chr9:266299-268318	-0.289472	0.152677	-1.07018	0.284634	0.425587	-5.41327	-2.00221	1.02057	-8.48528	1.81814e-15	2.81452e-14	24.573	0.184428	1	FALSE
chr9:86603221-86605290	0.106668	0.477474	0.437268	0.661953	0.765834	-5.95431	-0.896072	0.991259	-4.10802	5.38981e-05	0.000150695	1.23279	0.163704	1	FALSE
chr9:99704799-99706900	-0.249008	1.6238	-1.51886	0.128917	0.235314	-5.30284	-0.486971	1.74415	-2.84994	0.00473224	0.00879679	-3.13659	0.0849178	1	FALSE
chr10:126474263-126476327	0.123032	-0.299763	0.389714	0.69678	0.793671	-5.73584	-0.631833	0.0766247	-2.15334	0.0322351	0.0500704	-4.32459	0.37335	1	FALSE
chr10:77203700-77205828	-0.00734687	-0.119782	-0.0246282	0.980353	0.985926	-5.85662	-1.61159	0.640121	-6.31448	1.20624e-09	8.1007e-09	11.5789	0.166445	1	FALSE
chr11:33891937-33894100	0.371958	0.499875	1.52928	0.126314	0.231678	-4.94213	-1.31104	1.3375	-6.54483	3.2786e-10	2.45447e-09	12.7132	0.0067686	1	FALSE
chr1:150319612-150321810	0.175768	5.36373	2.94029	0.00330737	0.0122938	-3.11676	0.343163	5.28054	3.24171	0.00134736	0.00279948	-2.44791	0.0783688	1	FALSE
chr1:154151168-154153254	-0.0814283	2.06219	-0.569149	0.569303	0.692949	-6.40105	-1.29617	2.66964	-9.56332	1.06064e-18	2.52709e-17	31.6633	0.147224	1	FALSE
chr1:202550847-202552906	-0.21951	2.49043	-1.72522	0.0846036	0.173255	-5.21011	-0.0898558	2.42565	-0.643715	0.520342	0.580695	-7.1161	0.103386	1	FALSE
chr1:205704140-205706217	-0.380629	0.167674	-1.39956	0.161762	0.282399	-5.02933	-1.87474	0.897491	-7.82459	1.3796e-13	1.74199e-12	20.3583	0.152199	1	FALSE
chr12:42769408-42771534	0.708696	-0.166392	2.31972	0.0204313	0.0568507	-3.36981	-0.995089	0.680949	-4.09764	5.62134e-05	0.000157008	1.27787	0.262911	1	FALSE
chr1:247104612-247106688	-0.191796	1.67361	-1.18925	0.234449	0.37287	-5.75313	0.445319	1.35081	2.29928	0.0223023	0.0357358	-4.39497	0.251939	1	FALSE
chr12:56214361-56216627	-0.00733551	4.55814	-0.103277	0.917751	0.944625	-7.24734	-0.465029	4.78804	-4.46169	1.2235e-05	3.91531e-05	1.98096	0.122253	1	FALSE
chr12:66739942-66742081	-0.1849	3.36826	-1.87927	0.0603175	0.133848	-5.1798	0.581692	2.98474	4.75312	3.35983e-06	1.20339e-05	3.37163	0.0586098	1	FALSE
chr1:40699834-40701916	0.334844	6.69077	6.54519	7.10654e-11	1.74637e-09	13.7854	0.065375	6.82556	0.559741	0.576151	0.635273	-7.34429	0.186987	1	FALSE
chr14:35224891-35226950	-0.274523	0.283932	-1.05391	0.292019	0.434151	-5.46213	-0.113507	0.208126	-0.410364	0.681885	0.728692	-6.56254	0.131715	1	FALSE
chr14:35235499-35237673	-0.810124	1.3069	-4.384	1.21052e-05	9.0499e-05	2.98826	-0.717324	1.25816	-3.61102	0.000367566	0.000859328	-0.648057	0.0879599	1	FALSE
chr1:51100222-51102311	0.940669	0.150318	3.39046	0.000707956	0.00328482	-0.579317	-1.15863	1.22249	-5.66623	3.95582e-08	1.97791e-07	8.08384	0.159945	1	FALSE
chr15:41593436-41595611	-0.319527	6.55173	-6.21648	5.88634e-10	1.17461e-08	11.6975	0.774005	6.00417	7.03635	1.83676e-11	1.72354e-10	15.073	0.0994266	1	FALSE
chr15:76575709-76577796	-0.347633	5.62402	-6.10966	1.14499e-09	2.14e-08	11.1314	0.58512	5.15636	5.53441	7.78191e-08	3.69539e-07	6.87162	0.181624	1	FALSE
chr15:79181924-79184014	-0.293449	5.11976	-4.67233	3.12657e-06	2.68541e-05	3.49819	0.137365	4.90455	1.31749	0.188865	0.240246	-6.74766	0.141353	1	FALSE
chr16:89598305-89600339	-0.0329781	0.936215	-0.159627	0.873187	0.915805	-6.19074	-1.37871	1.60692	-7.43736	1.58666e-12	1.74596e-11	17.866	0.270476	1	FALSE
chr16:9203744-9205827	0.0545174	4.88703	0.826778	0.408437	0.547463	-6.9863	0.140078	4.84565	1.34175	0.180879	0.231809	-6.71649	0.0959637	1	FALSE
chr17:16285322-16287409	-0.178898	9.35812	-3.66438	0.000252793	0.00132854	-0.928053	0.745568	8.89694	5.30438	2.46432e-07	1.07349e-06	6.01203	0.139007	1	FALSE
chr17:27220385-27222462	-0.528977	-0.0255449	-1.82798	0.0676645	0.145646	-4.34082	-0.960899	0.171236	-3.37307	0.000859642	0.00185612	-1.12994	0.212172	1	FALSE
chr17:28962236-28964296	-0.0351959	3.26066	-0.34649	0.729002	0.818431	-6.83802	0.810599	2.83888	6.33319	1.08641e-09	7.38649e-09	11.2096	0.133269	1	FALSE
chr17:80583272-80585357	-0.0904048	4.03165	-1.11117	0.266598	0.408281	-6.50422	0.414008	3.78027	3.8418	0.000154414	0.000388517	-0.400783	0.276496	1	FALSE
chr18:33745009-33747076	0.0485842	3.2239	0.472517	0.636597	0.746918	-6.77492	0.183645	3.15738	1.5804	0.115263	0.154966	-6.26179	0.186975	1	FALSE
chr19:10270815-10272898	-0.0784186	3.88948	-0.926456	0.354293	0.497247	-6.65212	0.00096524	3.85066	0.00905328	0.992784	0.994599	-7.59149	0.136336	1	FALSE
chr19:37120718-37122820	0.299019	1.62139	1.81302	0.0699413	0.149576	-4.82001	0.375333	1.57327	2.07891	0.0386311	0.0589449	-4.93516	0.0528919	1	FALSE
chr19:39120640-39122713	0.479029	2.89119	4.19486	2.82003e-05	0.000192896	1.90575	0.204701	3.02939	1.71048	0.0884003	0.122394	-6.02245	0.1905	1	FALSE
chr19:52656813-52658879	0.218739	1.52478	1.29048	0.196998	0.327179	-5.58438	0.0793363	1.58629	0.446202	0.655832	0.707473	-6.98324	0.141739	1	FALSE
chr1:97258030-97260109	-0.173576	0.0685618	-0.618979	0.535983	0.666462	-5.73618	-2.41801	1.18213	-10.474	1.44714e-21	5.01919e-20	38.2991	0.09526	1	FALSE
chr19:9760462-9762591	0.0295211	5.17968	0.476134	0.634018	0.74521	-7.27504	0.416509	4.98522	3.97863	9.0519e-05	0.000241973	0.0774282	0.10074	1	FALSE
chr20:35661963-35664050	-0.0870732	4.20251	-1.12093	0.262419	0.403979	-6.53905	0.19653	4.06217	1.86163	0.0638128	0.091687	-5.87976	0.105846	1	FALSE
chr2:210889007-210891093	-0.200473	1.83097	-1.30703	0.191315	0.319742	-5.65679	-0.752476	2.09067	-4.83956	2.26271e-06	8.35556e-06	3.96202	0.165372	1	FALSE
chr2:219089809-219091896	-0.349075	5.67805	-6.19302	6.81858e-10	1.34048e-08	11.6343	0.668543	5.16868	6.35347	9.69717e-10	6.64256e-09	11.1486	0.0252107	1	FALSE
chr22:26919397-26921464	-0.356506	1.80229	-2.30044	0.0215006	0.0593166	-3.89643	-0.281806	1.76537	-1.66279	0.0975905	0.133699	-5.76169	0.0902621	1	FALSE
chr22:30227808-30229899	-0.191484	3.24273	-1.87356	0.0611013	0.135023	-5.15404	0.0898373	3.10102	0.763776	0.445711	0.506952	-7.20377	0.066596	1	FALSE
chr22:38283843-38285927	-0.139851	5.85342	-2.55494	0.0106759	0.0334521	-4.25785	0.25669	5.65505	2.39446	0.0173717	0.028622	-4.74979	0.0621693	1	FALSE
chr2:88104533-88106625	0.267109	-0.879399	0.712161	0.476427	0.612086	-5.42781	-1.23986	-0.114379	-3.80376	0.000178664	0.000441822	0.41246	0.03343	1	FALSE
chr3:9425652-9427819	-0.0346876	5.25209	-0.567855	0.570181	0.69352	-7.24216	0.440038	5.0152	4.19808	3.72844e-05	0.000107991	0.920871	0.191969	1	FALSE
chr3:9697199-9699288	-0.529431	-0.787825	-1.44815	0.147693	0.262895	-4.74605	-1.48596	-0.307958	-4.17389	4.11886e-05	0.000118175	1.82203	0.163993	1	FALSE
chr4:62093504-62095551	-0.98064	-0.707571	-2.80803	0.00502107	0.0175111	-2.19214	-3.02845	0.351507	-9.18775	1.49121e-17	3.09438e-16	29.1165	0.213237	1	FALSE
chr5:130494621-130496709	-0.457632	6.2361	-8.71015	5.23917e-18	3.23367e-16	30.2781	0.58026	5.71611	5.37463	1.73972e-07	7.85311e-07	6.11235	0.236284	1	FALSE
chr5:43023310-43025397	-0.15733	1.33605	-0.870845	0.383918	0.525215	-5.96491	-0.602236	1.55856	-3.3262	0.00101075	0.00215355	-1.66826	0.0794263	1	FALSE
chr5:60452194-60454271	-0.477203	3.78488	-5.45988	5.20601e-08	6.80628e-07	7.74798	0.850391	3.12133	7.05024	1.68974e-11	1.60204e-10	15.2355	0.21078	1	FALSE
chr5:74040042-74042126	-0.197575	3.69607	-2.21009	0.0271843	0.0706631	-4.60079	0.318372	3.43897	2.85824	0.00461396	0.00861776	-3.5233	0.0179699	1	FALSE
chr5:74641608-74643673	-0.43153	2.26788	-3.18645	0.00145704	0.00609935	-1.62658	-1.27611	2.69042	-9.46963	2.0603e-18	4.62722e-17	31.0034	0.320896	1	FALSE
chr6:86381649-86383743	1.24018	0.448623	4.8206	1.51201e-06	1.39822e-05	4.91716	-1.45301	1.79915	-8.27314	7.45557e-15	1.08086e-13	23.0879	0.292808	1	TRUE
chr7:158439512-158441662	0.916264	0.653299	3.89388	0.000101085	0.000584484	1.11241	-0.771907	1.49228	-4.19562	3.76639e-05	0.000108975	1.42839	0.178923	1	FALSE
chr7:158529839-158531957	-0.216229	3.82377	-2.50717	0.0122294	0.037221	-3.93947	-0.50524	3.96792	-4.75807	3.28509e-06	1.17971e-05	3.26033	0.226253	1	FALSE
chr7:74293213-74295265	-0.486738	-0.155173	-1.62819	0.103604	0.201118	-4.63614	0.0889383	-0.426049	0.256345	0.797893	0.831897	-6.39229	0.0750862	1	FALSE
chr8:125556404-125558488	-0.225384	0.819524	-1.04642	0.295464	0.437835	-5.63933	-0.684599	1.05322	-3.2307	0.00139818	0.00290009	-1.82552	0.230475	1	FALSE
chr8:22110289-22112442	-0.206996	3.1225	-1.95289	0.0509374	0.117147	-4.96919	0.076305	2.98116	0.633026	0.527287	0.587388	-7.26888	0.104375	1	FALSE
chr9:447141-449232	-0.24953	1.59803	-1.50844	0.13156	0.239315	-5.30997	-0.39765	1.67235	-2.29311	0.0226607	0.036289	-4.51227	0.189275	1	FALSE
chr10:104235005-104237099	-0.154922	1.77038	-0.991327	0.321616	0.462164	-5.99355	-0.0315649	1.70785	-0.183763	0.854346	0.881035	-7.10026	0.0973062	1	FALSE
chr10:126471312-126473359	0.307609	-0.513453	0.921039	0.357114	0.500412	-5.37163	-0.794474	0.0800697	-2.69262	0.00756174	0.0133845	-3.0625	0.187608	1	FALSE
chr11:18427062-18429143	-0.586983	8.05994	-11.8772	9.75212e-32	2.33933e-29	62.7519	0.187695	7.67217	1.49457	0.13627	0.180465	-6.31585	0.0840787	1	FALSE
chr11:453551-455658	0.589617	1.28194	3.15938	0.00159885	0.00661988	-1.47472	-0.629889	1.88764	-3.83894	0.000156122	0.000392065	-0.0160779	0.164293	1	FALSE
chr1:156295642-156297737	-0.293373	-0.394663	-0.903472	0.366357	0.508176	-5.40951	-1.11623	0.00893791	-3.60162	0.000380448	0.000884914	-0.320748	0.0944482	1	FALSE
chr11:63995257-63997324	-0.15347	4.21178	-1.97989	0.0478186	0.111033	-5.2172	0.318637	3.97575	3.00481	0.00292388	0.00569398	-3.15508	0.369082	1	FALSE
chr11:65397851-65400045	-0.245992	1.31611	-1.35228	0.1764	0.300684	-5.44006	-1.3826	1.8826	-8.1352	1.84678e-14	2.56862e-13	22.1803	0.169064	1	FALSE
chr1:182832052-182834131	-0.410148	1.36913	-2.29115	0.0220326	0.060159	-3.79642	-0.849356	1.58947	-4.68565	4.55705e-06	1.59264e-05	3.42508	0.24711	1	FALSE
chr1:184760123-184762188	0.23568	4.6463	3.37952	0.00073662	0.0033882	-1.58738	-0.186533	4.85873	-1.78928	0.0747632	0.105648	-6.02176	0.206754	1	FALSE
chr12:133358561-133360700	-0.921393	2.74647	-7.71362	1.71748e-14	6.90637e-13	22.6027	-0.534288	2.55576	-3.92714	0.000110856	0.000289557	0.130093	0.156378	1	FALSE
chr1:222907663-222909794	-0.114491	5.02867	-1.78976	0.0736057	0.154671	-5.7616	0.551221	4.69546	5.27468	2.8523e-07	1.22689e-06	5.60456	0.158257	1	FALSE
chr1:235989459-235991569	0.356448	5.26042	5.82716	6.31843e-09	1.02251e-07	9.51449	0.240252	5.32626	2.27571	0.0236985	0.0377962	-5.03514	0.187585	1	FALSE
chr1:39460552-39462638	-0.704795	-0.618983	-2.02506	0.0429611	0.102167	-3.88403	-2.29264	0.166789	-7.09014	1.32906e-11	1.28226e-10	15.9618	0.288722	1	FALSE
chr1:40274246-40276362	-0.118784	3.29553	-1.18146	0.237527	0.37619	-6.21653	0.143037	3.16436	1.22466	0.221839	0.276282	-6.759	0.195767	1	FALSE
chr14:58759043-58761120	0.178375	1.60403	1.0792	0.280597	0.421689	-5.85162	-0.654609	2.02285	-4.12207	5.09067e-05	0.000143061	1.00787	0.0697256	1	FALSE
chr1:52217157-52219246	-0.32751	0.0638176	-1.16422	0.24444	0.383645	-5.28216	-1.07461	0.438288	-4.05473	6.68323e-05	0.000183304	1.18307	0.113929	1	FALSE
chr1:52874107-52876172	-0.0720055	5.0407	-1.12832	0.259286	0.400923	-6.7252	0.343448	4.83316	3.29532	0.00112349	0.00236071	-2.28974	0.217143	1	FALSE
chr15:41596484-41598577	-0.374549	6.6779	-7.32388	3.17891e-13	1.17178e-11	19.1712	0.709771	6.13569	6.4163	6.80865e-10	4.82059e-09	11.5394	0.113719	1	FALSE
chr16:30258640-30260743	-0.00605609	-2.07806	-0.0119752	0.990446	0.993066	-5.39898	-1.30098	-1.44674	-2.52817	0.0120738	0.0203583	-3.05269	0.0719914	1	FALSE
chr16:4051783-4053990	-0.437818	1.12124	-2.24742	0.0246949	0.065606	-3.82453	-0.700321	1.25434	-3.51387	0.000522855	0.00118595	-0.971346	0.0639809	1	FALSE
chr16:57089234-57091342	-0.177366	1.51458	-1.04316	0.29697	0.438872	-5.86214	-1.05705	1.95119	-6.46321	5.2205e-10	3.75438e-09	12.1223	0.260073	1	FALSE
chr16:57207106-57209197	-0.0939301	4.70419	-1.36805	0.171413	0.29541	-6.35491	0.666629	4.32244	6.28297	1.43795e-09	9.541e-09	10.761	0.0558664	1	FALSE
chr16:88783367-88785415	-0.192002	3.55651	-2.06317	0.0391935	0.0949949	-4.87377	-1.7306	4.32677	-16.0938	1.24413e-40	3.09902e-38	81.6665	0.196726	1	FALSE
chr17:65890631-65892720	1.14159	0.164997	4.07341	4.7687e-05	0.000304967	1.78909	-0.253724	0.864303	-1.13572	0.257145	0.314122	-6.21723	0.174133	1	TRUE
chr17:80440066-80442115	-0.317755	2.9079	-2.81002	0.00499022	0.0174954	-2.89212	0.428697	2.53294	3.14214	0.00187644	0.00380284	-2.50474	0.101212	1	FALSE
chr19:10277687-10279763	-0.116323	3.91954	-1.38592	0.165889	0.287194	-6.13288	-0.0663949	3.89596	-0.624634	0.532773	0.59245	-7.39991	0.118707	1	FALSE
chr19:16236573-16238699	-0.118123	4.48781	-1.63541	0.102081	0.199062	-5.90547	0.390991	4.23352	3.73104	0.000235366	0.000571215	-0.822936	0.0765073	1	FALSE
chr19:18181020-18183135	-0.207097	1.17885	-1.08627	0.277459	0.418395	-5.71059	-0.406294	1.27843	-2.06544	0.0398975	0.0606318	-4.87654	0.0465365	1	FALSE
chr19:18669895-18672086	0.035879	1.20155	0.189621	0.849621	0.898006	-6.27023	-0.13999	1.28985	-0.716069	0.474608	0.536037	-6.73327	0.0747189	1	FALSE
chr19:21482126-21484269	1.43186	0.171886	5.04127	4.9358e-07	5.07737e-06	5.87447	0.144647	0.821232	0.638352	0.523821	0.584155	-6.64066	0.190476	1	TRUE
chr19:46358019-46360099	0.0187428	0.266234	0.0714573	0.943039	0.960409	-5.974	-1.0786	0.801408	-4.57576	7.43309e-06	2.48072e-05	3.16302	0.0142857	1	FALSE
chr19:48751923-48754005	0.109367	3.41461	1.12643	0.260086	0.401552	-6.31357	0.220418	3.35903	1.96167	0.0508955	0.0749751	-5.62764	0.103439	1	FALSE
chr19:52561350-52563494	0.716742	0.996648	3.45641	0.000556016	0.00265886	-0.467407	-0.360805	1.53473	-1.9904	0.0476206	0.0707947	-5.10422	0.224482	1	FALSE
chr19:58029299-58031352	1.64528	1.64967	9.20965	6.45296e-20	4.89319e-18	34.7801	0.347839	2.30076	2.39328	0.0174264	0.028695	-4.45349	0.134652	1	TRUE
chr22:29833257-29835362	0.522219	1.37836	2.90676	0.00368223	0.0135543	-2.2426	0.635181	1.32458	3.24243	0.00134411	0.00279852	-1.86259	0.177026	1	FALSE
chr2:234067186-234069219	-0.224311	1.1064	-1.1488	0.250743	0.391224	-5.62115	-0.377532	1.19269	-1.86712	0.0630392	0.0906706	-5.23325	0.113706	1	FALSE
chr2:48044043-48046192	0.00866586	3.51288	0.0919346	0.926757	0.950759	-6.96732	0.104576	3.46442	0.94209	0.347044	0.408813	-7.11252	0.114286	1	FALSE
chr4:181147382-181149503	-0.718291	0.495217	-2.93549	0.00335885	0.0124329	-1.97188	-1.78661	1.00659	-7.76129	2.06696e-13	2.48398e-12	19.9524	0.337996	1	FALSE
chr4:48153331-48155411	-0.124096	-0.122564	-0.418343	0.67573	0.775748	-5.78151	-1.28923	0.444038	-4.89823	1.72492e-06	6.51902e-06	4.63211	0.217576	1	FALSE
chr4:71693827-71695883	-0.603148	0.0651471	-2.14221	0.032267	0.0810953	-3.7811	-0.982508	0.260468	-3.51322	0.000524072	0.00118772	-0.689745	0.0330237	1	FALSE
chr4:769253-771424	-0.153431	1.1606	-0.800603	0.423433	0.563022	-5.96592	-1.01225	1.59394	-5.55796	6.90166e-08	3.30604e-07	7.4601	0.147679	1	FALSE
chr5:170827570-170829685	-0.267276	8.462	-5.45235	5.42882e-08	6.94502e-07	7.20697	0.507782	8.07435	3.89472	0.000125814	0.000323996	-0.0264367	0.233756	1	FALSE
chr5:42994781-42996977	0.166506	2.07967	1.16702	0.243308	0.382095	-5.89489	-0.925244	2.62576	-6.88317	4.57549e-11	3.96735e-10	14.3484	0.123889	1	FALSE
chr5:72186140-72188171	0.0598405	5.57609	1.04347	0.296824	0.438872	-6.92306	0.146954	5.53221	1.37833	0.169316	0.218524	-6.64708	0.201799	1	FALSE
chr5:86677798-86679889	-0.0491566	2.78246	-0.419255	0.675063	0.775748	-6.66893	-0.322645	2.92028	-2.63562	0.00891613	0.0154351	-4.02521	0.137761	1	FALSE
chr6:137106410-137108477	-0.131621	6.8051	-2.58606	0.00976074	0.0311421	-4.24933	0.790827	6.34366	7.02591	1.95544e-11	1.82242e-10	15.0327	0.146054	1	FALSE
chr6:144181454-144183526	0.00409735	5.61483	0.0719683	0.942633	0.960363	-7.47038	0.482004	5.37645	4.55331	8.20542e-06	2.71532e-05	2.37856	0.196915	1	FALSE
chr7:100733850-100735893	0.429283	3.70897	4.78737	1.78252e-06	1.59286e-05	4.34889	-0.551221	4.19776	-5.25378	3.16017e-07	1.34663e-06	5.51084	0.17027	1	FALSE
chr7:157046514-157048579	-0.39389	4.35671	-5.26561	1.50916e-07	1.77369e-06	6.58664	0.288934	4.01563	2.73321	0.00671365	0.0119918	-3.91353	0.143424	1	FALSE
chr7:26243458-26245510	-0.662777	0.266196	-2.567	0.0103126	0.032583	-2.89837	-1.53135	0.702745	-6.19294	2.36772e-09	1.51578e-08	10.9146	0.211001	1	FALSE
chr7:44116869-44119029	-0.226338	1.99665	-1.55128	0.120953	0.224482	-5.36196	-0.453133	2.10548	-2.94281	0.0035539	0.00676321	-2.97772	0.308627	1	FALSE
chr7:44869362-44871393	-0.56577	5.58196	-9.83699	1.87888e-22	1.9179e-20	40.7641	0.655966	4.97069	6.25527	1.67731e-09	1.10743e-08	10.6086	0.0734381	1	FALSE
chr9:139574230-139576389	-0.190899	0.397517	-0.761205	0.446602	0.585903	-5.74564	-0.937266	0.769292	-3.99486	8.4878e-05	0.000228454	0.865099	0.127862	1	FALSE
chrX:23720532-23722661	-0.310007	2.27197	-2.29384	0.0218776	0.059859	-4.03114	0.0756197	2.07913	0.490724	0.624046	0.680145	-7.10464	0.126018	1	FALSE
chr10:11215885-11217967	-0.655475	-0.862645	-1.76867	0.0770635	0.160693	-4.28259	-3.24556	0.4711	-9.68992	4.30445e-19	1.11266e-17	32.5081	0.226721	1	FALSE
chr10:124928420-124930462	0.0941786	1.60605	0.571874	0.567456	0.692108	-6.26304	0.0135114	1.65271	0.0771776	0.938543	0.951742	-7.09849	0.164721	1	FALSE
chr10:73851922-73854021	-0.330636	1.33962	-1.82977	0.0673963	0.145349	-4.71001	-0.143253	1.24929	-0.723888	0.469802	0.531149	-6.71577	0.10553	1	FALSE
chr10:73978859-73981019	-0.252996	3.54082	-2.70488	0.00687662	0.0228417	-3.3521	0.870089	2.97492	6.92619	3.54561e-11	3.13386e-10	14.5354	0.0937119	1	FALSE
chr1:154424530-154426587	-0.345464	1.71548	-2.1692	0.0301556	0.0768809	-4.1593	-0.698874	1.88887	-4.26283	2.84954e-05	8.42258e-05	1.59289	0.0049633	1	FALSE
chr1:161093704-161095801	0.196412	5.1313	3.13313	0.00174838	0.00715026	-2.48755	0.609465	4.92527	5.82792	1.69837e-08	9.28851e-08	8.34802	0.08954	1	FALSE
chr1:161335663-161337817	-0.417244	2.54501	-3.326	0.000893001	0.00399667	-1.24181	-0.365234	2.52348	-2.67948	0.00785653	0.013817	-3.80902	0.1446	1	FALSE
chr11:67859683-67861740	-0.089236	-0.373064	-0.276774	0.781975	0.856172	-5.75113	-1.92431	0.541514	-7.01668	2.0666e-11	1.90656e-10	15.5299	0.095774	1	FALSE
chr11:77845289-77847360	-0.0395508	-0.218251	-0.128583	0.897697	0.930296	-5.82123	-1.18978	0.351775	-4.3165	2.27489e-05	6.89513e-05	2.22145	0.135531	1	FALSE
chr12:122997884-122999950	0.298556	6.18226	5.65108	1.76421e-08	2.57265e-07	8.37633	1.15257	5.75579	10.5775	6.73544e-22	2.39677e-20	38.8024	0.175235	1	FALSE
chr12:53410874-53412977	-0.132887	6.34317	-2.55755	0.0105964	0.0332815	-4.30222	0.43431	6.05943	3.94387	0.000103814	0.000273418	-0.00562228	0.1437	1	FALSE
chr12:64585123-64587214	-0.279817	2.13275	-1.99337	0.0463228	0.108127	-4.62935	0.209099	1.88477	1.282	0.201012	0.253229	-6.35077	0.224161	1	FALSE
chr1:44128960-44131000	0.0127334	2.35425	0.0964104	0.923202	0.948946	-6.63378	-0.65042	2.68463	-4.95625	1.31569e-06	5.06318e-06	4.3372	0.15831	1	FALSE
chr1:52534727-52536769	0.0142677	-0.898464	0.0385538	0.969249	0.977351	-5.66183	-1.91774	0.0817253	-6.03259	5.68495e-09	3.41596e-08	10.1632	0.330048	1	FALSE
chr15:29040440-29042555	-0.296539	-0.367125	-0.92583	0.354618	0.49744	-5.40243	-2.78238	0.895968	-10.3236	4.37357e-21	1.42662e-19	37.1492	0.232143	1	FALSE
chr15:29101459-29103588	-0.0503274	3.98337	-0.610158	0.541809	0.671945	-6.91907	0.430987	3.74302	3.9926	8.56449e-05	0.000230291	0.159812	0.0676376	1	FALSE
chr15:50648632-50650827	-0.0596518	1.02451	-0.297533	0.766083	0.844775	-6.18922	-1.05623	1.53064	-5.68635	3.56401e-08	1.81513e-07	8.11511	-0.0289494	1	FALSE
chr15:63967195-63969343	0.0545676	1.88759	0.361842	0.717499	0.809283	-6.44424	-0.632272	2.23158	-4.25905	2.89488e-05	8.52901e-05	1.48881	0.228049	1	FALSE
chr15:85259029-85261204	0.0411023	3.94518	0.492899	0.622125	0.738131	-6.97247	0.271977	3.82982	2.54004	0.0116816	0.0197334	-4.39855	0.00375777	1	FALSE
chr1:62918755-62920839	-0.262216	1.64474	-1.60951	0.107623	0.206083	-5.17039	0.406809	1.30988	2.07489	0.0390058	0.0594085	-4.86303	0.0785863	1	FALSE
chr17:10580297-10582346	0.174822	1.29771	0.953904	0.340219	0.481055	-5.87799	0.236142	1.26879	1.19747	0.232243	0.286772	-6.26811	0.157488	1	FALSE
chr17:30685775-30687782	-0.062545	6.64949	-1.22264	0.221573	0.357916	-6.83414	0.426999	6.40492	3.78088	0.000194937	0.000479467	-0.57546	0.174342	1	FALSE
chr17:33766581-33768667	-0.00616376	2.45619	-0.0479848	0.961732	0.972551	-6.66457	-0.287532	2.59882	-2.15651	0.0319846	0.0497659	-5.06523	0.00936009	1	FALSE
chr17:38569523-38571632	-0.307737	5.99171	-5.72091	1.17819e-08	1.78682e-07	8.78861	0.166494	5.75397	1.54635	0.123268	0.164517	-6.39188	0.206649	1	FALSE
chr19:11936606-11938662	1.57499	-0.327471	4.75315	2.10961e-06	1.8601e-05	4.4382	-1.07262	1.01109	-4.88884	1.80183e-06	6.78162e-06	4.46189	0.158935	1	TRUE
chr19:21558939-21561002	-0.108391	2.11357	-0.769106	0.441899	0.581169	-6.2845	-0.217498	2.16987	-1.44982	0.148345	0.19476	-6.20569	0.234148	1	FALSE
chr19:57726543-57728600	-0.0185641	3.45621	-0.193688	0.846435	0.895196	-6.9364	0.300091	3.29437	2.63037	0.00905119	0.0156173	-4.10915	0.0571801	1	FALSE
chr19:58117852-58119910	0.427899	3.4974	4.4859	7.56952e-06	5.90868e-05	3.01304	0.104547	3.65993	0.962465	0.336733	0.398037	-7.11316	0.0818404	1	FALSE
chr2:114225740-114227785	-0.122189	0.345994	-0.48016	0.631153	0.743942	-5.89639	-0.753599	0.665131	-3.13059	0.00194896	0.00394397	-2.01793	0.169788	1	FALSE
chr22:31743274-31745347	-0.282891	1.42345	-1.61913	0.105538	0.203117	-5.09207	0.1507	1.21706	0.753681	0.45174	0.512745	-6.68393	0.0550169	1	FALSE
chr22:42445105-42447266	0.14177	0.399372	0.565507	0.571777	0.694824	-5.86825	-0.37732	0.656132	-1.58136	0.115043	0.154783	-5.55821	0.15415	1	FALSE
chr2:44142155-44144199	-0.126943	0.43058	-0.513059	0.607952	0.726804	-5.9071	-0.14671	0.440577	-0.573321	0.566936	0.625868	-6.56175	0.111564	1	FALSE
chr3:121547927-121550038	-0.0406208	0.952051	-0.198118	0.842968	0.893352	-6.1914	-1.16024	1.50841	-6.21116	2.14125e-09	1.38701e-08	10.8452	0.0439275	1	FALSE
chr3:183457780-183459989	0.840034	0.33645	3.22129	0.00129156	0.00549325	-1.11746	-0.633358	1.05621	-2.97226	0.00324057	0.0062092	-2.59458	0.171086	1	FALSE
chr3:9859259-9861326	-0.0582653	1.4524	-0.335903	0.73697	0.824239	-6.31703	-1.0642	1.96369	-6.52128	3.75123e-10	2.77045e-09	12.4428	0.0338203	1	FALSE
chr3:9880640-9882729	-0.287113	4.49599	-3.97954	7.08992e-05	0.000430587	0.641123	0.503636	4.10021	4.76981	3.11432e-06	1.12427e-05	3.30693	0.0821514	1	FALSE
chr4:185598807-185600887	0.23358	2.1981	1.69075	0.0910012	0.183224	-5.19106	0.34137	2.14358	2.24765	0.0254584	0.0404617	-4.74096	0.0963956	1	FALSE
chr4:423289-425478	0.257503	-1.67478	0.556554	0.577879	0.699039	-5.34337	0.559553	-1.81568	0.97818	0.328918	0.389814	-5.49852	0.0897103	1	FALSE
chr6:31804835-31806949	-0.0683949	7.61892	-1.36999	0.170806	0.29513	-6.66782	0.683885	7.24405	5.61933	5.03928e-08	2.47006e-07	7.4235	0.0861713	1	FALSE
chr6:76334423-76336464	-0.262339	-0.621248	-0.754729	0.450479	0.589822	-5.46347	-1.28171	-0.132433	-3.91002	0.00011853	0.000306101	0.793793	0.0959428	1	FALSE
chr6:76408727-76410766	0.832035	0.745823	3.66107	0.000256062	0.00134306	0.267217	-0.371115	1.36428	-1.94003	0.0534849	0.0784521	-5.14969	0.0564829	1	FALSE
chr7:44020982-44023081	1.20107	-0.567262	3.43351	0.000604964	0.00287737	-0.448844	-0.0433279	0.0658635	-0.149478	0.881295	0.901671	-6.5883	0.101126	1	TRUE
chr7:63803419-63805479	0.657377	0.872337	3.0429	0.00236605	0.00928919	-1.73291	-1.08405	1.74458	-6.20945	2.16162e-09	1.39689e-08	10.7867	0.202157	1	FALSE
chr7:99078099-99080220	-0.442069	1.45338	-2.55123	0.0107901	0.0336938	-3.21144	-1.11161	1.80512	-6.48974	4.48997e-10	3.25463e-09	12.3031	0.140631	1	FALSE
chr8:144676569-144678641	0.0398655	2.75273	0.336933	0.736194	0.824239	-6.69068	-1.32386	3.43094	-11.3665	1.81589e-24	9.38779e-23	44.7126	0.119149	1	FALSE
chr9:33026664-33028769	0.172268	6.65446	3.36579	0.000774112	0.00353613	-1.92937	0.741057	6.37033	6.57393	2.77494e-10	2.10037e-09	12.4336	0.140788	1	FALSE
chr9:4709802-4711902	-0.514136	4.61424	-7.30614	3.61862e-13	1.29781e-11	19.2991	0.534291	4.08983	5.03282	9.16894e-07	3.63048e-06	4.48693	0.209253	1	FALSE
chr10:38380212-38382376	1.14797	1.0664	5.51673	3.78722e-08	5.10217e-07	8.40199	0.0738754	1.59756	0.416403	0.677467	0.725403	-6.99871	0.0542031	1	TRUE
chr10:96366614-96368759	-1.13237	3.35446	-11.1998	1.76059e-28	3.59432e-26	55.1934	-0.283111	2.9293	-2.31546	0.0213865	0.0344295	-4.80139	0.249328	1	FALSE
chr1:113190385-113192465	-0.175956	6.42899	-3.40434	0.000673081	0.00315611	-1.78972	0.471833	6.10513	4.28359	2.61255e-05	7.78931e-05	1.3091	0.167114	1	FALSE
chr1:155026219-155028309	-0.556445	4.65305	-7.97325	2.27477e-15	1.00621e-13	24.3653	-0.981881	4.86544	-9.37488	4.01997e-18	8.673e-17	30.1615	0.191498	1	FALSE
chr1:155922350-155924450	-0.0418218	4.60391	-0.595169	0.551781	0.679234	-7.08707	0.17402	4.49561	1.67276	0.0956087	0.131049	-6.22257	0.0810384	1	FALSE
chr1:1593962-1596078	-0.430052	4.67737	-6.21086	6.09749e-10	1.20767e-08	11.9193	-0.285415	4.60561	-2.74578	0.00646909	0.0116155	-3.89657	0.0977236	1	FALSE
chr1:160966816-160968938	0.125317	4.95648	1.92736	0.0540409	0.122585	-5.49092	-0.354114	5.19647	-3.35475	0.000916	0.00197005	-2.09299	0.313634	1	FALSE
chr11:68857535-68859674	-0.521495	0.721087	-2.31965	0.0204354	0.0568507	-3.55864	-1.47755	1.19597	-7.00686	2.19182e-11	2.00855e-10	15.3756	0.238966	1	FALSE
chr1:19484461-19486524	-0.287697	2.33451	-2.16624	0.0303815	0.0771915	-4.32644	-0.542829	2.46324	-3.91157	0.000117815	0.000304828	0.0957813	0.0645706	1	FALSE
chr1:236025570-236027647	-0.556111	1.2814	-3.02347	0.00252289	0.00984669	-1.89091	-1.76707	1.89806	-10.1592	1.45574e-20	4.3832e-19	36.0162	0.130651	1	FALSE
chr12:53689988-53692082	-0.164275	7.1345	-3.25399	0.00115223	0.00497239	-2.31178	0.53861	6.7823	4.60278	6.59593e-06	2.23121e-05	2.6779	0.261089	1	FALSE
chr1:3701940-3703981	-0.219221	3.29843	-2.18099	0.0292718	0.0749155	-4.55282	-0.0258656	3.20172	-0.225022	0.822144	0.85264	-7.49118	0.189314	1	FALSE
chr13:73352289-73354488	-0.0242672	4.07999	-0.302114	0.762589	0.842244	-7.08497	0.119617	4.0078	1.12787	0.260442	0.317186	-6.96552	0.118056	1	FALSE
chr1:40523142-40525276	-0.154139	9.92393	-3.12675	0.00178662	0.00725027	-2.73989	0.594928	9.5495	4.00783	8.06134e-05	0.000217402	0.516651	0.192593	1	FALSE
chr14:70837264-70839369	-0.280714	3.64566	-3.09318	0.00200081	0.00802533	-2.26352	0.77056	3.1214	6.42394	6.52099e-10	4.64091e-09	11.6525	0.0659725	1	FALSE
chr15:29065115-29067259	-0.0681346	1.64962	-0.419248	0.675069	0.775748	-6.34957	-1.28412	2.25407	-8.47355	1.96666e-15	3.01042e-14	24.3112	0.038206	1	FALSE
chr1:53287862-53289924	-0.206435	5.12503	-3.29238	0.00100646	0.00441859	-1.9777	0.58461	4.73028	5.59455	5.72339e-08	2.79041e-07	7.16378	0.227234	1	FALSE
chr15:74792930-74795038	0.450813	-0.461329	1.35381	0.175911	0.300236	-4.93005	-0.251649	-0.109374	-0.807261	0.420273	0.482021	-6.21153	0.0984877	1	FALSE
chr16:10623926-10626058	0.101055	1.81042	0.653924	0.513218	0.646455	-6.27546	-0.227486	1.97324	-1.42762	0.15463	0.202045	-6.18119	0.154477	1	FALSE
chr16:2150550-2152605	0.126514	1.46274	0.730059	0.465418	0.602313	-6.11388	-1.3773	2.21244	-8.92583	9.14295e-17	1.64814e-15	27.3436	0.198061	1	FALSE
chr17:62778275-62780358	-0.066814	0.266793	-0.255051	0.798703	0.863445	-5.94709	-1.72833	1.10032	-7.77885	1.84797e-13	2.25888e-12	20.0518	0.307294	1	FALSE
chr19:11236286-11238358	-0.864899	0.370979	-3.36978	0.000763034	0.00349757	-0.663177	0.44193	-0.291757	1.32025	0.187941	0.239627	-5.60807	0.0843657	1	FALSE
chr19:45403874-45405919	-0.293044	5.97693	-5.43868	5.85717e-08	7.43776e-07	7.21981	0.210184	5.72547	1.95695	0.0514513	0.0756718	-5.68185	0.16133	1	FALSE
chr19:53858995-53861061	0.537403	1.64007	3.25029	0.00116728	0.005021	-1.27401	0.296192	1.76951	1.74496	0.0822029	0.115151	-5.62144	0.100425	1	FALSE
chr19:58413089-58415193	0.0413993	2.23416	0.303377	0.761626	0.841881	-6.56105	-0.167219	2.33938	-1.16758	0.244071	0.299487	-6.61835	0.168542	1	FALSE
chr2:131845622-131847743	0.212853	0.11078	0.778176	0.436534	0.576973	-5.6551	-0.0482881	0.266043	-0.178112	0.858778	0.884448	-6.65183	0.090343	1	FALSE
chr22:44564950-44567007	-0.370756	2.32733	-2.78336	0.005418	0.0187232	-2.8226	0.649992	1.81903	3.85279	0.000148007	0.000373768	0.0593445	0.12722	1	FALSE
chr2:39700980-39703164	-0.45602	1.07044	-2.29728	0.0216802	0.0594091	-3.70068	0.967854	0.355099	3.54139	0.000473545	0.00108036	-0.614261	0.0473639	1	FALSE
chr3:169861005-169863093	0.270105	0.680584	1.18954	0.234334	0.37287	-5.43914	0.0311324	0.81108	0.137078	0.891078	0.908334	-6.83048	0.0746136	1	FALSE
chr3:179340311-179342397	-0.0825815	6.10727	-1.55736	0.119505	0.222573	-6.33448	0.421815	5.85543	3.88898	0.000128652	0.000329963	-0.221586	0.154439	1	FALSE
chr3:52448261-52450330	-0.434704	2.69577	-3.62614	0.000293107	0.00151639	-0.250562	0.24065	2.36029	1.69209	0.0918584	0.126422	-5.88199	0.208985	1	FALSE
chr3:56669589-56671657	-0.126078	0.907498	-0.602804	0.54669	0.675788	-6.01694	-0.486145	1.08149	-2.32129	0.0210648	0.0339714	-4.27067	0.12603	1	FALSE
chr4:127007-129096	-0.0877624	1.22197	-0.469474	0.638769	0.747484	-6.19274	-0.131227	1.24765	-0.656767	0.511927	0.572288	-6.76058	0.10067	1	FALSE
chr4:17632778-17634900	-0.262575	2.53347	-2.08626	0.0370508	0.0909646	-4.5428	0.120464	2.3416	0.841298	0.400974	0.463182	-6.94465	0.125754	1	FALSE
chr4:24572842-24574906	-0.197019	1.09467	-1.00742	0.313823	0.455627	-5.7666	-0.189227	1.09665	-0.912798	0.362216	0.42359	-6.51651	0.127841	1	FALSE
chr4:986950-989046	-0.00179242	-0.762311	-0.00498042	0.996027	0.996402	-5.68715	-1.94978	0.230994	-6.31451	1.20601e-09	8.1007e-09	11.6399	0.136986	1	FALSE
chr5:139915485-139917540	-0.113184	3.25983	-1.11532	0.264813	0.406721	-6.28263	-0.242634	3.32186	-2.12662	0.0344176	0.0530395	-5.29018	0.265555	1	FALSE
chr5:43046509-43048578	0.0615044	2.22767	0.449918	0.652807	0.757233	-6.50512	-1.03686	2.77557	-7.95371	6.0127e-14	7.77114e-13	20.839	0.0838778	1	FALSE
chr7:102308707-102310723	-0.260973	-0.286276	-0.830689	0.406224	0.545696	-5.49486	-0.407123	-0.216025	-1.26028	0.208727	0.261744	-5.71672	0.121427	1	FALSE
chr7:44023291-44025388	-0.0330578	0.8375	-0.154792	0.876997	0.918068	-6.1597	0.443146	0.5991	1.80143	0.0728235	0.10328	-5.16737	0.163838	1	FALSE
chr7:5887035-5889179	0.0553564	0.876181	0.262494	0.792961	0.861449	-6.15023	0.500027	0.662515	2.07592	0.0389091	0.0593272	-4.66627	0.192105	1	FALSE
chr7:99094304-99096433	-0.0570913	2.79939	-0.489296	0.624672	0.740456	-6.6423	0.157894	2.69215	1.21417	0.225812	0.280601	-6.65954	0.0592224	1	FALSE
chr8:103843984-103846033	-0.038206	5.54669	-0.662883	0.507463	0.640897	-7.24173	0.682225	5.18688	6.47746	4.81461e-10	3.48074e-09	11.8342	0.0373633	1	FALSE
chr8:42688656-42690807	-0.181106	1.05285	-0.910151	0.362825	0.504685	-5.84032	0.271058	0.827496	1.19652	0.232611	0.287097	-6.13396	0.127012	1	FALSE
chr8:82610240-82612439	0.765048	1.44336	4.29025	1.84856e-05	0.000132596	2.58016	0.153242	1.74783	0.899392	0.369298	0.430952	-6.72461	0.116405	1	FALSE
chr10:22165078-22167127	0.502925	1.48499	2.8949	0.00382381	0.0139978	-2.30042	-0.307704	1.88536	-1.88949	0.0599669	0.0870282	-5.40094	0.191215	1	FALSE
chr10:89003450-89005581	-0.248976	2.65781	-2.05033	0.0404304	0.0971941	-4.64906	0.382078	2.34301	2.66001	0.00831193	0.0145247	-3.80913	0.130253	1	FALSE
chr1:145368476-145370556	0.833533	-0.661432	2.34217	0.0192455	0.0545119	-3.25695	0.575433	-0.578199	1.52595	0.128268	0.170858	-5.22126	0.228657	1	FALSE
chr1:154222165-154224209	-0.061227	6.5398	-1.19143	0.233591	0.372342	-6.86718	0.413428	6.30232	3.69904	0.000265372	0.00063615	-0.873881	0.143735	1	FALSE
chr1:154436314-154438391	0.0181892	5.79196	0.32913	0.742083	0.826475	-7.44861	-1.33675	6.46882	-11.7295	1.14121e-25	6.79765e-24	47.4479	0.112573	1	FALSE
chr11:62516534-62518603	0.0188959	1.79659	0.121876	0.903006	0.933975	-6.47393	0.388112	1.60961	2.17764	0.030355	0.047473	-4.73925	0.0642706	1	FALSE
chr1:19656632-19658758	0.282765	1.36182	1.57275	0.115895	0.218146	-5.13822	-0.868209	1.93924	-5.32655	2.20866e-07	9.76087e-07	6.24748	0.12743	1	FALSE
chr12:75889052-75891121	0.0417599	4.98796	0.647039	0.517663	0.64928	-7.13952	0.49871	4.75959	4.76092	3.24293e-06	1.16609e-05	3.2567	0.155748	1	FALSE
chr13:50691811-50693881	-0.215709	0.00633068	-0.75287	0.451595	0.590169	-5.63181	-1.98257	0.866624	-8.09495	2.40255e-14	3.27511e-13	22.0633	0.235342	1	FALSE
chr1:45976804-45978897	-0.29761	6.69761	-5.82558	6.37761e-09	1.02257e-07	9.34445	0.440858	6.32797	3.92881	0.000110135	0.000287949	-0.0421854	0.109938	1	FALSE
chr14:74350730-74352885	0.137762	2.18118	0.994116	0.320257	0.461184	-6.10613	0.455744	2.02116	2.88843	0.00420622	0.00790469	-3.10364	0.0882697	1	FALSE
chr15:32734321-32736392	-0.681728	-0.116454	-2.28134	0.0226075	0.06135	-3.46236	-0.017035	-0.446921	-0.0486434	0.961242	0.969736	-6.41321	0.154341	1	FALSE
chr15:50654675-50656724	-0.417113	0.334922	-1.62705	0.103845	0.201118	-4.75426	-1.62084	0.93053	-6.96637	2.79141e-11	2.49377e-10	15.1856	0.189205	1	FALSE
chr15:60713420-60715502	0.377527	4.2525	4.89516	1.04112e-06	9.93931e-06	4.74114	0.464543	4.20925	4.40529	1.55978e-05	4.88993e-05	1.75612	0.238961	1	FALSE
chr16:4799566-4801739	0.0252562	1.9292	0.169678	0.865276	0.910203	-6.50697	-0.325023	2.10617	-2.12322	0.0347043	0.0534213	-5.00006	0.13596	1	FALSE
chr17:26935826-26937904	-0.0119654	-0.344872	-0.0376317	0.969984	0.977465	-5.79789	-1.754	0.54911	-6.50089	4.21373e-10	3.08707e-09	12.6166	0.0877847	1	FALSE
chr17:74777021-74779037	0.444997	1.12209	2.27029	0.02327	0.0627628	-3.76992	0.119303	1.28287	0.606332	0.544837	0.60415	-6.80201	0.0573119	1	FALSE
chr19:1823853-1825923	0.12622	1.2963	0.688295	0.491327	0.626614	-6.08857	-0.765687	1.74314	-4.4591	1.23729e-05	3.95124e-05	2.42761	0.213097	1	FALSE
chr19:19905963-19908076	0.0783208	3.73134	0.884553	0.376478	0.518781	-6.64535	-0.0371396	3.78904	-0.345974	0.729649	0.771014	-7.52713	0.18222	1	FALSE
chr19:49426113-49428351	-0.302132	2.56267	-2.41992	0.0155905	0.0456198	-3.80971	-1.10914	2.96836	-8.85936	1.44269e-16	2.51782e-15	26.7567	0.204633	1	FALSE
chr19:5908564-5910723	-0.195505	1.73619	-1.23705	0.216178	0.351122	-5.7156	0.25149	1.50985	1.37244	0.17114	0.220566	-6.11856	0.167135	1	FALSE
chr20:35238448-35240659	-0.122979	6.72253	-2.40993	0.0160234	0.0466806	-4.68562	0.439721	6.44017	3.87966	0.000133397	0.000341278	-0.214692	0.117847	1	FALSE
chr20:35541254-35543356	0.0645499	-0.993957	0.166921	0.867445	0.911762	-5.61177	-1.50416	-0.225212	-4.35799	1.90857e-05	5.91456e-05	2.52004	0.107489	1	FALSE
chr21:11169390-11171511	-0.446882	0.63774	-1.93613	0.0529583	0.120852	-4.31573	-1.49961	1.16645	-7.02836	1.92698e-11	1.80202e-10	15.5067	0.126895	1	FALSE
chr21:22436226-22438419	-1.17498	0.437178	-4.63494	3.74294e-06	3.17373e-05	4.09688	-2.00437	0.838518	-8.11677	2.08349e-14	2.86872e-13	22.2035	0.254167	1	FALSE
chr2:208470926-208473112	-0.467463	1.18558	-2.45509	0.0141485	0.0421437	-3.37114	0.099523	0.903584	0.451894	0.651732	0.703881	-6.7696	0.110801	1	FALSE
chr2:208475909-208477972	-0.425403	4.32019	-5.63593	1.92457e-08	2.79115e-07	8.60157	0.760629	3.7319	6.98476	2.50143e-11	2.26951e-10	14.7634	0.0579383	1	FALSE
chr22:29689694-29691791	-0.242259	0.911438	-1.16833	0.24278	0.3816	-5.54452	-0.301287	0.949195	-1.39212	0.165107	0.213898	-5.92895	0.145349	1	FALSE
chr22:45735722-45737867	-0.155551	3.84227	-1.81366	0.0698432	0.149576	-5.4323	0.052694	3.73879	0.489435	0.624957	0.680867	-7.46305	0.0487655	1	FALSE
chr3:179054180-179056393	-0.277491	1.60493	-1.68349	0.0923987	0.184797	-5.04113	0.392942	1.27274	1.97986	0.0488008	0.0723171	-5.04101	0.161136	1	FALSE
chr3:184046242-184048354	-0.0638379	5.25391	-1.04571	0.295792	0.438076	-6.85865	-0.692998	5.56904	-6.49228	4.42544e-10	3.21636e-09	11.9289	0.0962238	1	FALSE
chr3:185549326-185551467	0.30259	-0.173514	0.994914	0.319869	0.460875	-5.38532	-1.85005	0.907166	-7.70823	2.89639e-13	3.46555e-12	19.6374	0.162935	1	FALSE
chr4:15673952-15675969	-0.473866	-0.564659	-1.38644	0.16573	0.287107	-4.8708	-1.8663	0.121831	-5.924	1.01942e-08	5.79503e-08	9.60475	0.171059	1	FALSE
chr4:174251256-174253333	0.0183262	8.08954	0.371179	0.710534	0.805062	-7.54631	0.960322	7.61873	7.64224	4.3979e-13	5.08449e-12	18.8511	0.0921396	1	FALSE
chr4:99806742-99808783	-0.0573631	5.96051	-1.06337	0.287711	0.429674	-6.96294	0.578176	5.64292	5.39351	1.58337e-07	7.19473e-07	6.20002	0.14042	1	FALSE
chr5:118170993-118173169	0.0650862	2.18018	0.46989	0.638472	0.747466	-6.48323	0.854407	1.78871	4.96774	1.2466e-06	4.81081e-06	4.62399	0.17613	1	FALSE
chr5:138732373-138734444	-0.134855	2.10987	-0.955445	0.33944	0.480722	-6.12543	-0.277459	2.17813	-1.85335	0.0649935	0.0933344	-5.54917	0.0566667	1	FALSE
chr5:42992676-42994756	-0.288893	2.48424	-2.26477	0.0236069	0.0634779	-4.1482	-0.791506	2.73442	-6.08175	4.35341e-09	2.68053e-08	9.86873	-0.0148447	1	FALSE
chr6:122761226-122763429	0.77441	2.22755	5.567	2.85136e-08	3.9829e-07	8.62011	-0.375729	2.80978	-2.98054	0.00315714	0.00607484	-3.05776	0.187593	1	FALSE
chr7:139054297-139056423	-0.356418	1.69457	-2.22327	0.0262812	0.0688552	-4.03776	-0.94634	1.99966	-5.89504	1.1897e-08	6.72121e-08	9.06553	0.0656766	1	FALSE
chr7:98973761-98975884	0.695135	3.99547	8.33378	1.23969e-16	6.45124e-15	27.398	0.534586	4.07543	5.04715	8.56586e-07	3.4114e-06	4.55357	0.175855	1	FALSE
chr8:11686413-11688554	-0.297769	4.48752	-4.11892	3.92297e-05	0.000256443	1.20446	0.0896413	4.29233	0.858313	0.39153	0.453229	-7.24416	0.180452	1	FALSE
chr8:135838349-135840392	0.715868	-1.13543	1.76454	0.0777569	0.161513	-4.24171	-2.61996	0.534681	-8.74319	3.18812e-16	5.42575e-15	26.2296	0.278879	1	FALSE
chr8:19680783-19682913	-0.352625	5.75021	-6.32925	2.88254e-10	6.1202e-09	12.4745	0.634886	5.25671	6.00521	6.59129e-09	3.92612e-08	9.27851	-0.00484809	1	FALSE
chr8:30046249-30048338	0.158826	0.977809	0.776554	0.437491	0.57795	-5.92298	0.167065	0.980366	0.773857	0.439736	0.500988	-6.59304	0.0614332	1	FALSE
chr8:41473680-41475762	-0.324883	-0.0530888	-1.11191	0.266276	0.40826	-5.30554	-1.73757	0.639194	-6.69653	1.36689e-10	1.09511e-09	13.6896	0.181217	1	FALSE
chr8:67749401-67751551	-0.495407	0.439621	-2.00118	0.0454744	0.106522	-4.14178	-1.03283	0.708596	-4.26574	2.81511e-05	8.33881e-05	1.9248	0.210768	1	FALSE
chr9:136034502-136036630	0.506391	0.0788284	1.83044	0.0672965	0.145325	-4.36821	-0.0917783	0.403763	-0.354254	0.723443	0.76475	-6.65317	0.205374	1	FALSE
chr9:45455472-45457576	0.871606	0.424869	3.42732	0.000618859	0.00293295	-0.482033	0.158673	0.760683	0.686852	0.492804	0.553861	-6.59288	0.0531227	1	FALSE
chr9:68423487-68425578	-0.346287	0.994859	-1.7055	0.0882191	0.178455	-4.82172	-0.813998	1.23393	-4.03803	7.1461e-05	0.000194829	0.901596	0.313435	1	FALSE
chr9:95194944-95197043	-0.379907	1.02722	-1.88861	0.0590534	0.131704	-4.51316	-0.238198	0.954122	-1.09284	0.275503	0.333574	-6.2917	0.127126	1	FALSE
chrX:73416037-73418147	-0.526075	0.539781	-2.19438	0.0282943	0.0729768	-3.78174	-1.01032	0.781963	-4.30288	2.40925e-05	7.23832e-05	2.05147	0.16805	1	FALSE
chr10:38353052-38355272	-0.180958	1.48555	-1.05846	0.28994	0.432304	-5.84133	0.302782	1.25224	1.5157	0.130841	0.174031	-5.83453	0.217345	1	FALSE
chr10:70853400-70855449	-0.673531	1.01707	-3.35897	0.000793396	0.00361179	-0.804081	-0.65185	1.01726	-3.01896	0.00279525	0.00545901	-2.45218	0.135546	1	FALSE
chr10:96321939-96324050	-0.440091	3.13082	-4.15627	3.33724e-05	0.000222804	1.68713	0.152283	2.83645	1.21679	0.224814	0.279487	-6.69416	0.0211321	1	FALSE
chr1:16888502-16890646	-0.113105	2.94048	-1.01078	0.312214	0.453539	-6.2971	0.164996	2.79967	1.30171	0.194199	0.246003	-6.5784	0.19284	1	FALSE
chr11:82796540-82798626	-0.323039	-0.221673	-1.04901	0.294271	0.436798	-5.32428	-2.04871	0.654481	-7.62265	4.97647e-13	5.68148e-12	19.1313	0.150923	1	FALSE
chr12:116754697-116756776	0.369542	2.56178	2.95313	0.00317336	0.01196	-2.39685	-0.081921	2.78794	-0.64807	0.517526	0.578077	-7.21227	0.150077	1	FALSE
chr1:235091175-235093248	-0.0880104	3.86268	-1.03227	0.302041	0.444602	-6.54208	0.499325	3.56795	4.50061	1.03333e-05	3.35069e-05	2.19464	0.182903	1	FALSE
chr1:31434290-31436463	0.871104	1.89373	5.60881	2.24765e-08	3.22447e-07	8.88684	-0.010408	2.33449	-0.072621	0.942165	0.954003	-7.29414	0.182328	1	FALSE
chr13:27830864-27832917	0.0830634	0.676882	0.366689	0.71388	0.806663	-6.05091	-1.18115	1.31191	-5.88281	1.26968e-08	7.09986e-08	9.16636	0.187184	1	FALSE
chr14:20945365-20947474	-0.457786	2.34546	-3.46229	0.00054408	0.00261119	-0.744458	0.081313	2.08786	0.524872	0.600131	0.657685	-7.09042	0.233874	1	FALSE
chr1:46771187-46773243	-0.405397	0.893726	-1.92597	0.0542143	0.122873	-4.4075	-0.18317	0.790081	-0.801443	0.423626	0.485171	-6.51524	0.0994026	1	FALSE
chr16:28841702-28843794	-0.285605	5.378	-4.79378	1.72694e-06	1.55366e-05	4.02268	0.0464426	5.21312	0.438733	0.661229	0.711578	-7.51006	0.195338	1	FALSE
chr17:30323496-30325562	-0.278948	4.78247	-4.1325	3.69954e-05	0.000243034	1.1975	0.345195	4.46982	3.30955	0.00107016	0.00226079	-2.24463	0.113866	1	FALSE
chr17:74708265-74710399	-0.203402	0.990669	-1.00064	0.317091	0.458616	-5.73737	0.0945348	0.838326	0.420413	0.67454	0.722815	-6.76195	0.189288	1	FALSE
chr1:89648439-89650560	0.817629	2.01087	5.50564	4.0307e-08	5.40276e-07	8.31228	-0.0477466	2.43447	-0.342284	0.732421	0.773346	-7.26944	0.158875	1	FALSE
chr19:11146035-11148119	0.00677831	1.31864	0.0374882	0.970099	0.977465	-6.33087	-0.147672	1.40704	-0.780514	0.435816	0.497557	-6.72242	0.150907	1	FALSE
chr19:39334924-39336959	-0.0869555	7.34594	-1.73067	0.0836277	0.171521	-6.10368	0.404493	7.10028	3.37463	0.000854998	0.00184755	-1.90289	0.275505	1	FALSE
chr19:39358028-39360100	-0.0209414	3.72838	-0.236435	0.813113	0.875594	-7.00553	0.313195	3.56068	2.85402	0.00467366	0.00871738	-3.5495	0.151117	1	FALSE
chr19:53913395-53915448	0.175826	3.59135	1.90604	0.0567527	0.127214	-5.19145	-0.000616786	3.67824	-0.00569712	0.995459	0.996256	-7.5775	0.116981	1	FALSE
chr22:44341983-44344196	-0.194244	2.7227	-1.63136	0.102933	0.200507	-5.428	-0.0913473	2.66122	-0.699986	0.484578	0.545947	-7.14543	0.0967473	1	FALSE
chr2:86246541-86248559	-0.158449	1.84717	-1.04165	0.29767	0.439386	-5.96933	-0.0788321	1.81705	-0.47589	0.634563	0.688595	-7.04002	0.128934	1	FALSE
chr3:183208022-183210052	0.226791	3.18358	2.17494	0.0297223	0.0758489	-4.53125	0.342466	3.12535	2.9063	0.00398067	0.0075221	-3.33713	0.285849	1	FALSE
chr3:196078680-196080715	-0.188569	4.24281	-2.45271	0.0142424	0.0423285	-4.18329	0.420665	3.93733	3.95165	0.000100687	0.000265782	-0.00627356	0.1706	1	FALSE
chr4:119634916-119636964	-0.492114	1.18614	-2.58128	0.00989655	0.0314933	-3.06333	-0.320324	1.10675	-1.54418	0.123793	0.165138	-5.74965	0.144135	1	FALSE
chr5:149362214-149364414	-0.553266	3	-5.01514	5.64904e-07	5.67899e-06	5.61186	-0.623234	3.03513	-5.18376	4.44535e-07	1.83714e-06	5.30592	0.238905	1	FALSE
chr5:42951530-42953597	-0.0237731	4.04082	-0.292802	0.769697	0.846922	-7.07706	-0.2278	4.1418	-2.17081	0.0308741	0.0481201	-5.26938	0.16267	1	FALSE
chr6:43605008-43607058	0.116647	0.604322	0.505168	0.613483	0.73111	-5.97542	0.100918	0.619879	0.415707	0.677976	0.725647	-6.69693	0.0929613	1	FALSE
chr6:81062970-81065111	-0.196857	0.340523	-0.769542	0.44164	0.581117	-5.72161	0.375278	0.0412297	1.27039	0.205109	0.25768	-5.78912	0.166724	1	FALSE
chr6:99982155-99984300	-0.209237	1.11002	-1.07262	0.283541	0.424671	-5.70359	-0.108022	1.06053	-0.513007	0.608393	0.665202	-6.78551	0.180308	1	FALSE
chr7:128292316-128294395	0.414227	2.37357	3.13941	0.00171147	0.00704223	-1.79399	-0.70034	2.92562	-5.60918	5.30908e-08	2.59426e-07	7.39093	0.114121	1	FALSE
chr7:158420098-158422282	0.0548452	1.0875	0.279302	0.780035	0.855106	-6.21422	9.81266e-05	1.10347	0.000475052	0.999621	0.999621	-6.93538	0.183545	1	FALSE
chr9:332446-334494	-0.199475	5.45475	-3.40101	0.000681319	0.00318349	-1.67932	-0.179567	5.44476	-1.69569	0.0911715	0.125659	-6.16721	0.194403	1	FALSE
chr9:69709949-69712095	0.466188	-1.342	1.09365	0.27421	0.415621	-5.0324	-1.81355	-0.215928	-5.19303	4.24982e-07	1.767e-06	6.09372	0.00758123	1	FALSE
chr9:98777017-98779073	0.245074	3.3244	2.45133	0.0142969	0.0423778	-3.9378	0.534542	3.17841	4.55886	8.00747e-06	2.65623e-05	2.4986	0.248836	1	FALSE
chr10:102763785-102765902	0.108665	3.6299	1.19203	0.233354	0.372189	-6.29996	-0.579675	3.97315	-5.45482	1.16425e-07	5.38861e-07	6.48959	0.127029	1	FALSE
chr10:89748571-89750668	-0.165504	1.28862	-0.901627	0.367337	0.508176	-5.92345	-0.980681	1.69405	-5.56784	6.56195e-08	3.17103e-07	7.48359	0.0464428	1	FALSE
chr1:113197210-113199324	-0.165665	6.70316	-3.24471	0.00119029	0.00511172	-2.33091	0.535425	6.35261	4.76738	3.14889e-06	1.13376e-05	3.35461	0.248198	1	FALSE
chr1:160964379-160966434	0.0331149	2.85279	0.288353	0.773099	0.849961	-6.73507	-0.286674	3.01056	-2.36611	0.0187286	0.0305312	-4.70486	0.204204	1	FALSE
chr12:113666333-113668411	0.00759124	-0.444699	0.0230271	0.98163	0.986462	-5.76551	-2.08396	0.596108	-7.63548	4.58978e-13	5.28403e-12	19.211	0.447853	1	FALSE
chr13:53040590-53042786	-0.108865	4.6329	-1.56002	0.118874	0.222021	-6.05916	0.265147	4.4474	2.5451	0.0115181	0.0194722	-4.41173	0.345505	1	FALSE
chr1:40954680-40956761	0.0109296	5.96634	0.202656	0.839419	0.891127	-7.50647	0.387227	5.7788	3.58745	0.000400648	0.000928744	-1.2958	0.150005	1	FALSE
chr15:90625085-90627158	-0.170206	4.53287	-2.38177	0.0172997	0.0498518	-4.42428	0.232352	4.33149	2.22569	0.0269145	0.0426276	-5.15609	0.0965666	1	FALSE
chr16:70572236-70574406	-0.0583603	4.86302	-0.880617	0.378605	0.52066	-6.93554	-0.058256	4.86243	-0.558926	0.576706	0.635374	-7.45841	0.127962	1	FALSE
chr16:70607559-70609670	0.371778	3.42416	3.82187	0.000135484	0.000766684	0.295983	0.0961634	3.55919	0.877731	0.380921	0.442068	-7.17936	0.0905585	1	FALSE
chr18:20875366-20877434	-0.240799	2.2615	-1.77775	0.0755594	0.157901	-5.06124	0.73512	1.77306	4.28878	2.55631e-05	7.65496e-05	1.73542	0.086876	1	FALSE
chr18:34365414-34367469	-0.265199	4.1922	-3.40169	0.000679613	0.00318112	-1.40849	0.846608	3.63612	7.65456	4.0686e-13	4.76408e-12	18.825	0.211266	1	FALSE
chr18:74518671-74520783	-0.388262	2.39207	-2.96613	0.00304263	0.0115229	-2.32079	0.836593	1.77489	4.84223	2.23514e-06	8.26488e-06	4.06689	0.0733526	1	FALSE
chr19:19432152-19434302	0.216069	0.0332636	0.760386	0.447091	0.586254	-5.63387	-1.17909	0.720576	-4.88217	1.85841e-06	6.97539e-06	4.5027	0.22285	1	FALSE
chr19:21568529-21570655	-0.821189	2.6354	-6.66979	3.10575e-11	8.08104e-10	15.2102	0.0113591	2.20655	0.0757552	0.939674	0.952443	-7.25893	0.0585119	1	FALSE
chr19:28300465-28302591	-0.239337	1.69828	-1.49647	0.13465	0.243932	-5.35851	0.255969	1.44843	1.36769	0.172621	0.222161	-6.10609	0.192085	1	FALSE
chr19:57731060-57733116	-0.064406	2.59337	-0.520459	0.602787	0.721279	-6.569	0.163311	2.47923	1.18552	0.236923	0.291926	-6.63554	0.0595969	1	FALSE
chr20:18468048-18470089	-0.274162	2.06286	-1.91463	0.0556469	0.125158	-4.76217	1.01473	1.41875	5.22886	3.56959e-07	1.50704e-06	5.9237	0.15124	1	FALSE
chr2:179302460-179304684	-0.546562	3.15601	-5.18699	2.29838e-07	2.54162e-06	6.44654	0.0653152	2.85013	0.524603	0.600318	0.657685	-7.29996	0.106888	1	FALSE
chr2:183960977-183963030	-0.0243918	2.82065	-0.210367	0.833397	0.88703	-6.7448	0.762409	2.42827	5.37372	1.74762e-07	7.87581e-07	6.35626	0.0936761	1	FALSE
chr2:85851870-85854020	0.0125433	5.19555	0.20296	0.839182	0.891127	-7.37066	0.571121	4.91687	5.4358	1.28111e-07	5.90949e-07	6.38266	0.219835	1	FALSE
chr3:132088517-132090594	0.0686818	2.81346	0.590831	0.554684	0.680912	-6.59185	-0.0992083	2.89768	-0.805315	0.421393	0.483103	-7.12636	0.139693	1	FALSE
chr5:68920263-68922459	0.364265	1.6808	2.24857	0.0246219	0.065606	-3.97368	0.472043	1.63277	2.66318	0.00823612	0.0144106	-3.59908	0.0368619	1	FALSE
chr5:69730528-69732642	0.0115992	3.42139	0.119744	0.904695	0.935357	-6.93738	0.819197	3.01746	6.66449	1.64613e-10	1.31116e-09	13.0205	0.0923113	1	FALSE
chr6:136576257-136578301	-0.660054	-0.105983	-2.26005	0.0238991	0.0640041	-3.51944	-2.28698	0.730914	-8.32557	5.27012e-15	7.8479e-14	23.5409	-0.0589569	1	FALSE
chr6:86250040-86252157	0.175652	3.87281	2.0619	0.0393146	0.0951148	-4.9612	-0.427472	4.17419	-4.07478	6.16526e-05	0.00017098	0.444882	0.275167	1	FALSE
chr7:102318898-102321024	-0.0424044	0.320102	-0.167624	0.866892	0.911542	-5.99714	-0.650216	0.707302	-2.74727	0.0064405	0.011587	-3.11186	0.186196	1	FALSE
chr7:128065383-128067422	0.205202	0.265986	0.782598	0.433933	0.574393	-5.68979	0.0940334	0.335508	0.354922	0.722943	0.764517	-6.62562	0.114859	1	FALSE
chr9:19371752-19373845	0.0853162	4.21046	1.0994	0.271695	0.4137	-6.56379	0.00484876	4.25043	0.0461704	0.963211	0.97065	-7.61064	0.149224	1	FALSE
chr9:33037083-33039194	0.110567	7.28349	2.19751	0.0280702	0.0726104	-5.18764	0.556771	7.06054	4.66437	5.01351e-06	1.73228e-05	2.9636	0.143646	1	FALSE
chr9:37509062-37511297	0.0667938	3.10259	0.626221	0.531224	0.662843	-6.65521	-0.167017	3.2186	-1.45576	0.146695	0.192872	-6.46324	0.168569	1	FALSE
chrY:21089080-21091146	-0.30049	0.276615	-1.14746	0.251294	0.391393	-5.36099	-0.51739	0.379934	-1.97254	0.0496347	0.0733941	-4.78893	0.0520109	1	FALSE
chr10:120822479-120824522	-0.411883	2.08747	-2.89064	0.00387584	0.0141005	-2.4674	0.345527	1.70905	2.00291	0.0462519	0.0690628	-5.1278	0.138164	1	FALSE
chr10:74098647-74100720	0.248743	3.0653	2.30145	0.0214431	0.0592813	-4.21767	-0.137675	3.25965	-1.20998	0.227414	0.282208	-6.79626	0.0912471	1	FALSE
chr1:115284873-115287006	-0.2359	1.36071	-1.32599	0.184958	0.311077	-5.49457	-1.12159	1.8232	-6.526	3.65132e-10	2.70433e-09	12.5027	0.0823293	1	FALSE
chr11:34081169-34083236	-0.0187925	-0.399091	-0.0578541	0.953869	0.967355	-5.77761	-1.25134	0.2079	-4.35016	1.97306e-05	6.07437e-05	2.38477	0.20559	1	FALSE
chr11:43881329-43883377	-0.121278	1.00973	-0.601478	0.547573	0.676335	-6.05236	0.305089	0.781586	1.33149	0.184223	0.235434	-5.95535	0.147103	1	FALSE
chr1:247139621-247141739	0.204009	1.46357	1.17613	0.239649	0.378363	-5.69999	0.146569	1.49116	0.798531	0.42531	0.486779	-6.73359	0.0805103	1	FALSE
chr1:40424409-40426557	0.156079	5.89421	2.86199	0.0042429	0.0151966	-3.43226	-0.667369	6.30497	-5.96287	8.27802e-09	4.81566e-08	9.10966	0.191348	1	FALSE
chr1:40674428-40676493	-0.322433	0.888566	-1.53317	0.125352	0.230871	-5.05939	-1.89651	1.65721	-10.1362	1.72043e-20	5.06879e-19	35.8714	0.0608185	1	FALSE
chr1:40916616-40918686	0.27692	2.96004	2.48211	0.0131223	0.0395307	-3.76136	-0.20137	3.19909	-1.75028	0.0812804	0.113976	-5.9916	0.119821	1	FALSE
chr14:32736552-32738804	0.2184	0.224278	0.820509	0.412	0.550855	-5.64786	0.858481	-0.0941017	2.70293	0.00733772	0.0130132	-2.97393	0.0915288	1	FALSE
chr14:50711719-50713778	-0.436765	1.99528	-2.98289	0.00288144	0.0110511	-2.17983	0.0200666	1.76097	0.118967	0.905396	0.921198	-7.12792	0.0941293	1	FALSE
chr1:53147986-53150134	0.329147	1.52084	1.92921	0.0538116	0.122274	-4.57857	0.352904	1.50736	1.92626	0.0551899	0.0806939	-5.21727	0.130187	1	FALSE
chr17:73099615-73101745	0.0568891	1.65656	0.350558	0.725948	0.816038	-6.37675	-0.0829225	1.72321	-0.485408	0.627806	0.683157	-7.00513	0.0482393	1	FALSE
chr18:34360460-34362569	0.0494134	2.36888	0.375907	0.707016	0.802274	-6.57353	0.220055	2.27639	1.50897	0.132552	0.175965	-6.14855	0.0909515	1	FALSE
chr19:10943239-10945310	0.389561	3.68978	4.32477	1.58329e-05	0.000116401	2.26152	0.0754058	3.84833	0.707013	0.480208	0.541692	-7.3412	0.198905	1	FALSE
chr1:93600133-93602283	0.0430365	4.42254	0.586168	0.557813	0.683835	-7.04879	0.406542	4.24094	3.86399	0.000141741	0.000359601	-0.34464	0.177645	1	FALSE
chr21:11181657-11183692	-0.322058	1.11559	-1.6542	0.0982055	0.193927	-4.94085	-1.57468	1.74209	-8.77793	2.51649e-16	4.30949e-15	26.427	0.254127	1	FALSE
chr21:34728954-34731033	-0.0200504	4.20715	-0.258327	0.796175	0.863445	-7.13124	0.318674	4.03777	3.01323	0.00284669	0.00555156	-3.13426	0.209558	1	FALSE
chr2:203162209-203164229	-0.124745	5.28092	-2.05456	0.0400194	0.0964659	-5.30583	0.390226	5.02401	3.70827	0.000256365	0.000618889	-0.905167	0.2198	1	FALSE
chr2:20491520-20493641	0.00310309	0.645971	0.013564	0.989179	0.992561	-6.10542	-0.658281	0.98867	-3.04528	0.00256974	0.00505826	-2.365	0.195096	1	FALSE
chr22:17593105-17595273	-0.118143	3.52117	-1.25862	0.208278	0.341849	-6.19038	-1.72719	4.3276	-16.0169	2.30107e-40	5.2541e-38	81.055	0.23864	1	FALSE
chr22:35804440-35806524	-0.0597358	5.44692	-1.01702	0.309236	0.451437	-6.92646	0.251006	5.29157	2.38307	0.0179063	0.0293791	-4.79138	0.205895	1	FALSE
chr2:242261679-242263785	-0.407989	4.19591	-5.22906	1.83639e-07	2.09175e-06	6.43131	0.451762	3.76604	4.19447	3.78431e-05	0.000109262	0.934473	0.160972	1	FALSE
chr2:70050939-70053018	-0.450926	6.34531	-8.66034	8.02302e-18	4.62893e-16	29.8394	0.222906	6.00853	2.04008	0.0423787	0.0639766	-5.50057	0.0543926	1	FALSE
chr2:74348959-74351064	0.114627	1.41909	0.652723	0.513992	0.646923	-6.15306	-0.0147908	1.48271	-0.0803638	0.936011	0.949878	-7.04529	0.102967	1	FALSE
chr4:1734441-1736549	-0.282791	0.889871	-1.34448	0.178909	0.303597	-5.31948	-0.4904	1.00055	-2.28219	0.023307	0.0372368	-4.33333	0.159432	1	FALSE
chr4:181164729-181166779	-0.813687	3.02429	-7.38212	2.07375e-13	7.9764e-12	20.1108	0.336945	2.44947	2.41887	0.0162738	0.0268939	-4.43404	0.129411	1	FALSE
chr4:48142895-48144944	0.204375	1.67571	1.26476	0.20607	0.339064	-5.66094	-0.156194	1.85724	-0.95193	0.342039	0.403438	-6.71092	0.350385	1	FALSE
chr5:118174165-118176270	-0.110488	3.31191	-1.10418	0.269615	0.41124	-6.30863	0.607495	2.95311	4.92439	1.52708e-06	5.81548e-06	4.13803	0.271208	1	FALSE
chr5:43132380-43134456	1.07093	0.306972	4.01554	6.09544e-05	0.00038154	1.57639	-1.07509	1.38134	-5.53073	7.92899e-08	3.75223e-07	7.376	0.271861	1	TRUE
chr6:108207340-108209410	-0.19301	-1.0304	-0.499897	0.617189	0.734538	-5.51627	-2.59758	0.197958	-7.76984	1.95733e-13	2.37305e-12	19.9975	-0.0625	1	FALSE
chr7:104647334-104649413	-0.38211	-0.985273	-0.992069	0.321254	0.462164	-5.19774	-2.97399	0.313369	-8.73746	3.31483e-16	5.60657e-15	26.1076	0.154617	1	FALSE
chr7:1204135-1206370	-0.116273	2.87141	-1.01821	0.308671	0.451109	-6.26986	0.203033	2.7151	1.57126	0.117369	0.157473	-6.17126	0.0559299	1	FALSE
chr7:44030530-44032703	-0.392949	-1.58242	-0.870183	0.384279	0.525439	-5.17598	-1.9974	-0.785171	-4.64982	5.35058e-06	1.83257e-05	3.7751	0.210263	1	FALSE
chr7:7674717-7676763	-0.108347	5.01934	-1.69026	0.0910954	0.183224	-5.93203	0.453035	4.73723	4.33252	2.12613e-05	6.49454e-05	1.45318	0.218987	1	FALSE
chr8:120805256-120807329	-0.189591	4.44283	-2.59547	0.00949827	0.0304082	-3.87404	0.134451	4.28062	1.2821	0.20098	0.253229	-6.79168	0.294676	1	FALSE
chr8:145266560-145268768	-0.592759	2.94728	-5.28324	1.37221e-07	1.63311e-06	6.9872	0.525923	2.3878	3.69675	0.000267648	0.000641046	-0.653071	0.0693551	1	FALSE
chr9:133583427-133585499	0.0249575	1.26392	0.13505	0.892583	0.927531	-6.30159	0.368194	1.09644	1.76645	0.0785242	0.110393	-5.38278	0.138011	1	FALSE
chr10:114208254-114210432	0.471912	2.82891	4.06751	4.89033e-05	0.000310501	1.39863	0.347532	2.89751	2.79949	0.00551205	0.0100486	-3.5821	0.149805	1	FALSE
chr10:120813116-120815200	-0.442159	0.404401	-1.76407	0.0778353	0.161513	-4.55328	-1.11742	0.749833	-4.66438	5.01333e-06	1.73228e-05	3.55149	0.249425	1	FALSE
chr11:32877567-32879640	-0.165798	5.39632	-2.79478	0.00523085	0.0182187	-3.53997	0.556927	5.03541	5.31769	2.30761e-07	1.0149e-06	5.81371	0.063791	1	FALSE
chr1:31416862-31419005	-0.0506761	4.34373	-0.676829	0.498574	0.632512	-6.9724	0.179077	4.23106	1.71154	0.088205	0.122247	-6.15184	0.11854	1	FALSE
chr1:40426579-40428712	-0.43604	3.10931	-4.10064	4.24391e-05	0.000274716	1.46337	-1.46336	3.62118	-12.8441	2.02788e-29	1.50173e-27	56.0215	0.154266	1	FALSE
chr14:91944491-91946506	-0.14003	0.641643	-0.610296	0.541718	0.671945	-5.92562	0.0647275	0.521451	0.259807	0.795223	0.82943	-6.71856	0.177438	1	FALSE
chr15:32919111-32921150	-0.0906664	5.46253	-1.54841	0.121642	0.225288	-6.25019	0.29406	5.27032	2.7926	0.00562711	0.0102108	-3.75778	0.245745	1	FALSE
chr17:76399842-76402015	0.228566	3.68512	2.5434	0.0110342	0.0342512	-3.80981	0.0402392	3.78069	0.375221	0.70781	0.751996	-7.51537	0.0607652	1	FALSE
chr21:30435530-30437623	-0.0518315	7.5876	-1.03743	0.299628	0.44203	-7.0664	0.346824	7.38847	2.82401	0.00511946	0.0094143	-3.52373	0.211274	1	FALSE
chr2:26507657-26509868	-0.201284	4.60188	-2.86261	0.00423461	0.0151874	-3.18516	0.278066	4.36283	2.66531	0.0081857	0.0143315	-4.10482	0.197939	1	FALSE
chr2:61728625-61730705	-0.0590059	5.5385	-1.02238	0.306696	0.448964	-6.93844	0.236056	5.39042	2.22901	0.0266902	0.0423212	-5.13643	0.188769	1	FALSE
chr2:62101092-62103165	-0.359712	0.97546	-1.75878	0.0787302	0.162987	-4.72686	-0.167017	0.887688	-0.751863	0.452831	0.513558	-6.58294	0.150184	1	FALSE
chr2:62108196-62110247	-0.204071	1.18669	-1.07333	0.28322	0.424431	-5.72662	-0.00561988	1.08885	-0.0269628	0.978511	0.982455	-6.92446	0.152673	1	FALSE
chr2:85549221-85551318	-0.141267	4.31423	-1.8725	0.0612476	0.135121	-5.44924	-0.80075	4.64322	-7.64858	4.2252e-13	4.9264e-12	18.7406	0.232341	1	FALSE
chr3:121210694-121212763	-0.113775	3.26605	-1.1223	0.261837	0.403515	-6.27591	0.0900079	3.16678	0.776184	0.438364	0.499633	-7.20731	0.103814	1	FALSE
chr4:84031195-84033349	-0.901419	1.12783	-4.55456	5.48656e-06	4.49424e-05	3.74453	-1.152	1.25325	-5.63006	4.76828e-08	2.34675e-07	7.89956	0.170603	1	FALSE
chr6:35803416-35805488	-0.880254	0.935781	-4.18422	2.95449e-05	0.000201057	2.20455	-0.822637	0.922343	-3.70672	0.000257858	0.000621946	-0.221217	0.137566	1	FALSE
chr7:102183736-102185815	0.266003	1.01089	1.31327	0.189205	0.31684	-5.39294	-0.83999	1.56496	-4.6142	6.27008e-06	2.13416e-05	3.12576	0.0919564	1	FALSE
chr9:68420439-68422465	-0.159737	1.24462	-0.857092	0.391471	0.53144	-5.94702	-0.571957	1.45419	-3.05467	0.00249345	0.00492577	-2.46903	0.111814	1	FALSE
chr12:122990728-122992846	0.241526	6.14366	4.55974	5.35388e-06	4.42654e-05	2.82222	0.865217	5.83218	7.94386	6.40772e-14	8.24279e-13	20.6317	0.225591	1	FALSE
chr12:133346447-133348502	-0.721097	4.35445	-9.56204	2.53559e-21	2.32051e-19	38.27	-0.121105	4.05619	-1.14967	0.251365	0.308023	-6.9438	0.0967994	1	FALSE
chr1:29518554-29520738	-0.290501	2.94356	-2.59604	0.0094824	0.0303941	-3.47283	0.470883	2.56301	3.4778	0.00059479	0.00133694	-1.44678	0.111441	1	FALSE
chr1:44136921-44139057	-0.359574	6.14649	-6.79842	1.30156e-11	3.67484e-10	15.4997	0.146567	5.89353	1.35112	0.177863	0.228371	-6.66462	0.0775326	1	FALSE
chr15:32912839-32914915	-0.421768	0.417715	-1.69857	0.0895176	0.180669	-4.66749	-0.731475	0.56412	-2.95941	0.00337397	0.00645127	-2.49252	0.0835157	1	FALSE
chr17:41297390-41299587	-0.4101	1.58135	-2.46104	0.0139166	0.0416869	-3.46267	-0.209731	1.47905	-1.13403	0.257852	0.314426	-6.40789	0.0640036	1	FALSE
chr19:12742409-12744556	0.0753946	2.24353	0.553957	0.579655	0.700229	-6.45813	-0.383223	2.47204	-2.77601	0.00591334	0.0106877	-3.53968	0.110286	1	FALSE
chr19:13052056-13054132	-0.522552	2.53264	-4.14412	3.51805e-05	0.000232841	1.77123	0.190056	2.17483	1.26751	0.206138	0.258838	-6.4518	0.0916256	1	FALSE
chr19:20011681-20013737	-0.0279122	3.90381	-0.331004	0.740667	0.826475	-7.02763	0.350028	3.71504	3.24165	0.00134763	0.00279948	-2.42403	0.215551	1	FALSE
chr19:20041911-20043975	-0.414893	1.12614	-2.13393	0.0329402	0.082172	-4.06584	-0.371943	1.10607	-1.79439	0.0739425	0.104587	-5.33927	0.103048	1	FALSE
chr19:20048177-20050341	1.04608	0.293834	3.91424	9.29713e-05	0.000544693	1.20089	-0.455632	1.04134	-2.14971	0.0325243	0.0504339	-4.63214	0.113973	1	TRUE
chr19:53451301-53453357	0.392694	4.07951	4.86097	1.23618e-06	1.16341e-05	4.61485	0.28267	4.13452	2.6877	0.00767087	0.0135339	-4.03944	0.0972509	1	FALSE
chr22:31830465-31832675	0.0190614	2.35936	0.144562	0.885068	0.923337	-6.6297	0.238008	2.24814	1.61749	0.107017	0.14509	-5.9708	0.150087	1	FALSE
chr5:174955175-174957221	-0.334126	4.88217	-5.05736	4.54083e-07	4.70756e-06	5.40929	0.476076	4.48004	4.56224	7.88925e-06	2.62019e-05	2.40314	0.0963954	1	FALSE
chr5:42964242-42966364	-0.00408736	1.49787	-0.0239127	0.980924	0.986126	-6.38583	-0.662698	1.82409	-3.95451	9.956e-05	0.000263315	0.426219	0.127082	1	FALSE
chr6:99874859-99876945	0.462069	-0.173327	1.51738	0.129291	0.235834	-4.78262	-1.52394	0.833846	-6.38016	8.34681e-10	5.8194e-09	11.9067	0.0809955	1	FALSE
chr7:97597580-97599691	-0.148733	2.25882	-1.09781	0.272388	0.413805	-6.02137	-0.120503	2.24419	-0.820124	0.412916	0.474576	-6.93659	0.131738	1	FALSE
chr10:1044643-1046752	-0.0953861	4.84844	-1.43478	0.151467	0.267816	-6.29362	0.227166	4.68861	2.18332	0.0299292	0.0468874	-5.25099	0.155093	1	FALSE
chr1:100653796-100655870	0.264388	2.76037	2.23611	0.0254274	0.0672391	-4.28104	0.553502	2.61695	4.13065	4.91594e-05	0.000138863	0.889917	0.0974227	1	FALSE
chr1:154179660-154181827	-0.235692	7.6186	-4.72106	2.46812e-06	2.14749e-05	3.51307	0.444059	7.27842	3.64785	0.000320964	0.000756184	-0.972766	0.133745	1	FALSE
chr1:155898786-155900881	0.19992	4.1084	2.50334	0.0123624	0.0375829	-4.02217	0.0747698	4.17037	0.713311	0.476309	0.537516	-7.35419	0.0633162	1	FALSE
chr1:19658856-19660928	0.820494	0.697009	3.54391	0.00040105	0.00199468	-0.127766	-0.632415	1.42441	-3.34896	0.000934547	0.00200273	-1.55763	0.0698848	1	FALSE
chr1:40641191-40643253	0.474789	-0.158542	1.56345	0.118067	0.221101	-4.71958	-1.98014	1.07258	-8.60178	8.309e-16	1.37149e-14	25.3341	0.207026	1	FALSE
chr1:44309709-44311756	-0.146119	0.834509	-0.681773	0.495442	0.630649	-5.94537	-2.03062	1.7626	-10.9104	5.65032e-23	2.34574e-21	41.4987	0.176947	1	FALSE
chr15:32849617-32851874	0.479879	0.181791	1.76411	0.0778282	0.161513	-4.49146	-0.765592	0.810253	-3.31152	0.00106298	0.00224734	-1.50212	0.0611669	1	FALSE
chr16:22298367-22300410	-0.137857	2.78589	-1.17707	0.239272	0.378218	-6.07317	0.0892225	2.67282	0.683505	0.494912	0.555307	-7.15693	0.18483	1	FALSE
chr16:591605-593705	-0.0910261	1.08364	-0.464634	0.642232	0.749021	-6.15001	-1.81583	1.92814	-10.5733	6.94977e-22	2.44133e-20	39.0097	0.235546	1	FALSE
chr16:70609873-70611889	0.517825	2.53922	4.10317	4.19813e-05	0.000272416	1.60558	0.156189	2.72009	1.21144	0.226853	0.281662	-6.67036	0.104582	1	FALSE
chr19:12301575-12303647	-0.302277	0.555647	-1.27355	0.202936	0.335084	-5.30201	-0.385692	0.592951	-1.57926	0.115524	0.155165	-5.54044	0.159783	1	FALSE
chr1:92864900-92867091	0.790269	2.83836	6.76957	1.58401e-11	4.36599e-10	15.8518	0.546153	2.9597	4.44883	1.29343e-05	4.1066e-05	2.08252	0.156869	1	FALSE
chr19:4653537-4655601	-0.255129	2.81359	-2.1947	0.0282717	0.0729768	-4.38721	0.274238	2.54832	2.02572	0.0438414	0.066003	-5.31844	0.144048	1	FALSE
chr20:47259340-47261418	-0.18657	4.46579	-2.5687	0.0102624	0.032463	-3.94827	0.131225	4.30823	1.25723	0.209827	0.263003	-6.82398	0.185185	1	FALSE
chr2:96494454-96496519	-0.102155	-0.140955	-0.34769	0.7281	0.817765	-5.81516	-1.66894	0.708433	-6.62015	2.12699e-10	1.64632e-09	13.2523	0.447651	1	FALSE
chr3:133342878-133345036	-0.0432891	4.34616	-0.578546	0.562945	0.688188	-7.0344	0.516007	4.06484	4.8333	2.3289e-06	8.57686e-06	3.58876	0.257568	1	FALSE
chr3:44790321-44792554	-0.0210667	5.50744	-0.362764	0.71681	0.809191	-7.38762	0.673846	5.16069	6.40488	7.2618e-10	5.115e-09	11.4315	0.211492	1	FALSE
chr5:126164179-126166279	-0.224661	-0.0452101	-0.775453	0.438141	0.578521	-5.60603	-1.06756	0.355656	-3.96514	9.5473e-05	0.000253977	0.859475	0.152083	1	FALSE
chr5:137216097-137218270	0.318255	1.865	2.08444	0.0372156	0.0912006	-4.37223	0.578804	1.733	3.35335	0.000920443	0.0019765	-1.62597	0.233925	1	FALSE
chr5:150650380-150652557	-0.72761	1.33963	-3.99142	6.74593e-05	0.000416365	1.39097	-0.471422	1.21515	-2.34733	0.0196781	0.0319041	-4.24994	0.152727	1	FALSE
chr10:81481248-81483388	0.174168	2.7222	1.45942	0.144569	0.258026	-5.68789	0.336444	2.64038	2.54654	0.0114717	0.0194148	-4.17611	0.118432	1	FALSE
chr12:123943148-123945267	0.115653	1.72637	0.728886	0.466136	0.602887	-6.19935	0.0494643	1.75546	0.29251	0.770136	0.806949	-7.09003	0.0893956	1	FALSE
chr1:21498772-21500828	0.643605	-0.776304	1.76412	0.0778261	0.161513	-4.29849	-1.93931	0.601323	-7.17555	7.92592e-12	7.86849e-11	16.4531	0.127557	1	FALSE
chr1:236019338-236021450	-0.553976	1.07489	-2.79173	0.00528022	0.0183426	-2.48954	-1.95496	1.769	-10.6822	3.09841e-22	1.13195e-20	39.8212	0.133725	1	FALSE
chr14:23441109-23443150	0.220535	4.35844	2.95022	0.00320329	0.011974	-2.8736	0.352875	4.28861	3.36794	0.000875075	0.00188796	-2.05324	0.126886	1	FALSE
chr16:75478310-75480484	-0.0964694	4.54523	-1.3541	0.17582	0.300236	-6.33738	0.12519	4.43329	1.201	0.230872	0.285464	-6.89516	0.19015	1	FALSE
chr18:12321135-12323180	-0.810267	0.33713	-3.13266	0.00175119	0.00715026	-1.38448	-1.89747	0.864924	-7.79351	1.68295e-13	2.07715e-12	20.1682	0.0662941	1	FALSE
chr19:10611359-10613495	-0.260617	1.39621	-1.47365	0.140695	0.252301	-5.29948	0.421529	1.05067	1.99579	0.0470264	0.0701046	-4.94712	0.134641	1	FALSE
chr19:18683910-18685987	-0.22573	9.73643	-4.59857	4.45346e-06	3.76417e-05	2.92768	0.668996	9.28852	4.61011	6.38502e-06	2.17059e-05	2.90979	0.236979	1	FALSE
chr19:5595484-5597571	-0.0486612	3.1497	-0.462966	0.643427	0.749629	-6.75762	0.181991	3.03415	1.52281	0.129052	0.171819	-6.32468	0.193683	1	FALSE
chr19:58032093-58034271	1.35023	0.836813	5.96871	2.70999e-09	4.76312e-08	10.8463	0.13518	1.46222	0.72584	0.468606	0.530132	-6.7819	0.180643	1	TRUE
chr21:11185672-11187838	-0.467296	1.12881	-2.40313	0.0163234	0.0474505	-3.47683	-1.35398	1.57368	-7.25985	4.74015e-12	4.84628e-11	16.8004	0.0881704	1	FALSE
chr22:31358499-31360614	-0.952696	-0.0284292	-3.29216	0.00100725	0.00441859	-0.876566	-1.61533	0.330429	-5.59412	5.73598e-08	2.79158e-07	7.92512	0.137571	1	FALSE
chr3:179301240-179303326	-0.336449	0.858174	-1.57803	0.114677	0.216467	-4.98074	-0.10944	0.746916	-0.472736	0.636808	0.690737	-6.70998	0.320714	1	FALSE
chr6:117883640-117885802	-0.141095	5.74266	-2.53386	0.0113386	0.0349508	-4.29458	0.312486	5.51637	2.93944	0.0035914	0.006825	-3.34055	0.114613	1	FALSE
chr6:41895757-41897917	-0.269916	2.64691	-2.21667	0.02673	0.0698243	-4.2967	-0.23547	2.63212	-1.77666	0.0768234	0.10828	-5.81099	0.117022	1	FALSE
chr11:73014270-73016335	0.514455	0.612277	2.1917	0.0284874	0.0733324	-3.80229	-0.627845	1.19249	-3.09082	0.00221874	0.00445047	-2.28686	0.115073	1	FALSE
chr12:100419653-100421731	0.834726	2.41664	6.32957	2.87669e-10	6.1202e-09	13.0564	0.427108	2.61945	3.20628	0.0015173	0.00312586	-2.33119	0.085026	1	FALSE
chr12:110816938-110819109	-0.0740063	0.941219	-0.361332	0.71788	0.809369	-6.14857	-0.501983	1.17109	-2.48015	0.013783	0.0230417	-3.93321	0.0936455	1	FALSE
chr16:23518490-23520606	0.185309	-1.00785	0.476919	0.633459	0.744883	-5.52069	-1.86106	0.0165468	-5.64603	4.39122e-08	2.17183e-07	8.22604	0.301152	1	FALSE
chr16:54283795-54285879	-0.706617	1.32823	-3.85855	0.00011678	0.000665097	0.888228	-0.990595	1.45739	-5.20279	4.05298e-07	1.69804e-06	5.78323	0.169114	1	FALSE
chr17:44420460-44422563	-0.123841	-1.52802	-0.278699	0.780498	0.855261	-5.47249	-0.615581	-1.2817	-1.28368	0.200425	0.252722	-5.32928	0.102267	1	FALSE
chr17:79672307-79674515	-0.213046	5.22576	-3.46855	0.000531617	0.00256064	-1.40406	0.642911	4.79779	6.15341	2.94277e-09	1.85361e-08	10.0571	0.239778	1	FALSE
chr19:11980296-11982407	0.37712	1.23602	2.00701	0.0448503	0.105526	-4.34761	-0.237744	1.54152	-1.31855	0.18851	0.240129	-6.20494	0.110788	1	FALSE
chr19:22867599-22869729	0.0859273	2.73971	0.723792	0.469257	0.605449	-6.48498	-0.061633	2.81301	-0.481794	0.630368	0.685474	-7.3127	0.0139778	1	FALSE
chr19:2881263-2883295	-0.292888	1.27497	-1.58825	0.112348	0.213132	-5.09186	0.212171	1.01788	0.988964	0.323624	0.384531	-6.41626	0.0720839	1	FALSE
chr19:51305657-51307807	-0.532199	2.50096	-4.18918	2.89096e-05	0.000197239	1.9615	-0.474098	2.47371	-3.42696	0.00071201	0.00156825	-1.59656	0.179434	1	FALSE
chr19:58813588-58815750	-0.252437	2.10111	-1.78292	0.0747136	0.156627	-5.01127	0.198196	1.87573	1.2114	0.226872	0.281662	-6.43492	0.0818811	1	FALSE
chr21:44262581-44264685	-0.168954	2.48238	-1.32415	0.185567	0.311903	-5.80937	0.136336	2.32941	0.94991	0.343063	0.404472	-6.84519	0.117499	1	FALSE
chr3:48728435-48730445	0.13713	4.39664	1.85337	0.06394	0.139784	-5.50366	0.343933	4.29436	3.28223	0.00117473	0.0024627	-2.32792	0.188803	1	FALSE
chr4:2229158-2231262	-0.292336	2.09905	-2.06254	0.039253	0.0950525	-4.48303	0.0496179	1.92808	0.308083	0.758272	0.796533	-7.13415	0.145007	1	FALSE
chr5:169134669-169136834	-0.0462555	4.27639	-0.607018	0.543891	0.673539	-6.99951	-0.126257	4.3167	-1.20528	0.229219	0.283934	-6.8884	0.161513	1	FALSE
chr5:44814653-44816839	-0.0872566	5.77985	-1.57604	0.115135	0.217023	-6.26257	0.336823	5.56846	3.16047	0.00176654	0.0036041	-2.68699	0.200093	1	FALSE
chr6:111595742-111597799	0.266966	1.16446	1.39224	0.163966	0.285354	-5.33925	-0.983289	1.78624	-5.76206	2.40158e-08	1.28022e-07	8.43108	0.0852581	1	FALSE
chr6:74133669-74135781	0.188686	6.14256	3.56514	0.00037008	0.00186021	-1.20801	0.508527	5.98272	4.64982	5.35049e-06	1.83257e-05	2.8193	0.12494	1	FALSE
chr10:21959500-21961634	-0.107668	3.55891	-1.15809	0.246933	0.387101	-6.32022	0.292608	3.35815	2.5941	0.0100357	0.0171647	-4.21291	0.138814	1	FALSE
chr1:100589039-100591216	-0.0649881	0.552841	-0.274014	0.784096	0.85716	-6.0357	-0.910538	0.952801	-4.10871	5.37455e-05	0.000150422	1.24206	0.147558	1	FALSE
chr1:1343998-1346051	0.162776	2.1081	1.15058	0.250009	0.390768	-5.92165	0.0327779	2.1732	0.218727	0.827039	0.856743	-7.22877	0.15065	1	FALSE
chr1:154420826-154422917	-0.0135228	3.06724	-0.125473	0.900159	0.931756	-6.83108	-1.58041	3.84894	-14.2294	3.60295e-34	4.70099e-32	66.8794	0.226829	1	FALSE
chr1:229441641-229443738	0.148331	1.14072	0.767662	0.442756	0.581721	-5.9831	0.0872625	1.172	0.430306	0.667338	0.716943	-6.85979	0.249481	1	FALSE
chr12:69245422-69247569	-0.481009	3.23995	-4.69181	2.84533e-06	2.45179e-05	4.00607	-0.209743	3.10385	-1.78072	0.0761564	0.107506	-5.91887	0.126935	1	FALSE
chr1:31419800-31421968	0.0369006	1.32093	0.2032	0.838994	0.891127	-6.30735	-0.358198	1.51167	-1.96393	0.0506313	0.074626	-5.15044	0.177465	1	FALSE
chr13:41511036-41513149	0.0501257	1.7028	0.314839	0.752909	0.835027	-6.40692	-0.217499	1.84816	-1.31237	0.190583	0.242207	-6.30311	0.1074	1	FALSE
chr15:30386618-30388691	-0.0944717	0.808795	-0.438873	0.660789	0.764821	-6.07147	0.212233	0.661488	0.8885	0.375114	0.436624	-6.40385	0.201814	1	FALSE
chr16:18797325-18799400	-0.203512	8.68275	-4.16404	3.22634e-05	0.000216777	1.02421	0.284532	8.43862	2.11556	0.0353574	0.0543654	-5.14444	0.200018	1	FALSE
chr16:21434142-21436239	0.0337911	-0.427266	0.103051	0.91793	0.944625	-5.76578	-0.855218	0.005362	-2.80668	0.00539429	0.00987331	-2.73811	0.146186	1	FALSE
chr16:29675400-29677651	-0.0843968	5.81047	-1.53152	0.125759	0.23114	-6.33616	-1.48599	6.51125	-12.9823	6.8668e-30	5.22639e-28	57.1005	0.161905	1	FALSE
chr18:690470-692578	-0.480355	3.60863	-5.22115	1.91584e-07	2.16368e-06	6.52254	-0.195313	3.46609	-1.76439	0.0788711	0.110767	-6.00814	0.162485	1	FALSE
chr19:23522913-23525137	-0.181267	1.06371	-0.914413	0.360583	0.502901	-5.84011	-0.673982	1.30926	-3.44704	0.000663353	0.00147412	-1.20903	0.0683962	1	FALSE
chr5:64963613-64965718	-0.16126	3.93401	-1.92877	0.0538655	0.122292	-5.24309	0.698045	3.50432	6.23165	1.91187e-09	1.25025e-08	10.539	0.185294	1	FALSE
chr6:150145949-150147967	-0.351821	2.2852	-2.61358	0.00901041	0.029092	-3.26379	-0.0613613	2.14578	-0.404855	0.685925	0.732152	-7.16232	0.195431	1	FALSE
chr7:102304863-102306936	0.178468	0.260007	0.680689	0.496128	0.630917	-5.75972	-0.986862	0.858002	-4.32429	2.20134e-05	6.67958e-05	2.11401	0.103398	1	FALSE
chr8:94730190-94732260	-0.193821	3.72739	-2.18853	0.0287179	0.073854	-4.6568	0.309306	3.47806	2.79308	0.00561907	0.0102029	-3.70726	0.144241	1	FALSE
chr11:43877556-43879616	-0.546622	5.42755	-9.2376	5.01241e-20	4.03119e-18	35.0863	-0.12282	5.21567	-1.16925	0.2434	0.298798	-6.92388	0.128383	1	FALSE
chr11:64074388-64076607	0.0255332	2.90438	0.225662	0.821481	0.878763	-6.76564	-0.0636289	2.9445	-0.521123	0.602736	0.659807	-7.32548	0.144742	1	FALSE
chr12:117466544-117468668	-0.155183	2.46223	-1.21087	0.226053	0.363162	-5.94646	0.407126	2.18367	2.70782	0.00723359	0.0128618	-3.6395	0.209609	1	FALSE
chr1:40634125-40636233	0.185941	-0.0045355	0.646188	0.518214	0.649432	-5.69703	-2.08571	1.13834	-9.18035	1.57015e-17	3.2106e-16	29.2105	0.14966	1	FALSE
chr16:69355728-69357889	-0.293102	4.41825	-3.98495	6.93135e-05	0.000422192	0.680155	-0.0155447	4.27871	-0.148824	0.881811	0.901671	-7.60107	0.119826	1	FALSE
chr19:11939720-11941830	0.522693	1.99662	3.53854	0.000409248	0.00203017	-0.398897	-0.856021	2.69038	-6.49234	4.42408e-10	3.21636e-09	12.1125	0.111783	1	FALSE
chr19:57815153-57817349	-0.101644	4.37398	-1.36848	0.171278	0.295369	-6.27683	0.264708	4.18967	2.52016	0.012345	0.0207773	-4.46537	0.10233	1	FALSE
chr20:17941909-17944121	-0.167826	3.3912	-1.71883	0.0857612	0.175017	-5.47308	-1.9116	4.26505	-17.1345	3.07417e-44	9.35914e-42	89.9343	0.128463	1	FALSE
chr20:3087891-3089980	0.199571	1.26453	1.07553	0.282233	0.423717	-5.74696	-0.0283483	1.37338	-0.148677	0.881926	0.901671	-7.00378	0.0992018	1	FALSE
chr5:179148149-179150178	-0.21779	6.65386	-4.25753	2.13874e-05	0.000150563	1.46045	-0.656393	6.873	-5.59281	5.77444e-08	2.80531e-07	7.26204	0.134824	1	FALSE
chr7:157026724-157028738	-0.498781	2.38037	-3.79539	0.000150708	0.000843835	0.439436	0.148524	2.06139	0.958441	0.338753	0.40008	-6.76129	0.12437	1	FALSE
chr7:5364479-5366564	0.270219	1.53966	1.59579	0.110655	0.210825	-5.15674	-0.979983	2.16241	-6.40765	7.14937e-10	5.04878e-09	11.7642	0.118271	1	FALSE
chr7:6011505-6013711	-0.331859	1.79928	-2.13871	0.0325505	0.0815761	-4.24605	0.18686	1.53957	1.03121	0.303426	0.363846	-6.53503	0.118107	1	FALSE
chr8:30043721-30045861	-0.0559548	0.996871	-0.276341	0.782307	0.856183	-6.18556	-0.196972	1.0652	-0.938682	0.348788	0.409862	-6.48118	0.148768	1	FALSE
chr9:19374166-19376278	-0.0803456	5.01654	-1.25266	0.210439	0.344544	-6.57276	0.571221	4.69067	5.43435	1.29051e-07	5.94287e-07	6.37375	0.141879	1	FALSE
chr1:100488992-100491095	-0.113762	4.27202	-1.49146	0.135961	0.245869	-6.07581	0.246761	4.09285	2.34117	0.0199989	0.0323668	-4.88919	0.17815	1	FALSE
chr1:113205223-113207269	-0.0681563	0.185459	-0.254351	0.799244	0.863679	-5.92616	-0.959555	0.64179	-3.92052	0.000113768	0.000296315	0.624201	0.107337	1	FALSE
chr1:155929021-155931177	-0.540756	2.38829	-4.11823	3.93465e-05	0.000256574	1.695	0.387511	1.92508	2.39221	0.0174763	0.0287597	-4.35165	0.136981	1	FALSE
chr1:235881379-235883511	-0.768072	2.25605	-5.60259	2.32889e-08	3.32306e-07	8.8091	0.0324512	1.85458	0.197678	0.843455	0.871443	-7.14226	0.125339	1	FALSE
chr14:35241062-35243134	-0.0231929	5.99778	-0.431954	0.66581	0.769625	-7.43835	0.255828	5.85815	2.36356	0.0188553	0.0307156	-4.81044	0.134115	1	FALSE
chr16:19624930-19626995	-0.203293	1.20495	-1.0805	0.280018	0.421297	-5.72889	0.0834205	1.06331	0.398964	0.690256	0.736201	-6.84257	0.211266	1	FALSE
chr19:16660359-16662541	-0.452352	3.85298	-5.27706	1.41876e-07	1.68098e-06	6.75846	-0.330368	3.79043	-3.08045	0.00229454	0.00457709	-2.92138	0.144489	1	FALSE
chr19:36382007-36384226	0.398747	0.688731	1.75418	0.0795153	0.164485	-4.64715	0.0646207	0.862552	0.289792	0.772213	0.808816	-6.81635	0.125149	1	FALSE
chr19:52869438-52871661	0.297906	3.02404	2.72375	0.00649675	0.0217707	-3.15785	0.285164	3.02754	2.37929	0.0180869	0.0296578	-4.67384	0.130075	1	FALSE
chr21:11174463-11176650	-0.204969	0.815846	-0.948949	0.342733	0.48281	-5.72975	-1.75147	1.58197	-9.18672	1.50202e-17	3.09438e-16	29.2193	0.134734	1	FALSE
chr2:201753826-201756011	-0.121545	2.64515	-0.996756	0.318974	0.460085	-6.22732	0.00480101	2.58378	0.0358998	0.971391	0.976379	-7.36533	0.0976598	1	FALSE
chr2:65486455-65488465	-0.214	6.6	-4.17483	3.07808e-05	0.000208398	1.11462	0.388272	6.29913	3.47425	0.000602339	0.00135279	-1.6423	0.11531	1	FALSE
chr5:138658333-138660535	-0.0485537	7.49318	-0.969656	0.332307	0.472131	-7.13202	0.540898	7.19927	4.46335	1.21474e-05	3.89286e-05	2.12656	0.153337	1	FALSE
chr5:79922329-79924432	-0.0657551	7.49323	-1.31322	0.189221	0.31684	-6.74085	0.812094	7.05334	6.78863	7.98497e-11	6.6501e-10	13.7032	0.13077	1	FALSE
chr7:128294670-128296804	0.0769368	1.97087	0.523125	0.600931	0.720683	-6.39882	-1.09822	2.551	-7.90065	8.46661e-14	1.079e-12	20.5461	0.0915203	1	FALSE
chr9:33034140-33036226	0.0969517	6.63548	1.89365	0.0583804	0.130532	-5.79046	0.699241	6.33485	6.20897	2.16734e-09	1.3973e-08	10.4207	0.114531	1	FALSE
chr9:33313419-33315596	0.0756125	3.90389	0.896189	0.370233	0.511237	-6.6827	0.253922	3.81393	2.36701	0.0186844	0.0305096	-4.81216	0.187348	1	FALSE
chr9:95191768-95193912	-0.119223	0.897739	-0.57061	0.568313	0.69252	-6.03601	0.121382	0.796308	0.532263	0.59501	0.653438	-6.69524	0.115201	1	FALSE
chr1:165880417-165882606	-0.158881	3.89039	-1.8776	0.0605455	0.134078	-5.32817	0.282719	3.66857	2.60708	0.00967299	0.0165754	-4.21652	0.106677	1	FALSE
chr1:205695189-205697271	-0.575527	6.27699	-10.9724	1.99715e-27	3.53362e-25	52.4798	0.836457	5.57117	7.80633	1.55052e-13	1.93111e-12	19.7486	0.157756	1	FALSE
chr13:50615142-50617218	-0.300263	3.05015	-2.77693	0.00552601	0.0190468	-3.02361	-0.0942525	2.95202	-0.776986	0.437892	0.499302	-7.16122	0.107955	1	FALSE
chr13:53202935-53205103	-0.293815	1.36341	-1.64135	0.100843	0.197477	-5.03524	0.0642962	1.19023	0.318121	0.750655	0.790467	-6.90604	0.0521065	1	FALSE
chr1:40742372-40744530	-0.233075	1.66266	-1.44417	0.14881	0.264196	-5.42515	-0.94772	2.02032	-5.96586	8.14611e-09	4.75913e-08	9.42502	0.114318	1	FALSE
chr1:46053433-46055510	-0.421285	0.958654	-2.0442	0.0410327	0.0981972	-4.1994	-0.0253538	0.767174	-0.110196	0.912341	0.927575	-6.82088	0.14362	1	FALSE
chr17:35971194-35973417	-0.0617448	3.57299	-0.666872	0.504912	0.638416	-6.76875	0.199809	3.44211	1.79419	0.0739742	0.104587	-5.95025	0.141702	1	FALSE
chr6:34387539-34389619	-0.241241	9.5112	-4.93282	8.60567e-07	8.39686e-06	4.51339	0.47667	9.15184	3.32994	0.000997855	0.00212772	-1.87613	0.108964	1	FALSE
chr1:1418678-1420775	-0.277007	1.98185	-1.89023	0.058836	0.131329	-4.78663	-0.46874	2.06937	-2.99271	0.00303806	0.00588936	-2.82439	0.151027	1	FALSE
chr1:150280450-150282613	-0.367143	5.9887	-6.81964	1.12597e-11	3.33999e-10	15.6592	0.72554	5.44219	6.79852	7.53486e-11	6.31362e-10	13.6602	0.0737735	1	FALSE
chr12:98989560-98991676	-0.302719	6.29758	-5.80198	7.33096e-09	1.15126e-07	9.22674	0.231827	6.03007	2.11871	0.035088	0.0539816	-5.33807	0.178732	1	FALSE
chr1:40728748-40730927	-0.511839	2.38112	-3.90485	9.66327e-05	0.000562419	0.851961	-1.61322	2.94533	-12.3496	9.57384e-28	6.72623e-26	52.2614	0.0820715	1	FALSE
chr16:46612482-46614699	-0.0493296	3.61532	-0.53977	0.589401	0.710386	-6.85769	0.181472	3.50263	1.64664	0.100871	0.137505	-6.20854	0.111951	1	FALSE
chr19:16233161-16235370	-0.502879	2.43447	-3.89244	0.000101687	0.000586689	0.793629	-0.522158	2.44778	-3.74588	0.000222567	0.000542558	-0.499306	0.12163	1	FALSE
chr19:42731735-42733933	0.269489	2.65232	2.21057	0.0271506	0.0706631	-4.30894	0.276463	2.64256	2.09014	0.0376018	0.0574617	-5.21395	0.100468	1	FALSE
chr2:44168995-44171032	-0.300796	5.47822	-5.14923	2.80711e-07	3.06588e-06	5.7658	-0.290069	5.47292	-2.73496	0.00667921	0.0119381	-3.90625	0.189786	1	FALSE
chr5:14714305-14716449	0.214957	1.76583	1.36891	0.171144	0.295328	-5.55389	-0.387647	2.06452	-2.50212	0.012976	0.021799	-4.13131	0.0769785	1	FALSE
chr7:56011785-56013873	0.333923	1.90033	2.2101	0.027183	0.0706631	-4.11757	0.603005	1.76707	3.52752	0.000497817	0.00113385	-1.06362	0.185019	1	FALSE
chr1:109644229-109646323	-0.346258	0.897424	-1.64613	0.0998555	0.196308	-4.88711	-0.524365	0.989152	-2.4324	0.0156918	0.0260263	-3.98565	0.0723349	1	FALSE
chr11:118879578-118881839	-0.0699055	0.559771	-0.295381	0.767726	0.845805	-6.03196	0.882422	0.0526628	2.90248	0.00402804	0.00759066	-2.48022	0.150286	1	FALSE
chr1:205697977-205700110	-0.501312	1.40248	-2.83269	0.00465066	0.0164791	-2.4597	-0.352791	1.33111	-1.82492	0.0691906	0.0985867	-5.35424	0.23696	1	FALSE
chr5:69742622-69744666	1.16316	-0.344952	3.54372	0.000401341	0.00199468	-0.0900657	0.715281	-0.110543	2.24359	0.0257229	0.0408585	-4.06192	0.071841	1	TRUE
chr7:99074297-99076496	-0.0619604	1.21815	-0.330266	0.741225	0.826475	-6.24312	-0.888084	1.63016	-4.97929	1.18071e-06	4.58038e-06	4.70818	0.272102	1	FALSE
chr9:36677507-36679657	-0.500502	3.2241	-4.86816	1.19245e-06	1.12625e-05	4.84257	0.229535	2.86629	1.84605	0.0660505	0.094654	-5.74513	0.251774	1	FALSE
chr1:153611717-153613775	-0.649264	1.84488	-4.20953	2.64415e-05	0.00018245	2.17204	-1.59225	2.31901	-10.4701	1.48881e-21	5.09917e-20	38.2143	0.17893	1	FALSE
chr15:42045147-42047306	-0.0792104	3.04631	-0.730591	0.465094	0.602313	-6.56912	-0.288583	3.15209	-2.48222	0.013705	0.0229254	-4.459	0.114629	1	FALSE
chr15:65959662-65961820	0.118524	5.55754	2.05915	0.0395769	0.0956622	-5.34884	0.232989	5.50009	2.19449	0.0291076	0.0458361	-5.20711	0.313373	1	FALSE
chr17:43020735-43022784	0.30891	-0.261676	0.987806	0.323338	0.464109	-5.36843	-1.32413	0.523908	-5.03983	8.86907e-07	3.52192e-06	5.25746	0.0964503	1	FALSE
chr20:30786527-30788627	-0.282713	0.989812	-1.40031	0.161538	0.282239	-5.28229	-1.28009	1.50349	-6.74511	1.03003e-10	8.42471e-10	13.8061	0.1652	1	FALSE
chr5:148926507-148928582	-0.157477	1.16894	-0.831357	0.405847	0.545696	-5.9527	-1.06563	1.63672	-5.8634	1.40757e-08	7.80714e-08	8.99108	0.158063	1	FALSE
chr6:74129736-74131855	-0.484945	1.22169	-2.573	0.0101359	0.0321012	-3.09252	-0.26849	1.11926	-1.30014	0.194733	0.246524	-6.09608	0.128057	1	FALSE
chr7:18335272-18337332	-0.577137	-0.714247	-1.61082	0.107337	0.205684	-4.53866	-3.19731	0.59461	-10.0403	3.45411e-20	9.85861e-19	34.9966	0.0628177	1	FALSE
chr12:72186808-72188944	-0.0660402	1.2574	-0.357157	0.721003	0.811854	-6.24816	0.285334	1.09175	1.36498	0.17347	0.223045	-6.00051	0.140263	1	FALSE
chr1:40515145-40517259	-0.0718946	1.99914	-0.493518	0.621687	0.738131	-6.42284	-2.13049	3.02492	-15.9229	4.87471e-40	9.54051e-38	80.3503	0.0646325	1	FALSE
chr16:30082317-30084410	0.13185	0.292946	0.506189	0.612766	0.73081	-5.86278	-0.994964	0.842909	-4.33058	2.14363e-05	6.5407e-05	2.14318	0.0924026	1	FALSE
chr19:11764895-11767083	0.133398	1.42312	0.760018	0.447311	0.586254	-6.08	0.0865702	1.44915	0.465443	0.642014	0.695579	-6.92996	0.0689628	1	FALSE
chr5:70329844-70332060	-0.187574	2.12122	-1.3382	0.180945	0.306073	-5.70145	0.655299	1.72347	3.76394	0.00020788	0.000508563	-0.235296	0.102721	1	FALSE
chr10:30599679-30601748	-0.635587	2.19538	-4.57689	4.93662e-06	4.12006e-05	3.6907	0.275222	1.7455	1.61533	0.107483	0.145578	-5.83003	0.0516232	1	FALSE
chr11:64505001-64507197	-0.0452709	4.5177	-0.631287	0.527907	0.660568	-7.04484	-0.0930339	4.54152	-0.894961	0.371657	0.432968	-7.21638	0.201139	1	FALSE
chr1:40637344-40639379	-0.268135	-0.0724437	-0.913307	0.361164	0.502901	-5.487	-2.65987	1.12804	-10.8876	6.69975e-23	2.7399e-21	41.2813	0.162499	1	FALSE
chr1:43169550-43171738	0.420661	1.25504	2.24786	0.0246667	0.065606	-3.85561	-1.29129	2.1165	-8.17574	1.41591e-14	1.99979e-13	22.3956	0.22489	1	FALSE
chr15:29103961-29106120	-0.273828	0.682755	-1.20904	0.226757	0.364073	-5.41916	-0.208718	0.649676	-0.875179	0.382305	0.443487	-6.41254	0.105418	1	FALSE
chr17:47907411-47909468	-0.140376	1.95477	-0.952608	0.340875	0.481272	-6.08661	0.134175	1.83016	0.809417	0.419034	0.480801	-6.82732	0.111091	1	FALSE
chr7:99940443-99942529	-0.223847	0.000987963	-0.780029	0.435444	0.575818	-5.61113	-1.89627	0.837071	-7.67446	3.5876e-13	4.2189e-12	19.4361	0.292922	1	FALSE
chr8:129026389-129028466	-0.0748059	0.578998	-0.319281	0.749538	0.832681	-6.03448	-1.71655	1.40854	-8.53378	1.31327e-15	2.11668e-14	24.8522	0.166309	1	FALSE
chr9:99652872-99655044	0.180814	3.08718	1.68635	0.091846	0.184387	-5.43789	-0.17081	3.26587	-1.50239	0.13424	0.178034	-6.40323	0.120126	1	FALSE
chr1:155942286-155944354	-0.160021	2.97245	-1.44413	0.148822	0.264196	-5.78107	-0.165442	2.96616	-1.36427	0.173692	0.223225	-6.53719	0.119563	1	FALSE
chr12:32896391-32898561	-0.179629	6.96474	-3.54396	0.000400965	0.00199468	-1.32478	0.558943	6.59506	4.86888	1.9764e-06	7.36782e-06	3.82164	0.124839	1	FALSE
chr1:36198322-36200434	-0.0426463	3.27402	-0.421544	0.673392	0.77535	-6.8135	0.354214	3.07453	2.97866	0.00317588	0.00610233	-3.11894	0.0840408	1	FALSE
chr15:50849717-50851846	-0.643418	0.623852	-2.78961	0.00531475	0.0184143	-2.39948	0.114253	0.263233	0.421882	0.673469	0.72195	-6.57824	0.18509	1	FALSE
chr3:15094507-15096711	-0.0761017	4.11251	-0.956256	0.33903	0.480398	-6.68514	0.481475	3.83244	4.48628	1.09979e-05	3.56196e-05	2.111	0.182444	1	FALSE
chr4:37872619-37874758	-0.501048	3.17765	-4.79823	1.6894e-06	1.5355e-05	4.51974	0.441591	2.70879	3.39131	0.00080674	0.00175762	-1.76817	0.121915	1	FALSE
chr7:158422737-158424892	-0.0215316	3.91461	-0.256205	0.797813	0.863445	-7.0528	0.1025	3.85257	0.960352	0.337793	0.399118	-7.12964	0.116308	1	FALSE
chr10:101924515-101926756	-0.249725	1.9146	-1.67161	0.0947193	0.188586	-5.15024	-0.154035	1.8709	-0.940666	0.347772	0.409319	-6.72598	0.210362	1	FALSE
chr1:92933489-92935598	0.415088	2.47878	3.23919	0.00121348	0.00519448	-1.50492	-0.106248	2.74168	-0.830435	0.407074	0.469237	-7.0653	0.101437	1	FALSE
chr2:61755608-61757745	-0.0384386	1.13526	-0.201383	0.840414	0.891471	-6.25959	-0.507533	1.36201	-2.67277	0.00801079	0.0140793	-3.51351	0.0906667	1	FALSE
chr2:98100074-98102273	0.416143	-1.76893	0.87419	0.382094	0.52353	-5.13529	-1.17125	-1.01791	-2.64975	0.00856144	0.0148942	-2.86021	0.199147	1	FALSE
chr3:9839349-9841407	-0.189721	5.90093	-3.48872	0.000493234	0.00238877	-1.45066	0.389925	5.61094	3.64906	0.00031954	0.000753476	-1.09215	0.161615	1	FALSE
chr8:58412025-58414234	-0.033482	2.56429	-0.269387	0.787653	0.85814	-6.6624	-1.37659	3.24144	-11.4205	1.20525e-24	6.47524e-23	45.1428	0.13841	1	FALSE
chr1:110138075-110140105	-0.413533	1.67453	-2.5589	0.0105554	0.0331921	-3.24839	-0.194326	1.56641	-1.08448	0.279183	0.337434	-6.49012	0.217613	1	FALSE
chr1:235277802-235279859	-0.561918	0.689303	-2.4893	0.0128602	0.0387852	-3.16721	-0.50683	0.673011	-2.13341	0.0338511	0.0522841	-4.55897	0.12666	1	FALSE
chr1:40868030-40870066	-0.308907	3.00842	-2.81399	0.00492906	0.0173498	-2.90758	-0.857398	3.28186	-7.40149	1.98205e-12	2.15509e-11	17.3068	0.108218	1	FALSE
chr22:42912049-42914221	-0.17838	5.17651	-2.87497	0.00407279	0.0147064	-3.27005	0.331831	4.92107	3.17617	0.00167716	0.0034371	-2.65933	0.187592	1	FALSE
chr1:53358173-53360291	0.0669917	2.08238	0.470546	0.638003	0.747247	-6.4561	-0.0702589	2.15135	-0.464784	0.642485	0.695814	-7.13788	0.235339	1	FALSE
chr19:24102276-24104406	0.587042	1.50897	3.39552	0.000695063	0.00323631	-0.774236	-0.186227	1.89859	-1.14802	0.252042	0.308714	-6.51783	0.246811	1	FALSE
chr6:34389666-34391746	-0.211255	2.00002	-1.45137	0.146795	0.261649	-5.51113	-0.629935	2.21714	-4.19234	3.81776e-05	0.000110112	1.22977	0.123766	1	FALSE
chr8:121066216-121068455	-0.399809	1.70324	-2.49534	0.0126441	0.0382202	-3.41211	0.608712	1.20057	2.99259	0.00303925	0.00588936	-2.57163	0.249969	1	FALSE
chr3:141667682-141669938	-0.0786317	2.33905	-0.593274	0.553048	0.67945	-6.46189	0.708924	1.94612	4.34527	2.01437e-05	6.18072e-05	1.91592	0.139352	1	FALSE
chr9:114797844-114799853	-0.445928	0.810502	-2.05188	0.0402792	0.0969185	-4.14243	-0.392567	0.775417	-1.71607	0.0873701	0.121306	-5.37971	0.26097	1	FALSE
chr19:23329842-23332110	-0.0560802	3.97794	-0.678887	0.497269	0.631297	-6.87358	0.300449	3.7991	2.78749	0.00571399	0.0103547	-3.75408	0.140264	1	FALSE
chr2:98105759-98108020	-0.118693	-0.336972	-0.374721	0.707898	0.802776	-5.73808	0.168854	-0.457563	0.479623	0.631909	0.686531	-6.30635	0.0827384	1	FALSE
chr12:93905097-93907177	-0.584565	2.37887	-4.43732	9.48002e-06	7.25072e-05	3.03949	0.370736	1.8968	2.27042	0.0240216	0.0382448	-4.62158	0.168132	1	FALSE
chr3:44536723-44538895	-0.17377	1.70851	-1.09014	0.275751	0.417199	-5.87434	0.0102771	1.61562	0.0581932	0.953641	0.963486	-7.08805	0.115772	1	FALSE
chr17:57769541-57771703	-0.1629	7.16383	-3.22888	0.0012579	0.00536731	-2.39361	0.109918	7.02685	0.923995	0.356368	0.417464	-7.05694	0.165393	1	FALSE
chr5:68887467-68889715	-0.0362091	0.678309	-0.15984	0.87302	0.915805	-6.10271	0.668621	0.32244	2.45274	0.0148516	0.0247226	-3.72601	0.0776147	1	FALSE
chr12:53840173-53842204	-0.319454	5.96736	-5.92065	3.62008e-09	6.23876e-08	9.95069	0.64131	5.48694	6.0274	5.84662e-09	3.49776e-08	9.40364	0.195791	1	FALSE
chr1:113398677-113400784	0.759019	2.46946	5.87594	4.72975e-09	7.79674e-08	10.3255	-0.0550562	2.88174	-0.445227	0.656536	0.707674	-7.34656	0.152768	1	FALSE
chr1:40508347-40510438	0.0902332	2.63266	0.736856	0.461275	0.599522	-6.44523	-1.80258	3.57419	-15.3003	7.06152e-38	1.13815e-35	75.3874	0.18918	1	FALSE
chr3:38457305-38459354	-0.212377	1.69908	-1.33013	0.183591	0.309365	-5.58942	-0.025082	1.6099	-0.141445	0.887631	0.906151	-7.07871	0.176379	1	FALSE
chr1:19624036-19626237	-0.0635941	2.48119	-0.500159	0.617005	0.734538	-6.55262	0.265563	2.32345	1.83677	0.0674139	0.0964564	-5.61791	0.159384	1	FALSE
chr16:18447311-18449377	-0.174763	-0.486802	-0.523449	0.600706	0.720683	-5.6308	-0.554527	-0.331554	-1.66106	0.097938	0.134108	-5.1181	0.137296	1	FALSE
chr18:32838191-32840417	0.366583	1.91642	2.43486	0.0149631	0.0440266	-3.61001	0.0569292	2.07888	0.368707	0.712654	0.755622	-7.15691	0.141218	1	FALSE
chr15:50183191-50185286	-0.37187	1.41223	-2.11281	0.0347101	0.0857733	-4.19141	-1.17674	1.81166	-6.86798	5.00538e-11	4.31215e-10	14.443	0.264596	1	FALSE
chr8:145627575-145629630	-0.278946	0.398749	-1.12015	0.262749	0.404253	-5.43373	-1.33677	0.939769	-5.85368	1.48201e-08	8.1869e-08	9.10091	0.151701	1	FALSE
chr2:219115763-219117826	-0.485262	1.33268	-2.67447	0.00753065	0.024797	-2.8635	-0.161313	1.17602	-0.795595	0.427012	0.488319	-6.63774	0.132906	1	FALSE
chr1:36533728-36535844	-0.0245088	2.32719	-0.184403	0.853712	0.901201	-6.61545	0.448079	2.09757	2.90348	0.00401553	0.00757752	-3.08275	0.158742	1	FALSE
chr16:31902436-31904467	0.0652599	-0.877936	0.174721	0.861312	0.906913	-5.64092	-2.57564	0.455242	-8.38668	3.51163e-15	5.31595e-14	23.9018	0.329812	1	FALSE
chr16:57216259-57218472	-0.15421	-0.441555	-0.468449	0.639502	0.747874	-5.66785	-2.04484	0.508203	-7.23659	5.46478e-12	5.54574e-11	16.8187	0.210793	1	FALSE
chr20:35408691-35410722	-0.510013	2.53764	-4.05258	5.21111e-05	0.000330078	1.4004	-1.00863	2.76912	-7.68536	3.34835e-13	3.97164e-12	19.1465	0.14447	1	FALSE
chr19:11225514-11227582	-0.48416	2.31926	-3.62295	0.000296724	0.00152322	-0.176728	-0.832976	2.49323	-6.00161	6.72043e-09	3.98571e-08	9.50071	0.120867	1	FALSE
chr2:10707474-10709584	-0.193575	2.06856	-1.35543	0.175395	0.300127	-5.66099	0.424336	1.76116	2.49208	0.0133394	0.022341	-4.06608	0.119831	1	FALSE
chr2:32744623-32746849	0.29111	1.11001	1.48531	0.13758	0.24794	-5.19056	-0.557475	1.534	-3.06028	0.00244888	0.00485173	-2.47632	0.135996	1	FALSE
chr15:42646972-42649163	-0.570286	1.63022	-3.46409	0.000540452	0.00259848	-0.577842	-0.295499	1.49259	-1.61186	0.108237	0.146454	-5.764	0.128557	1	FALSE
chr8:94735728-94737772	0.382937	1.63008	2.3238	0.0202115	0.0565837	-3.79164	-0.0810518	1.86454	-0.493269	0.622249	0.678998	-7.04296	0.126388	1	FALSE
chr19:5709233-5711303	-0.28964	1.1005	-1.48262	0.138294	0.248668	-5.19729	-1.37007	1.64806	-7.5098	1.01042e-12	1.13002e-11	18.2989	0.147481	1	FALSE
chr22:36883403-36885586	-0.236417	2.76057	-2.00272	0.045309	0.106322	-4.7705	-0.116367	2.70048	-0.895451	0.371395	0.432941	-6.99812	0.134143	1	FALSE
chr12:133783896-133786032	0.674337	1.53078	3.91078	9.43067e-05	0.000551299	1.05308	0.314061	1.70643	1.81761	0.0703046	0.10007	-5.47552	0.0949192	1	FALSE
chr1:40510949-40513062	-0.2468	1.61181	-1.49953	0.133855	0.242823	-5.32768	-2.36858	2.66716	-15.9312	4.56345e-40	9.54051e-38	80.4044	0.116548	1	FALSE
chr16:21871402-21873587	-0.809313	-0.0716899	-2.75532	0.00590358	0.020139	-2.37105	-1.23983	0.155773	-4.1809	4.0019e-05	0.000115181	1.73941	0.142053	1	FALSE
chr2:217365499-217367978	-0.22085	9.19576	-4.52758	6.2293e-06	5.00987e-05	2.59856	0.427846	8.87084	3.06054	0.00244684	0.00485119	-2.72723	0.173156	1	FALSE
chr19:53069950-53072039	-0.0957223	1.55031	-0.570133	0.568636	0.692593	-6.24537	0.104223	1.4456	0.55905	0.576621	0.635374	-6.88161	0.14758	1	FALSE
chr19:39917204-39919232	-0.309902	1.55784	-1.85252	0.0640624	0.139843	-4.73692	-0.982905	1.87998	-5.9515	8.7987e-09	5.07546e-08	9.38095	0.162359	1	FALSE
chr1:44258984-44261033	-0.339526	0.224819	-1.27618	0.202003	0.33382	-5.20156	-1.82805	0.9663	-7.81904	1.42951e-13	1.79672e-12	20.3178	0.0289375	1	FALSE
chr1:11357079-11359504	0.0998753	-0.338332	0.312725	0.754514	0.835668	-5.75005	-0.333081	-0.116989	-1.06828	0.286409	0.345557	-5.96833	0.3	2	FALSE
chr12:49319763-49323377	0.334633	0.25818	1.26618	0.20556	0.338645	-5.21903	-1.29742	1.08015	-5.96167	8.33185e-09	4.83671e-08	9.62529	0.190476	2	FALSE
chr1:28852795-28855900	0.602773	0.271567	2.27702	0.0228642	0.0618568	-3.54186	-0.244137	0.668093	-1.01842	0.309447	0.369932	-6.28409	0.0588235	2	FALSE
chr17:43232526-43236257	0.322181	-0.201674	1.05808	0.290117	0.432305	-5.32489	-1.86752	0.896404	-7.77826	1.85492e-13	2.25888e-12	20.0707	0	2	FALSE
chr17:56805643-56808162	1.5516	0.898872	6.81712	1.1455e-11	3.34084e-10	16.0041	0.201381	1.57157	1.12272	0.262618	0.319385	-6.44775	0.527778	2	TRUE
chr19:21354045-21356553	1.13051	-0.727775	3.08246	0.00207404	0.00830241	-1.47269	-0.759473	0.231568	-2.71506	0.00708175	0.0126082	-3.05182	-0.0333333	2	TRUE
chr6:10895233-10898925	-0.461077	0.572416	-1.94856	0.0514529	0.118026	-4.27372	-0.882561	0.78028	-3.77763	0.000197359	0.000484989	0.0708152	0	2	FALSE
chr9:15496352-15499411	1.54466	0.613741	6.19045	6.92926e-10	1.35223e-08	12.0362	0.245359	1.25631	1.23041	0.219686	0.273858	-6.22391	0.0488722	2	TRUE
chr1:41154863-41157284	0.110203	4.17393	1.40595	0.159857	0.279486	-6.1722	-1.60708	5.03435	-15.1474	2.39346e-37	3.64338e-35	74.1375	0.25	2	FALSE
chr16:3355565-3358091	0.309294	2.4489	2.39678	0.0166087	0.0481218	-3.83499	0.178902	2.5135	1.31012	0.191341	0.242886	-6.48991	0.529412	2	FALSE
chr2:234269575-234272260	0.843305	-0.957271	2.18417	0.0290369	0.0744578	-3.5439	-1.62355	0.299891	-5.58796	5.91978e-08	2.87083e-07	7.89886	0.107143	2	FALSE
chr22:50827604-50830039	-0.0838235	0.348873	-0.328644	0.742451	0.826537	-5.95187	-0.237717	0.414296	-0.923223	0.356769	0.417628	-6.29635	0.0971429	2	FALSE
chr2:55441302-55444112	0.408584	-0.405022	1.25172	0.210781	0.344677	-5.06533	-1.08964	0.337669	-3.9529	0.000100192	0.00026473	0.831251	0.25	2	FALSE
chr8:38121612-38124012	-0.0544928	2.47214	-0.42591	0.670208	0.773026	-6.58034	-0.28017	2.58253	-2.09204	0.0374302	0.0572315	-5.19594	-0.0298507	2	FALSE
chr9:100813259-100815464	-0.549138	-0.378379	-1.71644	0.086199	0.175708	-4.45407	-1.36791	0.0272662	-4.30302	2.40779e-05	7.23832e-05	2.25336	0.625	2	FALSE
chr10:88223419-88226200	-0.402789	0.618828	-1.74686	0.0807779	0.166577	-4.6478	-0.595361	0.74679	-2.55272	0.0112755	0.0191181	-3.62297	0.30805	2	FALSE
chr1:113120878-113124493	0.351286	3.58211	3.78436	0.000157513	0.000874557	0.114044	0.422435	3.5482	3.83872	0.000156254	0.000392065	-0.389688	0.224155	2	FALSE
chr1:43234311-43237365	-0.0787059	2.35336	-0.595901	0.551292	0.678946	-6.46375	0.281985	2.17073	1.87086	0.062516	0.0900126	-5.51174	0.0739018	2	FALSE
chr14:89038947-89041855	-0.0875978	5.17323	-1.41105	0.158348	0.277947	-6.39492	0.534439	4.86222	5.11824	6.09881e-07	2.46471e-06	4.86991	0.357488	2	FALSE
chr16:22487403-22490222	0.074804	-0.0278162	0.260769	0.794291	0.862355	-5.86155	0.231415	-0.0995606	0.752671	0.452346	0.513221	-6.26357	0.406648	2	FALSE
chr2:176808705-176811170	0.58656	1.31816	3.18205	0.00147924	0.0061722	-1.4132	0.168351	1.52241	0.923138	0.356813	0.417628	-6.63529	0.289339	2	FALSE
chr2:26510367-26513007	-0.163889	4.308	-2.16856	0.0302046	0.0769319	-4.85266	0.126328	4.16273	1.20488	0.229373	0.283995	-6.88336	0.205082	2	FALSE
chr5:42997387-42999860	-0.132873	0.570033	-0.563601	0.573074	0.695599	-5.92632	-0.912735	0.96884	-4.14998	4.54301e-05	0.000129396	1.40046	0.388889	2	FALSE
chr11:63585741-63589481	-0.0588182	4.03908	-0.724164	0.469029	0.605449	-6.85876	0.503656	3.75752	4.66804	4.93176e-06	1.71268e-05	2.8858	0.243636	2	FALSE
chr11:649824-652834	-0.0228625	0.766247	-0.104057	0.917132	0.944536	-6.13886	0.289188	0.603594	1.18882	0.235623	0.290552	-6.07472	0.146761	2	FALSE
chr12:53862625-53865063	-0.54673	0.391015	-2.16426	0.0305334	0.0773241	-3.80745	-1.06533	0.65062	-4.32896	2.15833e-05	6.57091e-05	2.19126	-0.230303	2	FALSE
chr1:26581871-26584276	-0.0405703	3.90228	-0.481042	0.630527	0.743942	-6.96698	0.117105	3.82339	1.09005	0.276728	0.334762	-6.99568	0.285714	2	FALSE
chr17:79298995-79301714	-0.282192	3.42574	-2.91537	0.00358242	0.0132231	-2.73417	0.40498	3.08095	3.40345	0.000773242	0.00169495	-1.81612	0.101556	2	FALSE
chr7:43787904-43790799	0.29343	1.69044	1.81966	0.0689236	0.147876	-4.82837	-0.0602091	1.8592	-0.3663	0.714446	0.7567	-7.0961	0.110337	2	FALSE
chr12:112371321-112374733	-0.303202	4.01931	-3.71176	0.000210057	0.00113311	-0.26977	0.321798	3.70734	2.94473	0.00353259	0.00673109	-3.30961	0.180952	2	FALSE
chr12:56745803-56747995	-0.15292	-0.836818	-0.413981	0.678922	0.776663	-5.58853	-2.04331	0.105405	-6.2372	1.85405e-09	1.21533e-08	11.2374	0.00694444	2	FALSE
chr12:80192654-80195708	0.64817	-0.93219	1.69301	0.0905717	0.182519	-4.37946	-1.42075	0.147522	-4.73877	3.58596e-06	1.27937e-05	4.01381	0.132035	2	FALSE
chr13:53031788-53034600	-0.240071	-0.645727	-0.687287	0.491962	0.626821	-5.50278	-1.38754	-0.0660345	-4.28727	2.57251e-05	7.6783e-05	2.20823	0.333333	2	FALSE
chr20:30733887-30736794	-0.080564	2.06876	-0.564219	0.572653	0.69557	-6.40571	-0.726502	2.39309	-5.11133	6.30471e-07	2.54043e-06	5.11867	0.0956439	2	FALSE
chr2:209171932-209174708	-0.244962	0.393242	-0.974857	0.32972	0.469415	-5.56919	-0.910124	0.726397	-3.82036	0.000167669	0.000416891	0.238597	0.0845295	2	FALSE
chr3:49045498-49048788	-0.310899	-0.716232	-0.869732	0.384526	0.525505	-5.35702	-1.86535	0.0593039	-5.74123	2.67816e-08	1.39775e-07	8.69232	0.285714	2	FALSE
chr4:185618742-185621482	-0.211168	4.81299	-3.15046	0.00164829	0.00680334	-2.36938	0.605713	4.40419	5.75561	2.48412e-08	1.314e-07	7.97841	0.666667	2	FALSE
chr6:76382482-76385236	0.259828	5.20913	4.20931	2.64669e-05	0.00018245	1.43381	0.411897	5.1332	3.91205	0.000117597	0.000304816	-0.167026	0.197619	2	FALSE
chr12:56123962-56126401	0.252264	2.16512	1.80905	0.0705564	0.150166	-4.97926	0.475743	2.05477	3.04164	0.00259993	0.00510666	-2.67451	0.212109	2	FALSE
chr1:37963182-37965640	-0.305054	-0.931355	-0.806273	0.420158	0.56007	-5.35796	-2.0093	-0.081719	-5.77455	2.24931e-08	1.20373e-07	8.87074	0.204082	2	FALSE
chr16:29940593-29943540	0.274539	0.392818	1.09268	0.274634	0.416026	-5.45457	0.509518	0.299963	1.87456	0.0620028	0.0893675	-4.93948	0.205889	2	FALSE
chr17:61916365-61918753	-0.639571	-0.399278	-1.95656	0.0505035	0.116351	-4.04068	-1.84683	0.222182	-6.01593	6.22076e-09	3.71348e-08	10.0694	0.264368	2	FALSE
chr19:2727423-2730471	-0.0762608	0.452063	-0.311086	0.75576	0.836093	-5.9943	-0.776678	0.82313	-3.39283	0.000802465	0.0017506	-1.24682	0.119875	2	FALSE
chr22:32040265-32042750	0.621744	-0.792967	1.70561	0.0881978	0.178455	-4.38878	-0.234955	-0.362192	-0.703376	0.482467	0.544016	-6.21891	0.223818	2	FALSE
chr22:41638731-41641581	-0.394825	0.634942	-1.70872	0.0876205	0.177787	-4.70873	-0.532988	0.704056	-2.25832	0.024776	0.039423	-4.29811	0.346154	2	FALSE
chr4:84026264-84028528	-0.65947	0.300927	-2.53107	0.0114289	0.0351069	-2.9792	-0.876851	0.409862	-3.32274	0.00102285	0.00217425	-1.35047	0.245	2	FALSE
chr11:65063231-65066395	0.0212066	4.48636	0.293411	0.769231	0.846922	-7.19248	0.265506	4.36435	2.54504	0.0115199	0.0194722	-4.41048	0.198445	2	FALSE
chr12:54064698-54067248	-0.243875	5.85607	-4.45376	8.78718e-06	6.79918e-05	2.37712	0.757384	5.35453	7.12523	1.07525e-11	1.05221e-10	15.5686	0.0833333	2	FALSE
chr21:37390110-37392799	0.536766	1.64857	3.26988	0.0010897	0.00473331	-1.21689	0.320674	1.753	1.88912	0.0600171	0.087055	-5.36079	0.165657	2	FALSE
chr9:132271984-132275355	1.31055	0.532725	5.20612	2.07586e-07	2.31484e-06	6.74487	0.0443439	1.16951	0.218284	0.827383	0.856776	-6.92644	0.209602	2	TRUE
chr9:74960206-74963150	0.280014	1.76295	1.77827	0.0754736	0.157846	-4.92241	0.415004	1.70305	2.39041	0.0175604	0.0288635	-4.29121	0.327078	2	FALSE
chr11:63941886-63944554	0.652571	0.589725	2.74202	0.00614722	0.0208628	-2.50627	0.0826443	0.866774	0.369349	0.712176	0.755463	-6.78928	0.337715	2	FALSE
chr14:105689537-105692104	-0.433244	0.522182	-1.80805	0.0707115	0.150375	-4.51406	-0.695846	0.668485	-2.89577	0.00411219	0.00773329	-2.69626	0.0833887	2	FALSE
chr14:64949170-64951530	-0.19164	1.75948	-1.22166	0.221943	0.358295	-5.74108	0.0730171	1.62413	0.413786	0.67938	0.726582	-7.00594	0.127129	2	FALSE
chr16:71958998-71961456	-0.941844	0.0175044	-3.26178	0.00112118	0.00485416	-0.968962	-1.56712	0.340734	-5.48803	9.84649e-08	4.61186e-07	7.40512	0.0562317	2	FALSE
chr16:89594108-89596618	-0.274817	1.64384	-1.68778	0.0915701	0.183972	-5.04512	-1.14305	2.0805	-7.19186	7.17747e-12	7.15137e-11	16.2866	0.24878	2	FALSE
chr16:89605039-89607973	-0.263105	0.358224	-1.03384	0.301304	0.444009	-5.50219	-1.8902	1.17192	-8.58357	9.39447e-16	1.54137e-14	25.2063	0.16194	2	FALSE
chr19:37173113-37177078	0.0712098	2.03068	0.492857	0.622155	0.738131	-6.43118	-0.223519	2.17689	-1.48748	0.13813	0.182574	-6.15215	0.104339	2	FALSE
chr19:4104764-4107312	-0.587978	0.299615	-2.26191	0.0237834	0.0637588	-3.58549	-0.657495	0.34032	-2.46072	0.0145331	0.0242365	-3.72311	0.274293	2	FALSE
chr2:27377994-27380182	-0.593025	1.57694	-3.53474	0.000415156	0.0020543	-0.324666	-0.0467388	1.30499	-0.239889	0.81061	0.84384	-6.96426	0.0332468	2	FALSE
chr6:36690446-36693070	0.0432184	2.45854	0.336499	0.736521	0.824239	-6.61012	-0.369367	2.66275	-2.79763	0.00554296	0.0100848	-3.53144	0.169998	2	FALSE
chr7:90037665-90041200	0.470002	-0.514298	1.38877	0.16502	0.286438	-4.87502	-1.31933	0.381563	-4.81174	2.5713e-06	9.3938e-06	4.27855	0.286364	2	FALSE
chr1:101540113-101543259	-0.0300975	2.25548	-0.221937	0.82438	0.879725	-6.58818	-0.101598	2.28884	-0.699277	0.48502	0.54622	-7.04051	0.226683	2	FALSE
chr1:1648626-1651645	0.218113	3.22201	2.11731	0.0343263	0.0850426	-4.66511	-0.155894	3.41558	-1.40405	0.161527	0.209557	-6.56802	0.0203888	2	FALSE
chr12:56705484-56708826	-0.395357	5.24585	-6.45668	1.26824e-10	2.92688e-09	13.3677	0.0542285	5.02081	0.515771	0.606464	0.663623	-7.47857	0.0850602	2	FALSE
chr15:102284239-102286608	-0.399451	-0.743277	-1.10839	0.267795	0.40917	-5.141	-0.199951	-0.843815	-0.492446	0.62283	0.679361	-6.15351	0.0596792	2	FALSE
chr19:55559993-55562623	-0.343377	1.65877	-2.11577	0.0344569	0.0852271	-4.25462	-0.0831825	1.53227	-0.459093	0.64656	0.699399	-6.95879	0.416667	2	FALSE
chr6:114316438-114319092	-0.262293	2.42245	-2.02345	0.0431263	0.102194	-4.64272	0.216979	2.18518	1.44655	0.149259	0.195867	-6.21249	0.318441	2	FALSE
chr8:124384297-124387571	-0.0645063	4.96986	-0.996016	0.319333	0.460353	-6.85055	-0.115129	4.99427	-1.09559	0.274297	0.332261	-7.01268	0.138776	2	FALSE
chr8:144392334-144394753	-0.313459	4.01493	-3.83066	0.00013076	0.000741534	0.177292	0.220961	3.74828	2.05402	0.0409998	0.0621003	-5.48763	0.101816	2	FALSE
chr1:205712853-205715571	0.274674	0.989454	1.34645	0.178274	0.303294	-5.34415	-1.6106	1.93487	-9.47589	1.9711e-18	4.46348e-17	31.1731	0.268744	2	FALSE
chr1:226432431-226436517	0.442157	2.52927	3.50735	0.000460112	0.00225302	-0.6277	0.374594	2.56766	2.77504	0.0059306	0.0107118	-3.56524	0.208136	2	FALSE
chr15:28977548-28980488	-0.606347	0.770373	-2.73691	0.0062432	0.0210807	-2.56255	-1.97476	1.4594	-9.67211	4.88828e-19	1.24018e-17	32.5973	0.128205	2	FALSE
chr17:73592838-73596501	-0.0534001	0.662937	-0.235463	0.813868	0.875594	-6.08741	-1.99535	1.62654	-10.2831	5.88424e-21	1.81155e-19	36.9318	0.163221	2	FALSE
chr21:47717724-47720086	0.700035	-1.02294	1.78005	0.0751828	0.157362	-4.23342	-1.25321	-0.0499507	-3.94012	0.000105354	0.000276504	0.883666	0.0216632	2	FALSE
chr3:172055591-172058298	0.265756	0.316547	1.02907	0.303539	0.446311	-5.49394	-0.649087	0.767598	-2.80381	0.0054409	0.00994535	-2.98178	0.164442	2	FALSE
chr8:48883606-48886307	-0.277468	6.97138	-5.47495	4.78621e-08	6.3197e-07	7.36097	0.311743	6.67686	2.70424	0.00730958	0.0129801	-3.90542	-0.0487974	2	FALSE
chr16:78152546-78155363	-0.185013	2.32431	-1.39074	0.16442	0.285958	-5.68065	0.50452	1.9806	3.14737	0.00184446	0.00375191	-2.33867	0.169863	2	FALSE
chr17:41452767-41455572	0.345667	1.21863	1.82881	0.0675408	0.145498	-4.6729	0.416203	1.18402	2.04604	0.0417843	0.0632186	-4.88452	0.169163	2	FALSE
chr1:9159958-9162203	-0.250964	0.90122	-1.19693	0.231441	0.369796	-5.50203	0.161658	0.693932	0.684689	0.494165	0.554924	-6.57057	0.150456	2	FALSE
chr19:49860380-49863375	0.269867	2.16545	1.93387	0.0532359	0.121192	-4.74937	0.359098	2.12764	2.35012	0.0195346	0.0317091	-4.5055	0.0797572	2	FALSE
chr19:6383927-6386340	1.02314	0.324645	3.86882	0.000111994	0.000639208	1.0354	-0.457886	1.06856	-2.17605	0.0304754	0.0476069	-4.58533	0.0967112	2	TRUE
chr22:36661161-36663946	0.923997	2.18522	6.50219	9.4243e-11	2.25334e-09	14.1628	-0.492734	2.89937	-3.98429	8.85106e-05	0.000237066	0.257591	0.116609	2	FALSE
chr22:39414872-39417081	-0.161317	5.0099	-2.51143	0.0120834	0.0369036	-4.2118	0.738636	4.56019	7.04692	1.72382e-11	1.62871e-10	15.0941	0.25798	2	FALSE
chr2:99931715-99934403	0.252053	1.88728	1.66586	0.0958599	0.190002	-5.14793	0.528727	1.74655	3.07577	0.00232955	0.00464215	-2.48622	0.188684	2	FALSE
chr5:115173639-115177191	0.033805	3.70368	0.378876	0.70481	0.801542	-6.95476	0.238786	3.60128	2.19035	0.0294099	0.0462059	-5.1899	0.305877	2	FALSE
chr5:72151120-72154024	-0.0137946	5.20128	-0.22348	0.823179	0.879522	-7.36752	0.0342607	5.17723	0.326052	0.744654	0.785355	-7.55449	0.12342	2	FALSE
chr8:8090000-8093905	-0.0174237	4.67954	-0.252288	0.800838	0.864696	-7.24889	-0.00183012	4.67164	-0.0175514	0.986011	0.988536	-7.61702	0.0872018	2	FALSE
chr12:104360651-104363751	0.549202	0.229674	2.0478	0.0406777	0.0976117	-3.99684	-1.25704	1.13842	-5.9301	9.8672e-09	5.63252e-08	9.44918	0.064439	2	FALSE
chr12:113614798-113617547	-0.0623537	4.37557	-0.839648	0.401181	0.541574	-6.85773	0.144527	4.27158	1.38069	0.168589	0.217688	-6.66056	0.195532	2	FALSE
chr1:44178295-44180785	-0.130743	1.03783	-0.655443	0.512239	0.645529	-6.02994	-1.12674	1.54127	-6.05415	5.05806e-09	3.08666e-08	10.007	0.131055	2	FALSE
chr15:41583284-41587199	0.0954441	-0.0644816	0.325922	0.744509	0.828134	-5.82494	-1.25847	0.605667	-5.02194	9.65444e-07	3.80074e-06	5.15368	0.13904	2	FALSE
chr15:50251297-50254283	-0.0447482	3.58348	-0.484956	0.627747	0.743437	-6.87603	-0.436539	3.78051	-4.03461	7.24447e-05	0.000197119	0.313803	0.103972	2	FALSE
chr16:1916589-1919375	-0.129871	0.808199	-0.600101	0.54849	0.676437	-5.98631	0.476229	0.505294	1.8815	0.0610493	0.0884118	-4.99331	0.0745176	2	FALSE
chr19:10461055-10463912	-0.325662	4.26526	-4.25567	2.15648e-05	0.00015141	1.82524	-0.651298	4.4281	-6.2374	1.85204e-09	1.21533e-08	10.5091	0.140597	2	FALSE
chr19:11253423-11256105	-0.294267	-0.69184	-0.829969	0.406631	0.545877	-5.39379	-1.70165	0.0117939	-5.25119	3.20059e-07	1.35963e-06	6.33668	-0.0334169	2	FALSE
chr19:19112023-19114504	0.135776	3.78167	1.55444	0.1202	0.22324	-5.8479	-0.183234	3.94119	-1.72917	0.0849962	0.11864	-6.10923	-0.106216	2	FALSE
chr19:46205794-46208035	-0.00197717	1.06866	-0.00999268	0.992028	0.993347	-6.24444	-0.926836	1.53904	-5.03014	9.28617e-07	3.67159e-06	4.96532	0.407433	2	FALSE
chr2:85806854-85809528	-0.231308	7.26325	-4.59517	4.526e-06	3.81334e-05	2.93592	0.626885	6.83427	5.3588	1.88225e-07	8.41334e-07	6.11286	0.0912174	2	FALSE
chr11:45932929-45935653	0.234006	2.50068	1.84099	0.0657342	0.142765	-5.00783	-0.475897	2.85605	-3.81158	0.000173398	0.000430354	-0.36833	0.2714	2	FALSE
chr1:197066182-197068859	-0.465969	0.36687	-1.83236	0.0670092	0.144941	-4.42666	0.0930848	0.0904225	0.322624	0.747246	0.787482	-6.55255	0.236251	2	FALSE
chr14:31915456-31917805	-0.411658	4.62693	-5.87759	4.68347e-09	7.76871e-08	9.92383	0.859789	3.99123	8.01369	4.07728e-14	5.34533e-13	21.0639	0.209202	2	FALSE
chr14:50125413-50128547	-0.271939	-0.153073	-0.905341	0.365367	0.507422	-5.47402	-1.46531	0.450131	-5.36326	1.84098e-07	8.26932e-07	6.78441	0.0360551	2	FALSE
chr15:100346556-100349036	-0.123474	0.455227	-0.507159	0.612086	0.73043	-5.92496	0.226068	0.284	0.836411	0.403711	0.465951	-6.32484	0.118458	2	FALSE
chr15:41195518-41198637	0.122193	3.47891	1.28192	0.199982	0.331307	-6.14602	-0.45329	3.76786	-4.21855	3.42583e-05	0.000100072	1.02695	0.24056	2	FALSE
chr15:75137993-75141676	0.127901	3.9724	1.54436	0.12262	0.226494	-5.91538	-0.234636	4.15432	-2.23715	0.0261464	0.041507	-5.12636	0.119632	2	FALSE
chr16:30201167-30204475	-0.295088	2.52512	-2.33888	0.0194154	0.0547857	-3.99019	0.519678	2.11873	3.38193	0.000833559	0.00180835	-1.64206	0.155945	2	FALSE
chr19:10289103-10291550	-0.121225	5.38259	-2.03799	0.0416495	0.0994045	-5.35975	-0.0724539	5.35858	-0.686434	0.493067	0.553917	-7.36636	0.165159	2	FALSE
chr19:50451416-50454068	0.577134	1.08959	2.89545	0.00381704	0.0139923	-2.20259	-0.254001	1.50503	-1.38969	0.165842	0.214546	-6.0963	0.228507	2	FALSE
chr21:34900826-34903475	-0.0210168	4.8483	-0.316025	0.752008	0.835027	-7.26843	0.215767	4.72991	2.07327	0.0391578	0.0595738	-5.48148	0.290107	2	FALSE
chr2:200801129-200803982	0.157807	3.14658	1.49796	0.134262	0.243395	-5.75151	0.342734	3.05039	2.85025	0.00472771	0.00879679	-3.47763	0.232467	2	FALSE
chr22:46436797-46439266	0.23327	2.50402	1.83902	0.0660238	0.143159	-5.01334	-1.03231	3.13649	-8.56255	1.08228e-15	1.76514e-14	24.7378	0.180952	2	FALSE
chr3:23941865-23944413	0.234459	2.28951	1.74066	0.0818583	0.168674	-5.13054	0.400445	2.20901	2.68259	0.00778576	0.0137278	-3.71187	0.248232	2	FALSE
chr4:115217694-115220183	0.113195	0.721009	0.50592	0.612955	0.73081	-6.00469	0.177732	0.689196	0.750929	0.453392	0.513982	-6.52186	0.124386	2	FALSE
chr5:145510097-145512824	-0.259283	5.4169	-4.38716	1.19322e-05	8.94575e-05	2.15505	0.385636	5.09504	3.67402	0.000291296	0.000689845	-1.02365	0.23984	2	FALSE
chr8:30611534-30614162	-0.381812	3.05683	-3.52835	0.000425266	0.0020901	-0.680822	-0.314947	3.02108	-2.62546	0.00917929	0.0158284	-4.07408	0.370968	2	FALSE
chr10:23410015-23413282	0.268514	2.79354	2.29314	0.0219178	0.0599072	-4.16253	0.344489	2.75442	2.68159	0.00780834	0.0137588	-3.86093	0.0862343	2	FALSE
chr11:18369541-18372091	-0.337624	1.48426	-1.96193	0.0498748	0.115002	-4.5092	-0.653042	1.63843	-3.67825	0.00028675	0.000680845	-0.517134	0.282821	2	FALSE
chr11:33898108-33900290	-0.352548	3.01501	-3.21662	0.00131269	0.00556244	-1.70908	-0.44922	3.0604	-3.77023	0.000202982	0.000497915	-0.562816	0.195147	2	FALSE
chr12:66595283-66597556	-0.0223512	3.48028	-0.234996	0.81423	0.875594	-6.93522	-0.103063	3.52309	-0.938894	0.348679	0.409862	-7.12225	0.126428	2	FALSE
chr1:40434812-40438462	0.205159	5.88495	3.75423	0.000177606	0.000975912	-0.487233	-0.707841	6.34054	-6.30762	1.25332e-09	8.3963e-09	10.9554	0.223956	2	FALSE
chr15:74318066-74320813	0.550217	2.31196	4.08419	4.55402e-05	0.000293359	1.57576	-0.0229414	2.59247	-0.171101	0.864281	0.887148	-7.35481	0.215158	2	FALSE
chr17:27034831-27038001	0.305939	-0.951059	0.803122	0.421976	0.561647	-5.35469	-1.87402	0.143257	-5.9315	9.7935e-09	5.60213e-08	9.64375	0.178151	2	FALSE
chr17:73791474-73794441	0.278307	0.954121	1.34595	0.178435	0.303373	-5.33275	-0.409345	1.29784	-2.09649	0.03703	0.0567462	-4.82044	0.229894	2	FALSE
chr19:1077593-1080388	-0.155011	4.35224	-2.07506	0.0380771	0.0927976	-5.06123	-0.325312	4.43348	-3.09914	0.00215964	0.00433828	-2.89476	0.131225	2	FALSE
chr19:42734360-42736783	-0.0762873	4.60778	-1.08687	0.277194	0.418395	-6.67664	0.702164	4.2205	6.64275	1.86688e-10	1.45733e-09	12.7629	0.103696	2	FALSE
chr19:44341516-44343744	-0.0920902	1.39117	-0.521044	0.60238	0.721241	-6.22191	-0.291453	1.49787	-1.58456	0.114312	0.15399	-5.80727	0.16639	2	FALSE
chr19:58770133-58772782	-0.117321	3.48123	-1.23416	0.217253	0.352223	-6.20823	-0.0477514	3.44363	-0.425325	0.67096	0.719543	-7.46366	0.186732	2	FALSE
chr22:21307833-21311307	-0.0974855	3.20266	-0.942912	0.345812	0.48663	-6.44003	-0.148302	3.22874	-1.2935	0.197014	0.249109	-6.68669	0.136882	2	FALSE
chr5:157183012-157186227	-0.131467	3.90387	-1.55963	0.118968	0.222039	-5.8746	0.310373	3.68128	2.85111	0.00471539	0.00878325	-3.56985	0.133483	2	FALSE
chr8:17874161-17877133	-0.305555	1.08523	-1.55454	0.120174	0.22324	-5.08663	-0.979491	1.42418	-5.12064	6.02883e-07	2.44003e-06	5.40856	0.140175	2	FALSE
chr8:59566504-59569855	1.16384	-0.379129	3.50628	0.000461948	0.00225785	-0.211297	-1.65679	1.03538	-7.33743	2.94392e-12	3.15092e-11	17.3611	0.167588	2	TRUE
chr9:96934407-96937057	-0.0404849	0.645915	-0.176583	0.85985	0.906291	-6.08863	-1.95554	1.60888	-10.1523	1.53061e-20	4.55854e-19	35.9919	0.100489	2	FALSE
chr10:101991259-101993899	-0.0549187	4.44696	-0.752807	0.451633	0.590169	-6.94416	0.362573	4.23831	3.46119	0.000630934	0.00140778	-1.74785	0.20479	2	FALSE
chr10:70496917-70500189	0.0669692	4.3809	0.902322	0.366968	0.508176	-6.80401	0.45978	4.18432	4.36414	1.85925e-05	5.77591e-05	1.58968	0.177706	2	FALSE
chr10:7239752-7242222	-0.34052	1.07304	-1.72828	0.0840541	0.172262	-4.80979	-1.05718	1.44189	-5.54986	7.19297e-08	3.42166e-07	7.4553	0.349855	2	FALSE
chr11:111598213-111600465	-0.0165767	3.08022	-0.154472	0.877249	0.918068	-6.83132	0.350971	2.8972	2.83224	0.00499352	0.00920124	-3.49251	0.189394	2	FALSE
chr11:866435-869413	-0.0218912	0.680021	-0.0967109	0.922963	0.948946	-6.11116	-0.973875	1.1581	-4.69423	4.38469e-06	1.53829e-05	3.57296	0.237594	2	FALSE
chr12:125266800-125269324	-0.262643	2.87111	-2.29762	0.0216611	0.0594091	-4.17452	-0.86718	3.17235	-7.29757	3.76191e-12	3.96447e-11	16.6937	0.185232	2	FALSE
chr14:23384531-23387270	-0.0599471	0.765328	-0.272658	0.785138	0.85716	-6.10789	-0.796055	1.13208	-3.82861	0.000162445	0.000405373	0.156226	0.168218	2	FALSE
chr15:23266528-23268742	-0.438922	2.04721	-3.04359	0.00236067	0.00928181	-2.0128	-0.162133	1.91255	-1.00308	0.316778	0.377379	-6.67609	0.157722	2	FALSE
chr19:49590854-49593552	-0.00810407	5.35675	-0.135507	0.892221	0.927519	-7.41475	0.475377	5.1157	4.52676	9.21855e-06	3.02139e-05	2.25873	0.117071	2	FALSE
chr2:55801773-55804253	-0.458403	0.369687	-1.80577	0.071067	0.15089	-4.47348	-0.12253	0.203278	-0.441956	0.658898	0.709662	-6.54718	0.240374	2	FALSE
chr6:33365261-33368091	0.0405462	5.47715	0.69406	0.487705	0.623492	-7.20722	0.303399	5.34641	2.86927	0.00446098	0.0083491	-3.54481	0.145695	2	FALSE
chr6:35281064-35284776	-0.452455	2.08275	-3.17076	0.00153774	0.00638679	-1.63384	-1.1569	2.44185	-8.08882	2.50059e-14	3.34226e-13	21.7697	0.0780023	2	FALSE
chr7:99070263-99073547	0.197049	1.63117	1.20136	0.229718	0.367493	-5.72315	-0.326688	1.89519	-2.00874	0.0456246	0.0682377	-5.17341	0.0674149	2	FALSE
chr9:34680652-34683113	0.0628572	4.6096	0.89531	0.370703	0.51162	-6.86534	0.579713	4.35101	5.52906	7.99639e-08	3.77761e-07	6.84209	0.183604	2	FALSE
chr11:74676840-74679719	-0.1164	3.52507	-1.2396	0.215234	0.350339	-6.21358	-0.495566	3.71475	-4.59126	6.94113e-06	2.33932e-05	2.55807	0.0827344	2	FALSE
chr16:23530462-23533379	-0.280595	1.54331	-1.66457	0.0961167	0.190369	-5.05175	-0.297888	1.54464	-1.64601	0.101001	0.137615	-5.72434	0.130033	2	FALSE
chr17:20795227-20799223	-0.0908192	4.06655	-1.12665	0.259994	0.401552	-6.49614	-0.197417	4.1195	-1.8742	0.0620523	0.0893919	-5.85951	0.132614	2	FALSE
chr22:24568526-24571349	-0.10389	0.967233	-0.507231	0.612035	0.73043	-6.08769	-1.13412	1.48272	-5.97912	7.58616e-09	4.46053e-08	9.62694	0.234529	2	FALSE
chr4:119219710-119222426	-0.339284	3.75384	-3.85319	0.000119349	0.000678271	0.328508	-0.548148	3.85798	-5.1232	5.95524e-07	2.41739e-06	4.91484	0.217024	2	FALSE
chr9:128173718-128175944	0.414851	1.33438	2.27768	0.0228246	0.0618127	-3.81218	0.51651	1.28556	2.61445	0.00947224	0.0163027	-3.6213	0.131329	2	FALSE
chr10:28897105-28900096	0.0530935	6.39545	1.02497	0.30547	0.447909	-7.04326	0.658077	6.09306	5.94836	8.94789e-09	5.15067e-08	9.0206	0.058056	2	FALSE
chr10:96371419-96373630	-0.882613	3.81274	-10.0582	2.20539e-23	2.54483e-21	43.1625	0.210504	3.26273	1.82531	0.0691311	0.0985532	-5.86572	0.194848	2	FALSE
chr11:33211142-33213730	-0.079589	1.70378	-0.498982	0.617834	0.734975	-6.33203	0.443148	1.43817	2.34515	0.0197909	0.0320681	-4.31715	0.112902	2	FALSE
chr1:201928264-201931158	-0.136418	0.705027	-0.611289	0.54106	0.671644	-5.951	-0.331983	0.81321	-1.4648	0.144213	0.190065	-5.78195	0.135684	2	FALSE
chr1:203038506-203041519	0.131422	1.18749	0.691025	0.48961	0.625024	-6.05207	-1.83596	2.16208	-11.3817	1.61764e-24	8.52373e-23	44.9783	0.093578	2	FALSE
chr1:235087840-235090707	-0.126254	4.2066	-1.62656	0.103949	0.201118	-5.84927	0.560793	3.86295	5.22658	3.60958e-07	1.52158e-06	5.40126	0.147175	2	FALSE
chr17:8172249-8174396	-0.617549	3.23037	-5.98813	2.40939e-09	4.29163e-08	10.8615	-0.503816	3.17332	-4.329	2.15802e-05	6.57091e-05	1.54341	0.0511307	2	FALSE
chr19:16190374-16192607	-0.599682	0.00141815	-2.12106	0.0340094	0.0843559	-3.82034	-2.10873	0.778973	-8.01635	4.00742e-14	5.279e-13	21.5723	0.16701	2	FALSE
chr19:23842892-23845409	0.123283	3.49159	1.29868	0.194168	0.323491	-6.1286	0.287479	3.4095	2.57344	0.0106385	0.0181021	-4.27254	0.205128	2	FALSE
chr20:43705940-43708842	-0.100027	6.25881	-1.91281	0.0558804	0.125577	-5.73319	0.508165	5.95444	4.65672	5.18804e-06	1.78359e-05	2.84718	0.160708	2	FALSE
chr20:5569085-5572034	-0.426378	0.407219	-1.71339	0.0867576	0.176711	-4.64193	-2.16224	1.26116	-9.94613	6.83037e-20	1.90972e-18	34.5327	0.137226	2	FALSE
chr3:128595778-128598577	0.10258	1.39664	0.578985	0.562648	0.688142	-6.18866	-0.59304	1.74245	-3.46624	0.000619724	0.00138729	-1.26694	0.189532	2	FALSE
chr7:43770384-43774370	-0.122016	0.776593	-0.559072	0.57616	0.697914	-6.0011	-0.890268	1.18445	-4.33802	2.07719e-05	6.35213e-05	2.08506	0.16148	2	FALSE
chr8:101314907-101317345	0.457126	1.47659	2.63039	0.00857809	0.0278466	-3.00993	-1.04937	2.22501	-6.92857	3.49583e-11	3.09986e-10	14.7023	0.155726	2	FALSE
chr9:68770520-68773036	0.59454	0.653404	2.55999	0.0105224	0.0331274	-2.97885	0.317225	0.787804	1.37449	0.170503	0.219893	-5.89474	0.181886	2	FALSE
chr9:96233462-96236729	-0.246937	5.28872	-4.07264	4.78443e-05	0.000305237	0.853239	0.389713	4.96964	3.72892	0.000237255	0.000574783	-0.83307	0.127694	2	FALSE
chr12:120897645-120900016	-0.319319	7.32366	-6.35222	2.48878e-10	5.45887e-09	12.5284	0.620664	6.85346	5.294	2.5937e-07	1.12448e-06	5.80374	0.193972	2	FALSE
chr12:64800100-64803715	-0.354572	0.450111	-1.43881	0.150322	0.266502	-5.05807	-1.91591	1.23074	-8.85077	1.53005e-16	2.65337e-15	26.9774	0.148194	2	FALSE
chr1:26773211-26775936	-0.200427	2.66955	-1.65445	0.0981536	0.193927	-5.37419	0.132782	2.50221	0.969296	0.333321	0.394387	-6.87393	0.192276	2	FALSE
chr13:103303577-103306897	-0.387041	2.83054	-3.34286	0.000840713	0.00379464	-1.25313	-0.406019	2.83629	-3.22957	0.0014035	0.00290671	-2.31871	0.340731	2	FALSE
chr1:52836616-52839084	0.0709953	5.19829	1.14923	0.250565	0.391176	-6.73369	0.354595	5.05707	3.38752	0.00081749	0.00177631	-1.99011	0.119526	2	FALSE
chr15:50656926-50660159	-0.299972	0.341153	-1.17428	0.240389	0.378856	-5.35315	-1.38556	0.878291	-5.99267	7.05244e-09	4.17358e-08	9.82719	0.254065	2	FALSE
chr19:1413150-1415949	-0.23986	0.719371	-1.07467	0.282619	0.423769	-5.57843	-1.19271	1.18106	-5.74875	2.57483e-08	1.35154e-07	8.5071	0.214799	2	FALSE
chr19:42370454-42372800	-0.290489	0.216749	-1.08949	0.276036	0.417199	-5.40619	-0.454911	0.301363	-1.69206	0.0918637	0.126422	-5.26773	0.179989	2	FALSE
chr2:101624099-101628169	0.0685897	4.61663	0.978565	0.327884	0.46833	-6.78934	-0.315113	4.80783	-3.02023	0.00278394	0.00544125	-3.12777	0.237109	2	FALSE
chr2:183963451-183965675	-0.0554736	2.32035	-0.4163	0.677224	0.77666	-6.54444	0.646575	1.96949	4.00871	8.03328e-05	0.000217073	0.595492	0.21325	2	FALSE
chr2:69976686-69979509	-0.0422751	0.0729266	-0.150828	0.880123	0.920267	-5.90393	-2.15673	1.12904	-9.39283	3.54265e-18	7.70385e-17	30.6665	0.182543	2	FALSE
chr5:121365380-121368142	-0.17553	4.74198	-2.57859	0.00997373	0.0317009	-3.98539	0.479524	4.41408	4.58743	7.05967e-06	2.37053e-05	2.51151	0.17458	2	FALSE
chr5:138617538-138621229	-0.313399	4.55673	-4.4075	1.08724e-05	8.22089e-05	2.41362	0.185076	4.30789	1.76686	0.078455	0.110353	-6.05662	0.221833	2	FALSE
chr9:123931441-123935868	-0.0707251	5.04164	-1.10848	0.267754	0.40917	-6.7475	0.246448	4.88298	2.35845	0.0191109	0.031058	-4.85876	0.0917749	2	FALSE
chr9:36215780-36217950	-0.133502	4.44857	-1.83067	0.0672622	0.145325	-5.55942	0.503431	4.13034	4.77686	3.01583e-06	1.09304e-05	3.33653	0.103479	2	FALSE
chr11:13723752-13726512	-0.33712	1.24491	-1.80677	0.0709109	0.150679	-4.72272	-1.73209	1.9441	-10.1157	1.99713e-20	5.82141e-19	35.6999	0.0844444	2	FALSE
chr11:77778588-77781151	-0.441282	4.44605	-6.02865	1.88299e-09	3.42322e-08	10.8547	-0.353597	4.40237	-3.391	0.000807609	0.00175762	-1.98337	0.101423	2	FALSE
chr1:247320404-247323210	0.0615943	4.98191	0.952987	0.340683	0.481272	-6.89432	0.023085	5.00057	0.220074	0.825991	0.855981	-7.58795	0.165647	2	FALSE
chr1:62913671-62916436	-0.159259	6.5298	-3.09525	0.00198697	0.00799003	-2.79598	0.567669	6.16608	5.11563	6.17579e-07	2.49214e-06	4.91251	0.167989	2	FALSE
chr17:42950612-42954075	-0.138967	4.95613	-2.13903	0.0325241	0.0815761	-5.06312	-0.123017	4.94754	-1.17878	0.239593	0.294784	-6.91932	0.206237	2	FALSE
chr17:78293183-78295775	1.2276	3.57249	12.7522	3.41962e-36	1.29652e-33	73.6273	-0.0479982	4.20599	-0.457184	0.64793	0.700327	-7.50387	0.207431	2	TRUE
chr19:21700454-21703799	0.602609	1.93658	3.99047	6.77282e-05	0.000417055	1.28104	0.0453032	2.20855	0.305033	0.760591	0.798475	-7.21652	0.0282195	2	FALSE
chr19:42374070-42376627	-0.103596	7.99988	-2.09404	0.0363514	0.0893302	-5.42579	0.439001	7.72812	3.47139	0.000608494	0.0013655	-1.53455	0.208676	2	FALSE
chr2:219436865-219439941	0.26585	0.691867	1.17227	0.241196	0.379567	-5.45968	-1.72046	1.67574	-9.28985	7.30433e-18	1.53953e-16	29.9173	0.131139	2	FALSE
chr5:110844445-110848251	-0.267971	2.328	-2.0181	0.0436812	0.103232	-4.63129	-0.195948	2.29464	-1.34851	0.178697	0.229228	-6.37994	0.235714	2	FALSE
chr7:56141660-56144701	-0.0888291	4.21778	-1.14782	0.251145	0.391391	-6.51242	-0.373605	4.36015	-3.58266	0.000407706	0.000942712	-1.3438	0.157609	2	FALSE
chr8:101727458-101730443	-0.596566	7.33151	-11.8701	1.05772e-31	2.33933e-29	62.6782	-0.143426	7.1046	-1.19898	0.231655	0.286304	-6.75954	0.233958	2	FALSE
chr8:27146913-27150561	-0.103789	2.56272	-0.831915	0.405532	0.545696	-6.35359	-0.415344	2.72028	-3.21601	0.00146878	0.00303046	-2.3312	0.16025	2	FALSE
chr12:124108884-124111678	-0.119326	4.6608	-1.7206	0.0854398	0.174563	-5.80312	0.403195	4.40048	3.86264	0.000142486	0.000361159	-0.353338	0.256052	2	FALSE
chr1:243321247-243324284	-0.60495	0.265729	-2.31562	0.0206548	0.0572211	-3.46708	-1.78082	0.873793	-7.34521	2.80618e-12	3.01527e-11	17.4317	0.139076	2	FALSE
chr12:53569714-53573910	-0.44851	0.07056	-1.59585	0.110641	0.210825	-4.73005	-1.84418	0.773742	-7.3297	3.08759e-12	3.29183e-11	17.3505	NA	2	FALSE
chr1:43286496-43288997	-0.150431	0.282463	-0.576331	0.564441	0.689381	-5.82528	-2.32511	1.36352	-10.6984	2.74652e-22	1.03089e-20	39.9413	0.127975	2	FALSE
chr1:54495165-54497733	0.0625997	5.02987	0.97839	0.327971	0.46833	-6.87993	-0.297194	5.21033	-2.82608	0.00508762	0.00936833	-3.66911	0.126549	2	FALSE
chr16:4397724-4400737	0.14283	0.680594	0.629288	0.529215	0.661394	-5.92455	-1.12779	1.30093	-5.66225	4.03806e-08	2.01169e-07	8.04422	0.152398	2	FALSE
chr17:29096747-29099107	-0.241919	3.47864	-2.53992	0.0111443	0.0345122	-3.76401	-0.0257718	3.36864	-0.229801	0.818432	0.850077	-7.51648	0.232811	2	FALSE
chr19:16247816-16250547	-0.56229	0.877784	-2.64478	0.00822249	0.026875	-2.82631	-0.088422	0.637803	-0.368304	0.712954	0.755622	-6.72035	0.230542	2	FALSE
chr2:201773173-201775704	0.141284	4.07374	1.75373	0.0795925	0.164516	-5.59932	0.466982	3.9107	4.36229	1.87399e-05	5.81509e-05	1.5953	0.207676	2	FALSE
chr3:44963664-44966288	-0.452076	2.13395	-3.21514	0.00131944	0.00557611	-1.50647	-0.332058	2.07823	-2.15201	0.0323414	0.050207	-4.93365	0.187415	2	FALSE
chr4:2939085-2941485	0.04577	6.09906	0.8621	0.38871	0.529045	-7.17203	0.50571	5.86915	4.66339	5.03546e-06	1.73768e-05	2.87063	0.209326	2	FALSE
chr4:37869782-37872202	-0.499959	3.83332	-5.80394	7.24667e-09	1.1448e-07	9.66046	0.429417	3.37101	3.79711	0.00018325	0.000452755	-0.514943	0.0567661	2	FALSE
chr8:67955862-67958680	-0.0666738	5.84199	-1.21592	0.224122	0.361053	-6.77335	0.588313	5.51457	5.51633	8.53102e-08	4.02323e-07	6.79468	0.241025	2	FALSE
chr9:137001619-137004138	-0.467599	0.412716	-1.87886	0.0603728	0.133859	-4.36165	-1.18885	0.778653	-5.02221	9.64197e-07	3.80074e-06	5.11707	0.24713	2	FALSE
chr9:139372901-139375446	0.0400252	1.12643	0.206553	0.836375	0.889314	-6.24402	-0.956286	1.63055	-5.32666	2.20743e-07	9.76087e-07	6.32696	0.200881	2	FALSE
chr1:155732662-155735127	-0.0464884	3.92144	-0.554142	0.579528	0.700229	-6.93466	-0.353119	4.07618	-3.35371	0.000919308	0.00197561	-2.0936	0.19401	2	FALSE
chr12:64841759-64845167	-0.0301587	7.19935	-0.598268	0.549712	0.677629	-7.41578	0.629797	6.86925	5.35771	1.89243e-07	8.4313e-07	6.11037	0.209849	2	FALSE
chr13:45603534-45606248	0.226624	2.44848	1.75925	0.0786503	0.162987	-5.14017	0.199546	2.46542	1.44178	0.150599	0.197437	-6.29677	0.158085	2	FALSE
chr14:21699605-21702155	-0.712256	7.03864	-14.0681	2.07903e-43	9.19623e-41	91.1185	0.694209	6.33621	6.16012	2.83628e-09	1.79065e-08	10.1581	0.146546	2	FALSE
chr16:3708801-3711831	-0.126491	3.23186	-1.23377	0.217398	0.352243	-6.13494	-0.464127	3.40037	-4.14835	4.57324e-05	0.000129852	0.790343	0.194749	2	FALSE
chr1:67878211-67880627	-0.308927	7.53363	-6.17558	7.6037e-10	1.47301e-08	11.4203	0.478578	7.13961	3.98549	8.80929e-05	0.000236179	0.235036	0.201704	2	FALSE
chr17:42756526-42759743	-0.0673642	4.72082	-0.984832	0.324796	0.465699	-6.8074	0.751399	4.31111	7.09333	1.30375e-11	1.26229e-10	15.3726	0.192303	2	FALSE
chr19:37305802-37309904	0.167243	3.39588	1.71081	0.0872324	0.177406	-5.48555	-0.0342909	3.49678	-0.311445	0.755718	0.794577	-7.51244	0.0631012	2	FALSE
chr2:20544070-20546626	0.495328	0.518397	2.04798	0.0406605	0.0976117	-4.06928	-1.40183	1.47085	-7.25613	4.84942e-12	4.93955e-11	16.7963	0.154355	2	FALSE
chr2:231030883-231033789	0.910357	3.90201	10.5748	1.25178e-25	1.66111e-23	48.449	0.210956	4.25395	2.01425	0.0450396	0.0675471	-5.59398	0.112448	2	FALSE
chr3:28374452-28377576	0.0122681	-0.220271	0.0398448	0.96822	0.976684	-5.82716	-1.98921	0.77989	-7.80468	1.56699e-13	1.94278e-12	20.2462	0.248446	2	FALSE
chr5:126143661-126146300	-0.212071	6.41537	-4.09915	4.27112e-05	0.000275804	0.811146	0.394005	6.11197	3.57505	0.000419159	0.000965122	-1.31696	0.157618	2	FALSE
chr8:22112955-22115936	0.179869	0.915691	0.860696	0.389483	0.529554	-5.83674	-0.16125	1.08813	-0.772178	0.440728	0.501702	-6.62852	0.0905385	2	FALSE
chr11:74165840-74168373	0.0716071	5.17545	1.15389	0.24865	0.389331	-6.72385	0.513164	4.95504	4.90778	1.65e-06	6.2531e-06	3.91013	0.182384	2	FALSE
chr1:231464580-231467247	0.0838186	1.52529	0.494579	0.620938	0.738007	-6.27546	-0.312397	1.7242	-1.81712	0.0703797	0.100073	-5.48441	0.128047	2	FALSE
chr12:72050647-72053358	-0.0952135	2.09214	-0.671454	0.50199	0.635933	-6.3475	-0.851867	2.47232	-6.09228	4.11084e-09	2.54835e-08	9.98458	0.275281	2	FALSE
chr13:50623199-50625792	-0.383749	3.4608	-4.00273	6.43307e-05	0.000400783	0.984742	-0.0787514	3.30791	-0.695352	0.487471	0.54853	-7.29296	0.163257	2	FALSE
chr14:23500118-23502601	-0.1658	4.77237	-2.45198	0.0142714	0.0423674	-4.30891	0.481235	4.44865	4.57938	7.31527e-06	2.44736e-05	2.47613	0.138344	2	FALSE
chr1:47763815-47766244	-0.332295	4.33746	-4.42438	1.00621e-05	7.62992e-05	2.53667	0.295656	4.02319	2.79723	0.00554962	0.01009	-3.74156	0.185466	2	FALSE
chr17:76417679-76420119	-0.0562872	1.19918	-0.29744	0.766154	0.844775	-6.24474	-1.4526	1.8938	-8.50908	1.55009e-15	2.41321e-14	24.6144	0.166425	2	FALSE
chr18:2580578-2583186	-0.317444	1.18681	-1.66897	0.0952403	0.18919	-4.93749	0.00785117	1.0201	0.0369746	0.970534	0.976379	-6.90576	0.0740111	2	FALSE
chr19:50023379-50026067	0.127245	1.14751	0.662672	0.507598	0.640897	-6.06148	-0.806059	1.61516	-4.5026	1.02441e-05	3.32962e-05	2.64066	0.130084	2	FALSE
chr19:58364210-58367634	-0.0617175	1.51914	-0.36361	0.716178	0.808824	-6.32863	-0.644729	1.80916	-3.83564	0.000158114	0.000396369	-0.0056378	0.12118	2	FALSE
chr19:6829531-6832028	0.148673	4.63522	2.12848	0.0333888	0.0832056	-5.01484	0.281778	4.56856	2.70017	0.00739715	0.0131016	-4.01633	0.163932	2	FALSE
chr20:25426756-25429669	-0.265107	6.00569	-4.93797	8.38352e-07	8.21028e-06	4.62597	0.653864	5.5464	6.11755	3.58138e-09	2.2353e-08	9.88465	0.139593	2	FALSE
chr2:128468788-128471530	-0.111618	2.86923	-0.976433	0.328939	0.469168	-6.30999	-0.344868	2.98426	-2.84989	0.00473289	0.00879679	-3.46865	0.189207	2	FALSE
chr22:51061203-51063638	-0.0299038	-0.306457	-0.094705	0.924556	0.949235	-5.80078	-1.85114	0.601285	-6.91898	3.70072e-11	3.26044e-10	14.9615	0.129637	2	FALSE
chr5:137907681-137910191	0.0818135	5.83542	1.48931	0.136523	0.246485	-6.40284	0.475367	5.63798	4.43162	1.39301e-05	4.39224e-05	1.88251	0.231584	2	FALSE
chr8:11681325-11683981	-0.311817	5.34996	-5.20316	2.10887e-07	2.34182e-06	6.06714	0.387408	5.00072	3.69939	0.000265019	0.00063586	-0.936599	0.128763	2	FALSE
chr10:70042588-70046617	-0.0757036	2.99969	-0.688682	0.491084	0.626604	-6.58496	0.303985	2.80909	2.40218	0.0170176	0.0280724	-4.5684	0.0977835	2	FALSE
chr11:36506678-36509633	0.188777	3.29505	1.87304	0.0611729	0.135069	-5.16834	0.160096	3.30934	1.416	0.158004	0.20557	-6.53359	0.21721	2	FALSE
chr1:16145168-16147831	0.788941	0.489004	3.18163	0.00148142	0.0061722	-1.25533	-0.294803	1.03012	-1.38758	0.166483	0.215272	-5.95265	0.0485039	2	FALSE
chr12:77222061-77224757	0.525645	2.30542	3.89561	0.000100373	0.000581638	0.837621	-0.168772	2.65112	-1.28656	0.199422	0.251688	-6.55981	0.0659629	2	FALSE
chr12:9810308-9813177	-0.0123847	2.93258	-0.110396	0.912103	0.940817	-6.79321	0.360508	2.73941	2.79701	0.00555321	0.01009	-3.55043	0.239769	2	FALSE
chr13:50059319-50062575	-0.12871	4.6496	-1.85115	0.0642591	0.140134	-5.56855	0.496295	4.33672	4.72604	3.79857e-06	1.3482e-05	3.10798	0.15327	2	FALSE
chr15:74782815-74785793	0.943231	0.577927	3.8892	0.000103044	0.00059323	1.10082	-0.128252	1.10432	-0.619869	0.535901	0.595445	-6.74324	0.0522277	2	FALSE
chr15:93436168-93439049	0.279846	1.01729	1.38645	0.165727	0.287107	-5.30108	-1.83824	2.08791	-11.0941	1.42326e-23	6.49954e-22	42.8377	0.208403	2	FALSE
chr16:2144154-2147797	-0.355226	0.953943	-1.7231	0.0849876	0.173907	-4.77981	-2.12296	1.83609	-11.6486	2.12008e-25	1.21021e-23	47.0014	0.299869	2	FALSE
chr16:57203026-57205902	0.629507	1.14657	3.21631	0.00131411	0.00556244	-1.26969	0.0551652	1.42298	0.294751	0.768426	0.805465	-6.98956	0.199696	2	FALSE
chr16:85693124-85695421	-0.234077	3.03284	-2.1491	0.0317166	0.0799392	-4.54563	-0.428194	3.11643	-3.58203	0.000408654	0.000944107	-1.23089	0.218189	2	FALSE
chr18:18510367-18512719	0.186005	0.281864	0.711022	0.477133	0.612633	-5.74197	-2.69957	1.72032	-13.5039	1.13104e-31	1.03302e-29	61.2018	0.0223021	2	FALSE
chr19:2854372-2857403	-0.330207	2.09722	-2.32718	0.0200304	0.0561954	-3.91243	-0.179796	1.99407	-1.11427	0.266218	0.323332	-6.58444	0.116891	2	FALSE
chr19:9634295-9637639	-0.251931	2.59731	-2.042	0.0412499	0.0986281	-4.65116	0.275233	2.33743	1.916	0.0564902	0.0824191	-5.47474	0.0968386	2	FALSE
chr22:36912965-36915454	-0.446968	6.7836	-8.76972	3.13825e-18	2.03144e-16	30.7731	0.226905	6.44652	2.00318	0.0462228	0.069057	-5.54061	0.123042	2	FALSE
chr3:156257205-156260407	-0.419955	6.57357	-8.17231	4.63036e-16	2.15596e-14	25.732	-0.0613289	6.39341	-0.543295	0.587404	0.646381	-7.39064	0.321057	2	FALSE
chr4:15729386-15731884	0.624706	1.99983	4.21602	2.56974e-05	0.00017807	2.1748	-0.353984	2.49138	-2.57407	0.0106196	0.0180956	-4.06981	0.24294	2	FALSE
chr4:56235783-56239104	-0.336074	4.88367	-5.08799	3.87148e-07	4.07734e-06	5.56382	0.108873	4.6586	1.03943	0.299595	0.359567	-7.07673	0.233664	2	FALSE
chr5:138611846-138614823	-0.119074	4.1884	-1.52825	0.12657	0.231902	-5.99972	0.150993	4.05376	1.42532	0.155295	0.202527	-6.58966	0.109352	2	FALSE
chr10:103548090-103550702	-0.0213865	3.0628	-0.19819	0.842911	0.893352	-6.81821	-0.323256	3.21412	-2.81082	0.00532743	0.00977051	-3.62327	0.154674	2	FALSE
chr1:113671536-113674657	0.272892	2.66585	2.24931	0.0245743	0.0655527	-4.2282	0.0449814	2.78423	0.355296	0.722663	0.764516	-7.35747	0.244071	2	FALSE
chr11:61564705-61567573	-0.642704	4.8169	-9.55253	2.77116e-21	2.45156e-19	38.1174	-0.232516	4.61312	-2.22144	0.0272047	0.0429878	-5.16862	0.205361	2	FALSE
chr12:32893344-32896210	-0.134975	5.21644	-2.19368	0.0283446	0.0730356	-4.99836	0.406535	4.94595	3.89258	0.000126866	0.000326397	-0.243042	0.0432731	2	FALSE
chr1:245137048-245140087	-0.0480114	-0.519359	-0.144052	0.88547	0.923394	-5.74651	-2.95231	0.950605	-10.9602	3.88936e-23	1.69156e-21	41.7447	0.0849299	2	FALSE
chr12:69235998-69238558	0.0713765	7.15453	1.41451	0.157329	0.276523	-6.59538	0.224825	7.07664	1.88116	0.0610955	0.088432	-5.72065	0.164353	2	FALSE
chr13:111550208-111553391	-0.729845	1.73896	-4.56557	5.20839e-06	4.3197e-05	3.71639	-2.51715	2.63445	-16.5157	4.27743e-42	1.17202e-39	85.0206	0.136271	2	FALSE
chr1:40539086-40541921	-0.426377	9.76544	-8.67797	6.90115e-18	4.16265e-16	29.9449	-0.654129	9.87869	-4.30905	2.34751e-05	7.09955e-05	1.70659	0.124471	2	FALSE
chr15:50894726-50896925	-0.125814	1.8443	-0.824477	0.409743	0.548568	-6.16441	-0.592882	2.08649	-3.83171	0.000160523	0.000401675	-0.0953134	0.185457	2	FALSE
chr2:113961725-113964060	-0.0412824	0.903663	-0.197078	0.843781	0.893614	-6.17108	-0.507199	1.13314	-2.46223	0.0144737	0.0241523	-3.95747	0.209016	2	FALSE
chr2:208618377-208620749	-0.489941	4.60189	-6.94613	4.70439e-12	1.4518e-10	16.7478	0.312583	4.20086	2.97623	0.00320031	0.00614066	-3.24734	0.181144	2	FALSE
chr2:62096803-62099399	-0.188409	6.6084	-3.67665	0.000241007	0.00127163	-0.836391	0.381136	6.32336	3.40198	0.000777214	0.00170093	-1.87811	0.184665	2	FALSE
chr4:152025872-152028784	-0.0378304	0.95055	-0.1836	0.854342	0.901201	-6.18933	-0.416064	1.13957	-2.02426	0.043992	0.0661934	-4.91724	0.304247	2	FALSE
chr9:132265421-132267666	-0.0989974	4.28549	-1.30295	0.192704	0.32148	-6.34154	0.349838	4.06242	3.29978	0.00110654	0.00232687	-2.26366	0.0896839	2	FALSE
chr10:29746760-29750821	0.670939	3.40615	6.79343	1.34663e-11	3.76207e-10	15.9317	0.444376	3.52203	4.02122	7.64249e-05	0.000207331	0.290929	0.166231	2	FALSE
chr1:161179765-161182360	-0.0610479	7.23565	-1.21201	0.225618	0.36286	-6.86245	0.393377	7.00852	3.31362	0.00105537	0.00223644	-2.10611	0.174361	2	FALSE
chr1:16157849-16160968	0.309884	1.54601	1.83243	0.0669989	0.144941	-4.76335	-0.526485	1.96197	-3.28569	0.00116098	0.00243574	-1.91033	0.112166	2	FALSE
chr1:24863179-24865975	-0.212427	3.60571	-2.31614	0.0206265	0.0572026	-4.33832	0.512673	3.24269	4.40804	1.54153e-05	4.83826e-05	1.85861	0.168107	2	FALSE
chr1:36528419-36530621	-0.125047	1.87728	-0.827385	0.408093	0.547463	-6.17135	0.380863	1.62461	2.14863	0.0326109	0.0505394	-4.80498	0.213873	2	FALSE
chr1:38325594-38328596	-0.0463102	4.90861	-0.705583	0.480509	0.616073	-7.08338	0.275048	4.74791	2.63226	0.00900243	0.0155566	-4.19221	0.140949	2	FALSE
chr1:44167515-44169880	-0.385068	6.11834	-7.25721	5.16411e-13	1.77994e-11	18.7179	-0.0162946	5.9341	-0.15002	0.880868	0.901598	-7.56181	0.202565	2	FALSE
chr15:28959668-28962177	-0.209173	1.55722	-1.24787	0.21219	0.345917	-5.64736	-1.42277	2.16573	-9.07736	3.21237e-17	6.28706e-16	28.3839	0.192813	2	FALSE
chr16:712252-715962	-0.107685	1.64677	-0.662205	0.507897	0.64097	-6.22092	-2.05707	2.6089	-14.0062	2.12098e-33	2.57134e-31	65.1977	0.286845	2	FALSE
chr16:74360750-74363930	-0.26195	0.801168	-1.20542	0.228151	0.365868	-5.46013	-1.22267	1.27737	-6.03071	5.74291e-09	3.44323e-08	9.94278	0.265192	2	FALSE
chr16:74662300-74665269	-0.0629166	5.20872	-1.02106	0.307317	0.449625	-6.87478	0.328784	5.01223	3.1436	0.00186749	0.0037875	-2.7565	0.172354	2	FALSE
chr2:201841391-201844403	-0.0176478	4.67865	-0.255583	0.798293	0.863445	-7.24825	0.498974	4.41948	4.7543	3.34191e-06	1.19854e-05	3.22989	0.195297	2	FALSE
chr4:124234955-124238124	-0.140748	3.78003	-1.61281	0.106904	0.20515	-5.75702	0.41855	3.50179	3.7754	0.000199039	0.00048868	-0.612245	0.110851	2	FALSE
chr4:17816154-17819717	-0.141303	5.76012	-2.54476	0.0109914	0.0341584	-4.26973	0.314039	5.53276	2.95058	0.00346858	0.00661372	-3.30807	0.326529	2	FALSE
chr5:179133361-179136038	-0.25946	7.08173	-5.13332	3.05269e-07	3.29343e-06	5.55096	-0.659161	7.28149	-5.41881	1.3951e-07	6.37095e-07	6.4379	0.13702	2	FALSE
chr6:116966835-116969439	0.26488	4.11278	3.31716	0.000921628	0.00411093	-1.66856	0.243823	4.12319	2.31353	0.0214939	0.03456	-4.95371	0.102449	2	FALSE
chr9:115234973-115238581	0.782234	2.97664	6.96788	4.04301e-12	1.26237e-10	17.1811	0.466609	3.13448	3.95832	9.80775e-05	0.000259896	0.116189	0.137829	2	FALSE
chr9:130552245-130555181	-0.880961	2.30429	-6.49548	9.84755e-11	2.33352e-09	14.11	-0.329909	2.02816	-2.10979	0.0358567	0.0550406	-5.00737	0.0215474	2	FALSE
chr9:79075584-79077744	-0.249603	1.11796	-1.28339	0.199466	0.330685	-5.46695	-0.239878	1.11642	-1.16187	0.246382	0.302187	-6.26465	0.0776524	2	FALSE
chrX:77082574-77085042	-0.102307	1.64009	-0.627586	0.530329	0.662039	-6.24031	-0.779877	1.97984	-4.85984	2.06072e-06	7.66128e-06	4.08408	0.140163	2	FALSE
chr11:118653402-118656452	0.0543255	0.918556	0.260524	0.79448	0.862355	-6.1615	-0.410052	1.14426	-1.99464	0.047153	0.0702216	-4.9776	0.0592841	2	FALSE
chr1:193063325-193065935	0.0496676	4.78981	0.737002	0.461186	0.599522	-7.03457	0.609884	4.50943	5.79215	2.05067e-08	1.10607e-07	8.1638	0.0972016	2	FALSE
chr12:123058059-123060758	-0.135627	3.64092	-1.49465	0.135124	0.244624	-5.90119	-0.395332	3.77599	-3.6834	0.000281313	0.000668516	-0.967681	0.178205	2	FALSE
chr1:53376977-53379561	-0.0496464	3.08974	-0.464211	0.642535	0.749021	-6.73992	-0.115835	3.12585	-0.991273	0.322498	0.383683	-7.01097	0.0516065	2	FALSE
chr15:90374494-90376930	0.154044	2.57202	1.2367	0.216309	0.351122	-5.94273	0.303216	2.49529	2.19631	0.0289755	0.0456543	-4.9498	0.135474	2	FALSE
chr16:89585884-89589079	-0.17932	0.828828	-0.833911	0.404406	0.544674	-5.83196	-2.0451	1.75068	-11.0021	2.84176e-23	1.25587e-21	42.1761	0.182312	2	FALSE
chr19:10472616-10476037	-0.240927	3.79488	-2.77151	0.00561853	0.0192905	-3.23941	-0.583528	3.96616	-5.49034	9.73196e-08	4.56602e-07	6.66405	0.214736	2	FALSE
chr22:26119867-26122837	-0.223846	4.59178	-3.1756	0.00151241	0.00629144	-2.24241	0.362152	4.29888	3.46277	0.000627418	0.00140112	-1.74426	0.22814	2	FALSE
chr6:137109187-137112104	-0.244167	6.01634	-4.55612	5.44627e-06	4.47505e-05	2.81672	0.558034	5.61516	5.19815	4.14549e-07	1.7315e-06	5.266	0.197246	2	FALSE
chr7:2408511-2411024	-0.18161	5.90103	-3.33878	0.000853105	0.00383753	-1.96083	0.338011	5.6417	3.15792	0.00178149	0.0036319	-2.69128	0.209416	2	FALSE
chr1:44140488-44143192	-0.170717	2.51022	-1.35422	0.175783	0.300236	-5.78129	-0.322635	2.59742	-2.42386	0.0160569	0.0265675	-4.4663	0.151711	2	FALSE
chr16:70409675-70412320	0.205355	1.03469	1.02319	0.306312	0.44874	-5.72719	-0.619853	1.44822	-3.30541	0.00108544	0.00228777	-1.70355	0.124605	2	FALSE
chr16:70576166-70578582	-0.0215623	4.66387	-0.311111	0.75574	0.836093	-7.22887	0.0601316	4.62254	0.577537	0.564089	0.623479	-7.45001	0.162636	2	FALSE
chr16:89833053-89836045	-0.642343	1.51631	-3.74634	0.000183255	0.0010028	0.438016	-1.15861	1.77304	-6.65838	1.7054e-10	1.35443e-09	13.2561	0.0250243	2	FALSE
chr17:25623250-25626751	0.104852	1.10122	0.535839	0.592115	0.713009	-6.11682	-1.04459	1.67326	-5.88649	1.24507e-08	6.97648e-08	9.09905	0.0836105	2	FALSE
chr20:48738060-48741079	-0.0586662	3.79993	-0.675918	0.499151	0.632942	-6.82662	0.106501	3.7169	0.986871	0.324647	0.385413	-7.09393	0.0863793	2	FALSE
chr21:44264998-44268010	0.0923521	3.60362	1.00544	0.314775	0.45626	-6.49587	0.136981	3.57973	1.2535	0.21118	0.264337	-6.78317	0.120865	2	FALSE
chr22:38267181-38269759	0.173685	2.14331	1.23942	0.215299	0.350339	-5.82659	-0.152093	2.30284	-1.05132	0.294115	0.353299	-6.73725	0.250763	2	FALSE
chr2:61745330-61747765	0.321179	0.740124	1.44423	0.148793	0.264196	-5.13776	-1.03439	1.43274	-5.41453	1.42535e-07	6.49829e-07	6.79741	0.148948	2	FALSE
chr2:99928513-99931099	0.290285	1.69039	1.80118	0.0717887	0.152119	-4.86151	0.650857	1.50125	3.50808	0.00053382	0.00120583	-1.05499	0.136718	2	FALSE
chr3:176747683-176750337	0.633019	0.649934	2.72124	0.00654622	0.0218812	-2.57345	-1.2435	1.59724	-6.77056	8.87661e-11	7.30387e-10	13.9316	0.203198	2	FALSE
chr3:49460067-49462421	-0.073838	2.72424	-0.619311	0.535765	0.666462	-6.55	-0.217396	2.79802	-1.7235	0.0860171	0.11971	-5.94703	0.0853597	2	FALSE
chr4:37864639-37867307	-0.48333	4.05502	-5.96252	2.81334e-09	4.91225e-08	10.5409	0.378063	3.62335	3.45961	0.000634486	0.00141456	-1.7132	0.194207	2	FALSE
chr7:158581108-158584613	-0.308747	3.83266	-3.58754	0.000339851	0.00172131	-0.672942	-0.471677	3.91485	-4.42929	1.40709e-05	4.43154e-05	1.86721	0.137035	2	FALSE
chr7:64391824-64394185	-0.130734	1.05276	-0.657158	0.511137	0.644445	-6.0314	-0.472589	1.22477	-2.35953	0.0190567	0.0309884	-4.22432	0.179983	2	FALSE
chr8:103369139-103372230	1.33447	0.77209	5.72173	1.17258e-08	1.78682e-07	9.45391	-0.461894	1.68987	-2.66085	0.0082918	0.0144987	-3.62576	0.145769	2	TRUE
chr8:124333324-124335483	0.0809887	3.8341	0.941763	0.3464	0.487199	-6.62227	-0.0768089	3.91636	-0.723741	0.469892	0.531149	-7.33422	0.180248	2	FALSE
chr8:27661612-27665395	-0.0350918	5.51286	-0.605055	0.545194	0.674252	-7.27204	0.447657	5.27132	4.23369	3.21723e-05	9.43814e-05	1.06817	0.127094	2	FALSE
chr8:58420624-58423377	-0.114524	2.54817	-0.916296	0.359595	0.502826	-6.27916	-1.68398	3.33463	-13.897	5.04258e-33	5.52667e-31	64.2937	0.20494	2	FALSE
chr9:38562651-38565247	0.186769	1.85613	1.22407	0.221033	0.35726	-5.76436	-1.46813	2.68381	-10.7451	1.94097e-22	7.38648e-21	40.1779	0.130538	2	FALSE
chr10:12066347-12069020	0.0545927	0.85191	0.256936	0.797248	0.863445	-6.14444	-0.734186	1.26556	-3.69519	0.000269214	0.000644232	-0.35531	0.133025	2	FALSE
chr12:44180631-44183551	0.186279	5.75541	3.34578	0.000831923	0.00376137	-1.91503	0.587457	5.55484	5.49644	9.43623e-08	4.44249e-07	6.69844	0.207748	2	FALSE
chr14:35785941-35788398	-0.0348209	6.31624	-0.668871	0.503636	0.637714	-7.33909	0.491599	6.05307	4.46366	1.21312e-05	3.8922e-05	2.03885	0.0741064	2	FALSE
chr18:32826691-32830574	0.529531	3.52304	5.57633	2.70434e-08	3.83814e-07	8.44741	0.0570091	3.75979	0.53083	0.596001	0.654264	-7.44331	0.138687	2	FALSE
chr20:489948-492884	0.247208	3.81413	2.85208	0.00437702	0.0156347	-3.01726	0.0305556	3.92346	0.287428	0.774019	0.810089	-7.55496	0.0722351	2	FALSE
chr3:50000365-50002617	-0.561778	0.79623	-2.56327	0.0104238	0.032856	-3.00885	-0.895135	0.962409	-4.05956	6.5547e-05	0.000180501	1.05571	0.134297	2	FALSE
chr7:4808189-4810346	-0.123467	4.55402	-1.73713	0.0824797	0.169596	-5.75059	-0.187289	4.58647	-1.80063	0.0729497	0.103405	-6.00345	0.0573484	2	FALSE
chr7:90017830-90020294	-0.231608	2.94688	-2.07284	0.0382835	0.093215	-4.68082	0.765586	2.44811	5.42117	1.3787e-07	6.30659e-07	6.58122	0.227323	2	FALSE
chr8:37996615-37999052	-0.0797298	5.99769	-1.4852	0.13761	0.24794	-6.43176	0.478686	5.71845	4.4539	1.2654e-05	4.02228e-05	1.97855	0.172403	2	FALSE
chr8:37999927-38003488	-0.466553	4.37922	-6.26452	4.34905e-10	9.01748e-09	12.3106	0.646154	3.82307	6.00456	6.61462e-09	3.93147e-08	9.29338	0.0977162	2	FALSE
chr9:321831-324420	0.085346	0.429976	0.344311	0.730639	0.819576	-5.97363	-1.4608	1.1887	-6.89357	4.30232e-11	3.74234e-10	14.7193	0.199482	2	FALSE
chr9:34089173-34092589	-0.30991	5.52685	-5.35342	9.36954e-08	1.162e-06	6.82631	0.611665	5.06573	5.82173	1.75479e-08	9.57794e-08	8.31859	0.119163	2	FALSE
chr10:103569615-103572021	0.152421	3.88444	1.79551	0.0726858	0.153102	-5.47477	-0.263657	4.09351	-2.50733	0.0127908	0.0215012	-4.49586	0.166839	2	FALSE
chr10:28813165-28815692	-0.0812441	3.97193	-0.982076	0.326152	0.466635	-6.62202	0.450383	3.70616	4.15956	4.36822e-05	0.000124676	0.803056	0.182953	2	FALSE
chr11:118635671-118639568	-0.0857087	5.61977	-1.50732	0.131847	0.239673	-6.34179	0.177874	5.48711	1.67408	0.095349	0.130759	-6.20094	0.202687	2	FALSE
chr1:155142369-155144873	0.101909	2.1048	0.72011	0.471521	0.607779	-6.31624	-0.827288	2.56641	-6.0618	4.85234e-09	2.96773e-08	9.80122	0.173264	2	FALSE
chr1:156300776-156303082	0.609542	4.44172	8.24209	2.62751e-16	1.29137e-14	26.5726	0.414347	4.53744	3.97095	9.3308e-05	0.0002487	0.0463576	0.150346	2	FALSE
chr12:70861863-70865468	0.506805	2.13277	3.57376	0.000358163	0.00180373	-0.305976	-0.271068	2.52488	-1.99019	0.0476443	0.0707947	-5.38417	0.0573013	2	FALSE
chr12:72183862-72186757	0.0802973	3.32508	0.805494	0.420607	0.56037	-6.59477	0.427094	3.15078	3.60781	0.000371915	0.000868014	-1.14497	0.0755096	2	FALSE
chr16:50138117-50140592	-0.312415	3.92275	-3.72111	0.000202468	0.0010944	-0.210527	0.437921	3.54711	3.9748	9.18991e-05	0.000245184	0.113168	0.192055	2	FALSE
chr1:85396464-85399168	-0.234594	4.34004	-3.12958	0.0017696	0.00720723	-2.32871	-0.944813	4.6959	-9.02387	4.65173e-17	8.97588e-16	27.738	0.198234	2	FALSE
chr2:37428524-37432604	-0.197143	6.02001	-3.68065	0.000237276	0.00125695	-0.779212	0.324317	5.75951	3.01286	0.00285008	0.00555421	-3.11719	0.123949	2	FALSE
chr3:15098452-15100662	-0.375535	1.96994	-2.55093	0.0107992	0.0336938	-3.34586	0.0705195	1.75023	0.41638	0.677484	0.725403	-7.04479	0.124076	2	FALSE
chr3:185411657-185414848	-0.211657	4.54799	-2.97192	0.00298603	0.0113537	-2.85564	0.137991	4.37347	1.32317	0.18697	0.238565	-6.74041	0.168333	2	FALSE
chr5:49708486-49711318	-0.725166	1.33321	-3.96551	7.51762e-05	0.000450378	1.29266	-1.68465	1.81667	-9.51766	1.46643e-18	3.40509e-17	31.4807	0.113591	2	FALSE
chr5:79840858-79843305	-0.23037	1.89675	-1.53279	0.125446	0.230883	-5.36229	0.479728	1.54202	2.63301	0.00898296	0.0155387	-3.65008	0.213891	2	FALSE
chr7:148839744-148842956	-0.0151359	2.98787	-0.13717	0.890906	0.926878	-6.80628	0.438247	2.75889	3.39299	0.000802036	0.0017506	-1.77519	0.136832	2	FALSE
chr9:429219-432014	-0.159983	5.29591	-2.64255	0.00827673	0.0269858	-3.93267	-0.361953	5.39695	-3.42388	0.000719775	0.00158408	-1.86207	0.158444	2	FALSE
chr10:96324762-96328585	0.23896	-1.27304	0.57237	0.56712	0.692016	-5.41788	-3.16002	0.454506	-9.49259	1.75145e-18	4.03275e-17	31.1665	0.163457	2	FALSE
chr1:155901548-155904250	0.156853	2.79665	1.34183	0.179767	0.304601	-5.87026	-0.108073	2.92597	-0.884468	0.377282	0.438639	-7.06596	0.149626	2	FALSE
chr12:69213892-69216396	0.196105	3.23974	1.9189	0.0551041	0.124253	-5.06899	-0.35611	3.513	-3.21981	0.00145019	0.00299662	-2.46914	0.175881	2	FALSE
chr12:72652223-72655396	0.237585	1.90202	1.57746	0.114809	0.216562	-5.29238	-1.11326	2.57867	-8.09944	2.33318e-14	3.19645e-13	21.8103	0.152628	2	FALSE
chr1:40203758-40206483	0.0610953	5.93478	1.12811	0.259376	0.400923	-6.8883	0.433235	5.74866	4.01864	7.72156e-05	0.000209269	0.255854	0.102622	2	FALSE
chr15:30907680-30909961	0.375814	1.56835	2.23361	0.0255919	0.0675158	-3.97425	0.246489	1.63123	1.3964	0.163816	0.212326	-6.12243	0.202234	2	FALSE
chr1:54569276-54572491	0.184021	2.90073	1.62255	0.104805	0.202292	-5.4885	0.623253	2.68226	4.727	3.78208e-06	1.34409e-05	3.32675	0.0422461	2	FALSE
chr18:18518391-18521190	0.279273	1.59377	1.67891	0.093288	0.186015	-5.0404	-2.69057	3.07251	-19.1912	2.6305e-51	1.44151e-48	106.067	-0.0472216	2	FALSE
chr18:23748092-23750647	0.0645783	3.74955	0.733218	0.463491	0.601518	-6.77206	0.869718	3.34668	7.52174	9.37778e-13	1.05308e-11	18.0411	0.173443	2	FALSE
chr19:3193191-3196454	-0.513689	2.13815	-3.65004	0.000267262	0.00139629	-0.0413623	-0.969916	2.35788	-6.64528	1.83969e-10	1.44021e-09	13.0455	0.150962	2	FALSE
chr19:34960037-34962569	-0.275426	6.77485	-5.40408	7.09324e-08	8.92202e-07	6.98162	0.677138	6.29811	6.04263	5.384e-09	3.25655e-08	9.52971	0.169244	2	FALSE
chr5:72200522-72203319	0.130726	5.52303	2.25554	0.0241804	0.0646272	-4.91979	0.132428	5.52228	1.24563	0.214049	0.267439	-6.82064	0.180585	2	FALSE
chr6:6697393-6700513	-0.169416	2.01515	-1.16815	0.242849	0.3816	-5.87799	0.238946	1.8082	1.42661	0.154923	0.20231	-6.13266	0.144381	2	FALSE
chr6:86325133-86329245	-0.332773	7.15732	-6.59452	5.12968e-11	1.29659e-09	14.0965	0.310685	6.83476	2.65596	0.00840961	0.0146766	-4.01805	0.124216	2	FALSE
chr7:102177437-102179713	-0.0171769	1.87218	-0.113465	0.909671	0.939038	-6.49822	0.350971	1.68979	2.01988	0.0444478	0.0667691	-5.08849	0.133705	2	FALSE
chr8:124389759-124392241	-0.0816558	0.488159	-0.336576	0.736463	0.824239	-5.99627	-1.7139	1.30676	-8.26692	7.76861e-15	1.10865e-13	23.1231	0.144371	2	FALSE
chr9:218284-221862	0.158035	1.39529	0.89099	0.373015	0.514277	-5.96512	-2.1121	2.54468	-14.004	2.15842e-33	2.57134e-31	65.182	0.0931302	2	FALSE
chr9:34096819-34099987	-0.244793	5.21374	-3.9757	7.20449e-05	0.000434562	0.478983	0.70955	4.73613	6.77544	8.62629e-11	7.11929e-10	13.5126	0.179336	2	FALSE
chr10:28809102-28812332	-0.198069	4.27089	-2.59616	0.00947926	0.0303941	-3.83059	0.4309	3.95573	4.04552	6.93474e-05	0.000189633	0.346211	0.124218	2	FALSE
chr12:120605910-120608512	-0.460308	3.28973	-4.55902	5.37215e-06	4.42786e-05	3.38617	-1.29342	3.70493	-11.5893	3.3335e-25	1.82676e-23	46.3686	0.18303	2	FALSE
chr1:28660632-28663254	0.400429	4.87424	6.02863	1.88316e-09	3.42322e-08	10.7746	0.432823	4.85804	4.14898	4.5615e-05	0.000129766	0.726291	0.129816	2	FALSE
chr15:30928782-30931209	0.271408	2.98436	2.45049	0.0143304	0.0424002	-3.84508	-0.030594	3.13505	-0.262672	0.793017	0.827443	-7.46904	0.111534	2	FALSE
chr1:67882744-67885342	-0.282935	2.10403	-2.0018	0.0454083	0.106461	-4.60662	-0.332836	2.14317	-2.19918	0.0287687	0.045365	-4.84981	0.190767	2	FALSE
chr17:30202148-30204891	-0.0760982	4.55679	-1.07116	0.284194	0.42517	-6.68156	0.0499103	4.49383	0.47985	0.631748	0.686531	-7.50144	0.147902	2	FALSE
chr2:61731638-61733924	-0.148659	0.535615	-0.622567	0.533622	0.664587	-5.88131	-1.24864	1.07725	-5.78763	2.09997e-08	1.12822e-07	8.73055	0.136369	2	FALSE
chr3:15112655-15115421	-0.0880723	3.94024	-1.05535	0.291363	0.433451	-6.53925	0.12544	3.83372	1.17315	0.241839	0.297147	-6.9025	0.146751	2	FALSE
chr5:133653253-133655937	0.282222	1.72213	1.76859	0.0770771	0.160693	-4.92715	0.430639	1.64918	2.44411	0.0152033	0.0252774	-4.14831	0.178351	2	FALSE
chr5:32381324-32383880	-0.492174	1.82371	-3.18648	0.00145685	0.00609935	-1.52396	-1.5458	2.35244	-10.324	4.36185e-21	1.42662e-19	37.1463	0.188168	2	FALSE
chr6:76346656-76349712	-0.164151	1.51941	-0.968671	0.332798	0.472576	-5.93818	-1.73648	2.31123	-11.279	3.52431e-24	1.75575e-22	44.1947	0.152615	2	FALSE
chr9:37776874-37779412	-0.022577	4.31875	-0.299564	0.764533	0.843688	-7.14904	0.151311	4.23169	1.44627	0.149337	0.195876	-6.56741	0.10287	2	FALSE
chr11:61580524-61583118	-0.653769	3.36587	-6.61931	4.35083e-11	1.1103e-09	14.775	-0.172485	3.12575	-1.47249	0.14213	0.187589	-6.41764	0.212404	2	FALSE
chr11:66415577-66418963	0.204345	0.920904	0.978333	0.327999	0.46833	-5.7335	-1.22034	1.63331	-6.72188	1.17947e-10	9.58975e-10	13.6468	0.137943	2	FALSE
chr1:19619103-19621502	-0.249206	1.54076	-1.48264	0.13829	0.248668	-5.33293	-0.268251	1.54552	-1.49349	0.136552	0.180662	-5.9654	0.144902	2	FALSE
chr1:40212158-40215342	0.0982213	6.6937	1.92256	0.0546428	0.123423	-5.73756	0.453009	6.51625	3.96943	9.38701e-05	0.000249955	0.123891	0.163092	2	FALSE
chr1:41151440-41154545	0.858089	4.62321	12.0192	1.92778e-32	5.11633e-30	64.6246	-0.587195	5.34711	-5.55942	6.85059e-08	3.29309e-07	7.00033	0.108173	2	FALSE
chr1:43291406-43294118	0.055474	2.45232	0.431177	0.666374	0.769942	-6.57267	-0.874125	2.91751	-7.00176	2.25964e-11	2.0638e-10	14.9794	0.198241	2	FALSE
chr15:28943917-28946187	-0.247383	3.0773	-2.3019	0.0214177	0.0592728	-4.22193	-0.145919	3.02768	-1.22441	0.221933	0.276282	-6.73267	0.156555	2	FALSE
chr16:54289757-54293457	-0.603167	2.42761	-4.6392	3.66718e-06	3.11946e-05	3.93203	-0.818084	2.53128	-5.96886	8.01602e-09	4.69314e-08	9.31794	0.162369	2	FALSE
chr17:27048008-27050457	-0.283397	9.28409	-5.80681	7.12535e-09	1.13238e-07	9.19366	0.563607	8.8601	4.03004	7.3782e-05	0.000200558	0.54255	0.133803	2	FALSE
chr19:44353631-44356757	-0.0459069	2.33199	-0.345639	0.729642	0.818803	-6.57412	-0.065892	2.34261	-0.460732	0.645386	0.69868	-7.19296	0.213718	2	FALSE
chr21:22395938-22398676	-0.0403893	0.622553	-0.174526	0.861465	0.906913	-6.0801	-1.36558	1.28367	-6.70041	1.33646e-10	1.07387e-09	13.5972	0.188919	2	FALSE
chr21:37788761-37791495	-0.555883	3.16781	-5.30081	1.24772e-07	1.51208e-06	7.03367	0.251614	2.76462	1.97123	0.0497855	0.0735377	-5.48348	0.0856181	2	FALSE
chr22:20925934-20928531	0.224353	1.75921	1.42604	0.153973	0.271525	-5.47418	-1.79077	2.76529	-12.9841	6.76829e-30	5.22639e-28	57.1909	0.158852	2	FALSE
chr2:224762169-224764302	-0.289826	4.39384	-3.91651	9.21048e-05	0.00054081	0.416768	0.405563	4.04611	3.83499	0.00015851	0.000396998	-0.441971	0.0820591	2	FALSE
chr5:42956239-42958659	-0.0743363	2.50384	-0.586129	0.557838	0.683835	-6.50914	-0.763813	2.84983	-6.05099	5.14542e-09	3.12604e-08	9.68014	0.154225	2	FALSE
chr5:68393904-68396260	0.655225	0.525116	2.68811	0.00723065	0.0239305	-2.63111	-0.366478	1.04954	-1.72696	0.0853932	0.119072	-5.43749	0.261225	2	FALSE
chr7:23226408-23230481	-0.140677	4.45957	-1.93421	0.0531936	0.121192	-5.36812	0.112873	4.33264	1.0821	0.280234	0.338554	-7.02838	0.135747	2	FALSE
chr8:144736643-144739037	-0.287801	3.78003	-3.29501	0.000997128	0.00438869	-1.65883	0.13331	3.5702	1.2193	0.223862	0.278431	-6.82498	0.118619	2	FALSE
chr9:37503410-37506732	0.0604771	5.19447	0.978244	0.328043	0.46833	-6.91416	0.276154	5.08743	2.63699	0.00888119	0.0153918	-4.17433	0.128741	2	FALSE
chr9:423463-426461	-0.189426	1.61243	-1.15352	0.248801	0.389339	-5.77692	-0.876944	1.96818	-5.43006	1.3186e-07	6.05187e-07	6.73869	0.213184	2	FALSE
chr1:117623935-117626785	0.0382719	3.4556	0.399078	0.689868	0.786473	-6.8755	-0.23841	3.59382	-2.18903	0.029507	0.0463319	-5.19365	0.133921	2	FALSE
chr11:58913178-58915899	0.210157	2.91202	1.85982	0.0630222	0.138576	-5.08399	-0.63258	3.3368	-5.56801	6.55623e-08	3.17103e-07	7.10932	0.318972	2	FALSE
chr12:117116663-117120115	0.0266829	1.46617	0.155397	0.87652	0.918068	-6.36995	-1.69208	2.33651	-11.1476	9.50861e-24	4.492e-22	43.2088	0.137724	2	FALSE
chr1:235846989-235849709	-0.757873	1.93006	-5.01815	5.56187e-07	5.6532e-06	5.80895	-0.604968	1.85351	-3.653	0.000314909	0.000743836	-0.665036	0.137331	2	FALSE
chr1:247260670-247264121	0.139076	5.63696	2.44924	0.01438	0.0424996	-4.48563	0.181517	5.61853	1.69954	0.0904445	0.124876	-6.15258	0.086002	2	FALSE
chr1:36066749-36069370	-0.423757	6.07921	-7.94699	2.79859e-15	1.21762e-13	23.9514	0.510602	5.61189	4.77402	3.05516e-06	1.10583e-05	3.33765	0.236002	2	FALSE
chr1:44380535-44383521	-0.0413398	2.54462	-0.329685	0.741664	0.826475	-6.63592	-1.04818	3.04514	-8.52069	1.43396e-15	2.28188e-14	24.4749	0.170449	2	FALSE
chr15:30855616-30857897	-0.482243	2.1111	-3.40493	0.000671644	0.00315494	-0.884676	0.0363643	1.84719	0.216119	0.829068	0.857873	-7.1348	0.180119	2	FALSE
chr15:65948383-65950881	-0.0898999	2.73823	-0.759258	0.447766	0.58656	-6.46162	-0.130522	2.75841	-1.02269	0.307429	0.36768	-6.89284	0.182531	2	FALSE
chr16:1913654-1916389	-0.414293	2.04762	-2.87376	0.00408844	0.0147428	-2.50551	-0.227515	1.95482	-1.42006	0.15682	0.20432	-6.18658	0.114261	2	FALSE
chr17:65333725-65336494	-0.213096	5.52927	-3.68449	0.00023374	0.00124318	-0.691698	0.137494	5.35277	1.29998	0.19479	0.246524	-6.75818	0.212636	2	FALSE
chr17:74554892-74557916	-0.435015	5.9409	-8.01887	1.5845e-15	7.12757e-14	24.5376	0.721667	5.36138	6.78388	8.2105e-11	6.8172e-10	13.5731	0.134599	2	FALSE
chr18:12030263-12032816	-0.451315	4.26729	-5.89235	4.28858e-09	7.20372e-08	10.0831	0.798487	3.6425	7.22617	5.82348e-12	5.84482e-11	16.205	0.12618	2	FALSE
chr1:92943551-92946364	-0.00353564	5.55778	-0.0614755	0.950985	0.965826	-7.46097	-0.475525	5.79368	-4.41185	1.51653e-05	4.76523e-05	1.80804	0.115241	2	FALSE
chr19:37235413-37238456	-0.197792	4.81082	-2.9504	0.0032014	0.011974	-2.97681	0.116478	4.655	1.11981	0.263856	0.320748	-6.98997	0.117436	2	FALSE
chr2:202027725-202031204	0.0501747	4.2414	0.652059	0.51442	0.646923	-6.96164	-0.00762049	4.27042	-0.0729588	0.941896	0.954003	-7.60967	0.139489	2	FALSE
chr4:174248171-174251211	-0.294781	2.35523	-2.23191	0.0257038	0.0676094	-4.18946	0.0867237	2.16364	0.57643	0.564836	0.624053	-7.08257	0.227463	2	FALSE
chr4:178283924-178287010	-0.131999	2.74897	-1.11607	0.264492	0.406464	-6.13268	-0.0309232	2.69958	-0.23862	0.811593	0.844254	-7.37025	0.147694	2	FALSE
chr4:89179296-89182478	0.385213	4.03829	4.7204	2.476e-06	2.14749e-05	3.9543	0.461495	3.99805	4.3506	1.96933e-05	6.06969e-05	1.54288	0.101513	2	FALSE
chr6:74145281-74147869	0.154271	0.222761	0.578088	0.563254	0.688248	-5.80402	-0.74584	0.641623	-3.08611	0.00225292	0.00451243	-2.14944	0.0994951	2	FALSE
chr8:130555251-130558521	-0.144672	1.09468	-0.73911	0.459906	0.598622	-5.99163	-1.82797	1.93034	-10.6123	5.20392e-22	1.87615e-20	39.2974	0.205386	2	FALSE
chr1:179828087-179830595	-0.408595	1.598	-2.46514	0.0137588	0.041261	-3.45721	-0.443035	1.61605	-2.50059	0.0130309	0.0218644	-4.00774	0.188208	2	FALSE
chr1:207941336-207944325	-0.0600979	2.43995	-0.466913	0.6406	0.748307	-6.55645	-1.69666	3.26416	-13.665	3.16645e-32	3.21336e-30	62.4753	0.267239	2	FALSE
chr12:44118272-44121465	-0.336955	4.37268	-4.52787	6.2209e-06	5.00987e-05	2.98926	0.481073	3.96343	4.51592	9.66584e-06	3.15666e-05	2.22634	0.102232	2	FALSE
chr13:50596952-50599070	-0.0830489	0.00455002	-0.289796	0.771995	0.849099	-5.85506	-1.93054	0.941455	-8.0934	2.42695e-14	3.292e-13	22.0494	0.0862891	2	FALSE
chr1:40659153-40661635	0.276235	6.24158	5.2605	1.55125e-07	1.79001e-06	6.24559	0.11877	6.32014	1.06169	0.289388	0.348231	-6.98111	0.134487	2	FALSE
chr16:15793372-15795971	0.00790355	5.50407	0.136017	0.891818	0.927463	-7.44339	0.64091	5.18696	6.08672	4.23739e-09	2.62087e-08	9.70788	0.135093	2	FALSE
chr16:54328364-54331093	-0.0293776	1.62769	-0.17947	0.857582	0.90426	-6.41253	-0.685817	1.95672	-4.25521	2.94165e-05	8.6482e-05	1.54671	0.19796	2	FALSE
chr16:66922263-66925108	-0.0335778	1.76193	-0.214314	0.830319	0.885006	-6.44852	0.0319936	1.72973	0.18697	0.851833	0.878904	-7.10603	0.2167	2	FALSE
chr17:2319522-2322719	0.0941478	4.33839	1.25442	0.2098	0.343709	-6.41534	0.359198	4.20575	3.41749	0.000736106	0.00161613	-1.8904	0.151902	2	FALSE
chr19:12041744-12045042	0.0708801	0.745146	0.31986	0.749099	0.832542	-6.08707	-1.83008	1.6973	-9.84862	1.3796e-19	3.78012e-18	33.8217	0.150914	2	FALSE
chr21:34635183-34638261	0.028384	4.8231	0.424387	0.671318	0.773969	-7.22284	-0.117817	4.89658	-1.13049	0.259339	0.316098	-6.97587	0.233664	2	FALSE
chr5:72157602-72160513	0.0607471	4.40316	0.823251	0.410439	0.549046	-6.87762	0.138192	4.36407	1.31778	0.188767	0.240233	-6.74755	0.104893	2	FALSE
chr6:75947264-75949709	-0.204262	7.53807	-4.08361	4.56529e-05	0.000293373	0.715509	0.2083	7.33134	1.70401	0.0896052	0.123936	-6.01263	0.102996	2	FALSE
chr9:309502-312110	-0.128684	5.57312	-2.24414	0.0249052	0.0660985	-4.95581	-0.23232	5.62491	-2.17691	0.0304105	0.0475327	-5.23983	0.163918	2	FALSE
chr1:235827175-235829829	-0.11988	5.22301	-1.95088	0.051176	0.117594	-5.50092	-0.0928537	5.20921	-0.882265	0.378469	0.439776	-7.21765	0.195551	2	FALSE
chr13:53262835-53266361	-0.274624	4.68177	-3.97689	7.16902e-05	0.000433407	0.590372	0.46769	4.3094	4.45807	1.24282e-05	3.95967e-05	1.97113	0.111066	2	FALSE
chr15:32749941-32752434	-0.434848	-1.04846	-1.10654	0.268593	0.410153	-5.07814	-2.24432	-0.149334	-6.20393	2.22841e-09	1.42994e-08	11.0643	0.215366	2	FALSE
chr16:16445023-16448154	0.261193	-1.26253	0.629135	0.529315	0.661394	-5.39326	-0.597424	-0.833774	-1.46982	0.142852	0.188361	-5.22832	0.193909	2	FALSE
chr1:6251185-6253676	-0.257583	8.5902	-5.26447	1.51847e-07	1.77369e-06	6.20083	0.722743	8.09991	5.53387	7.80311e-08	3.69905e-07	7.06446	0.234782	2	FALSE
chr16:3727570-3730210	-0.332145	5.20058	-5.37698	8.23443e-08	1.03086e-06	7.01045	-0.104603	5.08643	-0.99917	0.318665	0.379462	-7.11118	0.179924	2	FALSE
chr16:81962100-81965242	-0.116068	4.48	-1.60382	0.108873	0.208026	-5.95446	-0.253417	4.54862	-2.43016	0.015787	0.0261367	-4.69354	0.130446	2	FALSE
chr16:90042494-90045977	0.237424	2.03652	1.6411	0.100896	0.197477	-5.22936	-0.427805	2.3624	-2.98457	0.00311727	0.0060235	-2.92797	0.233096	2	FALSE
chr19:19017982-19020771	-0.0920551	1.10546	-0.471675	0.637198	0.746962	-6.15047	-1.37648	1.74815	-7.78062	1.82727e-13	2.24517e-12	19.9556	0.184611	2	FALSE
chr19:28297731-28300144	-0.195219	3.06526	-1.81138	0.0701955	0.149758	-5.21678	0.139787	2.89772	1.13539	0.257282	0.31415	-6.805	0.180716	2	FALSE
chr19:46051908-46054378	-0.0307057	3.96334	-0.370223	0.711246	0.805062	-7.03043	0.385	3.75743	3.57546	0.000418545	0.000964519	-1.33768	0.131105	2	FALSE
chr6:105545836-105549285	-0.286635	4.79914	-4.2612	2.1042e-05	0.000148921	1.73205	0.146063	4.58289	1.40445	0.161408	0.209501	-6.63285	0.202403	2	FALSE
chr7:17383353-17385887	0.367744	4.86313	5.53092	3.49645e-08	4.75875e-07	7.91123	0.371782	4.85835	3.56009	0.000442557	0.00101558	-1.41971	0.209067	2	FALSE
chr7:45148419-45151754	-0.0235364	5.04394	-0.36911	0.712075	0.805219	-7.29217	0.148666	4.95806	1.41872	0.15721	0.204642	-6.60891	0.170165	2	FALSE
chr8:95803593-95805973	-0.12994	3.89086	-1.53576	0.124717	0.23018	-5.90763	0.0191366	3.81553	0.177575	0.859199	0.884448	-7.57329	0.199476	2	FALSE
chr11:3718630-3721142	0.0901233	4.56951	1.27161	0.203623	0.335871	-6.45027	0.119397	4.55468	1.14315	0.254055	0.310764	-6.964	0.18488	2	FALSE
chr13:41383496-41386439	-0.200656	5.48029	-3.43787	0.00059534	0.00283668	-1.55835	0.5743	5.09503	5.45746	1.14893e-07	5.32667e-07	6.49184	0.195454	2	FALSE
chr1:40723640-40726245	-0.147965	5.94883	-2.73857	0.00621191	0.0210286	-3.78595	-0.0302503	5.88992	-0.279314	0.780231	0.815656	-7.53689	0.0991619	2	FALSE
chr15:32897092-32899348	-0.529642	5.14298	-8.45886	4.39421e-17	2.33245e-15	28.2611	-0.0209723	4.89129	-0.201058	0.840814	0.869043	-7.59413	0.208079	2	FALSE
chr16:28838718-28841332	-0.295648	4.69205	-4.29031	1.8481e-05	0.000132596	1.87801	-0.210309	4.6494	-2.01296	0.0451763	0.0676411	-5.60339	0.123874	2	FALSE
chr17:25640442-25642876	-0.392379	3.07465	-3.6438	0.000273792	0.00142479	-0.275607	-0.20599	2.98157	-1.70967	0.0885508	0.12254	-6.01565	0.152526	2	FALSE
chr19:10253912-10257698	-0.137117	5.8222	-2.49319	0.0127207	0.0384082	-4.40865	-0.0973562	5.80248	-0.903683	0.367022	0.428661	-7.17293	0.0715263	2	FALSE
chr19:50306345-50309340	-0.237867	4.74308	-3.49463	0.000482497	0.00234532	-1.2164	0.321421	4.46362	3.08293	0.00227619	0.00455064	-2.94153	0.157758	2	FALSE
chr19:853256-855993	-0.251365	6.22452	-4.79105	1.75044e-06	1.56948e-05	3.89178	-1.11994	6.65976	-9.6353	6.35587e-19	1.58319e-17	32.0605	0.119915	2	FALSE
chr20:34310791-34313091	-0.189689	5.67055	-3.3651	0.000776028	0.00353879	-1.83848	0.211339	5.46964	1.97673	0.0491562	0.0728044	-5.65561	0.103104	2	FALSE
chr22:42449445-42451851	-0.132483	1.8047	-0.85792	0.391014	0.531256	-6.12548	-0.0737158	1.77548	-0.439051	0.660999	0.711578	-7.04314	0.0953602	2	FALSE
chr3:50148650-50151428	0.332981	4.34317	4.42471	1.00468e-05	7.62992e-05	2.53988	-0.177045	4.59984	-1.69609	0.0910962	0.125618	-6.18478	0.150654	2	FALSE
chr5:68390980-68393666	0.337546	0.597936	1.43836	0.150451	0.266553	-5.09982	-0.262449	0.898961	-1.18106	0.238684	0.293798	-6.17559	0.220429	2	FALSE
chr7:38762066-38765465	-0.260581	4.6995	-3.78935	0.000154399	0.00085907	-0.138349	0.29285	4.42514	2.80754	0.00538024	0.00985419	-3.72737	0.160186	2	FALSE
chr10:43012321-43015354	-0.0657303	3.43256	-0.681379	0.495691	0.630664	-6.71855	0.153825	3.32662	1.36375	0.173854	0.223329	-6.6085	0.135439	2	FALSE
chr1:155888477-155891475	0.1525	3.97903	1.84414	0.0652739	0.141997	-5.41232	0.0363428	4.03712	0.344521	0.73074	0.771869	-7.54348	0.15373	2	FALSE
chr11:8707771-8710315	0.00375824	4.58078	0.0531944	0.957581	0.969638	-7.25652	0.18167	4.49335	1.74452	0.08228	0.1152	-6.10109	0.190229	2	FALSE
chr1:19627348-19630759	-0.379132	5.43786	-6.43433	1.46626e-10	3.3547e-09	13.1914	0.379192	5.05847	3.62155	0.000353627	0.000829569	-1.20651	0.115758	2	FALSE
chr1:235842610-235846589	-0.589309	2.2216	-4.28016	1.93384e-05	0.000137968	2.39541	-0.584917	2.21432	-3.92216	0.00011304	0.000294699	0.200302	0.150475	2	FALSE
chr12:56700932-56704234	-0.119075	3.14497	-1.13126	0.258049	0.399569	-6.22921	-0.143496	3.15688	-1.23681	0.217302	0.271133	-6.744	0.169426	2	FALSE
chr1:45974105-45976673	-0.241587	4.5815	-3.41861	0.000638921	0.00301725	-1.4427	0.572334	4.17459	5.43392	1.29329e-07	5.94566e-07	6.38033	0.108324	2	FALSE
chr17:30188128-30190764	-0.11704	4.71613	-1.70919	0.0875319	0.177787	-5.83505	0.205617	4.55403	1.97582	0.049259	0.0728925	-5.67591	0.111645	2	FALSE
chr17:35836589-35839207	0.127234	4.92863	1.94543	0.0518288	0.118785	-5.45034	0.559615	4.71304	5.35955	1.87526e-07	8.39579e-07	6.01109	0.183428	2	FALSE
chr19:20004646-20007001	-0.0294337	4.54655	-0.413226	0.679474	0.776688	-7.16487	0.371172	4.34625	3.55312	0.000453883	0.00103983	-1.44261	0.16203	2	FALSE
chr19:52534085-52536870	0.397376	2.22632	2.88971	0.00388724	0.0141005	-2.49941	-0.631827	2.74099	-4.89241	1.7722e-06	6.67928e-06	4.03658	0.179401	2	FALSE
chr3:57611171-57614152	-0.449551	5.08555	-7.09962	1.59931e-12	5.11395e-11	17.7367	0.487528	4.61914	4.67236	4.83713e-06	1.68837e-05	2.87185	0.138412	2	FALSE
chr4:2654235-2657081	0.293458	1.02885	1.45598	0.145516	0.259542	-5.20732	-1.15246	1.761	-6.60974	2.25862e-10	1.73837e-09	12.9854	0.24917	2	FALSE
chr5:137707774-137710301	0.318097	2.52482	2.51741	0.0118806	0.0363262	-3.562	-0.315189	2.84114	-2.52476	0.0121888	0.0205395	-4.28505	0.179387	2	FALSE
chr7:5515554-5518311	-0.289004	2.22564	-2.11224	0.0347589	0.0858141	-4.41303	0.164241	1.98177	1.0251	0.306295	0.366484	-6.67329	0.134575	2	FALSE
chr7:56077288-56080110	0.0307714	4.81747	0.459482	0.645926	0.751551	-7.2061	0.697534	4.48383	6.64614	1.83056e-10	1.43978e-09	12.7763	0.103527	2	FALSE
chr1:78254095-78257808	1.48503	2.50578	11.1684	2.46835e-28	4.67929e-26	54.6728	0.682644	2.90592	5.45244	1.1783e-07	5.44443e-07	6.62837	0.161547	2	TRUE
chr2:178183691-178187922	0.0436841	3.63154	0.479619	0.631538	0.743942	-6.89146	0.522834	3.39103	4.6065	6.48817e-06	2.19748e-05	2.66501	0.155317	2	FALSE
chr2:86250076-86253222	-0.102094	3.8958	-1.20859	0.22693	0.36413	-6.35501	-0.21148	3.94999	-1.99316	0.0473155	0.0704207	-5.62322	0.201194	2	FALSE
chr3:50135526-50138011	0.262472	3.69061	2.92236	0.00350324	0.0129493	-2.78281	-0.224121	3.93463	-2.11406	0.0354872	0.0545344	-5.37885	0.137287	2	FALSE
chr5:34951992-34954644	-0.120663	4.91315	-1.84054	0.0658011	0.142793	-5.64572	0.66996	4.5178	6.3497	9.90402e-10	6.76734e-09	11.1225	0.164516	2	FALSE
chr6:149912904-149915145	-0.757766	0.720225	-3.34582	0.000831826	0.00376137	-0.785608	-0.665568	0.673003	-2.78341	0.00578407	0.0104748	-3.00644	0.111353	2	FALSE
chr6:71297639-71300074	-0.122453	4.71313	-1.78696	0.0740584	0.155393	-5.69903	0.385012	4.45937	3.68878	0.000275724	0.000656372	-0.976799	0.208284	2	FALSE
chr7:77408220-77412243	0.00531865	5.30202	0.0879578	0.929917	0.953097	-7.40906	0.211489	5.19862	2.01397	0.045069	0.0675542	-5.59178	0.162869	2	FALSE
chr10:62557112-62560477	-0.00671918	2.42352	-0.0518581	0.958646	0.969975	-6.65587	0.0262789	2.409	0.186809	0.85196	0.878904	-7.29962	0.12291	2	FALSE
chr11:62505638-62508311	0.104928	4.29871	1.3839	0.166505	0.288074	-6.23546	0.742235	3.98076	6.95735	2.94566e-11	2.62049e-10	14.5848	0.156552	2	FALSE
chr11:82801325-82804018	0.498407	2.28468	3.67757	0.000240143	0.0012696	0.0297467	-0.0410587	2.55325	-0.301936	0.762949	0.800337	-7.31197	0.207018	2	FALSE
chr1:40912635-40915698	-0.0900314	1.45696	-0.521027	0.602391	0.721241	-6.24367	-1.52535	2.16707	-9.71599	3.57248e-19	9.50349e-18	32.8197	0.159301	2	FALSE
chr19:37975360-37977824	0.196247	3.1315	1.85366	0.0638994	0.139784	-5.15713	0.398679	3.03231	3.32164	0.00102673	0.00218082	-2.06973	0.203318	2	FALSE
chr20:298335-301848	0.177359	3.10842	1.66389	0.0962524	0.190495	-5.48073	0.675625	2.85791	5.3098	2.39932e-07	1.05018e-06	5.9488	0.0991509	2	FALSE
chr3:155658901-155661965	-0.650889	4.72643	-9.4668	6.14805e-21	5.09904e-19	37.3187	0.375571	4.21165	3.54886	0.00046093	0.00105334	-1.45342	0.169663	2	FALSE
chr3:71624766-71628490	0.571934	2.10297	3.99335	6.69152e-05	0.00041397	1.25758	-0.893481	2.84059	-6.89687	4.21902e-11	3.68609e-10	14.3836	0.240251	2	FALSE
chr3:93845887-93849797	0.0845963	3.94141	1.0131	0.311103	0.452669	-6.58207	0.482943	3.74246	4.47261	1.16701e-05	3.7619e-05	2.06028	0.131527	2	FALSE
chr4:120978178-120980673	-0.0336471	3.98455	-0.409055	0.682532	0.779262	-7.0236	0.391246	3.77406	3.62035	0.0003552	0.000832325	-1.18332	0.183267	2	FALSE
chr5:142603846-142606894	-0.176289	3.68877	-1.96802	0.0491699	0.113673	-5.10062	-0.053503	3.62722	-0.491761	0.623314	0.679618	-7.45272	0.18276	2	FALSE
chr6:74222632-74225073	0.174094	1.46847	1.00683	0.314108	0.455791	-5.88246	-0.651946	1.87718	-3.96037	9.72856e-05	0.000258297	0.433098	0.236972	2	FALSE
chr7:44871419-44874107	-0.248754	7.23384	-4.93836	8.36715e-07	8.21028e-06	4.56839	0.713838	6.75208	6.14184	3.13557e-09	1.97052e-08	10.0904	0.18884	2	FALSE
chr9:114799896-114803643	-0.261601	3.26664	-2.577	0.0100196	0.0318087	-3.61078	-0.293522	3.2826	-2.58149	0.0103999	0.0177433	-4.23721	0.144197	2	FALSE
chr1:155535970-155538792	0.117394	0.0692351	0.418024	0.675964	0.775748	-5.83159	-1.60047	0.921061	-6.84372	5.77582e-11	4.93014e-10	14.4824	0.12412	2	FALSE
chr11:9830192-9832716	-0.00780877	2.61782	-0.0637781	0.949152	0.964783	-6.71094	0.545515	2.34412	3.78308	0.000193314	0.00047633	-0.33766	0.175389	2	FALSE
chr12:110893628-110896151	-0.186163	5.13757	-2.9764	0.0029429	0.0112381	-2.96668	0.549979	4.76846	5.23469	3.46943e-07	1.46928e-06	5.41509	0.227378	2	FALSE
chr12:72095206-72097869	-0.271338	2.97852	-2.45108	0.0143069	0.0423778	-3.84411	-0.17114	2.92923	-1.4019	0.162167	0.210288	-6.47836	0.172254	2	FALSE
chr1:40518963-40521564	0.134027	2.56332	1.07526	0.282356	0.423717	-6.12589	-1.58922	3.42509	-13.4383	1.89854e-31	1.62562e-29	60.6804	0.0882784	2	FALSE
chr17:79684151-79686900	-0.276961	4.86954	-4.1818	2.98589e-05	0.000202674	1.38405	0.321189	4.57078	3.08449	0.00226476	0.00453284	-2.93865	0.112458	2	FALSE
chr19:12061248-12063944	-0.0682779	2.71239	-0.570605	0.568315	0.69252	-6.57502	-0.807185	3.08074	-6.71806	1.20602e-10	9.77664e-10	13.3048	0.177083	2	FALSE
chr22:32944428-32946832	0.0370333	1.70821	0.232202	0.816399	0.876211	-6.42728	0.544385	1.45296	2.9039	0.0040104	0.00757305	-2.89823	0.0762077	2	FALSE
chr22:41994624-41997189	-0.282069	5.96684	-5.22503	1.87647e-07	2.12827e-06	6.08563	0.567171	5.54262	5.31449	2.34438e-07	1.02777e-06	5.81509	0.192073	2	FALSE
chr3:194369147-194371921	0.187161	3.90373	2.21594	0.0267802	0.069878	-4.64228	-0.44679	4.22046	-4.25664	2.92412e-05	8.6059e-05	1.15363	0.202854	2	FALSE
chr6:42854954-42858057	-0.284438	8.27842	-5.78284	8.20459e-09	1.27339e-07	9.06226	0.501957	7.88445	3.91513	0.000116191	0.000301766	0.0334102	0.155786	2	FALSE
chr1:145510890-145514125	0.106349	0.0650714	0.378758	0.704898	0.801542	-5.84627	0.444341	-0.102744	1.42063	0.156654	0.204202	-5.53776	0.144472	2	FALSE
chr1:41224659-41227336	-0.331827	3.68166	-3.69361	0.000225557	0.00120935	-0.251311	-0.867108	3.94946	-8.08957	2.48845e-14	3.34226e-13	21.551	0.143305	2	FALSE
chr15:40953952-40956464	0.125418	5.3743	2.10283	0.0355747	0.0875837	-5.22335	-0.226272	5.54805	-2.12387	0.0346491	0.0533662	-5.35519	0.186894	2	FALSE
chr15:66026550-66030664	0.186042	5.02887	2.90491	0.00370391	0.0135964	-3.1533	0.232792	5.00528	2.22518	0.0269497	0.0426445	-5.15607	0.141811	2	FALSE
chr16:88745007-88747956	0.312521	1.60595	1.89274	0.0585015	0.130693	-4.67514	-0.401476	1.96737	-2.50171	0.0129906	0.0218103	-4.10495	0.180516	2	FALSE
chr2:203139445-203143133	-0.0894677	4.07107	-1.11126	0.266557	0.408281	-6.51447	0.367356	3.84281	3.43041	0.000703422	0.00155308	-1.82913	0.120022	2	FALSE
chr22:36054840-36058400	0.719465	6.88371	14.1198	1.05305e-43	5.58958e-41	91.8474	0.166683	7.16013	1.38631	0.166871	0.215673	-6.51402	0.18671	2	FALSE
chr8:42985941-42988684	-0.302	3.05901	-2.79385	0.00524582	0.0182469	-2.97729	-0.170061	2.99299	-1.4137	0.158676	0.206347	-6.47601	0.159252	2	FALSE
chr1:155719654-155722292	0.184987	4.33603	2.46025	0.0139474	0.041732	-4.18624	-0.516223	4.68665	-4.9553	1.32155e-06	5.07151e-06	4.12025	0.226569	2	FALSE
chr1:165725898-165728711	0.0753024	0.676858	0.332011	0.739907	0.826475	-6.06126	-1.14812	1.284	-5.69689	3.37431e-08	1.72493e-07	8.22633	0.216179	2	FALSE
chr19:40536162-40539503	0.166391	3.27482	1.64218	0.100672	0.197328	-5.56498	-0.175979	3.44613	-1.58793	0.11355	0.153038	-6.29707	0.147278	2	FALSE
chr19:57841360-57844477	0.00757005	2.59034	0.0611179	0.95127	0.965826	-6.69972	0.0737488	2.55739	0.545907	0.58561	0.644665	-7.20928	0.0927988	2	FALSE
chr2:203143353-203147100	-0.224343	3.39287	-2.29762	0.0216609	0.0594091	-4.32149	-0.0081058	3.28429	-0.0714259	0.943115	0.954612	-7.52695	0.162539	2	FALSE
chr3:128636057-128639049	0.255029	0.439267	1.02934	0.303415	0.446311	-5.53026	-1.79954	1.45537	-8.97045	6.72529e-17	1.23673e-15	27.7621	0.109375	2	FALSE
chr4:139966803-139969565	-0.00427142	5.62035	-0.0751091	0.940134	0.95929	-7.47126	0.441318	5.3982	4.1694	4.19547e-05	0.000120121	0.819791	0.133468	2	FALSE
chr4:771480-775154	-0.0298663	2.39442	-0.228917	0.818951	0.876769	-6.62462	-0.767894	2.76338	-5.95669	8.55731e-09	4.94663e-08	9.20236	0.108349	2	FALSE
chr9:275886-278350	-0.249015	2.17648	-1.79606	0.0725982	0.153039	-5.00755	-0.81419	2.46052	-5.80447	1.922e-08	1.04376e-07	8.48567	0.194659	2	FALSE
chr10:42826637-42829759	-0.257979	1.5891	-1.55582	0.119871	0.223097	-5.23711	-0.854005	1.89052	-5.16014	4.98386e-07	2.03818e-06	5.47407	0.105356	2	FALSE
chr11:88054555-88058461	-0.308039	2.88768	-2.70729	0.00682687	0.0227049	-3.16644	-0.568665	3.01837	-4.72226	3.86415e-06	1.36793e-05	3.22258	0.19324	2	FALSE
chr12:100426385-100430549	-0.528712	4.95381	-8.10893	7.71664e-16	3.53103e-14	25.4032	0.710211	4.33491	6.76459	9.19217e-11	7.54088e-10	13.4543	0.122477	2	FALSE
chr12:101019654-101022276	-0.0886438	3.06968	-0.824243	0.409876	0.548568	-6.50508	0.355637	2.85105	2.8377	0.00491159	0.00907272	-3.46625	0.172621	2	FALSE
chr1:235916590-235919651	-0.187846	4.74246	-2.75913	0.00583533	0.0199317	-3.50561	-0.28379	4.79083	-2.72543	0.00686936	0.012246	-3.94956	0.129634	2	FALSE
chr13:51544566-51547627	0.0609357	3.26905	0.600734	0.548069	0.676437	-6.7202	0.518218	3.03997	4.30405	2.39741e-05	7.21857e-05	1.47503	0.183066	2	FALSE
chr14:35258652-35261265	-0.16978	2.32301	-1.27843	0.201209	0.332717	-5.82963	-1.17362	2.82364	-9.04984	3.8869e-17	7.55326e-16	28.0762	0.150065	2	FALSE
chr17:41369416-41372701	-0.206492	2.46805	-1.61237	0.107	0.205187	-5.38934	-0.315874	2.52194	-2.32005	0.0211326	0.0340608	-4.68517	0.149158	2	FALSE
chr17:49040692-49043395	0.0214299	5.32623	0.356081	0.721808	0.812416	-7.35446	0.480002	5.09691	4.57638	7.4129e-06	2.47699e-05	2.46737	0.242921	2	FALSE
chr17:62483919-62487268	0.186653	1.28551	1.01345	0.310936	0.452669	-5.81667	-0.105508	1.43004	-0.563483	0.573604	0.632975	-6.87402	0.137963	2	FALSE
chr19:44477916-44481323	-0.0485662	3.39346	-0.497345	0.618987	0.736017	-6.81397	-0.0057218	3.37207	-0.0511632	0.959236	0.968782	-7.54301	0.0840676	2	FALSE
chr20:34216683-34219212	-0.0699257	5.64842	-1.23614	0.216518	0.351246	-6.71774	0.270338	5.47799	2.54739	0.0114445	0.0193807	-4.38816	0.20394	2	FALSE
chr2:217071672-217074836	-0.552561	3.13051	-5.21577	1.97167e-07	2.2173e-06	6.59839	-0.218761	2.96266	-1.79819	0.073336	0.103802	-5.85643	0.230503	2	FALSE
chr22:42973305-42976061	-0.236774	3.04043	-2.18011	0.0293371	0.0750103	-4.48197	-0.0933035	2.96952	-0.772653	0.440448	0.50159	-7.169	0.137242	2	FALSE
chr2:61314686-61317566	-0.419944	2.13448	-2.98798	0.002834	0.0108849	-2.19801	-0.0284483	1.94859	-0.177483	0.85927	0.884448	-7.17202	0.161527	2	FALSE
chr3:101541720-101544539	-0.59386	3.95578	-7.11131	1.47189e-12	4.82272e-11	18.0221	0.39036	3.46382	3.49165	0.000566137	0.00127567	-1.58915	0.129454	2	FALSE
chr5:170824588-170827058	-0.35584	1.86765	-2.34371	0.0191666	0.0543462	-3.81582	-0.56006	1.96693	-3.5106	0.000529009	0.00119792	-1.18391	0.111525	2	FALSE
chr5:60161744-60164968	-0.398789	2.93973	-3.55749	0.000380968	0.00191132	-0.549046	0.843113	2.31933	5.74265	2.65838e-08	1.39272e-07	8.21043	0.176443	2	FALSE
chr1:40732061-40735992	-0.116388	7.58387	-2.32936	0.0199145	0.0559292	-4.89678	-0.376474	7.71388	-2.98667	0.00309661	0.00598781	-3.0395	0.168681	2	FALSE
chr1:43871919-43874175	0.475451	3.1479	4.48947	7.44465e-06	5.82835e-05	3.112	0.217999	3.2761	1.90244	0.0582468	0.0847113	-5.72781	0.124272	2	FALSE
chr1:52851416-52854350	0.0728099	4.96184	1.122	0.261965	0.403515	-6.71571	0.106013	4.94473	1.0122	0.312407	0.372496	-7.1011	0.20717	2	FALSE
chr16:57209899-57212887	0.0210305	1.13352	0.108724	0.91343	0.941453	-6.26062	-1.21888	1.75261	-6.96621	2.79411e-11	2.49377e-10	15.0274	0.190156	2	FALSE
chr22:50212227-50214696	0.293756	0.00078429	1.02692	0.304551	0.447304	-5.40745	-2.28223	1.29842	-10.2893	5.62605e-21	1.75175e-19	36.9782	0.243944	2	FALSE
chr4:25279872-25282527	-0.259333	5.3331	-4.31494	1.65486e-05	0.000121326	1.85755	0.652108	4.87751	6.18925	2.41633e-09	1.5433e-08	10.2504	0.280918	2	FALSE
chr5:125960033-125962661	0.0521298	5.53045	0.901445	0.367434	0.508176	-7.05241	0.607432	5.2526	5.75795	2.45378e-08	1.30222e-07	7.99711	0.121662	2	FALSE
chr8:6499860-6502697	-0.017933	2.3951	-0.137299	0.890805	0.926878	-6.64003	0.532928	2.1202	3.46913	0.000613401	0.00137538	-1.35676	0.136133	2	FALSE
chr8:96256801-96259512	0.0439795	2.8938	0.387732	0.698246	0.794999	-6.71411	0.521863	2.6539	3.91183	0.000117699	0.000304816	0.052917	0.199929	2	FALSE
chr11:68521907-68524567	-0.263821	5.27283	-4.33692	1.49885e-05	0.000110806	1.96352	-0.29953	5.29026	-2.84299	0.00483328	0.00894901	-3.62005	0.183288	2	FALSE
chr1:46830068-46832653	0.0924786	3.57367	0.998177	0.318285	0.459341	-6.49461	0.0870121	3.577	0.796843	0.426288	0.487694	-7.25077	0.160185	2	FALSE
chr1:54564643-54568462	-0.222231	4.08256	-2.76787	0.00568152	0.0194565	-3.32423	0.470147	3.7365	4.34959	1.97784e-05	6.07541e-05	1.55655	0.0859478	2	FALSE
chr2:70035722-70038397	-0.399659	5.81184	-7.23565	6.03609e-13	2.02782e-11	18.5962	0.360413	5.43185	3.40222	0.000776566	0.00170087	-1.93063	0.125936	2	FALSE
chr4:84214318-84217206	-0.15022	1.8162	-0.975171	0.329564	0.469415	-6.02281	-0.691524	2.0859	-4.45854	1.24032e-05	3.95633e-05	2.33562	0.247495	2	FALSE
chr1:16554570-16558790	-0.0236689	2.90449	-0.209199	0.834309	0.887477	-6.76924	-0.0033432	2.89248	-0.0271582	0.978355	0.982455	-7.44812	0.101976	2	FALSE
chr15:42028386-42030627	-0.119146	3.55133	-1.27931	0.2009	0.332412	-6.17202	-0.129667	3.5571	-1.18545	0.23695	0.291926	-6.86439	0.142764	2	FALSE
chr19:58302183-58305336	0.84977	1.46138	4.77126	1.92987e-06	1.713e-05	4.69331	-0.269304	2.01413	-1.7118	0.0881571	0.122242	-5.75237	0.154637	2	FALSE
chr11:32624359-32626925	0.159604	2.71033	1.33255	0.182793	0.308412	-5.85908	0.236132	2.67329	1.80037	0.0729902	0.103409	-5.77756	0.193271	2	FALSE
chr12:32140725-32143707	0.269513	2.17309	1.93617	0.0529529	0.120852	-4.74728	0.229962	2.18962	1.52939	0.127415	0.169805	-6.09093	0.169818	2	FALSE
chr18:21926209-21928737	-0.598147	1.55084	-3.53442	0.00041566	0.0020543	-0.320175	0.210127	1.14875	1.02544	0.306133	0.36645	-6.42004	0.145095	2	FALSE
chr19:38219622-38222432	-0.177144	2.53238	-1.40966	0.158758	0.278307	-5.70887	0.0759906	2.40954	0.539772	0.589828	0.648787	-7.17173	0.18375	2	FALSE
chr4:181176685-181180234	-0.709645	1.57931	-4.22915	2.42517e-05	0.000168934	2.29876	-0.651118	1.55412	-3.58317	0.000406954	0.000941768	-0.82346	0.160953	2	FALSE
chr8:66647753-66651035	-0.374316	2.32798	-2.81147	0.00496786	0.0174632	-2.74574	-0.281959	2.28346	-1.92893	0.0548553	0.0802475	-5.4362	0.123996	2	FALSE
chr10:96089180-96092907	-0.110058	3.6971	-1.23214	0.218005	0.353011	-6.27168	0.377547	3.45385	3.37749	0.000846544	0.00183217	-1.96332	0.183362	2	FALSE
chr1:150584058-150586698	-0.527649	2.28582	-3.90652	9.59745e-05	0.000559816	0.880158	0.0329149	2.00646	0.209224	0.834442	0.863107	-7.18254	0.155252	2	FALSE
chr1:168217494-168221537	-0.353258	6.39644	-6.80797	1.21944e-11	3.51783e-10	15.5478	-0.136925	6.28652	-1.22623	0.221248	0.27568	-6.79639	0.134774	2	FALSE
chr15:65440934-65443653	-0.153436	4.95661	-2.36194	0.0182515	0.0520295	-4.56362	0.660751	4.54961	6.32202	1.15642e-09	7.82366e-09	10.9705	0.178139	2	FALSE
chr19:2878371-2880973	-0.13942	2.35699	-1.05667	0.29076	0.432796	-6.09042	0.143981	2.21422	0.969223	0.333358	0.394387	-6.79358	0.155363	2	FALSE
chr5:134235188-134237661	-0.00487087	2.71966	-0.0408272	0.967437	0.976636	-6.73767	-0.381322	2.90946	-3.0985	0.00216412	0.00434409	-2.73554	0.193523	2	FALSE
chr10:27396571-27399030	0.336838	1.2008	1.77181	0.0765406	0.159826	-4.76705	0.334832	1.20243	1.66078	0.0979939	0.134117	-5.59324	0.233344	2	FALSE
chr1:235982746-235985691	-0.198131	0.870464	-0.934806	0.349973	0.491965	-5.75991	-1.53504	1.53018	-8.03828	3.47534e-14	4.62253e-13	21.6212	0.0787534	2	FALSE
chr1:40998549-41001463	0.807317	4.99291	12.3567	3.82073e-34	1.12669e-31	68.6906	0.0980351	5.34674	0.928644	0.353957	0.415172	-7.17095	0.138918	2	FALSE
chr19:16965277-16968635	-0.0629009	2.46691	-0.491152	0.623359	0.739229	-6.54995	0.610345	2.13094	3.97619	9.13948e-05	0.000244076	0.428934	0.151318	2	FALSE
chr20:5975734-5979458	-0.476677	2.84543	-4.14029	3.57694e-05	0.000236149	1.68751	0.446256	2.38824	3.14455	0.00186167	0.00377849	-2.45921	0.116595	2	FALSE
chr2:198356017-198358655	-0.0910789	7.3346	-1.81228	0.0700555	0.1497	-5.95921	0.329682	7.12399	2.74497	0.00648447	0.0116279	-3.75957	0.141387	2	FALSE
chr2:69687754-69690806	-0.109182	5.41494	-1.84727	0.0648185	0.141123	-5.73525	0.170927	5.27484	1.61995	0.106486	0.144456	-6.29656	0.167127	2	FALSE
chr5:114540521-114543479	-0.204946	3.12315	-1.93646	0.0529179	0.120852	-5.00223	0.24334	2.90412	1.97574	0.0492689	0.0728925	-5.50969	0.262922	2	FALSE
chr9:33041249-33044928	-0.283401	3.00902	-2.58289	0.00985059	0.0313847	-3.52436	0.274939	2.72871	2.13262	0.0339171	0.0523415	-5.14802	0.243852	2	FALSE
chr11:31451571-31454348	0.160951	4.66766	2.32139	0.020341	0.0568263	-4.59486	0.61892	4.43841	5.90998	1.09864e-08	6.2196e-08	8.77295	0.191991	2	FALSE
chr1:235912429-235915152	-0.231119	5.05346	-3.63083	0.000287854	0.00149504	-0.79635	-0.291063	5.08301	-2.77442	0.00594146	0.0107244	-3.81299	0.115746	2	FALSE
chr1:40319623-40323074	0.0170013	5.89707	0.312419	0.754747	0.835668	-7.46934	0.331519	5.73979	3.08283	0.00227698	0.00455064	-2.9123	0.137067	2	FALSE
chr15:50651820-50654334	0.100441	0.499089	0.415158	0.67806	0.77666	-5.97095	-1.43423	1.26877	-6.97769	2.60928e-11	2.35178e-10	15.1925	0.129097	2	FALSE
chr17:79792446-79795303	-0.288661	6.60774	-5.6319	1.96961e-08	2.84094e-07	8.2407	0.415823	6.25547	3.73383	0.00023291	0.00056676	-0.754644	0.110847	2	FALSE
chrX:118671462-118674437	-0.08608	4.1554	-1.09514	0.273556	0.41505	-6.55581	0.502452	3.86963	4.69658	4.33858e-06	1.5275e-05	3.00101	0.196346	2	FALSE
chr21:45459323-45462804	0.3493	2.30147	2.59708	0.00945389	0.0303768	-3.30678	0.26954	2.34181	1.87909	0.0613799	0.0887499	-5.54404	0.137678	2	FALSE
chr10:17727429-17730377	-0.131727	2.24818	-0.970489	0.331891	0.471794	-6.14892	0.268296	2.05216	1.7165	0.0872927	0.121289	-5.75254	0.266615	2	FALSE
chr12:66514148-66516595	-0.368389	2.13245	-2.62317	0.00876151	0.028392	-3.20276	-0.0426939	1.97705	-0.268886	0.788236	0.823082	-7.16081	0.174207	2	FALSE
chr20:32233406-32236364	-0.394192	2.69414	-3.27343	0.00107615	0.00469752	-1.44667	-0.344463	2.66952	-2.63557	0.00891743	0.0154351	-3.96169	0.122642	2	FALSE
chrX:100417761-100420595	-0.347437	3.45862	-3.62325	0.000296385	0.00152322	-0.449143	0.164425	3.2039	1.42641	0.154982	0.20231	-6.50055	0.173408	2	FALSE
chr21:11176889-11180875	-0.0906498	1.32096	-0.500013	0.617107	0.734538	-6.20786	-1.86308	2.20388	-11.6519	2.06607e-25	1.20447e-23	47.0095	0.157317	2	FALSE
chr12:121861333-121863453	-0.318375	0.280453	-1.21715	0.223657	0.360623	-5.28476	-0.235173	0.235032	-0.853117	0.3944	0.456358	-6.29464	0.136764	2	FALSE
chr17:72200957-72204395	-0.537734	1.87323	-3.5297	0.000423105	0.00208334	-0.407407	-0.573513	1.89518	-3.50943	0.000531233	0.00120196	-1.1654	0.123389	2	FALSE
chr19:53997619-53999986	-0.364408	2.14113	-2.59889	0.00940437	0.0302903	-3.26629	0.153817	1.87595	0.940891	0.347656	0.409319	-6.72578	0.073125	2	FALSE
chr5:40828903-40831878	-0.231525	3.25961	-2.27643	0.0228997	0.0618841	-4.33113	-0.215791	3.25198	-1.89373	0.0593991	0.0862957	-5.74281	0.178952	2	FALSE
chr1:40689132-40691538	-0.18002	1.89206	-1.19658	0.231575	0.369796	-5.81023	-1.17224	2.38457	-8.09251	2.44121e-14	3.29503e-13	21.8039	0.130584	2	FALSE
chr16:48386175-48389394	-0.105561	5.12782	-1.68491	0.0921236	0.184797	-5.96357	0.378123	4.88551	3.60366	0.000377613	0.000879122	-1.27159	0.159559	2	FALSE
chr11:16776881-16779451	-0.148368	6.56916	-2.89082	0.00387359	0.0141005	-3.40872	0.703779	6.14301	6.35536	9.59464e-10	6.60535e-09	11.2043	0.223264	2	FALSE
chr5:68508963-68511530	-0.483463	1.1939	-2.53867	0.0111842	0.0345897	-3.16949	0.423719	0.730738	1.80859	0.0716998	0.101791	-5.19819	0.232013	2	FALSE
chr6:42171538-42175292	-0.348775	5.5594	-6.05906	1.56333e-09	2.8813e-08	10.8347	0.621791	5.07461	5.92509	1.01349e-08	5.77334e-08	8.85383	0.0944914	2	FALSE
chr13:50486293-50489003	-0.224096	2.80273	-1.92203	0.0547089	0.123467	-4.93834	0.471574	2.45571	3.38272	0.000831255	0.00180478	-1.73064	0.170321	2	FALSE
chr19:808121-811187	-0.19832	7.05129	-3.92101	9.04121e-05	0.000533651	0.0769756	0.47159	6.71674	4.07098	6.26039e-05	0.000173267	0.524206	0.183179	2	FALSE
chr2:61366756-61370944	-0.212868	4.55006	-2.9908	0.00280802	0.0108007	-2.80022	0.711797	4.08748	6.70716	1.28501e-10	1.03557e-09	13.1346	0.104674	2	FALSE
chr3:57547917-57551533	-0.353728	3.09814	-3.31503	0.000928659	0.00412841	-1.41462	0.0613984	2.8927	0.496298	0.620114	0.676937	-7.32487	0.137804	2	FALSE
chr6:53156332-53159389	-0.20073	4.35506	-2.68807	0.00723143	0.0239305	-3.60959	-0.434973	4.47226	-4.16386	4.29186e-05	0.000122625	0.782354	0.0815323	2	FALSE
chr1:52815503-52818554	-0.0751275	4.26561	-0.983284	0.325557	0.466287	-6.69938	0.0455386	4.20687	0.434507	0.66429	0.714347	-7.51527	0.155827	2	FALSE
chr17:73939046-73942108	-0.386352	4.74293	-5.66755	1.60466e-08	2.36599e-07	8.69426	0.181448	4.45893	1.74107	0.0828847	0.115869	-6.10634	0.18334	2	FALSE
chr18:12669779-12672988	-0.181707	2.73481	-1.52808	0.126611	0.231902	-5.59017	0.369642	2.45846	2.65851	0.00834804	0.0145785	-3.84296	0.0934501	2	FALSE
chr19:53152537-53156681	-0.197933	3.85873	-2.31783	0.0205342	0.057006	-4.40239	-0.126169	3.82289	-1.18128	0.2386	0.293798	-6.89303	0.110147	2	FALSE
chr1:155652275-155655003	-0.329134	1.29814	-1.79873	0.0721755	0.152511	-4.75366	-1.28145	1.76865	-7.27482	4.32518e-12	4.48902e-11	16.8517	0.121739	2	FALSE
chr19:3646688-3649325	-0.104074	3.51501	-1.10569	0.268961	0.410478	-6.36691	0.275831	3.32291	2.4304	0.0157766	0.0261354	-4.60781	0.195501	2	FALSE
chr1:150967622-150970311	0.0600535	3.87838	0.706868	0.479711	0.615347	-6.82654	0.062426	3.87805	0.586537	0.558037	0.617287	-7.42118	0.18907	2	FALSE
chr17:73160931-73163448	-0.250583	2.15357	-1.79624	0.0725703	0.153039	-5.00153	0.577229	1.72339	3.32395	0.00101862	0.00216695	-1.71868	0.056694	2	FALSE
chr19:58806859-58809615	0.157711	3.54079	1.6843	0.0922408	0.184797	-5.57175	0.116432	3.56245	1.06536	0.287728	0.346843	-6.99991	0.114056	2	FALSE
chr14:55833202-55836233	0.165576	3.4105	1.70177	0.088915	0.179726	-5.50539	0.192496	3.39696	1.72216	0.0862609	0.119977	-6.0688	0.121719	2	FALSE
chr19:22583312-22585921	0.265437	3.87158	3.11189	0.00187872	0.00760079	-2.26298	0.300952	3.85407	2.80805	0.00537206	0.00984577	-3.70186	0.156377	2	FALSE
chr19:51718702-51721955	-0.112143	3.91948	-1.33736	0.181221	0.306344	-6.19946	0.553325	3.58702	5.01638	9.91171e-07	3.89084e-06	4.44957	0.194728	2	FALSE
chr1:204520151-204522712	0.134721	4.59224	1.91029	0.0562029	0.126088	-5.44396	0.198044	4.56225	1.90342	0.0581189	0.0846144	-5.81445	0.159504	2	FALSE
chr1:154203594-154206674	-0.425203	1.88315	-2.81046	0.0049834	0.0174947	-2.64238	-0.716529	2.03472	-4.54106	8.65871e-06	2.84812e-05	2.69297	0.0953811	2	FALSE
chr7:26158322-26162741	0.0269628	2.80953	0.231705	0.816785	0.876211	-6.7366	-0.26265	2.95247	-2.16105	0.031628	0.049239	-5.14706	0.185361	2	FALSE
chr20:34323936-34327015	-0.0657847	5.24367	-1.07511	0.282425	0.423717	-6.8253	0.0396807	5.19093	0.37809	0.70568	0.750025	-7.53576	0.128196	2	FALSE
chr1:155924995-155927625	-0.0336395	5.35605	-0.562462	0.573849	0.696067	-7.26624	0.0399496	5.31926	0.378748	0.705192	0.749797	-7.53153	0.137057	2	FALSE
chr12:125510942-125513541	-0.470027	6.1484	-8.85917	1.44487e-18	9.83252e-17	31.5913	-0.482743	6.15263	-4.35777	1.91036e-05	5.91456e-05	1.61056	0.208758	2	FALSE
chr8:56737522-56740339	-0.0658696	3.65124	-0.727621	0.46691	0.6033	-6.74898	0.164253	3.53599	1.4961	0.13587	0.180109	-6.44779	0.104644	2	FALSE
chr1:9642027-9645733	-0.195283	4.76204	-2.88164	0.00398787	0.0144193	-3.16607	0.723355	4.30318	6.86748	5.02035e-11	4.31215e-10	14.0489	0.138156	2	FALSE
chr12:118553591-118556415	-0.0497631	2.82826	-0.430191	0.667091	0.770435	-6.67762	0.413167	2.59214	3.07531	0.00233297	0.0046456	-2.72095	0.150102	2	FALSE
chr1:46161983-46164591	-0.443945	1.93741	-2.9796	0.00291244	0.0111378	-2.17555	-0.148279	1.78422	-0.885504	0.376724	0.438312	-6.75149	0.124818	2	FALSE
chr7:128143760-128147115	-0.25453	3.80701	-2.93826	0.00332905	0.0123571	-2.77012	0.292409	3.53477	2.65119	0.008526	0.0148514	-4.0906	0.142103	2	FALSE
chr15:40686078-40689027	-0.126208	4.90972	-1.92339	0.0545376	0.123331	-5.48956	0.720295	4.48639	6.86977	4.95276e-11	4.28094e-10	14.0585	0.12155	2	FALSE
chr17:27460196-27464200	0.0110907	1.71881	0.0698405	0.944326	0.960982	-6.45542	-0.547309	2.0011	-3.4569	0.000640611	0.00142705	-1.36914	0	3	FALSE
chr1:235332141-235336810	0.0576044	3.72258	0.649	0.516394	0.647996	-6.82218	0.0841477	3.71101	0.779589	0.43636	0.49797	-7.27668	0.193182	3	FALSE
chr3:37084606-37087141	0.236925	-1.44495	0.548905	0.583117	0.703771	-5.40208	-2.1126	-0.237208	-5.74155	2.67371e-08	1.39775e-07	8.71241	0.268571	3	FALSE
chr7:91718746-91723100	0.430367	2.89767	3.78258	0.00015864	0.000878976	0.279066	-0.135553	3.17784	-1.17368	0.241625	0.297018	-6.82426	0.243514	3	FALSE
chr12:132329941-132333770	-0.12223	1.81474	-0.79321	0.427726	0.567877	-6.17973	-0.668451	2.07344	-4.2787	2.66663e-05	7.92469e-05	1.60674	0.235714	3	FALSE
chr9:131295432-131299437	0.0695158	4.76708	1.02625	0.304867	0.447521	-6.77561	0.290448	4.65629	2.77723	0.00589185	0.0106618	-3.81108	0.181818	3	FALSE
chr11:126183121-126186858	0.257958	1.19417	1.35801	0.174576	0.299305	-5.39322	0.00850004	1.31942	0.0438895	0.965027	0.972123	-6.99671	0.0325727	3	FALSE
chr16:21650302-21653041	0.245314	3.19876	2.36254	0.0182222	0.0520018	-4.11407	0.478727	3.08237	4.01793	7.74365e-05	0.00020966	0.349792	0.261876	3	FALSE
chr4:39533647-39537514	-0.248689	1.76949	-1.59023	0.111901	0.212436	-5.23792	-0.158701	1.72674	-0.924968	0.355862	0.41705	-6.69782	0.137796	3	FALSE
chr7:32914082-32918612	0.00434882	3.59339	0.0472844	0.96229	0.972551	-6.99478	-0.326728	3.76086	-3.02749	0.00272026	0.00532775	-3.07598	0.232313	3	FALSE
chr19:53907443-53911061	-0.131488	1.73994	-0.834572	0.404034	0.544674	-6.12552	-0.304596	1.82422	-1.83937	0.0670305	0.095958	-5.47674	0.0525652	3	FALSE
chr22:44324078-44328541	-0.619387	1.95176	-4.156	3.34122e-05	0.000222804	1.93245	-0.492614	1.86716	-2.97987	0.00316384	0.00608346	-2.80941	0.0912698	3	FALSE
chr3:48713021-48715764	0.80153	0.329214	3.06976	0.00216401	0.00862356	-1.56388	0.385735	0.55664	1.55551	0.121072	0.16214	-5.56077	0.217172	3	FALSE
chr9:19089425-19092284	-0.312842	3.98283	-3.79072	0.000153555	0.000856165	0.0337412	0.215414	3.72223	1.99863	0.0467161	0.0697179	-5.59637	0.127728	3	FALSE
chr4:3506892-3511005	-0.00302883	0.61531	-0.0130745	0.989569	0.992561	-6.09351	-1.42285	1.31864	-7.05846	1.60829e-11	1.53011e-10	15.6533	0.160714	3	FALSE
chr9:133574155-133576888	-0.190667	4.37034	-2.56346	0.0104181	0.032856	-3.93883	0.301902	4.12432	2.86998	0.00445134	0.00833676	-3.54634	0.288931	3	FALSE
chr14:35269560-35271952	0.177874	5.84121	3.23757	0.00122038	0.00521561	-2.283	0.515031	5.6728	4.79533	2.77197e-06	1.00866e-05	3.43412	0.155503	3	FALSE
chr16:56973318-56975772	0.27871	4.41231	3.77285	0.000164925	0.000909653	-0.134227	0.105985	4.49814	1.01593	0.310634	0.370865	-7.10029	0.0859803	3	FALSE
chr19:48739836-48742427	0.0948883	3.52842	1.01104	0.312089	0.453539	-6.46909	0.137197	3.50416	1.24535	0.214153	0.267447	-6.78495	0.26918	3	FALSE
chr19:9921703-9926134	0.0849751	3.40915	0.873573	0.38243	0.52372	-6.56228	-0.228614	3.56519	-2.08533	0.0380401	0.0580992	-5.40883	0.0890385	3	FALSE
chr2:26283053-26287808	0.578768	0.284049	2.20785	0.0273398	0.0709978	-3.69333	-1.31702	1.22696	-6.34325	1.02687e-09	6.99906e-09	11.6257	0.376923	3	FALSE
chr22:20847158-20849862	0.137538	-0.607213	0.397163	0.691279	0.787744	-5.65089	-1.37774	0.150652	-4.59353	6.87194e-06	2.31886e-05	3.40262	-0.000638774	3	FALSE
chr3:155541779-155544959	-0.753273	2.43417	-5.78719	7.99718e-09	1.2485e-07	9.81976	-0.565485	2.34122	-3.93042	0.000109442	0.00028641	0.198254	0.160173	3	FALSE
chr5:134113996-134117117	-0.192352	3.71636	-2.16462	0.0305055	0.0773241	-4.70521	0.656433	3.29373	5.68437	3.60083e-08	1.83048e-07	7.70588	0.189398	3	FALSE
chr9:36590292-36593448	0.452042	-0.131611	1.50203	0.133207	0.241814	-4.81266	-1.36533	0.76594	-5.6641	3.99966e-08	1.99619e-07	8.17845	0.133513	3	FALSE
chr11:65138507-65143356	0.281678	1.7832	1.8006	0.0718789	0.152127	-4.88931	0.378351	1.72784	2.19909	0.0287753	0.045365	-4.72842	0.23924	3	FALSE
chr1:16946426-16950423	-0.0676314	2.00798	-0.465501	0.641611	0.749021	-6.43862	-0.839014	2.39488	-5.88828	1.23326e-08	6.93864e-08	8.93249	0.0754303	3	FALSE
chr15:74804019-74807048	-0.51639	2.2096	-3.74341	0.000185393	0.00101241	0.282746	0.154326	1.87548	0.94339	0.346379	0.408206	-6.7218	0.0656224	3	FALSE
chr3:152094793-152097779	-0.299507	0.310003	-1.18182	0.237383	0.37619	-5.35165	-2.58386	1.46338	-12.0755	7.98149e-27	4.97029e-25	50.1957	0.142392	3	FALSE
chr6:153305608-153308974	0.0582091	2.13287	0.414748	0.67836	0.77666	-6.4943	-0.735092	2.5257	-5.34454	2.0203e-07	8.95731e-07	6.18603	0.0737327	3	FALSE
chr7:99958057-99962686	-0.364265	0.716804	-1.63117	0.102973	0.200507	-4.86011	-1.7973	1.44023	-8.92661	9.09438e-17	1.64814e-15	27.4682	0.273231	3	FALSE
chr12:98931256-98935339	-0.263571	6.15912	-4.99098	6.39586e-07	6.38144e-06	4.87311	0.391504	5.83218	3.60456	0.000376375	0.000877674	-1.23414	0.118253	3	FALSE
chr12:62950854-62954348	-0.189505	1.8702	-1.25212	0.210638	0.344657	-5.73806	-0.804404	2.18565	-5.2997	2.52188e-07	1.09508e-06	6.05694	0.164171	3	FALSE
chr20:32686106-32690660	-0.112234	7.17708	-2.2253	0.026145	0.0685661	-5.12398	0.579925	6.83118	4.94949	1.35802e-06	5.18964e-06	4.20203	0.156139	3	FALSE
chr9:126099137-126101731	0.371622	1.2628	1.99655	0.0459759	0.107412	-4.37578	0.810161	1.03067	3.71119	0.000253577	0.000612698	-0.226406	0.207109	3	FALSE
chr11:62653136-62656406	0.420784	6.05577	7.84231	6.35435e-15	2.63507e-13	23.1324	-0.113695	6.32273	-1.01685	0.310193	0.370662	-7.02759	0.248787	3	FALSE
chr1:33283905-33288440	-0.0337537	0.616029	-0.145763	0.88412	0.923026	-6.08388	-1.17341	1.18606	-5.64834	4.33931e-08	2.15004e-07	8.00464	-0.0302896	3	FALSE
chr1:93797907-93802086	-0.171028	1.17541	-0.896439	0.370099	0.511237	-5.89164	-1.84215	2.01144	-10.8824	6.96581e-23	2.80681e-21	41.2763	0.0792035	3	FALSE
chr6:79610995-79613471	-0.615646	3.7368	-6.92874	5.30888e-12	1.61951e-10	16.7894	0.375663	3.24326	3.2631	0.0012535	0.00261982	-2.29543	0.244014	3	FALSE
chr15:64667178-64669836	-0.240474	4.81365	-3.58818	0.000339018	0.00172037	-0.901151	0.439285	4.47321	4.19457	3.78269e-05	0.000109262	0.904382	0.405507	3	FALSE
chr16:70281577-70284815	-0.00850038	6.03726	-0.158967	0.873707	0.915805	-7.52288	0.124726	5.97055	1.14366	0.253845	0.310645	-6.91712	0.163865	3	FALSE
chr16:70289240-70292069	0.126874	5.4113	2.14337	0.0321744	0.0810157	-5.14499	-0.107622	5.52865	-1.01322	0.311921	0.372078	-7.0824	0.202332	3	FALSE
chr19:2325467-2329187	-0.270462	4.85431	-4.07046	4.82917e-05	0.000307353	0.929617	0.415081	4.5116	3.98196	8.93318e-05	0.000239032	0.087104	0.138075	3	FALSE
chr22:26870430-26873515	-0.382721	3.11432	-3.59653	0.000328376	0.00167276	-0.454862	-0.197995	3.01816	-1.6485	0.100488	0.137052	-6.12539	0.215074	3	FALSE
chr16:67111328-67113824	0.561718	1.23072	2.96363	0.00306737	0.0115966	-2.04367	-0.734064	1.87993	-4.45482	1.26041e-05	4.01107e-05	2.37393	0.226683	3	FALSE
chr22:39474397-39477006	0.637862	3.55399	6.76849	1.59571e-11	4.36599e-10	15.737	0.47728	3.62986	4.35683	1.91798e-05	5.93145e-05	1.59849	0.156077	3	FALSE
chr10:14945182-14948979	0.165477	5.06578	2.60411	0.0092627	0.0298702	-3.98614	0.277006	5.01007	2.64658	0.00863997	0.0150117	-4.15151	0.124689	3	FALSE
chr19:39822463-39826670	-0.133206	6.58274	-2.59707	0.00945412	0.0303768	-4.2133	0.58735	6.22265	5.25666	3.11589e-07	1.33399e-06	5.57842	0.0914915	3	FALSE
chrX:15808617-15811490	0.129405	1.69936	0.808014	0.419155	0.559013	-6.13109	-0.213442	1.87127	-1.30471	0.193175	0.244933	-6.31847	0.398972	3	FALSE
chr19:44344053-44348286	-0.0767035	2.06247	-0.536275	0.591813	0.71297	-6.41914	0.0467441	2.00072	0.296867	0.766811	0.804081	-7.15911	0.144564	3	FALSE
chr12:27944556-27947396	-0.111263	4.01102	-1.35958	0.174078	0.298838	-6.19359	-0.109785	4.01081	-1.03969	0.299472	0.359567	-7.06154	0.195325	3	FALSE
chr14:53241417-53244488	-0.31268	4.89799	-4.74908	2.15206e-06	1.89124e-05	3.90108	0.559396	4.46127	5.34779	1.988e-07	8.82841e-07	5.95616	0.164072	3	FALSE
chr14:23785427-23788521	1.0434	-0.2885	3.2729	0.00107816	0.00469858	-0.925098	-1.47566	1.01162	-6.58502	2.60373e-10	1.98725e-09	13.0022	0.114248	3	TRUE
chr21:47687713-47690258	-0.203798	0.958273	-0.99129	0.321634	0.462164	-5.73586	-1.37709	1.53657	-7.29573	3.80458e-12	3.99408e-11	17.0214	0.231521	3	FALSE
chr2:152332985-152335928	-0.103298	5.02152	-1.61285	0.106896	0.20515	-6.0602	0.348846	4.7927	3.34084	0.000961091	0.00205413	-2.14464	0.193556	3	FALSE
chr3:58411725-58414268	-0.119629	5.53341	-2.07098	0.038457	0.0935517	-5.32101	0.490816	5.22833	4.66015	5.10913e-06	1.76088e-05	2.82832	0.195003	3	FALSE
chr8:42881066-42885476	-0.345685	5.91762	-6.36251	2.33e-10	5.1965e-09	12.6628	0.704867	5.39206	6.64583	1.83388e-10	1.43978e-09	12.7864	0.117929	3	FALSE
chr12:122213955-122219103	-0.213887	3.26169	-2.10589	0.0353076	0.0870068	-4.70236	-0.0703633	3.19528	-0.611275	0.541565	0.601251	-7.32866	0.0929869	3	FALSE
chr17:79688836-79693327	-0.166575	0.79837	-0.768107	0.442492	0.581661	-5.87449	-0.995946	1.21657	-4.85943	2.06461e-06	7.66536e-06	4.2801	0.145606	3	FALSE
chr20:42311242-42315667	-0.531924	6.58516	-10.3468	1.26329e-24	1.59656e-22	45.8149	0.740952	5.94887	6.78042	8.37849e-11	6.93567e-10	13.5805	0.124401	3	FALSE
chr14:104146823-104149971	-0.301639	1.40691	-1.70877	0.08761	0.177787	-4.93811	-1.48247	1.9756	-8.84142	1.6311e-16	2.81083e-15	26.814	0.15161	3	FALSE
chr3:48785991-48788734	-0.305255	6.47121	-5.91333	3.78239e-09	6.47642e-08	9.86763	0.555397	6.04094	5.0581	8.13133e-07	3.24779e-06	4.6383	0.15722	3	FALSE
chr17:62462880-62466166	0.340078	1.42646	1.93335	0.0532997	0.121215	-4.54431	0.198031	1.4942	1.07598	0.282958	0.341695	-6.47541	0.130815	3	FALSE
chr19:45164571-45169871	0.0831012	4.57793	1.17463	0.240246	0.378856	-6.57007	-0.540503	4.89044	-5.17972	4.53332e-07	1.86787e-06	5.15608	0.16285	3	FALSE
chr9:94053689-94057792	0.00955284	4.66167	0.137743	0.890454	0.926878	-7.26695	0.653274	4.33961	6.22239	2.01242e-09	1.30975e-08	10.4319	0.187646	3	FALSE
chr10:28826335-28829674	0.189374	1.93371	1.2712	0.20377	0.335904	-5.72945	-0.747069	2.40079	-5.26894	2.9338e-07	1.25997e-06	5.85519	0.147179	3	FALSE
chr12:53837177-53840087	-0.206709	7.24724	-4.10495	4.1661e-05	0.000271001	0.809057	0.855218	6.71651	7.36767	2.44309e-12	2.63546e-11	17.1018	0.0623446	3	FALSE
chr12:69210289-69212836	0.0880513	3.24893	0.863054	0.388186	0.529045	-6.52445	-0.423248	3.50283	-3.8298	0.000161702	0.000403886	-0.417973	0.184527	3	FALSE
chr19:21486909-21490727	1.20938	1.35215	6.38277	2.04561e-10	4.6009e-09	13.3916	-0.231596	2.06793	-1.47866	0.140474	0.185493	-6.13469	0.113956	3	TRUE
chr2:20533829-20539034	0.743177	1.29699	3.97502	7.22514e-05	0.000434819	1.33968	-1.33197	2.33719	-8.98418	6.11812e-17	1.14819e-15	27.7168	0.0666123	3	FALSE
chr12:112332087-112335752	-0.222047	2.75323	-1.8774	0.0605727	0.134078	-5.00855	0.111366	2.58604	0.833073	0.405588	0.467868	-7.01961	0.135955	3	FALSE
chr3:56698088-56700940	-0.0423982	4.58102	-0.600172	0.548443	0.676437	-7.07881	0.308526	4.4057	2.95716	0.00339791	0.00649252	-3.30859	0.112069	3	FALSE
chr7:128167048-128170150	0.0529008	1.13434	0.273292	0.78465	0.85716	-6.22961	-0.133431	1.23058	-0.669784	0.503605	0.564136	-6.74652	0.114313	3	FALSE
chr1:1455511-1458621	-0.120889	3.48699	-1.27331	0.20302	0.335084	-6.16082	0.25949	3.29303	2.25591	0.0249288	0.0396431	-5.00617	0.224469	3	FALSE
chr11:61615924-61618864	-0.393488	1.24359	-2.14043	0.032411	0.0813803	-4.09817	-0.397935	1.23741	-2.0286	0.0435442	0.0656638	-4.95328	0.180748	3	FALSE
chr17:42254865-42257982	0.52848	1.74493	3.31031	0.00094439	0.00418432	-1.10698	-0.604819	2.30897	-4.17937	4.02717e-05	0.000115786	1.15182	0.145303	3	FALSE
chr19:13869491-13873137	0.271026	3.67897	3.0079	0.00265527	0.0103075	-2.52819	0.115268	3.75873	1.07344	0.284094	0.342916	-7.00883	0.036716	3	FALSE
chr1:9325954-9329255	-0.175859	3.16284	-1.6796	0.0931531	0.185886	-5.47192	-1.5034	3.82633	-13.5925	5.61708e-32	5.49672e-30	61.8589	0.173221	3	FALSE
chr19:53941377-53945455	0.16633	3.60678	1.81081	0.070284	0.149826	-5.37109	-0.0874474	3.73413	-0.81288	0.417049	0.478925	-7.25223	0.140805	3	FALSE
chr5:34905156-34907738	0.0701883	4.08346	0.874514	0.381918	0.52353	-6.75113	0.329529	3.95538	3.10107	0.00214613	0.00431438	-2.86989	0.144118	3	FALSE
chr17:60551800-60554930	0.276258	0.682504	1.21349	0.225051	0.36221	-5.40946	-0.539104	1.0968	-2.57303	0.0106509	0.0181039	-3.67466	0.0944545	3	FALSE
chr6:36572144-36575453	0.136391	1.31673	0.74919	0.453809	0.59243	-6.05312	-1.62688	2.19147	-10.3157	4.63627e-21	1.49452e-19	37.108	0.199443	3	FALSE
chr1:109473733-109476741	-0.393717	4.34322	-5.24757	1.6629e-07	1.91053e-06	6.49488	0.142242	4.07589	1.34904	0.178529	0.229119	-6.69618	0.175094	3	FALSE
chr11:777153-779865	0.144739	2.02419	0.998571	0.318094	0.459315	-6.05855	-0.393429	2.29423	-2.70706	0.00724971	0.0128821	-3.67439	0.234247	3	FALSE
chr13:21947456-21950211	-0.249022	5.90837	-4.57993	4.86594e-06	4.07388e-05	2.93875	0.421405	5.57207	3.94106	0.000104969	0.000275757	-0.0437017	0.210292	3	FALSE
chr13:33096404-33100806	-0.135385	4.00257	-1.65076	0.0989056	0.195019	-5.75606	-0.5444	4.20704	-5.17655	4.60357e-07	1.89112e-06	5.1463	0.145775	3	FALSE
chr15:29094530-29098527	-0.0510257	3.02979	-0.468219	0.639666	0.747874	-6.71953	0.175952	2.91705	1.43542	0.152399	0.199605	-6.42581	0.196524	3	FALSE
chr4:140519566-140522823	-0.253041	2.85944	-2.20656	0.0274299	0.0711622	-4.37403	0.622783	2.42154	4.40006	1.59512e-05	4.99502e-05	2.01199	0.140641	3	FALSE
chr14:75201372-75204097	-0.120054	5.14606	-1.92325	0.0545555	0.123331	-5.53881	0.63845	4.76731	6.10895	3.75347e-09	2.33739e-08	9.81913	0.180729	3	FALSE
chr17:1682572-1685510	0.0736179	1.82305	0.478447	0.632371	0.744263	-6.37675	-0.142422	1.92991	-0.884387	0.377325	0.438639	-6.79267	0.119876	3	FALSE
chr19:862649-866695	0.0820056	4.02273	1.00445	0.315252	0.456454	-6.61297	-0.872761	4.50023	-8.3362	4.91114e-15	7.35329e-14	23.1341	0.142655	3	FALSE
chr11:47500735-47504722	-0.0835711	3.83661	-0.972974	0.330655	0.470288	-6.59381	-0.191517	3.88951	-1.79815	0.0733432	0.103802	-5.98521	0.051913	3	FALSE
chr11:82784631-82788700	-0.0124813	0.890013	-0.0595592	0.952511	0.966717	-6.18759	-2.16038	1.9751	-12.323	1.17676e-27	8.06082e-26	52.1241	0.0672953	3	FALSE
chr9:115445711-115449944	-0.326168	6.46277	-6.3174	3.10878e-10	6.54818e-09	12.3324	0.555645	6.02161	5.05834	8.12207e-07	3.24779e-06	4.63815	0.143762	3	FALSE
chr9:38573478-38575969	-0.314067	2.92181	-2.79046	0.0053009	0.0183903	-2.95039	-1.11969	3.32563	-9.60597	7.83227e-19	1.91611e-17	31.8609	0.124071	3	FALSE
chr9:99707391-99709884	-0.933995	1.162	-4.7781	1.86594e-06	1.66181e-05	4.74714	-0.605531	0.999193	-2.799	0.00552014	0.0100566	-3.05934	0.159077	3	FALSE
chrX:2823311-2826124	-0.0647113	3.74478	-0.73428	0.462843	0.600976	-6.77069	-1.06494	4.24642	-10.0651	2.88624e-20	8.32452e-19	35.0575	0.261007	3	FALSE
chr11:47189139-47192338	-0.118728	4.75055	-1.74739	0.0806857	0.166516	-5.77698	-0.139024	4.76148	-1.33386	0.183447	0.234552	-6.72855	0.145517	3	FALSE
chr1:224576870-224580951	-0.110295	5.9973	-2.0544	0.0400345	0.0964659	-5.42714	0.032797	5.92588	0.302118	0.76281	0.800337	-7.52786	0.115771	3	FALSE
chr12:51323119-51326440	0.200612	3.33711	2.0204	0.0434421	0.10285	-4.89849	0.206319	3.33133	1.82343	0.0694162	0.0988568	-5.8813	0.184219	3	FALSE
chr4:56277396-56280692	-0.270039	4.08647	-3.3669	0.000771023	0.0035281	-1.4993	-0.123975	4.01322	-1.1741	0.241458	0.296946	-6.91286	0.128623	3	FALSE
chr17:78974707-78978233	0.58647	1.04079	2.8918	0.00386158	0.0141005	-2.20142	-0.67846	1.67353	-3.87272	0.000137035	0.000349279	0.166397	0.117898	3	FALSE
chr19:24105877-24110235	1.12046	2.56726	8.77642	2.96197e-18	1.96527e-16	31.2358	0.450125	2.90312	3.62994	0.000342887	0.000805064	-1.01551	0.103564	3	TRUE
chr4:73921581-73924662	-0.0852638	4.93963	-1.30785	0.191039	0.319481	-6.48627	0.425238	4.68435	4.08101	6.01212e-05	0.000166902	0.46256	0.141456	3	FALSE
chr11:67061076-67064086	-0.285225	1.17106	-1.49132	0.135997	0.245869	-5.20368	-1.28756	1.67467	-7.13748	9.98448e-12	9.80554e-11	16.0524	0.115964	3	FALSE
chr14:21927561-21930045	-0.0868841	3.35079	-0.878954	0.379506	0.52133	-6.54179	0.331871	3.14069	2.83381	0.00496991	0.00917006	-3.54216	0.176199	3	FALSE
chr19:47282665-47286380	0.301524	4.58615	4.25785	2.13574e-05	0.000150563	1.76472	-0.129811	4.80185	-1.24659	0.213699	0.267124	-6.84004	0.214115	3	FALSE
chr8:99052643-99057338	-0.278204	10.392	-5.5723	2.76686e-08	3.90598e-07	7.88354	0.567065	9.96951	3.73154	0.000234924	0.000570649	-0.470426	0.208586	3	FALSE
chr1:41504244-41507523	-0.245834	3.23895	-2.4021	0.0163696	0.0475089	-4.0343	-0.967437	3.59985	-8.729	3.51113e-16	5.90214e-15	25.7856	0.207714	3	FALSE
chr17:33422253-33425333	-0.0763666	3.151	-0.726958	0.467316	0.603531	-6.60278	0.277702	2.97566	2.29144	0.0227584	0.036424	-4.86388	0.125765	3	FALSE
chr21:47738550-47742227	0.468491	3.57202	5.01608	5.62158e-07	5.67288e-06	5.49333	-0.727263	4.16795	-6.89666	4.22421e-11	3.68609e-10	14.2208	0.10214	3	FALSE
chr6:36940651-36943786	-0.0788795	5.09711	-1.25075	0.211134	0.344831	-6.59186	0.180968	4.96712	1.73087	0.0846918	0.118275	-6.12116	0.154678	3	FALSE
chr6:90541611-90545409	1.70519	1.41123	8.75345	3.61101e-18	2.28182e-16	30.679	-1.17554	2.84392	-9.08294	3.09044e-17	6.09195e-16	28.2995	0.175219	3	TRUE
chr1:179041482-179045279	-0.21049	6.18219	-3.99617	6.61294e-05	0.000411024	0.412532	0.238248	5.9583	2.18678	0.0296727	0.0465387	-5.1988	0.222538	3	FALSE
chr1:204502641-204506325	-0.30098	1.25474	-1.62119	0.105097	0.202561	-5.03476	-1.47259	1.83177	-8.51632	1.47661e-15	2.32523e-14	24.6705	0.139183	3	FALSE
chr15:90618722-90622360	0.188011	3.53379	2.0047	0.0450968	0.105918	-4.98429	0.0169399	3.6209	0.155771	0.876337	0.897296	-7.56027	0.160185	3	FALSE
chr16:4511223-4514020	-0.210574	4.79917	-3.13269	0.001751	0.00715026	-2.42225	0.384223	4.50247	3.67673	0.000288381	0.000684124	-1.01968	0.143163	3	FALSE
chr20:3908160-3910721	-0.0173402	3.68452	-0.193446	0.846625	0.895196	-7.00282	-0.0738413	3.71021	-0.684322	0.494397	0.554956	-7.34553	0.15564	3	FALSE
chr2:70132261-70136816	-0.120159	3.58502	-1.3033	0.192584	0.32148	-6.15119	0.555834	3.24943	4.79838	2.73353e-06	9.95995e-06	3.51909	0.0888402	3	FALSE
chr9:103681-107064	-0.113828	0.435193	-0.464088	0.642623	0.749021	-5.9378	-1.88064	1.33486	-9.00067	5.46001e-17	1.03892e-15	27.9786	0.209899	3	FALSE
chr15:32862251-32866176	-0.668623	2.77157	-5.66755	1.60462e-08	2.36599e-07	9.09503	0.29756	2.29289	2.04613	0.0417755	0.0632186	-5.20773	0.133069	3	FALSE
chr16:29705890-29709017	0.0927797	6.48885	1.80006	0.0719651	0.152188	-5.95624	0.35352	6.3586	3.14931	0.00183274	0.00373361	-2.67037	0.155922	3	FALSE
chr2:170621034-170623904	0.0774826	3.13048	0.732456	0.463955	0.601826	-6.59195	0.0449067	3.14772	0.386244	0.69964	0.74476	-7.43101	0.195925	3	FALSE
chr7:6790338-6793658	-0.172967	2.69637	-1.43891	0.150293	0.266502	-5.71027	-0.12753	2.67558	-0.977301	0.329352	0.390104	-6.9155	0.163173	3	FALSE
chr19:22848062-22851013	-0.190176	2.51806	-1.50657	0.13204	0.239859	-5.56544	-0.0695314	2.45989	-0.500835	0.616922	0.673721	-7.20714	0.141578	3	FALSE
chr5:179308037-179311108	-0.0441086	1.609	-0.268489	0.788344	0.858189	-6.38958	-0.502878	1.84451	-3.02843	0.00271206	0.00531549	-2.659	0.164639	3	FALSE
chr1:173764073-173767336	0.490129	4.68968	7.06444	2.05209e-12	6.48363e-11	17.56	0.648977	4.61037	6.18674	2.45001e-09	1.56117e-08	10.236	0.144579	3	FALSE
chr19:11256252-11259242	-0.333578	6.07267	-6.25865	4.51333e-10	9.28556e-09	11.9923	0.556893	5.62773	5.20046	4.0992e-07	1.71478e-06	5.27747	0.14454	3	FALSE
chr22:41240998-41244512	-0.240438	6.08488	-4.52152	6.40908e-06	5.1234e-05	2.65282	0.796033	5.56694	7.41605	1.81103e-12	1.98489e-11	17.3281	0.086957	3	FALSE
chr8:10963096-10965884	0.174401	2.62736	1.42169	0.155233	0.273565	-5.71513	-0.482759	2.95683	-3.9628	9.6361e-05	0.00025609	0.163771	0.238608	3	FALSE
chr15:25226765-25229856	-0.268881	3.01156	-2.45875	0.0140056	0.0418119	-3.83672	-0.204331	2.98606	-1.69519	0.0912681	0.125729	-6.04097	0.174671	3	FALSE
chr15:30727048-30730235	-0.515162	-0.421363	-1.5704	0.116441	0.218862	-4.6547	0.154677	-0.75655	0.392184	0.695252	0.740665	-6.22517	0.176295	3	FALSE
chr17:27614996-27618470	-0.338944	2.21572	-2.46877	0.0136202	0.0409378	-3.6081	-0.125516	2.10872	-0.822252	0.411706	0.473782	-6.89676	0.229014	3	FALSE
chr2:242257230-242261154	0.0389356	1.36164	0.217299	0.827992	0.882881	-6.31745	-1.51824	2.13259	-9.51859	1.45677e-18	3.40509e-17	31.44	0.118738	3	FALSE
chr6:111217687-111220305	0.124849	3.40725	1.28335	0.199482	0.330685	-6.1243	-0.124998	3.5342	-1.13469	0.257578	0.314359	-6.92166	0.103284	3	FALSE
chr8:30533004-30537606	-0.42865	6.32574	-8.21811	3.19385e-16	1.54118e-14	26.1187	0.630476	5.79546	5.80317	1.93515e-08	1.04789e-07	8.25126	0.1999	3	FALSE
chr1:46120694-46124357	-0.0568509	5.5294	-0.983426	0.325487	0.466287	-6.97575	-0.142643	5.57267	-1.34022	0.181375	0.232336	-6.69714	0.12024	3	FALSE
chr3:169780060-169783580	-0.442954	4.96602	-6.81878	1.13263e-11	3.33999e-10	15.8106	0.741207	4.3742	7.06247	1.57002e-11	1.4989e-10	15.1884	0.0968197	3	FALSE
chr7:102204267-102208008	0.285971	2.0031	1.95509	0.0506771	0.11665	-4.6662	-0.398253	2.3372	-2.7724	0.00597738	0.010775	-3.51418	0.0811531	3	FALSE
chr9:99661206-99666281	-0.0234565	1.07607	-0.118819	0.905428	0.93575	-6.23987	-1.05661	1.60055	-5.7969	2.00011e-08	1.08093e-07	8.65812	0.150216	3	FALSE
chr19:968265-971697	0.0406672	3.27894	0.402162	0.687597	0.784221	-6.82184	0.0935681	3.25293	0.820704	0.412586	0.474396	-7.18843	0.0907331	3	FALSE
chr2:130914987-130918167	-0.157931	0.677146	-0.701279	0.483191	0.619212	-5.88622	-1.62753	1.41793	-8.14454	1.73727e-14	2.42864e-13	22.3197	0.134814	3	FALSE
chr3:53896910-53901328	0.0614141	3.7378	0.694875	0.487195	0.62314	-6.7958	0.366614	3.58609	3.34886	0.000934853	0.00200273	-2.0716	0.150818	3	FALSE
chr14:102787931-102792241	0.101188	1.31972	0.556719	0.577766	0.699039	-6.17639	-0.959319	1.84642	-5.72048	2.98438e-08	1.54287e-07	8.20803	0.115616	3	FALSE
chr4:68334094-68337277	0.543945	3.21339	5.23384	1.79006e-07	2.04777e-06	6.67833	0.267715	3.35708	2.37494	0.0182963	0.0299117	-4.74469	0.17515	3	FALSE
chr16:30588982-30593409	-0.0133496	2.65816	-0.109845	0.912541	0.940902	-6.71431	0.111017	2.59596	0.832849	0.405714	0.467868	-7.02258	0.0775363	3	FALSE
chr2:25045622-25049440	-0.0426339	4.03928	-0.525147	0.599525	0.720264	-6.98273	-0.502702	4.26893	-4.80135	2.69657e-06	9.83835e-06	3.43796	0.146625	3	FALSE
chr4:17801783-17805879	0.0937667	5.7548	1.68414	0.0922716	0.184797	-6.08133	0.436448	5.58421	4.0828	5.96894e-05	0.000165871	0.492396	0.215318	3	FALSE
chr11:118993450-118997370	0.0179246	2.27417	0.132813	0.894352	0.928642	-6.60843	-0.0756965	2.32013	-0.525763	0.599513	0.657329	-7.1545	0.142939	3	FALSE
chr14:45674592-45678740	-0.00826287	4.40522	-0.112076	0.910772	0.939809	-7.2093	0.360794	4.22168	3.43824	0.000684276	0.00151325	-1.82308	0.120439	3	FALSE
chr19:37735426-37738632	0.277629	2.63027	2.26295	0.0237191	0.0637151	-4.18767	0.384416	2.5781	2.85426	0.00467032	0.00871707	-3.35055	0.164682	3	FALSE
chr19:46361611-46366246	0.258526	1.5494	1.53222	0.125588	0.230984	-5.25671	-1.10533	2.21418	-7.23393	5.55422e-12	5.61571e-11	16.5059	0.105885	3	FALSE
chr3:45720836-45723509	-0.182371	4.64965	-2.62271	0.00877319	0.0283952	-3.85068	-0.240766	4.68038	-2.31639	0.0213352	0.0343671	-4.95801	0.245954	3	FALSE
chr4:153543005-153546714	-0.27869	4.65959	-4.01466	6.11813e-05	0.000382059	0.745435	0.107486	4.4659	1.02683	0.30548	0.365828	-7.08926	0.180258	3	FALSE
chr1:155638689-155642146	-0.0850101	5.73143	-1.52401	0.127624	0.233436	-6.33557	0.251594	5.56283	2.35996	0.0190354	0.0309721	-4.83451	0.184055	3	FALSE
chr11:94148101-94151454	-0.414489	3.13665	-3.92082	9.04834e-05	0.000533651	0.745234	-0.0140752	2.93722	-0.115104	0.908454	0.923965	-7.45269	0.128919	3	FALSE
chr1:41159661-41162835	0.00921559	2.75518	0.078092	0.937761	0.958626	-6.74625	-2.81674	4.1684	-24.0414	2.44743e-67	3.35298e-64	142.792	0.114534	3	FALSE
chr15:41599328-41602132	-0.136191	4.48318	-1.88351	0.0597404	0.132901	-5.47011	0.727682	4.05075	6.8398	5.91093e-11	5.0298e-10	13.8979	0.110876	3	FALSE
chr19:52563937-52569160	0.353629	3.86543	4.13008	3.73844e-05	0.000244983	1.4011	-0.279821	4.18323	-2.66823	0.00811679	0.0142291	-4.09327	0.0857196	3	FALSE
chr8:124363126-124368002	-0.107388	2.16324	-0.773923	0.439045	0.579138	-6.29592	-0.861825	2.55395	-6.29039	1.37975e-09	9.19832e-09	11.0311	0.100143	3	FALSE
chr1:109604701-109607723	-0.167877	5.35707	-2.80822	0.00501806	0.0175111	-3.49502	0.639488	4.95391	6.0623	4.83924e-09	2.96634e-08	9.57296	0.108751	3	FALSE
chr1:6581425-6584593	-0.318685	4.89238	-4.83492	1.40796e-06	1.30655e-05	4.31168	0.45129	4.50871	4.32523	2.19261e-05	6.66046e-05	1.42417	0.0758929	3	FALSE
chr4:113524161-113528728	0.319326	2.28372	2.3634	0.01818	0.0520018	-3.87224	-0.163967	2.5266	-1.20568	0.229064	0.283869	-6.6254	0.158337	3	FALSE
chr4:181112247-181116942	-0.732138	1.68608	-4.49751	7.17082e-06	5.64608e-05	3.42432	-2.11102	2.37362	-13.445	1.8015e-31	1.59229e-29	60.804	0.120884	3	FALSE
chr4:2649839-2653950	0.154436	2.39196	1.18101	0.237706	0.37619	-5.96224	-0.815966	2.87728	-6.49512	4.35445e-10	3.18165e-09	12.0872	0.0917274	3	FALSE
chr11:108235469-108238997	-0.436539	4.97198	-6.72987	2.07296e-11	5.44717e-10	15.2096	-0.0144128	4.76082	-0.137865	0.890456	0.908334	-7.60682	0.152091	3	FALSE
chr15:90439482-90443606	-0.0496699	2.98304	-0.449428	0.65316	0.757312	-6.71422	0.790392	2.56142	5.75494	2.49278e-08	1.31604e-07	8.21495	0.148926	3	FALSE
chr19:58900932-58904199	-0.427264	1.54855	-2.54128	0.0111011	0.0344187	-3.26011	-0.460498	1.57278	-2.56157	0.0109995	0.0186617	-3.84443	0.164836	3	FALSE
chr3:113431693-113435708	0.0736281	3.67071	0.817572	0.413675	0.552539	-6.68518	0.417305	3.49826	3.76635	0.000205989	0.000504387	-0.643783	0.168687	3	FALSE
chr5:151104961-151109775	-0.0220333	3.09416	-0.206129	0.836706	0.889314	-6.826	0.629658	2.76872	4.87742	1.89974e-06	7.10136e-06	3.96939	0.153412	3	FALSE
chr1:235638538-235642646	-0.24312	1.86129	-1.59927	0.109879	0.209647	-5.2499	-0.261535	1.86792	-1.5985	0.111176	0.149987	-5.8963	0.153621	3	FALSE
chr16:89753023-89756492	-0.0953909	2.63655	-0.780227	0.435327	0.575818	-6.41438	-0.713596	2.9455	-5.77916	2.19551e-08	1.17724e-07	8.24532	0.159584	3	FALSE
chr17:79804692-79809186	-0.330804	6.76716	-6.48986	1.02161e-10	2.39943e-09	13.4224	-1.24844	7.22585	-10.3073	4.92818e-21	1.55209e-19	36.9046	0.0617203	3	FALSE
chr6:13787200-13791964	-0.231504	4.62027	-3.30622	0.000958238	0.0042386	-1.82743	0.90317	4.051	8.45185	2.27381e-15	3.46125e-14	23.9108	0.14703	3	FALSE
chrX:100646865-100650979	-0.259302	8.57544	-5.29854	1.26319e-07	1.52387e-06	6.38054	0.641958	8.12464	4.89559	1.7462e-06	6.59036e-06	4.06167	0.109975	3	FALSE
chr17:37410983-37414456	-0.49645	3.70838	-5.55738	3.01113e-08	4.14892e-07	8.29767	0.224553	3.34652	1.98046	0.048733	0.0722556	-5.58801	0.101985	3	FALSE
chr10:120863858-120868099	0.0678821	4.35081	0.907649	0.364146	0.506257	-6.79164	0.441637	4.16383	4.19928	3.70991e-05	0.000107568	0.930461	0.141552	3	FALSE
chr1:6281224-6284448	-0.256779	6.13265	-4.84951	1.3091e-06	1.22336e-05	4.18141	0.0192134	5.99484	0.175983	0.860448	0.884663	-7.55337	0.128146	3	FALSE
chr17:45090673-45094589	0.174057	3.80737	2.00727	0.0448224	0.105526	-5.05447	0.385872	3.70199	3.55341	0.000453412	0.00103962	-1.40797	0.110186	3	FALSE
chr9:34093223-34096346	-0.221084	5.02395	-3.45191	0.000565345	0.00269861	-1.42165	0.561752	4.63189	5.37324	1.75174e-07	7.88138e-07	6.07731	0.144469	3	FALSE
chr12:69157836-69161617	-0.0956437	2.56147	-0.766787	0.443276	0.582115	-6.40507	0.0811452	2.47532	0.587886	0.557132	0.616536	-7.16303	0.13609	3	FALSE
chr1:92861254-92864593	0.403294	3.73656	4.53568	5.99691e-06	4.85238e-05	3.17773	0.496227	3.69016	4.56997	7.6252e-06	2.53864e-05	2.47289	0.162992	3	FALSE
chr7:5367699-5372956	-0.0567518	2.34297	-0.428521	0.668307	0.771503	-6.5454	-0.533251	2.57787	-3.95985	9.7486e-05	0.000258578	0.245181	0.126449	3	FALSE
chr1:211606072-211609237	0.717463	2.67817	5.88661	4.43818e-09	7.40813e-08	10.3602	0.750064	2.66247	5.62552	4.88116e-08	2.39684e-07	7.53821	0.178048	3	FALSE
chr17:79813690-79817085	-0.337744	5.38792	-5.67843	1.50705e-08	2.24703e-07	8.63723	-0.98217	5.71029	-9.10638	2.62662e-17	5.21518e-16	28.3271	0.128071	3	FALSE
chr4:48856658-48861126	-0.0994725	5.15061	-1.59487	0.11086	0.210954	-6.11508	-0.073073	5.13768	-0.696962	0.486465	0.547623	-7.36586	0.223521	3	FALSE
chr1:150702612-150706332	0.0137225	6.54526	0.267063	0.789441	0.858679	-7.53966	-0.51977	6.81284	-4.43834	1.35328e-05	4.27679e-05	1.99156	0.188662	3	FALSE
chr1:40961246-40966446	0.0309282	6.83362	0.60813	0.543153	0.672983	-7.40103	0.270574	6.71369	2.33556	0.0202947	0.0327874	-4.80943	0.0924151	3	FALSE
chr1:41002225-41005422	-0.235534	2.00008	-1.61584	0.106247	0.204334	-5.26269	-1.51725	2.63447	-10.9236	5.11764e-23	2.15728e-21	41.5045	0.0872006	3	FALSE
chr16:29469174-29472608	0.0409786	1.87102	0.270514	0.786786	0.857691	-6.46809	0.0106494	1.88397	0.0653626	0.947937	0.958784	-7.16711	0.172257	3	FALSE
chr16:3286827-3291788	0.44087	3.33296	4.40151	1.11749e-05	8.42562e-05	2.68104	-0.0432064	3.57428	-0.395065	0.693127	0.738688	-7.49072	0.145222	3	FALSE
chr16:69358449-69363070	-0.0955786	5.62305	-1.68203	0.0926807	0.185222	-6.06473	0.087319	5.53181	0.821841	0.41194	0.473852	-7.25725	0.11864	3	FALSE
chr20:32291924-32295201	-0.448774	3.15347	-4.2639	2.07909e-05	0.000147538	2.13054	0.176203	2.83941	1.40532	0.161149	0.209265	-6.44899	0.177767	3	FALSE
chr3:121550242-121553785	-0.161087	2.7521	-1.36404	0.172672	0.297	-5.83077	-0.64297	2.99588	-5.28789	2.67295e-07	1.15337e-06	5.80677	0.169358	3	FALSE
chr9:132267856-132271635	0.374407	2.99499	3.3867	0.000717696	0.00331841	-1.14669	0.261373	3.05255	2.19048	0.0294002	0.0462059	-5.10328	0.135157	3	FALSE
chr1:33147050-33150508	-0.753869	4.7197	-10.9199	3.47661e-27	5.76682e-25	52.0636	0.281974	4.20142	2.68825	0.00765864	0.013521	-4.03973	0.175869	3	FALSE
chr17:55912394-55916615	0.61258	3.57797	6.53728	7.48603e-11	1.82275e-09	14.2085	0.636541	3.56612	5.7535	2.51173e-08	1.32349e-07	8.01769	0.123766	3	FALSE
chr19:1031790-1034487	-0.259909	6.71007	-5.09046	3.82182e-07	4.04108e-06	5.34185	0.650321	6.25461	5.82839	1.69417e-08	9.28406e-08	8.40916	0.221015	3	FALSE
chr19:11960018-11964505	0.256859	0.973558	1.25099	0.21105	0.344831	-5.45743	-1.48749	1.83864	-8.55682	1.12483e-15	1.82369e-14	24.9395	0.11688	3	FALSE
chr1:1251441-1254455	0.0181252	2.39061	0.138584	0.889789	0.926805	-6.63853	-0.890382	2.84068	-6.999	2.29725e-11	2.09118e-10	14.9779	0.112089	3	FALSE
chr14:35255366-35258481	0.0045359	4.85137	0.0682516	0.945591	0.9619	-7.31651	0.184261	4.76185	1.76767	0.0783196	0.110219	-6.06063	0.143096	3	FALSE
chr20:48734224-48737769	-0.129455	1.76306	-0.826424	0.408638	0.547463	-6.13767	0.228891	1.58041	1.28033	0.2016	0.253853	-6.26259	0.0737249	3	FALSE
chr2:69970319-69975063	-0.128441	1.29076	-0.700167	0.483885	0.619802	-6.08026	-1.79638	2.12967	-11.0346	2.22535e-23	9.99585e-22	42.3918	0.10215	3	FALSE
chr15:44872497-44876604	0.0781889	4.76611	1.15398	0.248613	0.389331	-6.63673	0.0245534	4.7929	0.235899	0.813701	0.846126	-7.58808	0.124671	3	FALSE
chr1:155642473-155646257	0.00455257	5.74795	0.081813	0.934802	0.956731	-7.49241	0.353373	5.57374	3.31422	0.00105319	0.00223355	-2.20809	0.132364	3	FALSE
chr18:18513289-18518248	0.583366	2.28751	4.30212	1.75288e-05	0.000127456	2.47795	-2.44682	3.79513	-20.5002	9.80445e-56	6.71605e-53	116.253	0.0212255	3	FALSE
chrX:100261802-100266397	-0.246987	4.04685	-3.04681	0.00233558	0.00922417	-2.50937	0.772114	3.53893	6.90393	4.04628e-11	3.55346e-10	14.3126	0.155558	3	FALSE
chr1:7897531-7903448	-0.224632	3.47352	-2.35702	0.0184944	0.052609	-4.20733	0.580262	3.07299	4.81926	2.48413e-06	9.09961e-06	3.64353	0.0997305	3	FALSE
chr8:11699208-11702509	-0.0368923	4.89703	-0.560685	0.575059	0.696899	-7.17224	-0.36616	5.06177	-3.49588	0.000557633	0.00125754	-1.63378	0.143822	3	FALSE
chr1:40977305-40980912	0.175762	7.285	3.49343	0.000484665	0.00235155	-1.50932	-0.103252	7.42428	-0.838915	0.402307	0.464527	-7.0977	0.173456	3	FALSE
chr19:12022858-12026024	0.292137	2.40359	2.23597	0.0254363	0.0672391	-4.19031	0.000757302	2.54875	0.00560914	0.995529	0.996256	-7.35617	0.172129	3	FALSE
chr1:217776057-217779285	-0.0308193	2.1535	-0.221747	0.824528	0.879725	-6.56413	-0.27741	2.28913	-1.91068	0.0571744	0.0833286	-5.4755	0.172669	3	FALSE
chr1:10041892-10045379	-0.0384348	4.46393	-0.529024	0.596833	0.717389	-7.09093	0.452165	4.21894	4.28818	2.56268e-05	7.65731e-05	1.28129	0.165484	3	FALSE
chr14:102811839-102815387	-0.137016	4.10754	-1.71865	0.0857942	0.175017	-5.67005	0.406078	3.83596	3.78673	0.000190648	0.000470186	-0.603804	0.17377	3	FALSE
chr17:18174126-18178478	-0.0840704	3.7337	-0.950699	0.341844	0.481813	-6.58637	-0.0394036	3.71118	-0.365338	0.715163	0.757167	-7.51394	0.115082	3	FALSE
chr4:128930402-128934394	0.00303201	2.91296	0.0268854	0.978553	0.984488	-6.79368	0.204998	2.80958	1.60963	0.108724	0.146967	-6.13544	0.151618	3	FALSE
chr1:150964845-150967413	0.211345	2.53976	1.68144	0.0927945	0.18531	-5.295	0.256496	2.51922	1.87927	0.0613541	0.0887499	-5.59229	0.14427	3	FALSE
chr19:11559389-11562242	0.0903889	4.63631	1.29522	0.195357	0.32486	-6.43537	-1.04733	5.20519	-9.92649	7.87137e-20	2.17854e-18	34.0622	0.223451	3	FALSE
chr19:22569950-22574346	-0.00758974	4.38204	-0.10235	0.918487	0.944831	-7.20456	-0.0883198	4.42141	-0.84494	0.398941	0.461028	-7.25887	0.1395	3	FALSE
chr6:150044747-150048495	-0.027272	6.53986	-0.530621	0.595726	0.716459	-7.43456	0.511572	6.27024	4.58249	7.21561e-06	2.41696e-05	2.55188	0.188788	3	FALSE
chr12:54845948-54850033	-0.145926	6.11186	-2.7536	0.00593461	0.0202188	-3.76369	0.523819	5.77679	4.84663	2.19027e-06	8.10992e-06	3.66633	0.206163	3	FALSE
chr2:179297912-179301070	-0.547514	4.90984	-8.31478	1.4493e-16	7.39702e-15	27.0936	0.495706	4.38827	4.74184	3.53639e-06	1.26333e-05	3.17561	0.14777	3	FALSE
chr10:121330799-121333837	-0.730234	4.02149	-8.86621	1.35889e-18	9.4908e-17	31.94	0.0881234	3.61131	0.810081	0.418653	0.480566	-7.24337	0.28385	3	FALSE
[truncated: 366 more rows]

## Sheet: Fig_S4A_D3
ECR	logFC_ko	AveExpr_ko	t_ko	P.Value_ko	adj.P.Val_ko	B_ko	logFC_fraction	AveExpr_fraction	t_fraction	P.Value_fraction	adj.P.Val_fraction	B_fraction	diff.editing	no.clusters	sign.reg
chr1:44136921-44139057	-1.09382	5.81953	-21.4538	1.28169e-22	3.6041e-19	41.518	0.146567	5.89353	1.35112	0.177863	0.228371	-6.66462	0.0775326	1	TRUE
chr12:133346447-133348502	-1.33503	4.44637	-16.7577	5.61459e-19	5.26274e-16	33.1875	-0.121105	4.05619	-1.14967	0.251365	0.308023	-6.9438	0.0967994	1	TRUE
chr7:98973761-98975884	1.04758	4.10832	12.7652	3.34036e-15	8.47807e-13	24.5306	0.534586	4.07543	5.04715	8.56586e-07	3.4114e-06	4.55357	0.175855	1	TRUE
chr8:38829531-38831589	-0.808704	4.78253	-11.4299	9.14368e-14	1.71413e-11	21.1842	0.748982	4.9759	7.14567	9.50115e-12	9.39825e-11	15.6805	0.143011	1	FALSE
chr19:3205632-3207714	-1.17976	4.26809	-11.0103	2.7101e-13	4.48283e-11	20.1328	-1.10254	3.29754	-9.41747	2.97788e-18	6.52752e-17	30.5426	0	1	TRUE
chr12:112438202-112440256	2.72282	1.69207	10.8017	4.68978e-13	7.12292e-11	19.5376	0.266214	1.86601	1.61567	0.10741	0.145551	-5.86572	0.272116	1	TRUE
chr16:88829993-88832083	1.19275	2.43969	10.7919	4.81278e-13	7.12292e-11	19.6736	-1.43044	2.50599	-9.97299	5.62479e-20	1.58886e-18	34.5937	0.0369259	1	TRUE
chr15:59956341-59958424	1.61509	1.68925	9.95184	4.64665e-12	5.44433e-10	17.3784	0.0391243	1.79242	0.233146	0.815836	0.848024	-7.11508	0.117877	1	TRUE
chr19:58032093-58034271	2.02144	-0.0250368	9.85203	6.12057e-12	6.88442e-10	16.4552	0.13518	1.46222	0.72584	0.468606	0.530132	-6.7819	0.180643	1	TRUE
chr9:127936079-127938109	3.59345	-0.706643	9.80758	6.92236e-12	7.20951e-10	15.4839	-0.417281	1.08778	-1.99461	0.0471561	0.0702216	-4.96	0.0873917	1	TRUE
chr19:53451301-53453357	0.752437	3.74281	9.75731	7.95887e-12	7.99298e-10	16.8021	0.28267	4.13452	2.6877	0.00767087	0.0135339	-4.03944	0.0972509	1	FALSE
chr9:128562089-128564171	1.71977	1.70447	9.70973	9.08526e-12	8.5323e-10	16.7314	0.00072401	3.05278	0.00609281	0.995143	0.996256	-7.48442	0.0462159	1	TRUE
chr10:114208254-114210432	0.950207	2.37114	9.58478	1.288e-11	1.16834e-09	16.4487	0.347532	2.89751	2.79949	0.00551205	0.0100486	-3.5821	0.149805	1	FALSE
chr10:38380212-38382376	1.67637	1.30164	9.39125	2.22032e-11	1.82937e-09	15.8291	0.0738754	1.59756	0.416403	0.677467	0.725403	-6.99871	0.0542031	1	TRUE
chr2:242261679-242263785	-0.685699	3.87464	-9.38234	2.27696e-11	1.82937e-09	15.7479	0.451762	3.76604	4.19447	3.78431e-05	0.000109262	0.934473	0.160972	1	FALSE
chr1:31434290-31436463	1.25496	1.99211	9.33753	2.58486e-11	2.01906e-09	15.7531	-0.010408	2.33449	-0.072621	0.942165	0.954003	-7.29414	0.182328	1	TRUE
chr7:63797233-63799335	0.775791	3.33442	8.93441	8.18257e-11	5.71415e-09	14.5392	-0.156837	3.76302	-1.46118	0.145204	0.191095	-6.52044	0.110018	1	FALSE
chr12:133358561-133360700	-0.948074	2.96835	-8.74532	1.41471e-10	8.58078e-09	14.0477	-0.534288	2.55576	-3.92714	0.000110856	0.000289557	0.130093	0.156378	1	FALSE
chr12:100419653-100421731	1.48026	1.31907	8.7345	1.45994e-10	8.58078e-09	14.0473	0.427108	2.61945	3.20628	0.0015173	0.00312586	-2.33119	0.085026	1	TRUE
chr6:122761226-122763429	1.2696	2.74992	8.66298	1.79804e-10	1.03186e-08	13.8424	-0.375729	2.80978	-2.98054	0.00315714	0.00607484	-3.05776	0.187593	1	TRUE
chr1:113398677-113400784	1.32774	1.76338	8.48975	2.9857e-10	1.64623e-08	13.3801	-0.0550562	2.88174	-0.445227	0.656536	0.707674	-7.34656	0.152768	1	TRUE
chr15:60713420-60715502	0.80484	3.36579	8.47036	3.16079e-10	1.70926e-08	13.2024	0.464543	4.20925	4.40529	1.55978e-05	4.88993e-05	1.75612	0.238961	1	FALSE
chr19:21568529-21570655	-1.24918	2.26454	-8.34678	4.54954e-10	2.2183e-08	12.9648	0.0113591	2.20655	0.0757552	0.939674	0.952443	-7.25893	0.0585119	1	TRUE
chr1:235989459-235991569	0.833981	6.01308	8.33379	4.72758e-10	2.25321e-08	12.4916	0.240252	5.32626	2.27571	0.0236985	0.0377962	-5.03514	0.187585	1	FALSE
chr1:205695189-205697271	-0.706259	6.17575	-8.26891	5.7285e-10	2.55691e-08	12.2851	0.836457	5.57117	7.80633	1.55052e-13	1.93111e-12	19.7486	0.157756	1	FALSE
chr19:53054091-53056119	2.24996	-0.424341	8.24639	6.12402e-10	2.64934e-08	12.249	-0.439323	1.32976	-2.27143	0.0239598	0.0381685	-4.45634	0.1375	1	TRUE
chr8:145146987-145149082	2.28342	0.559142	8.11273	9.1127e-10	3.6607e-08	12.2089	-1.25043	0.36228	-4.55044	8.30953e-06	2.74315e-05	3.16975	-0.0634921	1	TRUE
chr13:33088947-33091007	1.22571	1.12212	7.85904	1.94811e-09	7.11438e-08	11.5466	-0.498042	1.92831	-3.08036	0.00229523	0.00457709	-2.52946	0.343411	1	TRUE
chr1:19656632-19658758	0.722658	3.34616	7.78128	2.46234e-09	8.76469e-08	11.1224	-0.868209	1.93924	-5.32655	2.20866e-07	9.76087e-07	6.24748	0.12743	1	FALSE
chr3:183457780-183459989	1.99513	-0.0303673	7.6092	4.1442e-09	1.371e-07	10.5687	-0.633358	1.05621	-2.97226	0.00324057	0.0062092	-2.59458	0.171086	1	TRUE
chr1:19658856-19660928	0.764795	2.78741	7.39066	8.06078e-09	2.57578e-07	10.0503	-0.632415	1.42441	-3.34896	0.000934547	0.00200273	-1.55763	0.0698848	1	FALSE
chr12:54059598-54061684	1.131	2.26589	7.36133	8.8165e-09	2.78562e-07	10.0315	0.337805	2.02342	2.14738	0.0327112	0.0506664	-4.92465	0.0753991	1	TRUE
chr2:47286362-47288441	-0.582827	4.58628	-7.18757	1.50167e-08	4.39864e-07	9.11226	-0.0392442	4.03533	-0.372308	0.709975	0.753712	-7.53359	0.253638	1	FALSE
chr2:47394712-47396772	1.53244	1.51922	7.15901	1.63943e-08	4.75265e-07	9.48873	-0.250657	1.6585	-1.43114	0.153623	0.201015	-6.08589	0.421429	1	TRUE
chr12:122127371-122129477	1.40223	0.434215	7.14699	1.70116e-08	4.8813e-07	9.4421	-0.70684	0.606669	-2.88451	0.00425723	0.00798959	-2.70985	0.108196	1	TRUE
chr19:24102276-24104406	1.04758	1.67463	7.14207	1.72709e-08	4.90564e-07	9.445	-0.186227	1.89859	-1.14802	0.252042	0.308714	-6.51783	0.246811	1	TRUE
chr17:46948805-46950869	1.28846	0.155243	7.13669	1.75593e-08	4.93767e-07	9.36823	0.236831	1.01514	1.10832	0.268776	0.325861	-6.29121	0.102183	1	TRUE
chr16:11927846-11929951	0.55675	3.99972	7.1006	1.96224e-08	5.4632e-07	8.98259	0.46951	4.06012	4.42184	1.45288e-05	4.57048e-05	1.83047	0.183894	1	FALSE
chr19:11939720-11941830	0.832241	2.81734	7.04666	2.31705e-08	6.26496e-07	9.01104	-0.856021	2.69038	-6.49234	4.42408e-10	3.21636e-09	12.1125	0.111783	1	FALSE
chr1:205697977-205700110	-0.66677	3.5949	-7.03521	2.40028e-08	6.30803e-07	8.82159	-0.352791	1.33111	-1.82492	0.0691906	0.0985867	-5.35424	0.23696	1	FALSE
chr1:245184479-245186595	1.16085	0.83066	6.99583	2.71041e-08	6.9288e-07	8.99047	0.390333	1.25563	1.96559	0.0504374	0.0743803	-5.06469	0.120022	1	TRUE
chr20:35517825-35519841	-0.438964	6.98104	-6.95275	3.09626e-08	7.77382e-07	8.23691	0.547674	6.35388	4.87151	1.95249e-06	7.28857e-06	3.81491	-0.0679803	1	FALSE
chr8:82610240-82612439	0.983394	1.14389	6.89489	3.7029e-08	9.21465e-07	8.7161	0.153242	1.74783	0.899392	0.369298	0.430952	-6.72461	0.116405	1	FALSE
chr3:18575570-18577660	1.09437	1.35017	6.76173	5.59445e-08	1.33712e-06	8.32029	0.585769	1.28091	2.9556	0.00341458	0.00651982	-2.70146	0.0194453	1	TRUE
chr19:58029299-58031352	1.45054	0.711205	6.64814	7.96221e-08	1.83522e-06	7.97893	0.347839	2.30076	2.39328	0.0174264	0.028695	-4.45349	0.134652	1	TRUE
chr1:229585540-229587655	-0.632936	3.69436	-6.61001	8.96498e-08	2.03303e-06	7.52685	-0.135245	2.60153	-1.01623	0.31049	0.370855	-6.85575	0.19769	1	FALSE
chr6:74129736-74131855	-1.17714	1.40581	-6.58485	9.6956e-08	2.18112e-06	7.78777	-0.26849	1.11926	-1.30014	0.194733	0.246524	-6.09608	0.128057	1	TRUE
chr11:61142552-61144714	1.31359	1.13486	6.5743	1.00193e-07	2.23606e-06	7.76144	-0.217985	1.32629	-1.12712	0.260756	0.317401	-6.36858	0.310151	1	TRUE
chr9:70630773-70632979	1.37731	0.243651	6.52979	1.15097e-07	2.50894e-06	7.60075	0.647436	1.41341	3.3956	0.000794754	0.00173793	-1.39894	0.0784839	1	TRUE
chr15:50849717-50851846	-1.32326	-0.100776	-6.36623	1.91745e-07	4.02379e-06	7.10551	0.114253	0.263233	0.421882	0.673469	0.72195	-6.57824	0.18509	1	TRUE
chr5:60452194-60454271	-0.603185	3.11488	-6.31037	2.28322e-07	4.65247e-06	6.71008	0.850391	3.12133	7.05024	1.68974e-11	1.60204e-10	15.2355	0.21078	1	FALSE
chr19:20048177-20050341	1.38421	0.521542	6.23376	2.90138e-07	5.74555e-06	6.74101	-0.455632	1.04134	-2.14971	0.0325243	0.0504339	-4.63214	0.113973	1	TRUE
chr4:53586718-53588741	0.855905	1.31684	6.0746	4.77574e-07	8.83511e-06	6.21797	0.435556	1.71429	2.52871	0.0120558	0.0203525	-3.96473	0.181905	1	FALSE
chr1:150319612-150321810	0.499152	4.54549	6.0509	5.14394e-07	9.45409e-06	5.6411	0.343163	5.28054	3.24171	0.00134736	0.00279948	-2.44791	0.0783688	1	FALSE
chr19:11936606-11938662	1.52217	0.825984	6.03448	5.41555e-07	9.76188e-06	6.14586	-1.07262	1.01109	-4.88884	1.80183e-06	6.78162e-06	4.46189	0.158935	1	TRUE
chr7:63803419-63805479	1.03803	1.5986	6.002	5.99588e-07	1.06712e-05	5.99933	-1.08405	1.74458	-6.20945	2.16162e-09	1.39689e-08	10.7867	0.202157	1	TRUE
chr10:81481248-81483388	0.760748	1.60336	5.93581	7.37834e-07	1.29674e-05	5.79312	0.336444	2.64038	2.54654	0.0114717	0.0194148	-4.17611	0.118432	1	FALSE
chr15:79208805-79210903	1.88168	-0.773128	5.91882	7.78207e-07	1.34253e-05	5.66985	-0.679601	-0.451084	-1.90806	0.0575134	0.0837782	-4.63303	0.0498932	1	TRUE
chr7:6011505-6013711	-0.900776	1.48211	-5.91487	7.87901e-07	1.35096e-05	5.76072	0.18686	1.53957	1.03121	0.303426	0.363846	-6.53503	0.118107	1	FALSE
chr16:70609873-70611889	0.926796	1.4523	5.89909	8.27867e-07	1.41089e-05	5.70821	0.156189	2.72009	1.21144	0.226853	0.281662	-6.67036	0.104582	1	FALSE
chr19:52869438-52871661	0.592259	2.70862	5.8148	1.0783e-06	1.78363e-05	5.20954	0.285164	3.02754	2.37929	0.0180869	0.0296578	-4.67384	0.130075	1	FALSE
chr10:96366614-96368759	-1.25311	1.77774	-5.64542	1.83391e-06	2.91354e-05	4.91042	-0.283111	2.9293	-2.31546	0.0213865	0.0344295	-4.80139	0.249328	1	TRUE
chr5:79930947-79933022	1.08322	0.110544	5.62734	1.94082e-06	3.04893e-05	4.94794	0.0973979	0.776432	0.426	0.67047	0.719543	-6.745	0.240158	1	TRUE
chr10:65167050-65169124	1.44805	0.311869	5.57255	2.3044e-06	3.59998e-05	4.78174	0.272152	1.33758	1.40748	0.160509	0.208532	-6.01727	0.072905	1	TRUE
chr17:20835086-20837132	0.814437	1.50351	5.56874	2.33204e-06	3.62304e-05	4.69695	-0.416294	2.04928	-2.67966	0.00785236	0.013817	-3.68119	0.0316386	1	FALSE
chr1:53429057-53431133	2.46312	-1.28393	5.53903	2.55957e-06	3.93306e-05	4.37526	-0.4966	-0.311208	-1.46993	0.14282	0.188361	-5.40086	0.0619048	1	TRUE
chr16:89598305-89600339	-0.603074	2.52926	-5.53104	2.62437e-06	4.01072e-05	4.37625	-1.37871	1.60692	-7.43736	1.58666e-12	1.74596e-11	17.866	0.270476	1	FALSE
chr4:181164729-181166779	-0.829988	2.07403	-5.51934	2.72237e-06	4.138e-05	4.45953	0.336945	2.44947	2.41887	0.0162738	0.0268939	-4.43404	0.129411	1	FALSE
chr16:57207106-57209197	0.328171	4.27369	5.50993	2.80374e-06	4.23877e-05	3.97044	0.666629	4.32244	6.28297	1.43795e-09	9.541e-09	10.761	0.0558664	1	FALSE
chr19:21482126-21484269	1.56571	0.00995184	5.499	2.90138e-06	4.36293e-05	4.56632	0.144647	0.821232	0.638352	0.523821	0.584155	-6.64066	0.190476	1	TRUE
chr17:78979519-78981606	0.969006	0.77939	5.49489	2.93892e-06	4.39587e-05	4.53687	-0.16971	0.274835	-0.63079	0.528746	0.58845	-6.47852	0.346726	1	FALSE
chr1:92933489-92935598	0.771259	3.35578	5.41293	3.79843e-06	5.5343e-05	3.83826	-0.106248	2.74168	-0.830435	0.407074	0.469237	-7.0653	0.101437	1	FALSE
chr7:76231689-76233787	2.05398	-1.09108	5.38868	4.09765e-06	5.9391e-05	4.07456	0.684147	-0.0270101	2.22384	0.027041	0.0427538	-4.13303	0.0157524	1	TRUE
chr8:145266560-145268768	-0.529545	2.99649	-5.35716	4.52211e-06	6.35809e-05	3.74241	0.525923	2.3878	3.69675	0.000267648	0.000641046	-0.653071	0.0693551	1	FALSE
chr1:153604515-153606574	0.554953	3.27467	5.3479	4.65497e-06	6.49986e-05	3.68182	0.352743	3.87287	3.30236	0.00109681	0.00230995	-2.24443	0.170943	1	FALSE
chr9:42235947-42238153	0.993454	1.20449	5.33911	4.78459e-06	6.62772e-05	4.03699	0.805988	2.20525	5.31601	2.32687e-07	1.02173e-06	6.13531	0.0547383	1	FALSE
chr1:9095460-9097492	-0.313341	5.80453	-5.27429	5.85846e-06	8.03609e-05	3.07854	-0.671079	4.40182	-6.36889	8.89272e-10	6.15768e-09	11.2271	0.30305	1	FALSE
chr11:43877556-43879616	-0.44841	5.81832	-5.26845	5.96633e-06	8.14433e-05	3.06245	-0.12282	5.21567	-1.16925	0.2434	0.298798	-6.92388	0.128383	1	FALSE
chr3:9421692-9423732	0.544587	3.13271	5.26338	6.06137e-06	8.2341e-05	3.45126	0.388855	3.24284	3.37788	0.000845381	0.0018311	-1.92948	0.222653	1	FALSE
chr5:137216097-137218270	0.73974	1.52526	5.19221	7.56833e-06	0.000101344	3.54675	0.578804	1.733	3.35335	0.000920443	0.0019765	-1.62597	0.233925	1	FALSE
chr14:23300941-23302994	-0.38018	4.64042	-5.17795	7.91217e-06	0.000104948	2.88137	0.458485	4.56119	4.39882	1.60361e-05	5.01586e-05	1.72269	0.24	1	FALSE
chr17:20817979-20820039	1.0258	0.589628	5.17347	8.02358e-06	0.000105431	3.59729	0.0271499	1.38702	0.143082	0.886339	0.905845	-7.00811	0.0601627	1	TRUE
chr19:19905963-19908076	0.513562	3.42185	5.1635	8.27669e-06	0.000108251	3.0957	-0.0371396	3.78904	-0.345974	0.729649	0.771014	-7.52713	0.18222	1	FALSE
chr15:76575709-76577796	-0.433794	5.06159	-5.14953	8.64493e-06	0.000112544	2.76185	0.58512	5.15636	5.53441	7.78191e-08	3.69539e-07	6.87162	0.181624	1	FALSE
chr4:174251256-174253333	0.306464	8.1189	5.14593	8.74237e-06	0.000113288	2.5687	0.960322	7.61873	7.64224	4.3979e-13	5.08449e-12	18.8511	0.0921396	1	FALSE
chr3:133342878-133345036	0.410344	3.98897	5.0948	1.02505e-05	0.000130427	2.75712	0.516007	4.06484	4.8333	2.3289e-06	8.57686e-06	3.58876	0.257568	1	FALSE
chr19:4950116-4952203	-0.364728	5.00951	-5.07933	1.07558e-05	0.00013624	2.52466	0.249826	4.41701	2.38742	0.0177005	0.0290763	-4.79171	0.032882	1	FALSE
chr7:56011785-56013873	0.646814	1.34737	5.02241	1.28375e-05	0.00015973	3.08713	0.603005	1.76707	3.52752	0.000497817	0.00113385	-1.06362	0.185019	1	FALSE
chr19:58893013-58895072	0.926	2.00053	5.01905	1.29721e-05	0.000160694	2.92148	-1.38618	1.63054	-7.55222	7.74854e-13	8.73703e-12	18.5623	0.277616	1	FALSE
chr3:49451787-49453898	0.332906	4.53033	4.98788	1.42897e-05	0.000174707	2.31229	0.653973	4.93838	6.21407	2.10718e-09	1.36817e-08	10.3848	0.0937644	1	FALSE
chr21:37698555-37700639	1.59132	-0.242377	4.95915	1.56214e-05	0.000189342	2.99806	-1.31698	-0.130919	-3.95714	9.85335e-05	0.000260852	0.970631	0.150988	1	TRUE
chr19:52795552-52797625	0.389537	3.36953	4.94723	1.62098e-05	0.000192328	2.41996	0.123034	3.32617	1.09183	0.275945	0.333962	-6.94101	0.241379	1	FALSE
chr20:37047025-37049076	1.24649	1.16937	4.91366	1.7986e-05	0.000209861	2.73112	-0.883213	1.02987	-4.12842	4.96082e-05	0.000139842	1.29548	0.0172043	1	TRUE
chr1:51103199-51105254	0.863094	0.526392	4.88768	1.94919e-05	0.000226492	2.76819	-0.780412	1.23653	-3.91004	0.000118521	0.000306101	0.412559	-0.11373	1	FALSE
chr9:36677507-36679657	-0.586936	2.70786	-4.85168	2.17865e-05	0.000250056	2.33451	0.229535	2.86629	1.84605	0.0660505	0.094654	-5.74513	0.251774	1	FALSE
chr15:79210999-79213049	1.37935	-0.374627	4.8455	2.22067e-05	0.000252814	2.66732	-0.64422	-0.153119	-2.01846	0.0445963	0.0669556	-4.5219	0.130128	1	TRUE
chr5:42994781-42996977	0.807878	2.81389	4.8254	2.36288e-05	0.000266844	2.19238	-0.925244	2.62576	-6.88317	4.57549e-11	3.96735e-10	14.3484	0.123889	1	FALSE
chr20:3087891-3089980	0.680804	1.06884	4.80685	2.50215e-05	0.000280291	2.46975	-0.0283483	1.37338	-0.148677	0.881926	0.901671	-7.00378	0.0992018	1	FALSE
chr5:43132380-43134456	1.03428	0.791145	4.8051	2.51568e-05	0.000280291	2.48989	-1.07509	1.38134	-5.53073	7.92899e-08	3.75223e-07	7.376	0.271861	1	TRUE
chr22:40762375-40764415	-0.334418	4.45426	-4.80431	2.52182e-05	0.000280291	1.77775	0.474584	3.88511	4.4437	1.32238e-05	4.18881e-05	1.93043	0.124003	1	FALSE
chr12:122997884-122999950	0.420306	4.38045	4.79701	2.57927e-05	0.000285548	1.79873	1.15257	5.75579	10.5775	6.73544e-22	2.39677e-20	38.8024	0.175235	1	FALSE
chr19:58117852-58119910	0.430467	3.60599	4.75193	2.96371e-05	0.000324279	1.77541	0.104547	3.65993	0.962465	0.336733	0.398037	-7.11316	0.0818404	1	FALSE
chr19:37120718-37122820	1.01081	0.731095	4.74926	2.9881e-05	0.00032568	2.36356	0.375333	1.57327	2.07891	0.0386311	0.0589449	-4.93516	0.0528919	1	TRUE
chr5:69742622-69744666	1.60331	-1.37418	4.73349	3.13678e-05	0.000339255	2.32782	0.715281	-0.110543	2.24359	0.0257229	0.0408585	-4.06192	0.071841	1	TRUE
chr19:11980296-11982407	0.593209	1.80597	4.70296	3.44556e-05	0.000368399	2.03835	-0.237744	1.54152	-1.31855	0.18851	0.240129	-6.20494	0.110788	1	FALSE
chr7:102741806-102743900	-0.502958	2.24936	-4.67442	3.76122e-05	0.000399115	1.89691	0.306693	2.06396	1.96894	0.0500491	0.0738473	-5.29604	0.145061	1	FALSE
chr1:161093704-161095801	0.314386	4.1074	4.65804	3.95517e-05	0.000414997	1.38826	0.609465	4.92527	5.82792	1.69837e-08	9.28851e-08	8.34802	0.08954	1	FALSE
chr8:95785341-95787484	1.32156	0.231748	4.65153	4.03494e-05	0.000421793	2.08568	-0.240061	-0.179922	-0.743499	0.457868	0.518413	-6.2406	0.09375	1	TRUE
chr3:9880640-9882729	-0.483418	4.30655	-4.59914	4.73752e-05	0.000489776	1.16199	0.503636	4.10021	4.76981	3.11432e-06	1.12427e-05	3.30693	0.0821514	1	FALSE
chr5:79922329-79924432	0.345304	7.00368	4.59779	4.7571e-05	0.000489999	0.940249	0.812094	7.05334	6.78863	7.98497e-11	6.6501e-10	13.7032	0.13077	1	FALSE
chr15:74792930-74795038	1.23574	-0.713482	4.56109	5.3221e-05	0.000546195	1.87187	-0.251649	-0.109374	-0.807261	0.420273	0.482021	-6.21153	0.0984877	1	TRUE
chr14:50949671-50951787	1.32691	0.974873	4.55989	5.34155e-05	0.000546198	1.73503	-0.822791	0.397418	-3.10106	0.00214617	0.00431438	-2.0273	0.241379	1	TRUE
chr19:21350746-21352815	0.968128	0.00901788	4.55429	5.43378e-05	0.000551616	1.83223	-1.1314	0.412217	-4.21296	3.50601e-05	0.000102088	1.7967	0.0880218	1	FALSE
chr7:158439512-158441662	0.93956	0.786559	4.4773	6.8712e-05	0.000671125	1.50918	-0.771907	1.49228	-4.19562	3.76639e-05	0.000108975	1.42839	0.178923	1	FALSE
chr1:225971312-225973356	1.03081	2.593	4.47719	6.87355e-05	0.000671125	1.23296	0.0932789	2.4525	0.67085	0.502927	0.563838	-7.10427	0.00557961	1	TRUE
chr2:32744623-32746849	0.863031	1.18861	4.41917	8.19867e-05	0.000784172	1.33905	-0.557475	1.534	-3.06028	0.00244888	0.00485173	-2.47632	0.135996	1	FALSE
chr1:40951770-40953816	0.683949	1.98721	4.41608	8.27587e-05	0.000788873	1.14518	0.0942435	2.95952	0.777496	0.437591	0.499167	-7.16177	0.03709	1	FALSE
chr22:44564950-44567007	-0.604172	1.62457	-4.36514	9.65663e-05	0.000898376	1.08863	0.649992	1.81903	3.85279	0.000148007	0.000373768	0.0593445	0.12722	1	FALSE
chr10:73978859-73981019	-0.360034	3.00497	-4.3345	0.000105934	0.000970312	0.681259	0.870089	2.97492	6.92619	3.54561e-11	3.13386e-10	14.5354	0.0937119	1	FALSE
chr5:60168404-60170490	-0.516558	2.71674	-4.31565	0.000112135	0.00101065	0.734247	0.713479	3.44828	6.30549	1.26827e-09	8.47576e-09	10.9483	0.128946	1	FALSE
chr15:75213577-75215687	1.56487	0.0329414	4.29207	0.000120398	0.00107822	1.06544	-1.12372	-0.362564	-3.17458	0.001686	0.00345265	-1.58048	0.0898246	1	TRUE
chr12:93905097-93907177	-0.697289	1.24777	-4.27927	0.000125127	0.00111347	0.879832	0.370736	1.8968	2.27042	0.0240216	0.0382448	-4.62158	0.168132	1	FALSE
chr14:74350730-74352885	0.551528	2.33007	4.26355	0.000131188	0.00116373	0.655359	0.455744	2.02116	2.88843	0.00420622	0.00790469	-3.10364	0.0882697	1	FALSE
chr19:22578821-22580907	0.704039	1.23224	4.22934	0.000145384	0.00126963	0.764632	-0.25008	2.1562	-1.66022	0.0981067	0.134205	-5.87794	0.21835	1	FALSE
chr5:42992676-42994756	0.513407	3.10323	4.18757	0.000164769	0.0014083	0.21844	-0.791506	2.73442	-6.08175	4.35341e-09	2.68053e-08	9.86873	-0.0148447	1	FALSE
chr20:31441372-31443461	0.509975	2.59021	4.15539	0.00018141	0.00153652	0.227341	0.630874	3.59985	5.71483	3.07361e-08	1.58542e-07	7.81972	0.185332	1	FALSE
chr14:103261353-103263383	0.962846	-0.379277	4.08298	0.000225076	0.00187253	0.526348	-0.706973	0.680031	-2.98678	0.00309556	0.00598781	-2.45304	0.111111	1	FALSE
chr11:107836680-107838789	-0.391458	2.66509	-4.07577	0.000229949	0.00190743	0.0277201	0.746455	2.57545	5.47548	1.04909e-07	4.90528e-07	6.81568	0.148814	1	FALSE
chr12:56895166-56897236	1.90522	-2.04305	4.02878	0.000264327	0.00215717	0.380485	-1.03056	-1.33944	-2.07885	0.0386369	0.0589449	-4.04219	0.0615942	1	TRUE
chr19:52541950-52544019	0.748884	0.691918	4.02835	0.00026466	0.00215717	0.278065	-0.70864	1.15838	-3.44144	0.000676601	0.0014987	-1.18361	0.15	1	FALSE
chr10:92663448-92665526	0.439688	2.36324	4.02129	0.000270248	0.00219002	-0.0597168	0.404563	2.54162	2.97436	0.00321924	0.00617264	-3.00235	0.214286	1	FALSE
chr19:51914828-51916868	1.30653	-1.15135	3.95788	0.000325854	0.00259575	0.238725	-1.05095	-1.03289	-2.36649	0.01871	0.0305312	-3.52362	0.112164	1	TRUE
chr19:53858995-53861061	0.509158	2.25751	3.95551	0.000328126	0.00260647	-0.217306	0.296192	1.76951	1.74496	0.0822029	0.115151	-5.62144	0.100425	1	FALSE
chr2:55446115-55448166	0.870557	1.25613	3.9502	0.000333296	0.00263267	-0.0519995	-0.893753	0.695358	-3.74729	0.000221383	0.000540151	-0.0182307	0.191667	1	FALSE
chr17:41297390-41299587	-0.495367	1.09729	-3.9458	0.000337638	0.00265949	-0.0161736	-0.209731	1.47905	-1.13403	0.257852	0.314426	-6.40789	0.0640036	1	FALSE
chr7:157046514-157048579	-0.357444	3.91368	-3.8875	0.000400616	0.00307796	-0.826038	0.288934	4.01563	2.73321	0.00671365	0.0119918	-3.91353	0.143424	1	FALSE
chr1:52874107-52876172	0.267218	4.47242	3.86164	0.000432071	0.00330159	-0.993339	0.343448	4.83316	3.29532	0.00112349	0.00236071	-2.28974	0.217143	1	FALSE
chr12:57886808-57888929	1.81051	0.256453	3.85647	0.00043865	0.0033327	-0.147147	-0.627847	2.13475	-4.11334	5.27446e-05	0.000147922	0.94423	0.0184296	1	TRUE
chr10:30599679-30601748	-0.418187	1.67166	-3.83885	0.000461784	0.00347569	-0.454516	0.275222	1.7455	1.61533	0.107483	0.145578	-5.83003	0.0516232	1	FALSE
chr13:51541381-51543415	1.06551	0.8045	3.83437	0.000467847	0.00350823	-0.264137	-0.987639	0.774769	-4.21001	3.54902e-05	0.000103231	1.68477	0.166667	1	TRUE
chr4:127007-129096	0.622831	1.44591	3.8326	0.000470261	0.00351181	-0.390379	-0.131227	1.24765	-0.656767	0.511927	0.572288	-6.76058	0.10067	1	FALSE
chr11:48090128-48092210	1.12799	-0.721677	3.81374	0.000496803	0.00368604	-0.168456	-0.0323345	0.490502	-0.129056	0.897416	0.914436	-6.7348	0.238863	1	TRUE
chr15:72854424-72856492	0.334707	3.18387	3.7972	0.000521254	0.00383709	-0.868657	0.315867	3.62595	2.89885	0.00407332	0.00767072	-3.43194	0.446429	1	FALSE
chr17:20840408-20842456	0.824817	0.501107	3.79161	0.000529789	0.00388973	-0.341137	-0.932957	1.03909	-4.33853	2.07276e-05	6.34566e-05	2.12362	0.314516	1	FALSE
chr9:99652872-99655044	0.362243	2.65152	3.77772	0.000551569	0.00400778	-0.824666	-0.17081	3.26587	-1.50239	0.13424	0.178034	-6.40323	0.120126	1	FALSE
chr19:39120640-39122713	0.528962	2.29842	3.73876	0.000617379	0.00442875	-0.833659	0.204701	3.02939	1.71048	0.0884003	0.122394	-6.02245	0.1905	1	FALSE
chr2:24179197-24181312	0.573221	1.17128	3.72506	0.000642292	0.00454944	-0.599872	0.751891	1.63815	4.20364	3.64372e-05	0.000105873	1.43595	0.146531	1	FALSE
chr11:129737744-129739882	0.329438	3.90405	3.69961	0.000691154	0.00488323	-1.36883	0.0544199	4.43318	0.522323	0.601901	0.659157	-7.47936	0.302941	1	FALSE
chrX:23720532-23722661	-0.320683	2.68645	-3.69871	0.000692934	0.00488354	-1.05457	0.0756197	2.07913	0.490724	0.624046	0.680145	-7.10464	0.126018	1	FALSE
chr2:179302460-179304684	-0.490113	2.72	-3.68431	0.000722228	0.005052	-1.05672	0.0653152	2.85013	0.524603	0.600318	0.657685	-7.29996	0.106888	1	FALSE
chr21:30428752-30430765	0.208185	6.72164	3.67519	0.000741401	0.00513475	-1.70975	0.390635	6.54601	3.41801	0.000734755	0.00161446	-1.80798	0.204008	1	FALSE
chr16:12056792-12058877	0.910478	-0.761357	3.66635	0.000760437	0.0052028	-0.55055	0.657101	-0.103803	2.0696	0.0395029	0.0600655	-4.42886	0.0413316	1	FALSE
chr1:11005717-11007790	0.884609	0.0184177	3.65841	0.000777955	0.00530973	-0.6047	-0.18513	0.538757	-0.745369	0.456739	0.517348	-6.48105	0.293547	1	FALSE
chr2:211014314-211016444	0.603235	0.878463	3.64992	0.000797109	0.00538815	-0.762215	0.118901	1.17447	0.588375	0.556804	0.616422	-6.78802	0.15521	1	FALSE
chr13:77584730-77586774	0.656169	0.856093	3.64886	0.000799523	0.00539151	-0.787628	-0.401346	0.607424	-1.65468	0.099226	0.135533	-5.42531	0.132839	1	FALSE
chr5:130494621-130496709	-0.251745	6.54596	-3.64106	0.00081757	0.00550002	-1.8077	0.58026	5.71611	5.37463	1.73972e-07	7.85311e-07	6.11235	0.236284	1	FALSE
chr15:32849617-32851874	0.885324	0.076256	3.63812	0.000824469	0.00552054	-0.692994	-0.765592	0.810253	-3.31152	0.00106298	0.00224734	-1.50212	0.0611669	1	FALSE
chr16:54275655-54277776	-0.623282	1.26856	-3.63809	0.000824547	0.00552054	-0.917649	-0.683862	0.961666	-3.13116	0.00194531	0.00393951	-2.10113	0.391431	1	FALSE
chr21:11185672-11187838	-0.808463	1.4655	-3.63552	0.000830627	0.00554804	-0.832035	-1.35398	1.57368	-7.25985	4.74015e-12	4.84628e-11	16.8004	0.0881704	1	FALSE
chr5:79775487-79777656	-0.284814	3.18458	-3.62602	0.0008535	0.00566048	-1.44377	0.482228	2.36799	3.37702	0.000847903	0.00183367	-1.7264	0.264631	1	FALSE
chr3:44790321-44792554	0.284907	5.24353	3.61459	0.000881798	0.00580706	-1.78786	0.673846	5.16069	6.40488	7.2618e-10	5.115e-09	11.4315	0.211492	1	FALSE
chr1:247104612-247106688	-0.59291	1.25604	-3.60725	0.000900449	0.00590225	-0.944306	0.445319	1.35081	2.29928	0.0223023	0.0357358	-4.39497	0.251939	1	FALSE
chr19:12245629-12247682	0.550372	1.45312	3.60514	0.000905886	0.00591033	-0.98473	-0.323953	1.47516	-1.74928	0.0814526	0.114159	-5.5298	0.0531401	1	FALSE
chr21:30435530-30437623	0.228622	7.6593	3.59632	0.000928948	0.00602813	-1.96744	0.346824	7.38847	2.82401	0.00511946	0.0094143	-3.52373	0.211274	1	FALSE
chr7:2473467-2475541	-0.432004	2.64026	-3.58654	0.000955166	0.00615748	-1.31033	-1.28547	1.70497	-7.19271	7.14052e-12	7.14052e-11	16.3738	0.144737	1	FALSE
chr1:16888502-16890646	-0.343273	3.43454	-3.5859	0.000956906	0.00615748	-1.54098	0.164996	2.79967	1.30171	0.194199	0.246003	-6.5784	0.19284	1	FALSE
chr12:122990728-122992846	0.263698	4.50501	3.58252	0.000966162	0.00620285	-1.73931	0.865217	5.83218	7.94386	6.40772e-14	8.24279e-13	20.6317	0.225591	1	FALSE
chr3:48728435-48730445	0.231621	4.24403	3.56385	0.00101877	0.0064668	-1.78131	0.343933	4.29436	3.28223	0.00117473	0.0024627	-2.32792	0.188803	1	FALSE
chr1:235091175-235093248	0.311735	4.36049	3.55218	0.00105305	0.00660975	-1.86915	0.499325	3.56795	4.50061	1.03333e-05	3.35069e-05	2.19464	0.182903	1	FALSE
chr1:93600133-93602283	0.227313	4.06016	3.5512	0.00105598	0.00661341	-1.78213	0.406542	4.24094	3.86399	0.000141741	0.000359601	-0.34464	0.177645	1	FALSE
chr3:9839349-9841407	0.185741	6.32802	3.53601	0.0011024	0.0068562	-2.0864	0.389925	5.61094	3.64906	0.00031954	0.000753476	-1.09215	0.161615	1	FALSE
chr9:114797844-114799853	-0.574517	0.388227	-3.53534	0.0011045	0.0068562	-1.01902	-0.392567	0.775417	-1.71607	0.0873701	0.121306	-5.37971	0.26097	1	FALSE
chr3:179054180-179056393	-0.534192	1.48431	-3.52758	0.00112901	0.00694734	-1.20964	0.392942	1.27274	1.97986	0.0488008	0.0723171	-5.04101	0.161136	1	FALSE
chr3:186745762-186747874	0.954122	-0.607322	3.52758	0.00112902	0.00694734	-0.876559	0.777638	0.153856	2.68097	0.0078225	0.0137748	-3.10649	0.140843	1	FALSE
chr1:113116749-113118853	0.90163	-0.0036447	3.52541	0.00113594	0.00697439	-0.980369	0.164478	1.47605	0.891151	0.373693	0.435155	-6.65024	0.118909	1	FALSE
chr22:42778481-42780653	0.277983	3.31202	3.52179	0.00114762	0.00700542	-1.7811	-0.646616	2.32344	-4.46914	1.18466e-05	3.80983e-05	2.31737	0.2625	1	FALSE
chr18:43705639-43707730	0.32696	3.58579	3.49567	0.00123539	0.00745478	-1.82121	0.720891	3.82841	6.64986	1.79166e-10	1.41474e-09	12.8233	0.0478062	1	FALSE
chr21:47666742-47668781	-0.410704	2.27583	-3.49274	0.00124562	0.00750039	-1.49839	-0.545043	2.15087	-3.56338	0.000437322	0.00100525	-1.05313	0.177626	1	FALSE
chr16:70607559-70609670	0.426868	2.40612	3.48799	0.00126241	0.00756907	-1.54076	0.0961634	3.55919	0.877731	0.380921	0.442068	-7.17936	0.0905585	1	FALSE
chr8:95873230-95875452	0.736641	0.767683	3.4832	0.00127952	0.00765537	-1.24842	-0.543836	0.420551	-2.09663	0.0370175	0.0567462	-4.5537	0.274677	1	FALSE
chr7:90014184-90016316	0.233606	3.72858	3.47903	0.00129462	0.00772927	-1.90722	0.597012	4.2196	5.67114	3.85643e-08	1.93528e-07	7.55482	0.0846617	1	FALSE
chr9:95191768-95193912	-0.691357	0.46132	-3.45167	0.00139798	0.00822412	-1.167	0.121382	0.796308	0.532263	0.59501	0.653438	-6.69524	0.115201	1	FALSE
chr6:44416136-44418182	0.342878	4.4693	3.44111	0.00143995	0.00841818	-2.14024	0.427966	4.25141	4.06712	6.35836e-05	0.000175801	0.415022	0.119558	1	FALSE
chr1:245068006-245070234	0.600443	2.28904	3.41629	0.00154342	0.00887547	-1.65669	-0.128408	1.78744	-0.762592	0.446416	0.507543	-6.85165	0.0782761	1	FALSE
chr12:110968206-110970271	0.558732	2.05657	3.40959	0.00157252	0.00895127	-1.69228	0.429845	2.68035	3.26688	0.00123755	0.00258847	-2.15821	0.133929	1	FALSE
chr20:18468048-18470089	-0.489018	1.35856	-3.39828	0.00162289	0.00920073	-1.52353	1.01473	1.41875	5.22886	3.56959e-07	1.50704e-06	5.9237	0.15124	1	FALSE
chr6:41895757-41897917	-0.332019	2.67297	-3.39028	0.00165947	0.00937608	-1.87963	-0.23547	2.63212	-1.77666	0.0768234	0.10828	-5.81099	0.117022	1	FALSE
chr14:74165902-74167936	-0.54797	1.39268	-3.38807	0.00166968	0.0094091	-1.5526	0.39719	1.5437	2.17166	0.0308086	0.0480727	-4.73597	0.221348	1	FALSE
chr21:34728954-34731033	0.309135	3.58839	3.38374	0.00168994	0.00947631	-2.12607	0.318674	4.03777	3.01323	0.00284669	0.00555156	-3.13426	0.209558	1	FALSE
chr9:33026664-33028769	0.31681	6.43544	3.38337	0.00169165	0.00947631	-2.48868	0.741057	6.37033	6.57393	2.77494e-10	2.10037e-09	12.4336	0.140788	1	FALSE
chr9:95194944-95197043	-0.560362	0.841639	-3.37444	0.00173417	0.00965641	-1.43936	-0.238198	0.954122	-1.09284	0.275503	0.333574	-6.2917	0.127126	1	FALSE
chr21:11181657-11183692	-0.695924	1.50316	-3.37243	0.00174386	0.00968646	-1.58472	-1.57468	1.74209	-8.77793	2.51649e-16	4.30949e-15	26.427	0.254127	1	FALSE
chr7:158420098-158422282	0.611772	0.896902	3.3712	0.00174986	0.00968646	-1.51913	9.81266e-05	1.10347	0.000475052	0.999621	0.999621	-6.93538	0.183545	1	FALSE
chr7:157026724-157028738	-0.585427	1.43852	-3.36614	0.00177461	0.00978778	-1.59104	0.148524	2.06139	0.958441	0.338753	0.40008	-6.76129	0.12437	1	FALSE
chr17:74719379-74721412	0.3166	3.66923	3.36602	0.00177517	0.00978778	-2.19581	0.330991	3.95191	3.11272	0.00206623	0.0041659	-2.83479	0.2	1	FALSE
chr7:158529839-158531957	-0.285793	5.20503	-3.36423	0.00178403	0.0098174	-2.44729	-0.50524	3.96792	-4.75807	3.28509e-06	1.17971e-05	3.26033	0.226253	1	FALSE
chr9:4709802-4711902	-0.243316	4.31337	-3.35507	0.0018299	0.0100306	-2.34609	0.534291	4.08983	5.03282	9.16894e-07	3.63048e-06	4.48693	0.209253	1	FALSE
chr9:33037083-33039194	0.317621	7.16477	3.3535	0.0018379	0.0100548	-2.60189	0.556771	7.06054	4.66437	5.01351e-06	1.73228e-05	2.9636	0.143646	1	FALSE
chr19:53308519-53310585	0.668891	0.303361	3.34438	0.00188486	0.0102321	-1.51138	-0.615877	0.0566345	-2.07563	0.0389364	0.0593358	-4.47801	0.0416667	1	FALSE
chr9:45455472-45457576	1.17511	-1.55332	3.33349	0.00194254	0.0104845	-1.31218	0.158673	0.760683	0.686852	0.492804	0.553861	-6.59288	0.0531227	1	TRUE
chr21:11169390-11171511	-0.581263	1.35243	-3.32725	0.00197629	0.0106259	-1.67753	-1.49961	1.16645	-7.02836	1.92698e-11	1.80202e-10	15.5067	0.126895	1	FALSE
chr7:44869362-44871393	-0.299291	5.03959	-3.32549	0.00198593	0.0106573	-2.54486	0.655966	4.97069	6.25527	1.67731e-09	1.10743e-08	10.6086	0.0734381	1	FALSE
chr9:33034140-33036226	0.316598	6.14465	3.31457	0.00204663	0.0109622	-2.65329	0.699241	6.33485	6.20897	2.16734e-09	1.3973e-08	10.4207	0.114531	1	FALSE
chr9:130567664-130569742	-0.310154	4.07082	-3.30061	0.00212687	0.0113305	-2.47974	0.228715	4.0908	2.17133	0.0308338	0.0480846	-5.26487	-0.0369458	1	FALSE
chr19:4653537-4655601	-0.259142	3.14512	-3.26675	0.00233414	0.0123122	-2.32445	0.274238	2.54832	2.02572	0.0438414	0.066003	-5.31844	0.144048	1	FALSE
chr1:40916616-40918686	0.391296	2.5922	3.23164	0.00256931	0.0132914	-2.2448	-0.20137	3.19909	-1.75028	0.0812804	0.113976	-5.9916	0.119821	1	FALSE
chr12:42769408-42771534	0.903268	0.294268	3.22948	0.00258443	0.0132925	-1.77996	-0.995089	0.680949	-4.09764	5.62134e-05	0.000157008	1.27787	0.262911	1	FALSE
chr17:65890631-65892720	0.833346	-0.310882	3.2293	0.0025857	0.0132925	-1.69582	-0.253724	0.864303	-1.13572	0.257145	0.314122	-6.21723	0.174133	1	FALSE
chr3:9425652-9427819	0.191791	4.96912	3.20844	0.00273685	0.0139673	-2.83341	0.440038	5.0152	4.19808	3.72844e-05	0.000107991	0.920871	0.191969	1	FALSE
chr10:22537606-22539703	0.809184	0.62623	3.20555	0.00275845	0.0140521	-1.86852	-2.84094	-0.480322	-6.51814	3.81902e-10	2.81294e-09	12.6617	0.357143	1	FALSE
chr1:108764832-108766908	0.504233	1.17349	3.19597	0.00283116	0.0143354	-1.9922	-0.25617	1.95643	-1.60398	0.109963	0.148423	-5.91166	0.25372	1	FALSE
chrX:73420601-73422672	-0.706104	0.766281	-3.19554	0.00283445	0.0143354	-1.9461	-1.05097	0.762069	-4.44696	1.30394e-05	4.13517e-05	2.63645	0.151097	1	FALSE
chr12:110839617-110841746	-0.271299	3.03579	-3.184	0.00292452	0.0146591	-2.50291	0.0390753	2.7903	0.308375	0.75805	0.796533	-7.37467	0.158972	1	FALSE
chr6:111301931-111304034	-0.267507	3.03923	-3.17288	0.00301395	0.0150805	-2.5442	0.40712	2.93193	3.31243	0.00105967	0.00224381	-2.07619	0.15561	1	FALSE
chr6:108207340-108209410	-0.891464	0.614483	-3.17084	0.00303064	0.0151371	-1.98181	-2.59758	0.197958	-7.76984	1.95733e-13	2.37305e-12	19.9975	-0.0625	1	FALSE
chr19:12660357-12662464	0.545586	1.41697	3.15444	0.00316796	0.0157949	-2.16862	-0.985434	1.13699	-4.7312	3.71104e-06	1.32055e-05	3.73542	0.0782137	1	FALSE
chr11:61176756-61178835	0.28841	3.06452	3.12659	0.0034147	0.016935	-2.66693	0.148356	3.31423	1.30999	0.191383	0.242886	-6.67562	0.151525	1	FALSE
chr2:241415892-241417983	0.597295	1.02442	3.1259	0.00342109	0.0169368	-2.15803	-1.11374	0.160106	-3.80739	0.000176197	0.000436904	0.35129	0.153846	1	FALSE
chr22:31358499-31360614	-0.635252	0.906613	-3.09092	0.00375736	0.0184729	-2.22234	-1.61533	0.330429	-5.59412	5.73598e-08	2.79158e-07	7.92512	0.137571	1	FALSE
chr16:21434142-21436239	-1.00778	-1.4938	-3.0909	0.00375765	0.0184729	-1.89211	-0.855218	0.005362	-2.80668	0.00539429	0.00987331	-2.73811	0.146186	1	TRUE
chr7:44020982-44023081	0.915704	-0.666309	3.08422	0.00382534	0.0187008	-2.0269	-0.0433279	0.0658635	-0.149478	0.881295	0.901671	-6.5883	0.101126	1	FALSE
chr18:32842089-32844194	0.440844	1.96719	3.0837	0.0038306	0.0187008	-2.46378	-0.0222556	2.57461	-0.166031	0.868265	0.890401	-7.34972	0.0565253	1	FALSE
chr11:68857535-68859674	-0.364051	1.84067	-3.07256	0.00394622	0.0191324	-2.49014	-1.47755	1.19597	-7.00686	2.19182e-11	2.00855e-10	15.3756	0.238966	1	FALSE
chr20:35661963-35664050	0.241786	3.99753	3.06795	0.00399505	0.0193358	-3.04296	0.19653	4.06217	1.86163	0.0638128	0.091687	-5.87976	0.105846	1	FALSE
chr19:10943239-10945310	0.226579	4.26097	3.05969	0.00408393	0.0196981	-3.10643	0.0754058	3.84833	0.707013	0.480208	0.541692	-7.3412	0.198905	1	FALSE
chr1:29518554-29520738	-0.365043	2.17324	-3.0531	0.00415615	0.019978	-2.60997	0.470883	2.56301	3.4778	0.00059479	0.00133694	-1.44678	0.111441	1	FALSE
chr1:41215228-41217294	0.191363	7.16541	3.04367	0.00426164	0.0203192	-3.39999	0.300427	8.09883	2.30565	0.021938	0.0351933	-4.76083	0.168567	1	FALSE
chrX:80369386-80371465	0.557001	1.25962	3.03415	0.00437067	0.0207958	-2.39448	0.899169	1.822	5.25924	3.07677e-07	1.3193e-06	5.96516	0.0331294	1	FALSE
chr1:19589076-19591145	0.408114	1.46448	3.03042	0.00441404	0.0209313	-2.48788	-0.122509	1.12365	-0.593031	0.553689	0.613221	-6.7624	0.129121	1	FALSE
chr1:155026219-155028309	-0.214919	5.47441	-3.02158	0.0045186	0.0212836	-3.37151	-0.981881	4.86544	-9.37488	4.01997e-18	8.673e-17	30.1615	0.191498	1	FALSE
chr9:139362422-139364465	-0.3253	2.79552	-3.0077	0.00468749	0.0220054	-2.91689	-0.631711	3.11416	-5.32475	2.22848e-07	9.81679e-07	5.9597	0.356506	1	FALSE
chrX:73229409-73231445	0.526018	0.734571	3.00687	0.00469786	0.0220173	-2.3967	0.254539	0.730604	1.08785	0.277693	0.33578	-6.22723	0.126018	1	FALSE
chr22:42445105-42447266	0.445044	1.23976	3.00554	0.00471429	0.0220575	-2.5139	-0.37732	0.656132	-1.58136	0.115043	0.154783	-5.55821	0.15415	1	FALSE
chr1:229402508-229404648	-0.370678	2.39893	-2.99281	0.00487528	0.02266	-2.83504	-0.414215	1.66221	-2.36606	0.018731	0.0305312	-4.3406	0.169129	1	FALSE
chr1:31419800-31421968	0.365893	1.88384	2.97844	0.00506326	0.0234562	-2.70842	-0.358198	1.51167	-1.96393	0.0506313	0.074626	-5.15044	0.177465	1	FALSE
chr22:29833257-29835362	0.434454	1.56183	2.96674	0.00522124	0.0239015	-2.62809	0.635181	1.32458	3.24243	0.00134411	0.00279852	-1.86259	0.177026	1	FALSE
chr16:54283795-54285879	-0.538741	1.10299	-2.93642	0.00565259	0.0255277	-2.6652	-0.990595	1.45739	-5.20279	4.05298e-07	1.69804e-06	5.78323	0.169114	1	FALSE
chr1:154222165-154224209	0.196485	5.28759	2.93568	0.00566345	0.0255277	-3.55635	0.413428	6.30232	3.69904	0.000265372	0.00063615	-0.873881	0.143735	1	FALSE
chr3:179340311-179342397	0.226249	6.00267	2.93559	0.00566475	0.0255277	-3.61349	0.421815	5.85543	3.88898	0.000128652	0.000329963	-0.221586	0.154439	1	FALSE
chr19:49426113-49428351	-0.269465	4.5238	-2.91555	0.00596862	0.0267257	-3.53913	-1.10914	2.96836	-8.85936	1.44269e-16	2.51782e-15	26.7567	0.204633	1	FALSE
chr4:119621472-119623531	0.342239	2.74173	2.91341	0.00600194	0.0267896	-3.0794	0.311597	2.67976	2.37877	0.0181115	0.0296719	-4.58991	0.145846	1	FALSE
chr19:16660359-16662541	-0.244426	4.1769	-2.90606	0.00611778	0.0272634	-3.45956	-0.330368	3.79043	-3.08045	0.00229454	0.00457709	-2.92138	0.144489	1	FALSE
chr13:53040590-53042786	0.285281	3.94834	2.9018	0.00618589	0.0275233	-3.42851	0.265147	4.4474	2.5451	0.0115181	0.0194722	-4.41173	0.345505	1	FALSE
chr5:64963613-64965718	-0.378144	3.20434	-2.89845	0.00623986	0.0277196	-3.26741	0.698045	3.50432	6.23165	1.91187e-09	1.25025e-08	10.539	0.185294	1	FALSE
chr19:20011681-20013737	0.234117	3.66232	2.87726	0.00659205	0.0289638	-3.44695	0.350028	3.71504	3.24165	0.00134763	0.00279948	-2.42403	0.215551	1	FALSE
chr7:1204135-1206370	0.228601	2.92517	2.87522	0.00662694	0.0290569	-3.26342	0.203033	2.7151	1.57126	0.117369	0.157473	-6.17126	0.0559299	1	FALSE
chr6:76334423-76336464	0.713929	0.411177	2.86731	0.00676374	0.0295336	-2.64749	-1.28171	-0.132433	-3.91002	0.00011853	0.000306101	0.793793	0.0959428	1	FALSE
chr2:242696163-242698217	-0.654443	0.968336	-2.8573	0.00694055	0.0301185	-2.81734	-0.848362	0.516127	-3.35612	0.000911664	0.0019638	-1.28145	0.208791	1	FALSE
chr11:32877567-32879640	0.230427	5.2194	2.85613	0.00696153	0.0301239	-3.73104	0.556927	5.03541	5.31769	2.30761e-07	1.0149e-06	5.81371	0.063791	1	FALSE
chr10:5841999-5844095	-0.184095	5.59422	-2.85603	0.00696336	0.0301239	-3.7783	0.559392	5.25721	5.30791	2.42175e-07	1.05831e-06	5.77274	0.144544	1	FALSE
chr2:208475909-208477972	-0.244353	4.44429	-2.85544	0.00697391	0.0301239	-3.65466	0.760629	3.7319	6.98476	2.50143e-11	2.26951e-10	14.7634	0.0579383	1	FALSE
chr1:1664834-1666943	0.370062	2.17807	2.84844	0.00710086	0.0305614	-3.09929	-0.248853	1.94157	-1.55087	0.122179	0.163383	-5.99031	0.0451801	1	FALSE
chr19:36382007-36384226	0.720874	0.840289	2.84832	0.007103	0.0305614	-2.78943	0.0646207	0.862552	0.289792	0.772213	0.808816	-6.81635	0.125149	1	FALSE
chr15:85259029-85261204	0.219787	4.50958	2.84806	0.00710781	0.0305614	-3.66629	0.271977	3.82982	2.54004	0.0116816	0.0197334	-4.39855	0.00375777	1	FALSE
chr14:76672472-76674579	0.332116	3.36271	2.8268	0.00750674	0.0320805	-3.49062	0.0236341	3.84154	0.221495	0.824886	0.855159	-7.56619	0.0966434	1	FALSE
chr4:15724058-15726145	-0.225508	4.41588	-2.82484	0.00754456	0.0321932	-3.73671	-0.188359	3.41079	-1.68055	0.0940813	0.129085	-6.14295	0.350588	1	FALSE
chr1:113197210-113199324	0.183388	6.44162	2.8134	0.00776878	0.0330997	-3.92887	0.535425	6.35261	4.76738	3.14889e-06	1.13376e-05	3.35461	0.248198	1	FALSE
chr8:67737264-67739410	0.467596	0.57281	2.8052	0.00793348	0.0336485	-2.84891	0.238119	0.475577	0.939648	0.348293	0.409756	-6.29528	0.183261	1	FALSE
chr12:116754697-116756776	0.411343	2.60931	2.80278	0.00798259	0.033755	-3.26472	-0.081921	2.78794	-0.64807	0.517526	0.578077	-7.21227	0.150077	1	FALSE
chr12:64585123-64587214	-0.414935	1.31538	-2.79197	0.00820586	0.0345432	-3.01976	0.209099	1.88477	1.282	0.201012	0.253229	-6.35077	0.224161	1	FALSE
chr1:51100222-51102311	0.582676	0.534609	2.78899	0.00826825	0.0347539	-2.87883	-1.15863	1.22249	-5.66623	3.95582e-08	1.97791e-07	8.08384	0.159945	1	FALSE
chr1:51095613-51097663	0.512351	0.961722	2.78434	0.00836675	0.0351154	-2.90065	-0.516483	1.52226	-2.8249	0.00510571	0.00939532	-3.14108	0.103846	1	FALSE
chr19:48751923-48754005	0.304459	3.20948	2.78161	0.0084251	0.0353076	-3.49806	0.220418	3.35903	1.96167	0.0508955	0.0749751	-5.62764	0.103439	1	FALSE
chr17:76399842-76402015	0.186876	3.73464	2.77479	0.00857256	0.0357912	-3.70336	0.0402392	3.78069	0.375221	0.70781	0.751996	-7.51537	0.0607652	1	FALSE
chr6:150002755-150004823	0.313711	3.43197	2.76809	0.00871951	0.0361641	-3.58577	0.110758	4.42634	1.0636	0.288524	0.347497	-7.05027	0.253071	1	FALSE
chr19:21558939-21561002	0.59542	2.38076	2.76503	0.00878753	0.0363639	-3.36823	-0.217498	2.16987	-1.44982	0.148345	0.19476	-6.20569	0.234148	1	FALSE
chr22:31361640-31363733	-0.559813	1.58695	-2.75632	0.00898373	0.0369872	-3.18212	-1.66159	0.978732	-7.23202	5.61923e-12	5.66055e-11	16.7386	0.128763	1	FALSE
chr13:41485769-41487836	0.717053	-0.73796	2.74865	0.00915969	0.0375467	-2.69799	0.204929	-0.22193	0.632996	0.527307	0.587388	-6.29459	-0.00386997	1	FALSE
chr1:92864900-92867091	0.558691	1.06139	2.74663	0.0092067	0.0376845	-3.02414	0.546153	2.9597	4.44883	1.29343e-05	4.1066e-05	2.08252	0.156869	1	FALSE
chr10:22165078-22167127	0.404939	1.33321	2.74471	0.0092515	0.0378128	-3.08119	-0.307704	1.88536	-1.88949	0.0599669	0.0870282	-5.40094	0.191215	1	FALSE
chr6:76005320-76007400	0.432407	1.18848	2.73203	0.00955242	0.0388801	-3.15286	0.632401	3.05239	5.21522	3.81507e-07	1.60081e-06	5.458	0.034422	1	FALSE
chr15:40680413-40682489	-0.21186	4.17095	-2.73041	0.00959135	0.0389753	-3.89807	0.627271	4.49545	5.9892	7.18531e-09	4.24305e-08	9.18635	0.103342	1	FALSE
chr8:22473589-22475607	0.157009	5.37768	2.71411	0.00999317	0.0403747	-4.09595	0.0540923	5.3163	0.51312	0.608314	0.665202	-7.47164	0.327977	1	FALSE
chr1:161335663-161337817	-0.303973	1.82923	-2.71352	0.0100079	0.0403762	-3.34211	-0.365234	2.52348	-2.67948	0.00785653	0.013817	-3.80902	0.1446	1	FALSE
chr9:115423873-115425941	0.529928	2.4577	2.70711	0.0101702	0.0408556	-3.45562	0.225537	3.62448	2.07444	0.0390474	0.0594389	-5.43567	0.071854	1	FALSE
chr16:46612482-46614699	0.295905	3.18753	2.70711	0.0101703	0.0408556	-3.69127	0.181472	3.50263	1.64664	0.100871	0.137505	-6.20854	0.111951	1	FALSE
chr15:63967195-63969343	-0.455228	1.98588	-2.70353	0.010262	0.0411652	-3.38088	-0.632272	2.23158	-4.25905	2.89488e-05	8.52901e-05	1.48881	0.228049	1	FALSE
chr2:219390022-219392069	-0.544384	0.722581	-2.69992	0.0103553	0.0414802	-3.0936	0.236598	1.28506	1.20739	0.228406	0.283311	-6.26424	0.0643464	1	FALSE
chr16:16258149-16260264	0.380738	2.33131	2.69683	0.0104359	0.0417434	-3.44044	-1.50723	2.13259	-9.46005	2.20473e-18	4.91136e-17	31.032	0.145785	1	FALSE
chr4:146089775-146091817	0.621484	0.517264	2.688	0.0106689	0.0422549	-3.1368	-0.590406	0.719859	-2.51053	0.0126782	0.0213249	-3.7182	0.164336	1	FALSE
chr15:65959662-65961820	0.317471	4.63198	2.68319	0.0107981	0.0427063	-4.04082	0.232989	5.50009	2.19449	0.0291076	0.0458361	-5.20711	0.313373	1	FALSE
chr12:66591600-66593668	0.566105	2.11313	2.6671	0.0112403	0.044145	-3.4942	-1.3204	2.37528	-9.00588	5.26721e-17	1.00924e-15	27.8577	0.0598152	1	FALSE
chr6:86250040-86252157	0.182001	4.70281	2.6651	0.0112965	0.0443039	-4.11934	-0.427472	4.17419	-4.07478	6.16526e-05	0.00017098	0.444882	0.275167	1	FALSE
chr21:11174463-11176650	-0.496527	1.45621	-2.65792	0.0115	0.0449765	-3.30949	-1.75147	1.58197	-9.18672	1.50202e-17	3.09438e-16	29.2193	0.134734	1	FALSE
chr8:124336187-124338232	0.22938	4.05363	2.65346	0.0116283	0.045352	-4.03535	-0.028056	4.2271	-0.268085	0.788852	0.823411	-7.57483	0.178523	1	FALSE
chr16:30258640-30260743	-2.65264	-5.10545	-2.64687	0.0118201	0.045909	-2.97912	-1.30098	-1.44674	-2.52817	0.0120738	0.0203583	-3.05269	0.0719914	1	TRUE
chr3:14985098-14987137	0.139557	7.18421	2.63258	0.012246	0.0473671	-4.38667	0.551681	6.68756	4.76836	3.13486e-06	1.1302e-05	3.38486	0.23972	1	FALSE
chr20:3804378-3806511	-0.292825	2.20142	-2.63104	0.012293	0.0474835	-3.62772	0.525633	2.36625	3.64715	0.000321799	0.0007575	-0.820155	0.0563781	1	FALSE
chr19:23284481-23286559	-0.373357	2.34252	-2.62343	0.0125263	0.0482522	-3.64199	-0.017025	2.44214	-0.122519	0.902585	0.91902	-7.31999	0.0794972	1	FALSE
chr17:419856-421898	-0.31728	1.83999	-2.6165	0.0127425	0.0490178	-3.55324	0.0213304	2.16631	0.141778	0.887368	0.906151	-7.2399	0.157172	1	FALSE
chr11:9463413-9465463	0.237733	4.58448	2.61088	0.0129203	0.0494983	-4.2134	0.243741	4.21598	2.31308	0.0215193	0.034562	-4.95795	0.234157	1	FALSE
chr21:44262581-44264685	-0.296292	2.43836	-2.60209	0.0132029	0.0503754	-3.77106	0.136336	2.32941	0.94991	0.343063	0.404472	-6.84519	0.117499	1	FALSE
chr1:93774273-93776316	-0.540252	0.816708	-2.59069	0.0135779	0.0516658	-3.39383	-0.35494	0.592112	-1.45615	0.146588	0.192824	-5.72498	0.0730818	1	FALSE
chr1:53147986-53150134	0.377179	1.36288	2.58942	0.0136203	0.051757	-3.47995	0.352904	1.50736	1.92626	0.0551899	0.0806939	-5.21727	0.130187	1	FALSE
chr16:69355728-69357889	-0.143248	4.51823	-2.57713	0.0140369	0.0531152	-4.31585	-0.0155447	4.27871	-0.148824	0.881811	0.901671	-7.60107	0.119826	1	FALSE
chr16:28380009-28382121	0.993635	-2.33468	2.56665	0.014401	0.0543566	-2.97398	-1.21616	-1.78665	-2.15123	0.032403	0.0502742	-3.80674	0.268676	1	FALSE
chr5:179148149-179150178	0.212594	7.97573	2.56587	0.0144287	0.0543879	-4.57159	-0.656393	6.873	-5.59281	5.77444e-08	2.80531e-07	7.26204	0.134824	1	FALSE
chr8:42936988-42939109	-0.190012	4.1902	-2.54974	0.0150071	0.0563416	-4.29543	0.449821	4.47443	4.30777	2.36018e-05	7.12999e-05	1.3542	0.240936	1	FALSE
chr9:67319538-67321661	1.9288	-1.84413	2.54681	0.0151146	0.0565943	-2.96913	-0.949953	-0.0536287	-3.03301	0.00267276	0.0052422	-2.08698	-0.0430308	1	FALSE
chr1:154151168-154153254	0.643953	2.38022	2.52879	0.0157906	0.0586065	-3.89506	-1.29617	2.66964	-9.56332	1.06064e-18	2.52709e-17	31.6633	0.147224	1	FALSE
chr19:1796864-1798936	-0.424965	1.73207	-2.52694	0.0158615	0.0586065	-3.76139	-0.0106004	0.796866	-0.0463613	0.963059	0.97065	-6.8349	0.0551471	1	FALSE
chr11:72925065-72927185	0.615195	1.32687	2.52116	0.0160852	0.0591263	-3.6825	-0.201088	0.240169	-0.738605	0.46083	0.521551	-6.39422	0.0514146	1	FALSE
chr21:34898703-34900819	0.233717	3.88066	2.49318	0.0172086	0.0621987	-4.37105	0.227654	3.69959	2.10737	0.0360676	0.0553332	-5.37429	0.0871795	1	FALSE
chr1:40954680-40956761	0.143758	5.53879	2.48762	0.0174402	0.0629031	-4.61074	0.387227	5.7788	3.58745	0.000400648	0.000928744	-1.2958	0.150005	1	FALSE
chr22:44341983-44344196	-0.365987	3.36384	-2.48636	0.017493	0.0629031	-4.10893	-0.0913473	2.66122	-0.699986	0.484578	0.545947	-7.14543	0.0967473	1	FALSE
chr15:90625085-90627158	0.17717	4.38562	2.48242	0.017659	0.063419	-4.49278	0.232352	4.33149	2.22569	0.0269145	0.0426276	-5.15609	0.0965666	1	FALSE
chr16:81931637-81933736	0.422041	1.61045	2.48027	0.0177506	0.0636666	-3.77631	-0.239283	1.49162	-1.30407	0.193391	0.245094	-6.20658	0.0214286	1	FALSE
chr1:45976804-45978897	-0.19415	6.73974	-2.46272	0.0185124	0.0658802	-4.74321	0.440858	6.32797	3.92881	0.000110135	0.000287949	-0.0421854	0.109938	1	FALSE
chr10:14942664-14944718	0.188518	3.94077	2.46228	0.0185317	0.0658802	-4.42099	0.378623	3.91697	3.5514	0.00045672	0.00104546	-1.43011	0.132668	1	FALSE
chr17:65893285-65895419	0.563474	-0.33378	2.45163	0.0190091	0.067322	-3.46588	-0.114329	1.11705	-0.553978	0.580082	0.638837	-6.78197	0.0766033	1	FALSE
chr18:34360460-34362569	0.300471	1.86579	2.44993	0.0190862	0.06751	-3.92254	0.220055	2.27639	1.50897	0.132552	0.175965	-6.14855	0.0909515	1	FALSE
chr19:59094449-59096482	-0.216389	3.74258	-2.44878	0.0191385	0.0676043	-4.44792	0.304457	3.3638	2.69043	0.00761023	0.0134544	-3.96407	0.307449	1	FALSE
chr15:41645342-41647596	0.890033	0.531979	2.44149	0.0194736	0.0683641	-3.68188	-1.8309	-0.514199	-4.64784	5.39812e-06	1.84655e-05	3.74846	0.0947712	1	FALSE
chr11:64505001-64507197	0.288884	5.69327	2.43976	0.0195541	0.0685613	-4.74369	-0.0930339	4.54152	-0.894961	0.371657	0.432968	-7.21638	0.201139	1	FALSE
chr19:18181020-18183135	0.295663	2.46541	2.43363	0.0198412	0.0694063	-4.10328	-0.406294	1.27843	-2.06544	0.0398975	0.0606318	-4.87654	0.0465365	1	FALSE
chr4:52752323-52754407	0.312825	2.4431	2.42379	0.02031	0.0709461	-4.1157	0.165573	2.27719	1.13444	0.257683	0.314359	-6.63819	0.0704936	1	FALSE
chrX:73416037-73418147	-0.619704	0.472897	-2.41824	0.0205784	0.0715807	-3.69785	-1.01032	0.781963	-4.30288	2.40925e-05	7.23832e-05	2.05147	0.16805	1	FALSE
chr16:88783367-88785415	-0.262946	5.84233	-2.41804	0.0205884	0.0715807	-4.79865	-1.7306	4.32677	-16.0938	1.24413e-40	3.09902e-38	81.6665	0.196726	1	FALSE
chr18:74518671-74520783	-0.218885	2.42681	-2.41105	0.0209316	0.0725767	-4.14082	0.836593	1.77489	4.84223	2.23514e-06	8.26488e-06	4.06689	0.0733526	1	FALSE
chr11:67943136-67945218	0.576177	-0.000638753	2.40901	0.0210325	0.0728367	-3.60029	-1.09665	0.203317	-3.8517	0.000148634	0.000374661	0.489834	0.265336	1	FALSE
chr4:87852387-87854463	0.543615	-0.137021	2.40201	0.021383	0.0737779	-3.57049	-0.171716	0.398316	-0.662897	0.507999	0.568594	-6.49281	0.159706	1	FALSE
chr9:86603221-86605290	0.683128	0.78776	2.39841	0.0215653	0.0743158	-3.78811	-0.896072	0.991259	-4.10802	5.38981e-05	0.000150695	1.23279	0.163704	1	FALSE
chr9:37884515-37886587	-0.140745	4.94642	-2.38826	0.0220868	0.0758339	-4.76974	0.535406	4.42088	5.10563	6.47929e-07	2.60694e-06	4.81238	0.147842	1	FALSE
chr18:32838191-32840417	0.339562	1.58405	2.38331	0.0223453	0.0765151	-3.9865	0.0569292	2.07888	0.368707	0.712654	0.755622	-7.15691	0.141218	1	FALSE
chr11:9435669-9437758	0.185771	4.9028	2.37013	0.0230469	0.0784599	-4.79394	-0.00263918	5.09516	-0.0252061	0.97991	0.9835	-7.60938	0.0225316	1	FALSE
chr10:75007797-75009876	-0.115315	5.71641	-2.35787	0.0237173	0.0803844	-4.90505	0.544605	5.38732	5.13483	5.63106e-07	2.296e-06	4.96024	0.133491	1	FALSE
chr11:453551-455658	0.314501	2.19335	2.3577	0.0237265	0.0803844	-4.22823	-0.629889	1.88764	-3.83894	0.000156122	0.000392065	-0.0160779	0.164293	1	FALSE
chr15:43524154-43526217	0.261641	2.34691	2.35498	0.0238775	0.0807984	-4.39273	0.465741	1.32578	2.39174	0.0174983	0.0287787	-4.17697	0.101798	1	FALSE
chr5:149362214-149364414	-0.263865	3.91549	-2.3442	0.0244855	0.0825578	-4.69959	-0.623234	3.03513	-5.18376	4.44535e-07	1.83714e-06	5.30592	0.238905	1	FALSE
chr5:150650380-150652557	-0.260491	2.68953	-2.34013	0.0247183	0.0831435	-4.42594	-0.471422	1.21515	-2.34733	0.0196781	0.0319041	-4.24994	0.152727	1	FALSE
chr3:136052743-136054792	-0.433969	0.49644	-2.32077	0.0258543	0.0862987	-3.91217	0.133905	0.996152	0.623553	0.533482	0.592998	-6.7024	0.254545	1	FALSE
chr5:68920263-68922459	0.369242	1.04507	2.31543	0.0261757	0.0871724	-4.03027	0.472043	1.63277	2.66318	0.00823612	0.0144106	-3.59908	0.0368619	1	FALSE
chr1:16155638-16157752	0.77963	1.1607	2.31006	0.0265025	0.0877797	-4.07736	-1.50825	0.243272	-5.14529	5.3543e-07	2.1864e-06	5.80518	0	1	FALSE
chr9:133583427-133585499	-0.445951	0.769377	-2.30378	0.0268892	0.0885391	-3.97628	0.368194	1.09644	1.76645	0.0785242	0.110393	-5.38278	0.138011	1	FALSE
chr1:100653796-100655870	0.329796	2.02322	2.29897	0.0271892	0.089326	-4.25071	0.553502	2.61695	4.13065	4.91594e-05	0.000138863	0.889917	0.0974227	1	FALSE
chr9:68420439-68422465	-0.353329	1.0741	-2.29842	0.0272235	0.089326	-4.03891	-0.571957	1.45419	-3.05467	0.00249345	0.00492577	-2.46903	0.111814	1	FALSE
chr4:174245981-174248115	-0.491139	1.68313	-2.28809	0.0278787	0.0911567	-4.2375	-0.362399	0.722214	-1.55006	0.122375	0.163565	-5.6252	0.109583	1	FALSE
chr2:208470926-208473112	-0.308488	1.42735	-2.27708	0.0285921	0.093268	-4.17917	0.099523	0.903584	0.451894	0.651732	0.703881	-6.7696	0.110801	1	FALSE
chr19:10600155-10602266	0.15853	4.70835	2.27631	0.0286422	0.093268	-4.97672	0.354618	4.3437	3.39122	0.000807006	0.00175762	-1.98007	0.283052	1	FALSE
chr19:52561350-52563494	0.264506	1.55514	2.27463	0.0287528	0.0934715	-4.2027	-0.360805	1.53473	-1.9904	0.0476206	0.0707947	-5.10422	0.224482	1	FALSE
chr16:28841702-28843794	0.330279	3.53396	2.26961	0.0290853	0.0942256	-4.76108	0.0464426	5.21312	0.438733	0.661229	0.711578	-7.51006	0.195338	1	FALSE
chr17:74708265-74710399	0.380352	0.831938	2.26628	0.0293076	0.0947275	-4.04832	0.0945348	0.838326	0.420413	0.67454	0.722815	-6.76195	0.189288	1	FALSE
chr2:74348959-74351064	0.279007	1.69516	2.25852	0.0298316	0.0963105	-4.28718	-0.0147908	1.48271	-0.0803638	0.936011	0.949878	-7.04529	0.102967	1	FALSE
chr4:99806742-99808783	0.178532	5.24323	2.25479	0.0300861	0.0970207	-5.06948	0.578176	5.64292	5.39351	1.58337e-07	7.19473e-07	6.20002	0.14042	1	FALSE
chr7:97597580-97599691	-0.285143	2.09564	-2.25216	0.0302675	0.0974939	-4.38266	-0.120503	2.24419	-0.820124	0.412916	0.474576	-6.93659	0.131738	1	FALSE
chr7:92120583-92122641	0.24686	2.89225	2.25153	0.030311	0.0975222	-4.58231	0.328224	2.98202	2.70166	0.00736507	0.0130532	-3.86363	0.237994	1	FALSE
chr2:92312197-92314267	1.77219	-2.17255	2.24564	0.0307198	0.0985392	-3.49944	-2.10365	0.032591	-6.52676	3.63563e-10	2.70433e-09	12.793	0.0237821	1	FALSE
chr1:1418678-1420775	-0.441226	2.34364	-2.24496	0.0307672	0.0985392	-4.49258	-0.46874	2.06937	-2.99271	0.00303806	0.00588936	-2.82439	0.151027	1	FALSE
chr7:63959036-63961083	0.329006	0.887381	2.24076	0.0310622	0.0991451	-4.14117	-0.220396	1.62616	-1.25137	0.211954	0.265064	-6.31377	0.111111	1	FALSE
chr6:43423332-43425404	0.462597	0.845509	2.23334	0.0315902	0.100602	-4.09725	-1.2216	0.924649	-5.39086	1.60441e-07	7.26966e-07	6.8055	0.137034	1	FALSE
chr1:1593962-1596078	-0.148821	4.98567	-2.23274	0.0316331	0.100625	-5.09456	-0.285415	4.60561	-2.74578	0.00646909	0.0116155	-3.89657	0.0977236	1	FALSE
chr1:19624036-19626237	0.347385	1.87554	2.2216	0.0324412	0.102846	-4.43393	0.265563	2.32345	1.83677	0.0674139	0.0964564	-5.61791	0.159384	1	FALSE
chr8:120805256-120807329	-0.198524	3.25429	-2.20652	0.0335645	0.10593	-4.779	0.134451	4.28062	1.2821	0.20098	0.253229	-6.79168	0.294676	1	FALSE
chr1:40641191-40643253	-0.59488	0.853167	-2.20393	0.0337607	0.106191	-4.14155	-1.98014	1.07258	-8.60178	8.309e-16	1.37149e-14	25.3341	0.207026	1	FALSE
chr1:46096099-46098148	0.174728	5.23447	2.1769	0.0358713	0.110809	-5.2333	0.0707697	5.22255	0.669827	0.503577	0.564136	-7.38189	0.12924	1	FALSE
chr7:128065383-128067422	0.369631	0.721228	2.17648	0.0359054	0.110809	-4.19993	0.0940334	0.335508	0.354922	0.722943	0.764517	-6.62562	0.114859	1	FALSE
chr12:53415825-53417853	0.172486	6.39398	2.17163	0.0362962	0.111668	-5.33538	0.417645	5.73235	3.8778	0.000134364	0.00034343	-0.269659	0.0986547	1	FALSE
chr6:86254566-86256696	0.506142	0.654068	2.16773	0.0366138	0.1124	-4.2108	-1.49929	-0.0672971	-4.57369	7.50137e-06	2.50046e-05	3.36686	0.346939	1	FALSE
chr13:50615142-50617218	-0.399176	3.19764	-2.16479	0.0368546	0.112971	-4.84964	-0.0942525	2.95202	-0.776986	0.437892	0.499302	-7.16122	0.107955	1	FALSE
chr1:151166469-151168536	-0.454573	0.357554	-2.16399	0.0369206	0.112971	-4.14943	0.824476	0.699531	3.42899	0.000706952	0.00155962	-1.08914	0.0764479	1	FALSE
chr10:16483770-16485864	0.585825	0.625623	2.15193	0.0379244	0.115665	-4.2414	-1.62003	0.646436	-6.28279	1.43938e-09	9.541e-09	11.4146	0.361111	1	FALSE
chr1:184760123-184762188	0.387012	5.05013	2.1482	0.0382402	0.116457	-5.25013	-0.186533	4.85873	-1.78928	0.0747632	0.105648	-6.02176	0.206754	1	FALSE
chr1:40699834-40701916	0.221919	6.39766	2.14503	0.0385103	0.116863	-5.3702	0.065375	6.82556	0.559741	0.576151	0.635273	-7.34429	0.186987	1	FALSE
chr19:58413089-58415193	0.189152	3.06247	2.14486	0.0385249	0.116863	-4.90483	-0.167219	2.33938	-1.16758	0.244071	0.299487	-6.61835	0.168542	1	FALSE
chr11:85995271-85997328	0.324232	1.08244	2.13631	0.039261	0.118376	-4.36108	0.0701649	0.87436	0.315625	0.752547	0.791546	-6.81144	0.146027	1	FALSE
chr8:1729491-1731520	-0.21863	2.00348	-2.13394	0.0394681	0.118573	-4.6039	-1.01937	1.01024	-4.67066	4.8742e-06	1.69915e-05	3.5102	0.135531	1	FALSE
chr1:42923951-42926067	0.112167	7.89053	2.12368	0.0403725	0.121031	-5.48978	0.738634	7.86879	5.7577	2.4571e-08	1.30222e-07	8.16932	0.0625631	1	FALSE
chr8:103843984-103846033	0.186285	5.79378	2.11729	0.0409455	0.122428	-5.39634	0.682225	5.18688	6.47746	4.81461e-10	3.48074e-09	11.8342	0.0373633	1	FALSE
chr19:12301575-12303647	-0.416175	0.511432	-2.11011	0.0415968	0.123823	-4.31817	-0.385692	0.592951	-1.57926	0.115524	0.155165	-5.54044	0.159783	1	FALSE
chr8:58463741-58465769	0.27608	2.77043	2.1087	0.0417263	0.123947	-4.95154	-0.539844	3.40268	-4.79392	2.78986e-06	1.01382e-05	3.4735	0.157462	1	FALSE
chr12:39089741-39091813	0.524862	1.70628	2.10467	0.0420968	0.124443	-4.57906	-0.403303	2.02845	-2.57487	0.0105958	0.0180663	-3.94095	0.195102	1	FALSE
chr5:70246445-70248518	-0.301646	2.57803	-2.10298	0.0422538	0.124678	-4.78559	0.496982	3.66677	4.5672	7.71903e-06	2.56676e-05	2.46335	0.47619	1	FALSE
chr16:9203744-9205827	0.197598	4.43267	2.09525	0.0429755	0.126542	-5.27951	0.140078	4.84565	1.34175	0.180879	0.231809	-6.71649	0.0959637	1	FALSE
chr1:100589039-100591216	0.519822	1.08696	2.09347	0.0431432	0.126902	-4.43013	-0.910538	0.952801	-4.10871	5.37455e-05	0.000150422	1.24206	0.147558	1	FALSE
chr9:6476068-6478158	0.168054	4.63567	2.0829	0.0441517	0.129328	-5.30738	0.132249	4.98738	1.2639	0.207429	0.260235	-6.8147	0.180723	1	FALSE
chr4:185598807-185600887	0.253228	2.3173	2.07946	0.0444836	0.130029	-4.7848	0.34137	2.14358	2.24765	0.0254584	0.0404617	-4.74096	0.0963956	1	FALSE
chr5:86677798-86679889	-0.286053	2.33458	-2.07877	0.0445514	0.130092	-4.7659	-0.322645	2.92028	-2.63562	0.00891613	0.0154351	-4.02521	0.137761	1	FALSE
chr5:60823941-60825991	0.313579	1.63569	2.07562	0.0448578	0.130753	-4.55335	-0.354748	2.85495	-2.84809	0.0047589	0.00883426	-3.44289	0.0972222	1	FALSE
chr1:19585458-19587532	-0.128563	5.47647	-2.0722	0.0451934	0.131421	-5.46215	0.194544	5.3507	1.8359	0.0675435	0.0965915	-5.92494	0.206355	1	FALSE
chr22:35804440-35806524	0.149696	5.68501	2.05635	0.0467753	0.135321	-5.522	0.251006	5.29157	2.38307	0.0179063	0.0293791	-4.79138	0.205895	1	FALSE
chr1:40637344-40639379	-0.536985	1.35341	-2.03849	0.0486171	0.139501	-4.62041	-2.65987	1.12804	-10.8876	6.69975e-23	2.7399e-21	41.2813	0.162499	1	FALSE
chr1:19484461-19486524	-0.281372	1.90889	-2.03248	0.0492504	0.140744	-4.76355	-0.542829	2.46324	-3.91157	0.000117815	0.000304828	0.0957813	0.0645706	1	FALSE
chr19:23329842-23332110	0.192902	3.68416	2.01658	0.0509619	0.145487	-5.26086	0.300449	3.7991	2.78749	0.00571399	0.0103547	-3.75408	0.140264	1	FALSE
chr2:10925192-10927246	-0.351064	1.68952	-2.01435	0.051206	0.146036	-4.75161	-0.767497	0.592798	-3.10727	0.00210323	0.00423738	-2.06452	0.0241667	1	FALSE
chr8:121066216-121068455	-0.39519	0.833439	-2.0105	0.0516296	0.147095	-4.59729	0.608712	1.20057	2.99259	0.00303925	0.00588936	-2.57163	0.249969	1	FALSE
chr2:113165521-113167530	0.696208	-2.06512	2.00694	0.0520244	0.14792	-4.05265	-1.24684	-1.93499	-2.22866	0.0267139	0.0423344	-3.65794	0.0818182	1	FALSE
chr1:151044513-151046632	0.345453	1.51258	1.97466	0.0557232	0.156851	-4.76421	0.110405	1.82574	0.665304	0.506461	0.567103	-6.93042	0.10985	1	FALSE
chr3:132088517-132090594	0.288561	2.05109	1.96941	0.0563464	0.157737	-4.8686	-0.0992083	2.89768	-0.805315	0.421393	0.483103	-7.12636	0.139693	1	FALSE
chr7:44023291-44025388	0.418149	-0.0283559	1.96579	0.05678	0.158555	-4.49568	0.443146	0.5991	1.80143	0.0728235	0.10328	-5.16737	0.163838	1	FALSE
chrX:135299016-135301114	-0.16829	3.13916	-1.95337	0.0582866	0.161958	-5.28442	-0.366729	2.26983	-2.49857	0.0131035	0.0219729	-4.19956	0.105332	1	FALSE
chr9:66832789-66834853	0.924114	-0.803427	1.94575	0.0592288	0.16421	-4.2387	-2.01896	0.340525	-6.71321	1.24058e-10	1.00271e-09	13.8175	-0.0652905	1	FALSE
chr9:447141-449232	-0.25629	2.09721	-1.92996	0.0612217	0.16878	-4.96906	-0.39765	1.67235	-2.29311	0.0226607	0.036289	-4.51227	0.189275	1	FALSE
chr22:31055912-31058101	-0.232328	1.61812	-1.92526	0.0618264	0.170113	-4.90068	0.401481	1.15449	1.95418	0.0517793	0.0760725	-5.05606	0.139473	1	FALSE
chr4:37872619-37874758	-0.282483	2.30098	-1.91557	0.0630889	0.171685	-5.16079	0.441591	2.70879	3.39131	0.00080674	0.00175762	-1.76817	0.121915	1	FALSE
chr17:62815936-62818007	0.351968	1.28701	1.91491	0.0631752	0.171685	-4.80345	-0.105358	1.52543	-0.580232	0.562274	0.621723	-6.89436	-0.0896318	1	FALSE
chr18:683403-685493	-0.497364	0.529648	-1.91452	0.0632273	0.171685	-4.69485	-0.719504	0.388678	-2.70823	0.00722489	0.0128547	-3.11811	0.355556	1	FALSE
chr22:19941176-19943250	-0.465894	1.59396	-1.91439	0.0632437	0.171685	-4.89379	-1.83782	0.425344	-6.52598	3.65183e-10	2.70433e-09	12.767	0.235294	1	FALSE
chr15:29101459-29103588	0.141563	3.72059	1.91432	0.0632525	0.171685	-5.50163	0.430987	3.74302	3.9926	8.56449e-05	0.000230291	0.159812	0.0676376	1	FALSE
chr16:70027829-70029865	-0.440603	0.0916284	-1.91333	0.0633837	0.171875	-4.58275	-0.867211	-0.232384	-2.61867	0.00935881	0.0161278	-3.154	0.14783	1	FALSE
chr15:25214566-25216652	0.564682	0.861479	1.911	0.0636915	0.172378	-4.72198	-0.835765	0.19643	-2.95205	0.0034527	0.00658802	-2.39756	0.528017	1	FALSE
chr15:42646972-42649163	-0.300967	1.03815	-1.90824	0.0640585	0.173204	-4.76494	-0.295499	1.49259	-1.61186	0.108237	0.146454	-5.764	0.128557	1	FALSE
chr19:11146035-11148119	-0.418717	1.398	-1.89741	0.0655142	0.176631	-4.8822	-0.147672	1.40704	-0.780514	0.435816	0.497557	-6.72242	0.150907	1	FALSE
chr14:70837264-70839369	-0.167342	3.11661	-1.8945	0.0659098	0.177527	-5.32134	0.77056	3.1214	6.42394	6.52099e-10	4.64091e-09	11.6525	0.0659725	1	FALSE
chr17:79672307-79674515	-0.159268	4.30628	-1.891	0.0663885	0.178304	-5.65745	0.642911	4.79779	6.15341	2.94277e-09	1.85361e-08	10.0571	0.239778	1	FALSE
chr6:99982155-99984300	-0.420013	0.548137	-1.88823	0.0667704	0.179066	-4.71439	-0.108022	1.06053	-0.513007	0.608393	0.665202	-6.78551	0.180308	1	FALSE
chr12:132574950-132577182	0.345395	0.326195	1.88768	0.0668462	0.179066	-4.66353	-0.340275	0.844272	-1.51654	0.130629	0.173834	-5.71574	0.0754587	1	FALSE
chr1:222907663-222909794	0.131371	5.72507	1.88666	0.0669874	0.179228	-5.81158	0.551221	4.69546	5.27468	2.8523e-07	1.22689e-06	5.60456	0.158257	1	FALSE
chr8:145627575-145629630	0.392832	1.26236	1.8804	0.0678575	0.181039	-4.91943	-1.33677	0.939769	-5.85368	1.48201e-08	8.1869e-08	9.10091	0.151701	1	FALSE
chr10:89003450-89005581	0.233263	2.18205	1.8768	0.0683639	0.181971	-5.16431	0.382078	2.34301	2.66001	0.00831193	0.0145247	-3.80913	0.130253	1	FALSE
chr1:67873689-67875731	0.167618	5.43088	1.87653	0.0684009	0.181971	-5.81476	0.65269	5.78246	6.03854	5.50464e-09	3.32218e-08	9.47669	0.449063	1	FALSE
chr1:224371278-224373353	-0.46541	1.70535	-1.87085	0.069205	0.183589	-4.99217	-1.01774	-0.177795	-3.10587	0.00211286	0.00425367	-1.83885	0.137255	1	FALSE
chr11:9770698-9772768	0.182856	5.47112	1.86799	0.0696134	0.184499	-5.82329	0.527828	5.50734	4.95592	1.31768e-06	5.06375e-06	4.14366	0.0925719	1	FALSE
chr1:153611717-153613775	-0.330408	2.81942	-1.86206	0.0704648	0.185705	-5.34431	-1.59225	2.31901	-10.4701	1.48881e-21	5.09917e-20	38.2143	0.17893	1	FALSE
chr2:219089809-219091896	-0.236714	5.20988	-1.85718	0.0711736	0.186872	-5.83699	0.668543	5.16868	6.35347	9.69717e-10	6.64256e-09	11.1486	0.0252107	1	FALSE
chr15:74892835-74894888	0.271011	2.37275	1.85266	0.0718352	0.188258	-5.18821	-0.496899	1.77947	-2.94276	0.00355439	0.00676321	-2.88644	0.0524098	1	FALSE
chr14:50711719-50713778	-0.314137	1.11592	-1.84846	0.072454	0.188999	-4.86134	0.0200666	1.76097	0.118967	0.905396	0.921198	-7.12792	0.0941293	1	FALSE
chr16:30082317-30084410	0.43939	1.32525	1.84569	0.0728645	0.189718	-4.95016	-0.994964	0.842909	-4.33058	2.14363e-05	6.5407e-05	2.14318	0.0924026	1	FALSE
chr18:690470-692578	-0.329335	3.8201	-1.83967	0.0737637	0.190879	-5.66421	-0.195313	3.46609	-1.76439	0.0788711	0.110767	-6.00814	0.162485	1	FALSE
chr2:122408368-122410583	0.237074	2.58135	1.83953	0.0737857	0.190879	-5.30217	-0.184011	2.3515	-1.29149	0.197711	0.249644	-6.47264	0.24	1	FALSE
chr18:12962815-12964877	-0.126268	4.33006	-1.83879	0.0738963	0.190989	-5.73648	0.479299	4.4749	4.58849	7.02663e-06	2.36233e-05	2.51483	0.103723	1	FALSE
chr9:94840443-94842551	0.210227	3.63863	1.82745	0.0756185	0.194369	-5.59851	-0.509407	3.07915	-4.28819	2.56262e-05	7.65731e-05	1.39683	0.33544	1	FALSE
chr19:57731060-57733116	-0.288723	1.81055	-1.82012	0.0767509	0.196919	-5.07359	0.163311	2.47923	1.18552	0.236923	0.291926	-6.63554	0.0595969	1	FALSE
chr1:160964379-160966434	0.151423	3.6466	1.812	0.0780215	0.19927	-5.60651	-0.286674	3.01056	-2.36611	0.0187286	0.0305312	-4.70486	0.204204	1	FALSE
chr16:21470836-21472989	-0.428757	-0.0414996	-1.80104	0.0797637	0.202616	-4.71537	-0.686599	1.27029	-3.44994	0.000656588	0.00146027	-1.18667	0.339931	1	FALSE
chr17:1367279-1369288	0.16749	3.7151	1.78878	0.0817515	0.20636	-5.70508	0.342384	3.74106	3.17397	0.0016894	0.00345703	-2.63484	0.0869277	1	FALSE
chr17:55074420-55076516	0.193687	4.74479	1.78003	0.0831963	0.209443	-5.9109	-0.792179	3.25067	-6.81391	6.88371e-11	5.79037e-10	13.8251	0.731308	1	FALSE
chr14:35494450-35496575	0.589897	0.681909	1.77691	0.0837178	0.210379	-4.94265	-1.43937	0.166629	-4.82288	2.4431e-06	8.96129e-06	4.37551	0.274241	1	FALSE
chr11:64074388-64076607	-0.198618	4.03135	-1.77468	0.0840899	0.210749	-5.82302	-0.0636289	2.9445	-0.521123	0.602736	0.659807	-7.32548	0.144742	1	FALSE
chr20:33870479-33872527	-0.129752	4.73415	-1.76796	0.0852246	0.212845	-5.9429	0.61251	4.59424	5.86392	1.40369e-08	7.80666e-08	8.53233	0.232143	1	FALSE
chr11:73014270-73016335	0.439816	1.03967	1.76749	0.0853045	0.212845	-5.06083	-0.627845	1.19249	-3.09082	0.00221874	0.00445047	-2.28686	0.115073	1	FALSE
chr19:1991000-1993044	-0.157115	3.25625	-1.76063	0.0864769	0.215197	-5.6772	0.390888	3.35398	3.45289	0.000649751	0.00144624	-1.70124	0.116448	1	FALSE
chr4:181147382-181149503	-0.558466	0.868824	-1.75651	0.0871873	0.216623	-4.94065	-1.78661	1.00659	-7.76129	2.06696e-13	2.48398e-12	19.9524	0.337996	1	FALSE
chr19:13036214-13038288	-0.467671	0.860155	-1.75625	0.0872324	0.216623	-5.03869	0.685367	0.10888	2.33837	0.0201459	0.0325855	-3.92382	0.0617849	1	FALSE
chr16:21871402-21873587	-0.49621	-0.754161	-1.75597	0.087281	0.216623	-4.68205	-1.23983	0.155773	-4.1809	4.0019e-05	0.000115181	1.73941	0.142053	1	FALSE
chr8:95782242-95784347	0.171855	2.7372	1.75224	0.0879283	0.217696	-5.45752	-0.418936	2.01956	-2.6668	0.00815058	0.0142791	-3.70425	NA	1	FALSE
chr12:51449486-51451512	0.211062	3.47119	1.75214	0.0879455	0.217696	-5.7105	0.530007	3.89623	4.95344	1.33313e-06	5.10879e-06	4.13593	0.143666	1	FALSE
chr9:5626797-5628897	0.405527	1.84697	1.75111	0.0881258	0.217776	-5.2211	-0.0286534	1.93538	-0.178482	0.858487	0.884448	-7.1681	0.111111	1	FALSE
chr10:73851922-73854021	-0.351757	1.0376	-1.75107	0.0881327	0.217776	-5.01459	-0.143253	1.24929	-0.723888	0.469802	0.531149	-6.71577	0.10553	1	FALSE
chr10:124928420-124930462	0.270802	1.43468	1.74612	0.0889992	0.219531	-5.12103	0.0135114	1.65271	0.0771776	0.938543	0.951742	-7.09849	0.164721	1	FALSE
chr4:119634916-119636964	-0.309731	0.908002	-1.74166	0.0897882	0.221284	-4.98638	-0.320324	1.10675	-1.54418	0.123793	0.165138	-5.74965	0.144135	1	FALSE
chr1:46813206-46815239	-0.412429	0.550001	-1.73836	0.0903747	0.222339	-4.9733	-1.33234	0.204365	-4.54919	8.35507e-06	2.75486e-05	3.20414	0.132184	1	FALSE
chr10:38376459-38378535	0.230955	3.09981	1.73649	0.0907091	0.222772	-5.61256	0.664512	2.9336	5.30387	2.47054e-07	1.07449e-06	5.90392	0.151613	1	FALSE
chr2:44142155-44144199	0.377966	0.179987	1.73486	0.0910003	0.223107	-4.87774	-0.14671	0.440577	-0.573321	0.566936	0.625868	-6.56175	0.111564	1	FALSE
chr2:10707474-10709584	0.295215	0.99452	1.7305	0.091785	0.224434	-5.07002	0.424336	1.76116	2.49208	0.0133394	0.022341	-4.06608	0.119831	1	FALSE
chr11:66287278-66289456	-0.229688	1.66982	-1.7267	0.0924745	0.225513	-5.24567	0.0827997	1.45406	0.445502	0.656337	0.707674	-6.93987	0.0925297	1	FALSE
chr2:98105759-98108020	-0.366524	-0.0836104	-1.71144	0.0952819	0.230737	-4.92816	0.168854	-0.457563	0.479623	0.631909	0.686531	-6.30635	0.0827384	1	FALSE
chr17:61912199-61914253	-0.127678	4.82563	-1.71079	0.0954032	0.230737	-6.04428	0.420776	4.82082	4.02905	7.40723e-05	0.000201148	0.265066	0.0396635	1	FALSE
chr17:74777021-74779037	0.246814	1.04702	1.70746	0.0960256	0.23178	-5.13706	0.119303	1.28287	0.606332	0.544837	0.60415	-6.80201	0.0573119	1	FALSE
chr14:20945365-20947474	0.213388	2.11123	1.70684	0.0961422	0.231863	-5.37192	0.081313	2.08786	0.524872	0.600131	0.657685	-7.09042	0.233874	1	FALSE
chr5:74040042-74042126	-0.13597	3.72293	-1.70234	0.0969907	0.232862	-5.84576	0.318372	3.43897	2.85824	0.00461396	0.00861776	-3.5233	0.0179699	1	FALSE
chr18:20875366-20877434	-0.240109	1.83152	-1.69723	0.0979615	0.23464	-5.30696	0.73512	1.77306	4.28878	2.55631e-05	7.65496e-05	1.73542	0.086876	1	FALSE
chr9:33313419-33315596	0.16697	3.42625	1.69213	0.0989382	0.236376	-5.76354	0.253922	3.81393	2.36701	0.0186844	0.0305096	-4.81216	0.187348	1	FALSE
chr4:88258221-88260331	0.1087	5.60448	1.6877	0.0997928	0.237221	-6.12951	-0.14609	5.11458	-1.39027	0.165667	0.21442	-6.6453	0.163919	1	FALSE
chr11:73583807-73585831	0.10464	5.79258	1.68583	0.100155	0.237466	-6.17154	0.762969	5.67028	7.08706	1.35398e-11	1.30172e-10	15.3549	0.272905	1	FALSE
chr1:247288803-247290885	0.466089	-1.01426	1.68013	0.101267	0.239407	-4.76923	-0.650631	-0.728985	-1.65199	0.0997747	0.136215	-4.98326	0.033887	1	FALSE
chr5:170835394-170837477	-0.19579	2.6073	-1.67878	0.101533	0.239442	-5.60086	0.187316	2.3395	1.30753	0.192218	0.243832	-6.44604	0.235882	1	FALSE
chr5:138732373-138734444	-0.175116	2.96049	-1.67442	0.102392	0.24074	-5.65551	-0.277459	2.17813	-1.85335	0.0649935	0.0933344	-5.54917	0.0566667	1	FALSE
chr14:35241062-35243134	0.120241	5.57488	1.67069	0.103131	0.242073	-6.16853	0.255828	5.85815	2.36356	0.0188553	0.0307156	-4.81044	0.134115	1	FALSE
chr15:29065115-29067259	-0.353369	2.89033	-1.66535	0.104199	0.243963	-5.68524	-1.28412	2.25407	-8.47355	1.96666e-15	3.01042e-14	24.3112	0.038206	1	FALSE
chr1:97258030-97260109	0.556758	1.24318	1.65963	0.105352	0.24626	-5.21787	-2.41801	1.18213	-10.474	1.44714e-21	5.01919e-20	38.2991	0.09526	1	FALSE
chr2:88104533-88106625	0.561551	-0.668608	1.65908	0.105463	0.246313	-4.86616	-1.23986	-0.114379	-3.80376	0.000178664	0.000441822	0.41246	0.03343	1	FALSE
chr20:295814-297927	0.280166	0.837632	1.65655	0.105978	0.247311	-5.16034	0.856927	1.07252	4.01303	7.89635e-05	0.000213583	0.855938	0.121493	1	FALSE
chr19:52656813-52658879	0.273409	1.48082	1.65211	0.106883	0.24901	-5.28768	0.0793363	1.58629	0.446202	0.655832	0.707473	-6.98324	0.141739	1	FALSE
chr9:66970248-66972451	1.26925	-2.83025	1.65024	0.107268	0.249701	-4.39532	-1.44513	-0.774376	-3.43867	0.000683252	0.00151221	-0.660921	-0.0265116	1	FALSE
chr3:38457305-38459354	-0.295058	0.36288	-1.64555	0.108235	0.251534	-5.08609	-0.025082	1.6099	-0.141445	0.887631	0.906151	-7.07871	0.176379	1	FALSE
chr14:35235499-35237673	0.27335	1.57231	1.64471	0.10841	0.251732	-5.37322	-0.717324	1.25816	-3.61102	0.000367566	0.000859328	-0.648057	0.0879599	1	FALSE
chr7:139054297-139056423	-0.450472	2.25181	-1.63015	0.111463	0.257971	-5.53108	-0.94634	1.99966	-5.89504	1.1897e-08	6.72121e-08	9.06553	0.0656766	1	FALSE
chr7:26144554-26146616	0.357389	-0.215505	1.62971	0.111558	0.257978	-4.92828	-0.383259	0.190638	-1.37438	0.170537	0.219893	-5.70887	0.0400859	1	FALSE
chr19:3758103-3760175	-0.193984	2.9139	-1.62913	0.11168	0.258047	-5.74572	0.169206	2.75842	1.32572	0.186125	0.237643	-6.53614	0.027149	1	FALSE
chr15:83673110-83675325	0.17366	2.5416	1.6262	0.112303	0.259063	-5.61538	0.806737	2.46346	5.70689	3.20325e-08	1.6467e-07	7.99434	0.106007	1	FALSE
chr2:234067186-234069219	0.280192	1.30923	1.62172	0.113265	0.260425	-5.32847	-0.377532	1.19269	-1.86712	0.0630392	0.0906706	-5.23325	0.113706	1	FALSE
chr12:66739942-66742081	-0.179359	3.16478	-1.61956	0.11373	0.260912	-5.82944	0.581692	2.98474	4.75312	3.35983e-06	1.20339e-05	3.37163	0.0586098	1	FALSE
chr3:183915698-183917829	0.25603	0.318815	1.61579	0.114544	0.261656	-5.15905	0.726488	0.0406367	2.3961	0.0172959	0.0285143	-3.76781	0.0243902	1	FALSE
chr12:56214361-56216627	0.0734814	5.41897	1.61369	0.115	0.261701	-6.24396	-0.465029	4.78804	-4.46169	1.2235e-05	3.91531e-05	1.98096	0.122253	1	FALSE
chr17:28962236-28964296	-0.156663	2.94696	-1.60838	0.116161	0.263636	-5.76966	0.810599	2.83888	6.33319	1.08641e-09	7.38649e-09	11.2096	0.133269	1	FALSE
chr19:11225514-11227582	-0.46273	2.91399	-1.60446	0.117024	0.265287	-5.59095	-0.832976	2.49323	-6.00161	6.72043e-09	3.98571e-08	9.50071	0.120867	1	FALSE
chr6:111595742-111597799	0.193933	2.11874	1.60396	0.117135	0.265287	-5.53415	-0.983289	1.78624	-5.76206	2.40158e-08	1.28022e-07	8.43108	0.0852581	1	FALSE
chr4:2229158-2231262	-0.201705	2.2803	-1.59859	0.118326	0.267469	-5.55134	0.0496179	1.92808	0.308083	0.758272	0.796533	-7.13415	0.145007	1	FALSE
chr10:123720503-123722611	-0.143894	3.42311	-1.59686	0.118713	0.26813	-5.92414	0.159878	3.16407	1.36959	0.172026	0.221499	-6.57197	0.18359	1	FALSE
chr7:100733850-100735893	-0.171614	4.04009	-1.59487	0.119158	0.268702	-6.07934	-0.551221	4.19776	-5.25378	3.16017e-07	1.34663e-06	5.51084	0.17027	1	FALSE
chr2:48044043-48046192	0.214094	2.79422	1.59003	0.120247	0.270725	-5.73107	0.104576	3.46442	0.94209	0.347044	0.408813	-7.11252	0.114286	1	FALSE
chr16:4051783-4053990	-0.202282	1.82316	-1.56626	0.125709	0.278781	-5.49659	-0.700321	1.25434	-3.51387	0.000522855	0.00118595	-0.971346	0.0639809	1	FALSE
chr11:65397851-65400045	0.16371	2.83074	1.55836	0.127569	0.281914	-5.88638	-1.3826	1.8826	-8.1352	1.84678e-14	2.56862e-13	22.1803	0.169064	1	FALSE
chr19:1823853-1825923	0.301197	1.95992	1.55122	0.12927	0.285328	-5.5796	-0.765687	1.74314	-4.4591	1.23729e-05	3.95124e-05	2.42761	0.213097	1	FALSE
chr19:53069950-53072039	0.275551	0.260374	1.54957	0.129665	0.28575	-5.21564	0.104223	1.4456	0.55905	0.576621	0.635374	-6.88161	0.14758	1	FALSE
chr22:19488341-19490423	-0.443839	0.749996	-1.54902	0.129799	0.285821	-5.29798	-1.67705	-0.309576	-4.66848	4.92204e-06	1.71268e-05	3.8039	0.626374	1	FALSE
chr1:40674428-40676493	-0.311526	1.34539	-1.5414	0.131639	0.289434	-5.43751	-1.89651	1.65721	-10.1362	1.72043e-20	5.06879e-19	35.8714	0.0608185	1	FALSE
chr2:219440429-219442575	0.381607	1.07392	1.54074	0.131798	0.289543	-5.39185	-2.02486	0.421785	-7.01593	2.07595e-11	1.90876e-10	15.5335	0.331033	1	FALSE
chr8:22110289-22112442	-0.142894	2.88339	-1.53851	0.132341	0.29051	-5.85679	0.076305	2.98116	0.633026	0.527287	0.587388	-7.26888	0.104375	1	FALSE
chr15:74773146-74775232	0.226382	1.37887	1.53736	0.132623	0.290674	-5.49913	0.0193581	1.49238	0.105358	0.916175	0.931128	-7.04677	0.1652	1	FALSE
chr12:133615966-133618048	0.270598	1.54644	1.53378	0.133499	0.291996	-5.45944	0.173471	1.29544	0.792444	0.428843	0.490208	-6.67535	0.233271	1	FALSE
chr3:9876749-9878871	0.226255	2.09133	1.53363	0.133537	0.291996	-5.7041	-0.547517	2.07162	-3.51549	0.000519813	0.00118002	-1.19349	0.0645161	1	FALSE
chr12:75889052-75891121	0.109759	4.5729	1.53023	0.134375	0.293372	-6.25943	0.49871	4.75959	4.76092	3.24293e-06	1.16609e-05	3.2567	0.155748	1	FALSE
chr22:18882809-18884873	-0.608736	-0.705466	-1.52251	0.136293	0.297097	-4.97773	-1.71834	-0.191014	-4.92173	1.54619e-06	5.8678e-06	4.87832	0.0559144	1	FALSE
chr17:47907411-47909468	0.239186	1.4263	1.52158	0.136524	0.297371	-5.47715	0.134175	1.83016	0.809417	0.419034	0.480801	-6.82732	0.111091	1	FALSE
chr2:86246541-86248559	-0.312499	1.08291	-1.50621	0.140412	0.303459	-5.45311	-0.0788321	1.81705	-0.47589	0.634563	0.688595	-7.04002	0.128934	1	FALSE
chr6:76007471-76009559	0.329808	0.523016	1.50553	0.140588	0.303459	-5.30336	0.662162	2.12832	4.23196	3.24055e-05	9.48624e-05	1.41433	0.118294	1	FALSE
chr15:32912839-32914915	0.447794	1.25723	1.50329	0.141162	0.30389	-5.4875	-0.731475	0.56412	-2.95941	0.00337397	0.00645127	-2.49252	0.0835157	1	FALSE
chr12:123252723-123254831	-0.0918107	5.53195	-1.50296	0.141246	0.30389	-6.41293	0.859473	5.7701	7.91924	7.51095e-14	9.61683e-13	20.472	-0.01406	1	FALSE
chr13:53267989-53270031	-0.25061	2.34456	-1.49805	0.142514	0.306149	-5.73686	0.479817	3.21455	4.12929	4.94321e-05	0.000139489	0.752272	0.164334	1	FALSE
chr2:170605630-170607654	-0.14406	3.43984	-1.49068	0.144433	0.308386	-6.12026	0.264272	3.05027	2.19198	0.0292906	0.0460713	-5.09956	0.0621004	1	FALSE
chr1:40728748-40730927	-0.332182	3.43988	-1.49022	0.144552	0.308406	-6.11031	-1.61322	2.94533	-12.3496	9.57384e-28	6.72623e-26	52.2614	0.0820715	1	FALSE
chr8:19680783-19682913	-0.0915335	5.48828	-1.48124	0.146918	0.312269	-6.45622	0.634886	5.25671	6.00521	6.59129e-09	3.92612e-08	9.27851	-0.00484809	1	FALSE
chr12:69245422-69247569	-0.163827	3.12219	-1.47033	0.149834	0.317748	-6.0213	-0.209743	3.10385	-1.78072	0.0761564	0.107506	-5.91887	0.126935	1	FALSE
chr1:40742372-40744530	-0.335131	1.90742	-1.46445	0.151427	0.320401	-5.7336	-0.94772	2.02032	-5.96586	8.14611e-09	4.75913e-08	9.42502	0.114318	1	FALSE
chr19:20337077-20339116	0.701244	-2.67963	1.45891	0.152938	0.322868	-4.70332	0.63022	-1.33864	1.29237	0.197406	0.249488	-5.30157	0.0472429	1	FALSE
chr17:25626816-25628842	-0.179139	3.79235	-1.45388	0.154319	0.325295	-6.2272	-0.22596	3.43846	-2.0273	0.0436776	0.0658287	-5.5127	0.296512	1	FALSE
chr20:47259340-47261418	-0.14355	4.08417	-1.44894	0.155687	0.327313	-6.31258	0.131225	4.30823	1.25723	0.209827	0.263003	-6.82398	0.185185	1	FALSE
chr7:7674717-7676763	0.1183	5.20478	1.44874	0.155741	0.327313	-6.46443	0.453035	4.73723	4.33252	2.12613e-05	6.49454e-05	1.45318	0.218987	1	FALSE
chr1:155898786-155900881	0.245658	3.76882	1.44673	0.156301	0.327755	-6.2425	0.0747698	4.17037	0.713311	0.476309	0.537516	-7.35419	0.0633162	1	FALSE
chr16:57089234-57091342	0.255397	2.12185	1.44305	0.157329	0.32945	-5.75541	-1.05705	1.95119	-6.46321	5.2205e-10	3.75438e-09	12.1223	0.260073	1	FALSE
chr19:57726543-57728600	0.176433	2.9489	1.44017	0.158139	0.330663	-5.99173	0.300091	3.29437	2.63037	0.00905119	0.0156173	-4.10915	0.0571801	1	FALSE
chr16:67584147-67586298	0.45243	0.547261	1.4401	0.158158	0.330663	-5.44807	-2.07183	-0.529033	-5.12772	5.82715e-07	2.3689e-06	5.82525	0.133333	1	FALSE
chr10:74098647-74100720	0.113451	3.2466	1.43766	0.158846	0.331608	-6.12859	-0.137675	3.25965	-1.20998	0.227414	0.282208	-6.79626	0.0912471	1	FALSE
chr2:39700980-39703164	-0.265085	0.914806	-1.43204	0.160438	0.334131	-5.47762	0.967854	0.355099	3.54139	0.000473545	0.00108036	-0.614261	0.0473639	1	FALSE
chr7:56123229-56125336	0.115768	6.86213	1.43147	0.1606	0.334131	-6.60799	0.370795	6.58091	3.24172	0.0013473	0.00279948	-2.36814	0.314286	1	FALSE
chr5:139002308-139004416	-0.11361	4.52139	-1.42811	0.161558	0.33503	-6.39525	0.736215	4.79568	7.02107	2.013e-11	1.86339e-10	14.9411	0.219811	1	FALSE
chr7:158422737-158424892	0.119386	3.65774	1.42677	0.161941	0.335285	-6.2122	0.1025	3.85257	0.960352	0.337793	0.399118	-7.12964	0.116308	1	FALSE
chr16:74686115-74688180	0.333599	0.618303	1.42561	0.162275	0.335527	-5.44878	-0.40818	0.450555	-1.59265	0.112484	0.151676	-5.47489	0.00454921	1	FALSE
chr12:124145067-124147137	-0.108065	5.70484	-1.42437	0.162629	0.335765	-6.55122	0.571284	5.16739	5.42632	1.34355e-07	6.15607e-07	6.34171	0.105484	1	FALSE
chr19:53637480-53639496	0.297225	0.663414	1.42377	0.162802	0.335876	-5.43707	-0.00908725	0.536616	-0.0367241	0.970734	0.976379	-6.75473	0.0909091	1	FALSE
chr6:76408727-76410766	0.357056	1.0489	1.42121	0.163539	0.336966	-5.53937	-0.371115	1.36428	-1.94003	0.0534849	0.0784521	-5.14969	0.0564829	1	FALSE
chr5:142712123-142714181	-0.418001	-0.357441	-1.4211	0.163572	0.336966	-5.20151	0.369563	1.43855	1.95745	0.0513923	0.0756256	-5.13505	0.0230075	1	FALSE
chr1:29497900-29499942	-0.414206	1.39289	-1.41809	0.164443	0.337776	-5.63023	-2.15221	1.228	-9.6482	5.79738e-19	1.45732e-17	32.4377	0.0271977	1	FALSE
chr12:57460762-57462835	-0.390046	1.17395	-1.41675	0.164832	0.33808	-5.58179	-0.470322	0.445994	-1.83393	0.067837	0.0968594	-5.06738	0.282107	1	FALSE
chr8:142152583-142154676	-0.218893	3.22608	-1.41619	0.164994	0.338166	-6.14573	-1.01352	3.06508	-8.31969	5.47938e-15	8.11541e-14	23.1482	0.0644947	1	FALSE
chr16:22298367-22300410	-0.134743	3.118	-1.40858	0.167219	0.34216	-6.1161	0.0892225	2.67282	0.683505	0.494912	0.555307	-7.15693	0.18483	1	FALSE
chr17:41427853-41429880	0.313706	0.63555	1.40828	0.167308	0.34216	-5.47676	-1.94298	1.21897	-8.86585	1.37998e-16	2.42381e-15	27.0792	0.0399191	1	FALSE
chr1:40274246-40276362	-0.159927	3.5609	-1.40697	0.167691	0.342212	-6.25428	0.143037	3.16436	1.22466	0.221839	0.276282	-6.759	0.195767	1	FALSE
chr14:35224891-35226950	0.364081	0.787303	1.40688	0.16772	0.342212	-5.51231	-0.113507	0.208126	-0.410364	0.681885	0.728692	-6.56254	0.131715	1	FALSE
chr22:31743274-31745347	0.150847	2.46872	1.40652	0.167824	0.342212	-5.95278	0.1507	1.21706	0.753681	0.45174	0.512745	-6.68393	0.0550169	1	FALSE
chr8:129026389-129028466	-0.321418	1.14763	-1.40633	0.16788	0.342212	-5.58681	-1.71655	1.40854	-8.53378	1.31327e-15	2.11668e-14	24.8522	0.166309	1	FALSE
chr19:13052056-13054132	0.246691	3.19307	1.39759	0.170473	0.346615	-6.20621	0.190056	2.17483	1.26751	0.206138	0.258838	-6.4518	0.0916256	1	FALSE
chr20:32693362-32695431	0.333786	1.35523	1.38715	0.173608	0.351281	-5.66191	-0.655015	1.08692	-3.12554	0.00198142	0.00400375	-2.1546	0.263112	1	FALSE
chr2:20451061-20453104	0.189736	3.79889	1.38468	0.174355	0.351964	-6.30056	0.195642	4.84071	1.87763	0.0615798	0.0889449	-5.86148	0.505556	1	FALSE
chr16:10623926-10626058	0.204607	1.55128	1.37897	0.176096	0.354461	-5.61724	-0.227486	1.97324	-1.42762	0.15463	0.202045	-6.18119	0.154477	1	FALSE
chr13:111546737-111548858	-0.286733	3.57427	-1.37608	0.176981	0.355733	-6.30275	-2.21281	2.20133	-13.38	3.00658e-31	2.42295e-29	60.2966	0.258621	1	FALSE
chr5:42964242-42966364	0.221867	0.948181	1.3724	0.178114	0.357755	-5.60049	-0.662698	1.82409	-3.95451	9.956e-05	0.000263315	0.426219	0.127082	1	FALSE
chr19:12742409-12744556	-0.169751	2.50765	-1.37092	0.178572	0.358112	-5.97279	-0.383223	2.47204	-2.77601	0.00591334	0.0106877	-3.53968	0.110286	1	FALSE
chr20:35238448-35240659	0.102893	6.59206	1.36631	0.180001	0.360221	-6.68091	0.439721	6.44017	3.87966	0.000133397	0.000341278	-0.214692	0.117847	1	FALSE
chr12:133296956-133299121	-0.0916959	6.2302	-1.36596	0.180111	0.360221	-6.66664	0.728718	6.38548	6.44766	5.70191e-10	4.07917e-09	11.7296	0.200942	1	FALSE
chr12:53689988-53692082	0.10748	6.88283	1.36326	0.180951	0.361472	-6.70061	0.53861	6.7823	4.60278	6.59593e-06	2.23121e-05	2.6779	0.261089	1	FALSE
chr15:30370908-30372993	-0.813014	-2.64889	-1.36313	0.180993	0.361472	-4.7878	-1.36601	-2.82983	-1.78046	0.0761984	0.10751	-4.2814	0.231855	1	FALSE
chr1:154420826-154422917	0.113327	4.35489	1.36006	0.181954	0.362619	-6.4642	-1.58041	3.84894	-14.2294	3.60295e-34	4.70099e-32	66.8794	0.226829	1	FALSE
chr1:26875471-26877638	0.398986	1.50321	1.35888	0.182323	0.363097	-5.77625	-0.0315818	0.877168	-0.14222	0.887019	0.906151	-6.85195	0.0601833	1	FALSE
chr14:23441109-23443150	-0.362344	2.0884	-1.35302	0.18417	0.365998	-5.79041	0.352875	4.28861	3.36794	0.000875075	0.00188796	-2.05324	0.126886	1	FALSE
chr19:17385174-17387342	-0.113706	4.14043	-1.35028	0.185039	0.367206	-6.47442	0.467422	4.51327	4.46148	1.22461e-05	3.91531e-05	1.98126	0.116667	1	FALSE
chr15:29040440-29042555	0.391354	2.0269	1.34668	0.186188	0.368965	-5.88957	-2.78238	0.895968	-10.3236	4.37357e-21	1.42662e-19	37.1492	0.232143	1	FALSE
chr15:42835890-42837963	0.098274	3.82797	1.34626	0.18632	0.368966	-6.38557	0.369215	3.54004	3.32529	0.00101395	0.00215868	-2.14216	0.0856735	1	FALSE
chr19:19106490-19108564	-0.396494	0.601524	-1.34215	0.187639	0.370795	-5.58879	-0.839204	0.54956	-3.34834	0.00093655	0.0020048	-1.31236	0.114035	1	FALSE
chr1:154436314-154438391	0.0914406	6.96655	1.33833	0.188869	0.371919	-6.73529	-1.33675	6.46882	-11.7295	1.14121e-25	6.79765e-24	47.4479	0.112573	1	FALSE
chr3:9697199-9699288	0.302597	0.631215	1.33643	0.189482	0.372864	-5.5683	-1.48596	-0.307958	-4.17389	4.11886e-05	0.000118175	1.82203	0.163993	1	FALSE
chr1:40523142-40525276	0.0747401	9.91503	1.33523	0.189871	0.373368	-6.85807	0.594928	9.5495	4.00783	8.06134e-05	0.000217402	0.516651	0.192593	1	FALSE
chr8:30046249-30048338	0.235851	0.846616	1.33056	0.191391	0.375224	-5.58723	0.167065	0.980366	0.773857	0.439736	0.500988	-6.59304	0.0614332	1	FALSE
chr19:39334924-39336959	-0.0707496	7.3035	-1.33053	0.1914	0.375224	-6.76247	0.404493	7.10028	3.37463	0.000854998	0.00184755	-1.90289	0.275505	1	FALSE
chr10:12060888-12062937	0.265206	0.838899	1.32438	0.193414	0.378483	-5.58874	-0.563365	0.618268	-2.31333	0.0215054	0.03456	-4.14998	0.275538	1	FALSE
chr7:64963123-64965181	0.240903	1.5577	1.32322	0.193796	0.378828	-5.74882	0.263115	2.31182	1.81719	0.0703693	0.100073	-5.6488	0.0691774	1	FALSE
chr1:36533728-36535844	0.235083	1.02175	1.32302	0.19386	0.378828	-5.67858	0.448079	2.09757	2.90348	0.00401553	0.00757752	-3.08275	0.158742	1	FALSE
chr1:44126143-44128237	-0.291611	1.37296	-1.31447	0.196692	0.382502	-5.76599	-0.684191	0.890876	-3.06221	0.00243372	0.00482868	-2.28572	0.378989	1	FALSE
chr4:48153331-48155411	0.28821	1.26701	1.31386	0.196896	0.382627	-5.71535	-1.28923	0.444038	-4.89823	1.72492e-06	6.51902e-06	4.63211	0.217576	1	FALSE
chr12:117466544-117468668	0.168116	1.66022	1.31284	0.197236	0.382627	-5.78912	0.407126	2.18367	2.70782	0.00723359	0.0128618	-3.6395	0.209609	1	FALSE
chr2:65486455-65488465	0.140406	5.49971	1.31264	0.197301	0.382627	-6.68023	0.388272	6.29913	3.47425	0.000602339	0.00135279	-1.6423	0.11531	1	FALSE
chr1:235881379-235883511	0.194115	2.70924	1.3121	0.197482	0.382715	-6.1697	0.0324512	1.85458	0.197678	0.843455	0.871443	-7.14226	0.125339	1	FALSE
chr5:68471546-68473620	0.0909651	5.9019	1.30793	0.198879	0.384362	-6.72186	0.0147984	5.77238	0.137435	0.890796	0.908334	-7.57345	0.0731707	1	FALSE
chr7:127944575-127946651	-0.137119	2.57001	-1.30682	0.199253	0.384821	-6.09357	0.272909	3.02673	2.27683	0.0236303	0.0377094	-4.90745	0.208735	1	FALSE
chr7:99163232-99165313	-0.341492	0.745303	-1.30496	0.199878	0.385762	-5.64454	-1.19432	0.297861	-4.26095	2.87203e-05	8.47992e-05	2.01495	0.0983796	1	FALSE
chr9:19371752-19373845	0.114978	4.22356	1.30448	0.200039	0.385809	-6.50869	0.00484876	4.25043	0.0461704	0.963211	0.97065	-7.61064	0.149224	1	FALSE
chr2:61728625-61730705	0.0875197	5.23381	1.30365	0.200321	0.386088	-6.65488	0.236056	5.39042	2.22901	0.0266902	0.0423212	-5.13643	0.188769	1	FALSE
chr14:19665866-19667896	-1.44021	-6.0655	-1.29716	0.20252	0.389526	-4.55721	-1.35679	-2.12799	-2.11372	0.0355162	0.0545485	-3.80377	0.209411	1	FALSE
chr22:29657265-29659292	-0.444957	1.2448	-1.29645	0.202764	0.389728	-5.76452	-0.638853	0.289181	-2.33225	0.020471	0.0330528	-4.00395	0.0809843	1	FALSE
chr4:84389587-84391653	0.13659	2.19124	1.29282	0.204002	0.391039	-5.97119	0.310589	2.05457	1.99277	0.0473589	0.070447	-5.24686	0.0942025	1	FALSE
chr2:27375424-27377504	-0.202909	3.43603	-1.28341	0.207244	0.395635	-6.4408	0.174251	2.07822	1.12782	0.260463	0.317186	-6.5923	0.169508	1	FALSE
chr12:132415592-132417614	-0.177501	2.87015	-1.28134	0.207961	0.396734	-6.24072	-0.22163	2.84663	-1.7798	0.0763065	0.107607	-5.8619	0.0968795	1	FALSE
chr12:98989560-98991676	-0.0835786	6.88607	-1.27987	0.208474	0.397174	-6.81006	0.231827	6.03007	2.11871	0.035088	0.0539816	-5.33807	0.178732	1	FALSE
chr12:62967231-62969342	-0.3549	0.786952	-1.27417	0.210463	0.399228	-5.64092	-1.24134	0.443381	-4.63337	5.75792e-06	1.96472e-05	3.49964	0.101858	1	FALSE
chr17:73099615-73101745	0.210645	1.7691	1.27393	0.210546	0.399228	-5.87946	-0.0829225	1.72321	-0.485408	0.627806	0.683157	-7.00513	0.0482393	1	FALSE
chr1:40634125-40636233	-0.355124	1.1882	-1.27036	0.211801	0.400797	-5.73075	-2.08571	1.13834	-9.18035	1.57015e-17	3.2106e-16	29.2105	0.14966	1	FALSE
chr14:58755636-58757731	0.346675	0.877796	1.26594	0.213362	0.403208	-5.71062	-1.00548	0.661962	-4.12251	5.08157e-05	0.000142952	1.37645	0.22399	1	FALSE
chr16:89875028-89877161	-0.285442	2.62942	-1.26152	0.214933	0.405089	-6.13954	-0.915782	1.82123	-5.40878	1.46698e-07	6.67695e-07	6.67384	0.0178571	1	FALSE
chr1:224546674-224548717	0.0948426	5.46461	1.25913	0.215787	0.406153	-6.73936	0.0444696	4.4457	0.42655	0.670069	0.719432	-7.52509	0.0909091	1	FALSE
chr9:34672162-34674193	0.29382	0.708081	1.256	0.216907	0.407988	-5.72511	-1.16388	0.353228	-4.25972	2.88686e-05	8.51453e-05	1.99212	0.108974	1	FALSE
chr12:123875949-123878064	0.323076	1.22812	1.25458	0.217416	0.408399	-5.79772	-0.419996	0.85973	-1.87869	0.0614338	0.0887809	-5.11536	0.175481	1	FALSE
chr19:39358028-39360100	0.0857705	3.92586	1.25043	0.218909	0.410655	-6.53077	0.313195	3.56068	2.85402	0.00467366	0.00871738	-3.5495	0.151117	1	FALSE
chr7:65437411-65439498	-0.1392	3.92565	-1.248	0.219788	0.41203	-6.55475	-0.54145	3.37875	-4.81421	2.54237e-06	9.30052e-06	3.56179	0.0230769	1	FALSE
chr9:69709949-69712095	0.817359	-2.1636	1.24474	0.220971	0.413971	-4.9745	-1.81355	-0.215928	-5.19303	4.24982e-07	1.767e-06	6.09372	0.00758123	1	FALSE
chr2:97293331-97295367	0.378368	0.154263	1.24214	0.221916	0.415189	-5.56945	-1.02259	-0.10056	-3.20318	0.0015331	0.00315604	-1.56956	0.082533	1	FALSE
chr10:91480693-91482748	0.235991	1.24983	1.23598	0.224171	0.418572	-5.7782	-0.726772	0.33646	-2.70373	0.00732065	0.0129913	-3.11337	0.26063	1	FALSE
chr10:126471312-126473359	-0.326512	0.228644	-1.23333	0.225147	0.419837	-5.62462	-0.794474	0.0800697	-2.69262	0.00756174	0.0133845	-3.0625	0.187608	1	FALSE
chr19:11236286-11238358	-0.442518	0.0442762	-1.23053	0.226182	0.420981	-5.48141	0.44193	-0.291757	1.32025	0.187941	0.239627	-5.60807	0.0843657	1	FALSE
chr1:224180984-224183050	-0.345996	1.07547	-1.23045	0.22621	0.420981	-5.79603	-1.5816	-0.024212	-4.86602	2.00266e-06	7.45555e-06	4.60553	0.315789	1	FALSE
chr1:44309709-44311756	-0.319399	1.3573	-1.22932	0.226631	0.421208	-5.8853	-2.03062	1.7626	-10.9104	5.65032e-23	2.34574e-21	41.4987	0.176947	1	FALSE
chr8:50141510-50143569	0.146518	2.1884	1.21252	0.232917	0.430177	-6.05394	0.454722	2.05572	2.90986	0.00393717	0.00745018	-3.05311	0.0416162	1	FALSE
chr18:12321135-12323180	-0.285218	1.10817	-1.21171	0.233222	0.430329	-5.8346	-1.89747	0.864924	-7.79351	1.68295e-13	2.07715e-12	20.1682	0.0662941	1	FALSE
chr19:11769155-11771251	0.251716	0.484513	1.20205	0.236898	0.434829	-5.67143	-0.958963	0.567023	-3.81622	0.000170349	0.00042317	0.267421	-0.0277778	1	FALSE
chr1:31416862-31419005	0.100974	3.7394	1.20105	0.237283	0.435251	-6.52827	0.179077	4.23106	1.71154	0.088205	0.122247	-6.15184	0.11854	1	FALSE
[truncated: 1,818 more rows]

## Sheet: Fig_S4A_D4
ECR	logFC_ko	AveExpr_ko	t_ko	P.Value_ko	adj.P.Val_ko	B_ko	logFC_fraction	AveExpr_fraction	t_fraction	P.Value_fraction	adj.P.Val_fraction	B_fraction	diff.edting	no.clusters	sign.reg
[truncated: 2,413 more rows]

[truncated: 1 more sheets: Fig_S4A_D5]
